# Supplementary material for: Chromosome-scale genome assembly of Glycyrrhiza uralensis revealed metabolic gene cluster centred specialized metabolites biosynthesis
Source: DNA Res. 2022 Dec 20;29(6):dsac043. doi: 10.1093/dnares/dsac043 (PMC9763095; doi:10.1093/dnares/dsac043)
Supplement: dsac043_suppl_Supplementary_Table_S5 [file dsac043_suppl_supplementary_table_s5.xlsx]

## Sheet: RNA classification_G uralensis
Supplementary Table 5S. Non-coding RNA identified in Glycyrrhiza uralensis genome using Rfam 14 database
non coding RNA identified in Glycyrrhiza uralensis genome																																			Summary of Rfam analysis using G. uraensis genome as query
#idx	target name	accession	query name	accession	clan name	mdl	mdl from	mdl to	seq from	seq to	strand	trunc	pass	gc	bias	score	E-value	inc	olp	anyidx	afrct1	afrct2	winidx	wfrct1	wfrct2	description of target									Description of target	Chr1	Chr2	Chr3	Chr4	Chr5	Chr6	Chr7	Chr8
#----	--------------------	---------	--------------------	---------	---------	---	--------	--------	--------	--------	------	-----	----	----	-----	------	---------	---	---	------	------	------	------	------	------	---------------------									---------------------	---------------------	---------------------	---------------------	---------------------	---------------------	---------------------	---------------------	---------------------
12	5_8S_rRNA	RF00002	Glur_chr8	-	CL00112	cm	1	154	10191298	10191143	-	no	1	0.53	0	141.7	6.7e-33	!	*	-	-	-	-	-	-	5.8S ribosomal RNA									U6atac minor spliceosomal RNA	1	0	0	0	0	1	0	0
13	5_8S_rRNA	RF00002	Glur_chr8	-	CL00112	cm	1	154	10209709	10209554	-	no	1	0.53	0	141.7	6.7e-33	!	*	-	-	-	-	-	-	5.8S ribosomal RNA									U6 spliceosomal RNA	0	2	2	13	3	0	0	3
14	5_8S_rRNA	RF00002	Glur_chr8	-	CL00112	cm	1	154	14347980	14347825	-	no	1	0.53	0	141.7	6.7e-33	!	*	-	-	-	-	-	-	5.8S ribosomal RNA									U5 spliceosomal RNA	2	2	9	1	4	4	2	0
149	5_ureB_sRNA	RF02514	Glur_chr3	-	-	cm	1	292	41512896	41512516	-	no	1	0.39	0.6	51.3	1.3e-07	!	*	-	-	-	-	-	-	5' ureB small RNA									U4 spliceosomal RNA	1	1	3	0	0	2	1	0
20	5_ureB_sRNA	RF02514	Glur_chr5	-	-	cm	1	292	34045588	34045967	+	no	1	0.39	0.2	78.3	9.5e-16	!	*	-	-	-	-	-	-	5' ureB small RNA									U2 spliceosomal RNA	4	0	1	3	2	1	6	11
8	5S_rRNA	RF00001	Glur_chr1	-	CL00113	cm	1	119	6999087	6999205	+	no	1	0.55	0	131.6	2.7e-25	!	*	-	-	-	-	-	-	5S ribosomal RNA									U12 minor spliceosomal RNA	0	1	0	0	0	0	0	0
9	5S_rRNA	RF00001	Glur_chr1	-	CL00113	cm	1	119	8693058	8693176	+	no	1	0.55	0	131.6	2.7e-25	!	*	-	-	-	-	-	-	5S ribosomal RNA									U11 spliceosomal RNA	0	1	0	0	0	0	0	0
10	5S_rRNA	RF00001	Glur_chr1	-	CL00113	cm	1	119	8703458	8703576	+	no	1	0.55	0	131.6	2.7e-25	!	*	-	-	-	-	-	-	5S ribosomal RNA									U1 spliceosomal RNA	1	1	0	4	8	1	0	3
11	5S_rRNA	RF00001	Glur_chr1	-	CL00113	cm	1	119	8704090	8704208	+	no	1	0.55	0	131.6	2.7e-25	!	*	-	-	-	-	-	-	5S ribosomal RNA									TPP riboswitch (THI element)	0	0	0	0	1	0	0	0
12	5S_rRNA	RF00001	Glur_chr1	-	CL00113	cm	1	119	7864130	7864248	+	no	1	0.56	0	130.8	4.5e-25	!	*	-	-	-	-	-	-	5S ribosomal RNA									SnoRNA U36a	0	0	1	0	0	0	1	0
13	5S_rRNA	RF00001	Glur_chr1	-	CL00113	cm	1	119	7867273	7867391	+	no	1	0.56	0	130.8	4.5e-25	!	*	-	-	-	-	-	-	5S ribosomal RNA									Small nucleolar RNA Z43	0	0	1	0	0	0	0	1
14	5S_rRNA	RF00001	Glur_chr1	-	CL00113	cm	1	119	7867589	7867707	+	no	1	0.56	0	130.8	4.5e-25	!	*	-	-	-	-	-	-	5S ribosomal RNA									Small nucleolar RNA Z279/snoR105/snoR108	0	0	0	1	1	0	0	0
15	5S_rRNA	RF00001	Glur_chr1	-	CL00113	cm	1	119	7870742	7870860	+	no	1	0.56	0	130.8	4.5e-25	!	*	-	-	-	-	-	-	5S ribosomal RNA									Small nucleolar RNA Z278	0	0	2	0	0	0	1	0
16	5S_rRNA	RF00001	Glur_chr1	-	CL00113	cm	1	119	7873885	7874003	+	no	1	0.56	0	130.8	4.5e-25	!	*	-	-	-	-	-	-	5S ribosomal RNA									Small nucleolar RNA Z267	1	0	0	0	0	0	0	0
17	5S_rRNA	RF00001	Glur_chr1	-	CL00113	cm	1	119	7878294	7878412	+	no	1	0.56	0	130.8	4.5e-25	!	*	-	-	-	-	-	-	5S ribosomal RNA									Small nucleolar RNA Z266	0	0	0	0	1	0	0	0
18	5S_rRNA	RF00001	Glur_chr1	-	CL00113	cm	1	119	7880805	7880923	+	no	1	0.56	0	130.8	4.5e-25	!	*	-	-	-	-	-	-	5S ribosomal RNA									Small nucleolar RNA Z223	0	0	1	0	0	0	1	0
19	5S_rRNA	RF00001	Glur_chr1	-	CL00113	cm	1	119	7889634	7889752	+	no	1	0.56	0	130.8	4.5e-25	!	*	-	-	-	-	-	-	5S ribosomal RNA									Small nucleolar RNA Z221/R21b	0	0	0	1	0	0	0	0
20	5S_rRNA	RF00001	Glur_chr1	-	CL00113	cm	1	119	7899725	7899843	+	no	1	0.56	0	130.8	4.5e-25	!	*	-	-	-	-	-	-	5S ribosomal RNA									Small nucleolar RNA Z199	0	0	0	0	0	0	2	1
21	5S_rRNA	RF00001	Glur_chr1	-	CL00113	cm	1	119	7908657	7908775	+	no	1	0.56	0	130.8	4.5e-25	!	*	-	-	-	-	-	-	5S ribosomal RNA									Small nucleolar RNA Z196/R39/R59 family	0	0	1	0	0	0	0	0
22	5S_rRNA	RF00001	Glur_chr1	-	CL00113	cm	1	119	7914014	7914132	+	no	1	0.56	0	130.8	4.5e-25	!	*	-	-	-	-	-	-	5S ribosomal RNA									Small nucleolar RNA Z195/SNORD33/SNORD32 family	0	0	1	0	0	0	0	0
23	5S_rRNA	RF00001	Glur_chr1	-	CL00113	cm	1	119	7917798	7917916	+	no	1	0.56	0	130.8	4.5e-25	!	*	-	-	-	-	-	-	5S ribosomal RNA									Small nucleolar RNA Z161/Z228	0	0	0	2	0	0	0	0
24	5S_rRNA	RF00001	Glur_chr1	-	CL00113	cm	1	119	7921271	7921389	+	no	1	0.56	0	130.8	4.5e-25	!	*	-	-	-	-	-	-	5S ribosomal RNA									Small nucleolar RNA Z159/U59	0	0	5	0	1	0	0	0
25	5S_rRNA	RF00001	Glur_chr1	-	CL00113	cm	1	119	7923478	7923596	+	no	1	0.56	0	130.8	4.5e-25	!	*	-	-	-	-	-	-	5S ribosomal RNA									Small nucleolar RNA Z157/R69/R10	0	0	2	0	0	0	1	0
26	5S_rRNA	RF00001	Glur_chr1	-	CL00113	cm	1	119	7927901	7928019	+	no	1	0.56	0	130.8	4.5e-25	!	*	-	-	-	-	-	-	5S ribosomal RNA									Small nucleolar RNA Z152/R70/R12/	0	0	1	0	0	0	0	0
27	5S_rRNA	RF00001	Glur_chr1	-	CL00113	cm	1	119	7930738	7930856	+	no	1	0.56	0	130.8	4.5e-25	!	*	-	-	-	-	-	-	5S ribosomal RNA									Small nucleolar RNA Z122	0	1	0	0	0	0	1	0
28	5S_rRNA	RF00001	Glur_chr1	-	CL00113	cm	1	119	7933892	7934010	+	no	1	0.56	0	130.8	4.5e-25	!	*	-	-	-	-	-	-	5S ribosomal RNA									Small nucleolar RNA Z112	0	0	0	0	1	0	0	0
29	5S_rRNA	RF00001	Glur_chr1	-	CL00113	cm	1	119	7934211	7934329	+	no	1	0.56	0	130.8	4.5e-25	!	*	-	-	-	-	-	-	5S ribosomal RNA									Small nucleolar RNA Z107/R87	0	1	0	1	0	0	0	0
30	5S_rRNA	RF00001	Glur_chr1	-	CL00113	cm	1	119	7937364	7937482	+	no	1	0.56	0	130.8	4.5e-25	!	*	-	-	-	-	-	-	5S ribosomal RNA									Small nucleolar RNA Z105	1	0	0	0	0	1	0	0
31	5S_rRNA	RF00001	Glur_chr1	-	CL00113	cm	1	119	7943354	7943472	+	no	1	0.56	0	130.8	4.5e-25	!	*	-	-	-	-	-	-	5S ribosomal RNA									Small nucleolar RNA Z103	0	0	0	0	3	1	0	0
32	5S_rRNA	RF00001	Glur_chr1	-	CL00113	cm	1	119	7944304	7944422	+	no	1	0.56	0	130.8	4.5e-25	!	*	-	-	-	-	-	-	5S ribosomal RNA									Small nucleolar RNA Z102/R77	0	2	0	6	0	2	0	0
33	5S_rRNA	RF00001	Glur_chr1	-	CL00113	cm	1	119	7949356	7949474	+	no	1	0.56	0	130.8	4.5e-25	!	*	-	-	-	-	-	-	5S ribosomal RNA									Small nucleolar RNA Z101	1	0	0	0	0	1	0	0
34	5S_rRNA	RF00001	Glur_chr1	-	CL00113	cm	1	119	7953142	7953260	+	no	1	0.56	0	130.8	4.5e-25	!	*	-	-	-	-	-	-	5S ribosomal RNA									Small nucleolar RNA U83	0	0	1	1	0	0	0	0
35	5S_rRNA	RF00001	Glur_chr1	-	CL00113	cm	1	119	7972083	7972201	+	no	1	0.56	0	130.8	4.5e-25	!	*	-	-	-	-	-	-	5S ribosomal RNA									Small nucleolar RNA U61	1	0	0	0	0	0	0	0
36	5S_rRNA	RF00001	Glur_chr1	-	CL00113	cm	1	119	7973032	7973150	+	no	1	0.56	0	130.8	4.5e-25	!	*	-	-	-	-	-	-	5S ribosomal RNA									Small nucleolar RNA U54	0	0	0	0	0	0	1	1
37	5S_rRNA	RF00001	Glur_chr1	-	CL00113	cm	1	119	7981237	7981355	+	no	1	0.56	0	130.8	4.5e-25	!	*	-	-	-	-	-	-	5S ribosomal RNA									Small nucleolar RNA U31b	0	0	1	0	0	0	0	0
38	5S_rRNA	RF00001	Glur_chr1	-	CL00113	cm	1	119	7983765	7983883	+	no	1	0.56	0	130.8	4.5e-25	!	*	-	-	-	-	-	-	5S ribosomal RNA									Small nucleolar RNA U30	0	0	1	0	0	0	0	0
39	5S_rRNA	RF00001	Glur_chr1	-	CL00113	cm	1	119	7985978	7986096	+	no	1	0.56	0	130.8	4.5e-25	!	*	-	-	-	-	-	-	5S ribosomal RNA									Small nucleolar RNA U19	0	0	0	0	0	0	0	1
40	5S_rRNA	RF00001	Glur_chr1	-	CL00113	cm	1	119	7989446	7989564	+	no	1	0.56	0	130.8	4.5e-25	!	*	-	-	-	-	-	-	5S ribosomal RNA									Small nucleolar RNA snR60/Z15/Z230/Z193/J17	0	0	2	1	0	0	0	0
41	5S_rRNA	RF00001	Glur_chr1	-	CL00113	cm	1	119	7994817	7994935	+	no	1	0.56	0	130.8	4.5e-25	!	*	-	-	-	-	-	-	5S ribosomal RNA									Small nucleolar RNA SNORD96 family	2	0	0	0	0	0	0	0
42	5S_rRNA	RF00001	Glur_chr1	-	CL00113	cm	1	119	7996081	7996199	+	no	1	0.56	0	130.8	4.5e-25	!	*	-	-	-	-	-	-	5S ribosomal RNA									Small nucleolar RNA SNORD36	0	1	0	0	0	0	0	0
43	5S_rRNA	RF00001	Glur_chr1	-	CL00113	cm	1	119	7998293	7998411	+	no	1	0.56	0	130.8	4.5e-25	!	*	-	-	-	-	-	-	5S ribosomal RNA									Small nucleolar RNA SNORD34	0	1	0	1	0	0	0	0
44	5S_rRNA	RF00001	Glur_chr1	-	CL00113	cm	1	119	8000188	8000306	+	no	1	0.56	0	130.8	4.5e-25	!	*	-	-	-	-	-	-	5S ribosomal RNA									Small nucleolar RNA SNORD25	0	0	0	0	0	1	0	1
45	5S_rRNA	RF00001	Glur_chr1	-	CL00113	cm	1	119	8005558	8005676	+	no	1	0.56	0	130.8	4.5e-25	!	*	-	-	-	-	-	-	5S ribosomal RNA									Small nucleolar RNA SNORD24	0	0	0	1	0	0	0	1
46	5S_rRNA	RF00001	Glur_chr1	-	CL00113	cm	1	119	8007770	8007888	+	no	1	0.56	0	130.8	4.5e-25	!	*	-	-	-	-	-	-	5S ribosomal RNA									Small nucleolar RNA SNORD18	0	0	0	0	0	0	0	2
47	5S_rRNA	RF00001	Glur_chr1	-	CL00113	cm	1	119	8009035	8009153	+	no	1	0.56	0	130.8	4.5e-25	!	*	-	-	-	-	-	-	5S ribosomal RNA									Small nucleolar RNA SNORD14	0	0	4	0	0	0	0	2
48	5S_rRNA	RF00001	Glur_chr1	-	CL00113	cm	1	119	4754684	4754566	-	no	1	0.55	0	130.5	5.2e-25	!	*	-	-	-	-	-	-	5S ribosomal RNA									Small nucleolar RNA snoR99	18	0	2	15	0	0	0	1
49	5S_rRNA	RF00001	Glur_chr1	-	CL00113	cm	1	119	4758751	4758633	-	no	1	0.55	0	130.5	5.2e-25	!	*	-	-	-	-	-	-	5S ribosomal RNA									Small nucleolar RNA snoR97	0	0	1	0	0	0	1	0
50	5S_rRNA	RF00001	Glur_chr1	-	CL00113	cm	1	119	4810240	4810122	-	no	1	0.55	0	130.5	5.2e-25	!	*	-	-	-	-	-	-	5S ribosomal RNA									Small nucleolar RNA snoR8a	1	0	0	0	1	0	0	0
51	5S_rRNA	RF00001	Glur_chr1	-	CL00113	cm	1	119	4811848	4811730	-	no	1	0.55	0	130.5	5.2e-25	!	*	-	-	-	-	-	-	5S ribosomal RNA									Small nucleolar RNA snoR86	1	1	1	0	0	2	0	1
52	5S_rRNA	RF00001	Glur_chr1	-	CL00113	cm	1	119	6925430	6925548	+	no	1	0.55	0	130.5	5.2e-25	!	*	-	-	-	-	-	-	5S ribosomal RNA									Small nucleolar RNA snoR83	0	1	1	0	0	0	1	0
53	5S_rRNA	RF00001	Glur_chr1	-	CL00113	cm	1	119	7606760	7606878	+	no	1	0.55	0	130.5	5.2e-25	!	*	-	-	-	-	-	-	5S ribosomal RNA									Small nucleolar RNA snoR80	0	0	1	0	0	0	0	0
54	5S_rRNA	RF00001	Glur_chr1	-	CL00113	cm	1	119	7610840	7610958	+	no	1	0.55	0	130.5	5.2e-25	!	*	-	-	-	-	-	-	5S ribosomal RNA									Small nucleolar RNA snoR77Y	0	0	0	0	1	0	0	0
55	5S_rRNA	RF00001	Glur_chr1	-	CL00113	cm	1	119	7613982	7614100	+	no	1	0.55	0	130.5	5.2e-25	!	*	-	-	-	-	-	-	5S ribosomal RNA									Small nucleolar RNA snoR77	0	0	0	2	0	0	0	0
56	5S_rRNA	RF00001	Glur_chr1	-	CL00113	cm	1	119	7618378	7618496	+	no	1	0.55	0	130.5	5.2e-25	!	*	-	-	-	-	-	-	5S ribosomal RNA									Small nucleolar RNA snoR74	0	0	4	0	0	0	0	0
57	5S_rRNA	RF00001	Glur_chr1	-	CL00113	cm	1	119	7625606	7625724	+	no	1	0.55	0	130.5	5.2e-25	!	*	-	-	-	-	-	-	5S ribosomal RNA									Small nucleolar RNA snoR69Y	0	1	0	3	0	0	0	0
58	5S_rRNA	RF00001	Glur_chr1	-	CL00113	cm	1	119	7638194	7638312	+	no	1	0.55	0	130.5	5.2e-25	!	*	-	-	-	-	-	-	5S ribosomal RNA									Small nucleolar RNA snoR64a	0	0	0	1	0	0	0	0
59	5S_rRNA	RF00001	Glur_chr1	-	CL00113	cm	1	119	7640397	7640515	+	no	1	0.55	0	130.5	5.2e-25	!	*	-	-	-	-	-	-	5S ribosomal RNA									Small nucleolar RNA snoR60	1	0	0	0	0	0	0	1
60	5S_rRNA	RF00001	Glur_chr1	-	CL00113	cm	1	119	7652971	7653089	+	no	1	0.55	0	130.5	5.2e-25	!	*	-	-	-	-	-	-	5S ribosomal RNA									Small nucleolar RNA snoR53Y	0	1	0	1	0	0	0	0
61	5S_rRNA	RF00001	Glur_chr1	-	CL00113	cm	1	119	7660190	7660308	+	no	1	0.55	0	130.5	5.2e-25	!	*	-	-	-	-	-	-	5S ribosomal RNA									Small nucleolar RNA snoR35	0	0	1	0	0	0	1	0
62	5S_rRNA	RF00001	Glur_chr1	-	CL00113	cm	1	119	7664572	7664690	+	no	1	0.55	0	130.5	5.2e-25	!	*	-	-	-	-	-	-	5S ribosomal RNA									Small nucleolar RNA snoR31/Z110/Z27	0	0	0	0	0	1	0	0
63	5S_rRNA	RF00001	Glur_chr1	-	CL00113	cm	1	119	7670852	7670970	+	no	1	0.55	0	130.5	5.2e-25	!	*	-	-	-	-	-	-	5S ribosomal RNA									Small nucleolar RNA snoR31	0	0	0	0	0	1	0	0
64	5S_rRNA	RF00001	Glur_chr1	-	CL00113	cm	1	119	7673992	7674110	+	no	1	0.55	0	130.5	5.2e-25	!	*	-	-	-	-	-	-	5S ribosomal RNA									Small nucleolar RNA snoR28	0	0	0	0	0	0	1	0
65	5S_rRNA	RF00001	Glur_chr1	-	CL00113	cm	1	119	8874632	8874750	+	no	1	0.55	0	130.5	5.2e-25	!	*	-	-	-	-	-	-	5S ribosomal RNA									Small nucleolar RNA snoR27	0	1	3	0	0	0	0	0
66	5S_rRNA	RF00001	Glur_chr1	-	CL00113	cm	1	119	6044161	6044279	+	no	1	0.55	0	130.5	5.2e-25	!	*	-	-	-	-	-	-	5S ribosomal RNA									Small nucleolar RNA snoR26	0	1	1	0	0	0	0	0
67	5S_rRNA	RF00001	Glur_chr1	-	CL00113	cm	1	119	8274797	8274915	+	no	1	0.55	0	130.5	5.2e-25	!	*	-	-	-	-	-	-	5S ribosomal RNA									Small nucleolar RNA snoR20a	0	0	0	1	0	0	0	0
68	5S_rRNA	RF00001	Glur_chr1	-	CL00113	cm	1	119	8733954	8734072	+	no	1	0.55	0	130.5	5.2e-25	!	*	-	-	-	-	-	-	5S ribosomal RNA									Small nucleolar RNA snoR2/U65	0	0	0	0	1	0	0	0
69	5S_rRNA	RF00001	Glur_chr1	-	CL00113	cm	1	119	8933720	8933838	+	no	1	0.55	0	130.5	5.2e-25	!	*	-	-	-	-	-	-	5S ribosomal RNA									Small nucleolar RNA snoR145	1	0	0	0	0	0	0	0
70	5S_rRNA	RF00001	Glur_chr1	-	CL00113	cm	1	119	8936849	8936967	+	no	1	0.55	0	130.5	5.2e-25	!	*	-	-	-	-	-	-	5S ribosomal RNA									small nucleolar RNA snoR143	1	0	0	0	1	0	0	0
71	5S_rRNA	RF00001	Glur_chr1	-	CL00113	cm	1	119	8941239	8941357	+	no	1	0.55	0	130.5	5.2e-25	!	*	-	-	-	-	-	-	5S ribosomal RNA									Small nucleolar RNA snoR14	1	0	0	2	0	1	0	0
72	5S_rRNA	RF00001	Glur_chr1	-	CL00113	cm	1	119	8944368	8944486	+	no	1	0.55	0	130.5	5.2e-25	!	*	-	-	-	-	-	-	5S ribosomal RNA									Small nucleolar RNA snoR138	0	0	0	0	0	0	0	1
73	5S_rRNA	RF00001	Glur_chr1	-	CL00113	cm	1	119	8948115	8948233	+	no	1	0.55	0	130.5	5.2e-25	!	*	-	-	-	-	-	-	5S ribosomal RNA									small nucleolar RNA snoR137	0	1	3	0	0	0	0	0
74	5S_rRNA	RF00001	Glur_chr1	-	CL00113	cm	1	119	8626274	8626392	+	no	1	0.56	0	130.4	5.8e-25	!	*	-	-	-	-	-	-	5S ribosomal RNA									Small nucleolar RNA snoR136	0	0	0	0	0	1	0	0
75	5S_rRNA	RF00001	Glur_chr1	-	CL00113	cm	1	119	8636684	8636802	+	no	1	0.56	0	130.4	5.8e-25	!	*	-	-	-	-	-	-	5S ribosomal RNA									small nucleolar RNA snoR135	0	1	0	0	0	0	1	0
76	5S_rRNA	RF00001	Glur_chr1	-	CL00113	cm	1	119	4745593	4745475	-	no	1	0.54	0	130.2	6.5e-25	!	*	-	-	-	-	-	-	5S ribosomal RNA									small nucleolar RNA snoR134	0	0	1	0	0	0	1	0
77	5S_rRNA	RF00001	Glur_chr1	-	CL00113	cm	1	119	4790814	4790696	-	no	1	0.54	0	130.2	6.5e-25	!	*	-	-	-	-	-	-	5S ribosomal RNA									small nucleolar RNA snoR128	0	0	0	0	0	2	0	0
78	5S_rRNA	RF00001	Glur_chr1	-	CL00113	cm	1	119	4794259	4794141	-	no	1	0.54	0	130.2	6.5e-25	!	*	-	-	-	-	-	-	5S ribosomal RNA									small nucleolar RNA snoR127	0	0	0	1	0	0	0	0
79	5S_rRNA	RF00001	Glur_chr1	-	CL00113	cm	1	119	7992605	7992723	+	no	1	0.57	0	130	7e-25	!	*	-	-	-	-	-	-	5S ribosomal RNA									small nucleolar RNA snoR126	1	0	0	0	0	0	0	0
80	5S_rRNA	RF00001	Glur_chr1	-	CL00113	cm	1	119	8240260	8240378	+	no	1	0.55	0	130	7.1e-25	!	*	-	-	-	-	-	-	5S ribosomal RNA									Small nucleolar RNA snoR122	1	0	0	0	0	0	0	0
81	5S_rRNA	RF00001	Glur_chr1	-	CL00113	cm	1	119	8242779	8242897	+	no	1	0.55	0	130	7.1e-25	!	*	-	-	-	-	-	-	5S ribosomal RNA									small nucleolar RNA snoR118	1	0	0	1	0	0	0	1
82	5S_rRNA	RF00001	Glur_chr1	-	CL00113	cm	1	119	7022535	7022653	+	no	1	0.55	0	130	7.3e-25	!	*	-	-	-	-	-	-	5S ribosomal RNA									small nucleolar RNA snoR117	0	0	1	0	0	0	0	0
83	5S_rRNA	RF00001	Glur_chr1	-	CL00113	cm	1	119	7023800	7023918	+	no	1	0.55	0	130	7.3e-25	!	*	-	-	-	-	-	-	5S ribosomal RNA									small nucleolar RNA snoR116	0	0	0	0	0	0	1	0
84	5S_rRNA	RF00001	Glur_chr1	-	CL00113	cm	1	119	7027248	7027366	+	no	1	0.55	0	130	7.3e-25	!	*	-	-	-	-	-	-	5S ribosomal RNA									small nucleolar RNA snoR114	4	0	0	0	1	2	0	0
85	5S_rRNA	RF00001	Glur_chr1	-	CL00113	cm	1	119	7028504	7028622	+	no	1	0.55	0	130	7.3e-25	!	*	-	-	-	-	-	-	5S ribosomal RNA									Small nucleolar RNA snoR113	0	0	1	0	0	0	0	0
86	5S_rRNA	RF00001	Glur_chr1	-	CL00113	cm	1	119	7268373	7268491	+	no	1	0.55	0	130	7.3e-25	!	*	-	-	-	-	-	-	5S ribosomal RNA									Small nucleolar RNA snoR111	1	0	1	0	0	0	0	0
87	5S_rRNA	RF00001	Glur_chr1	-	CL00113	cm	1	119	5021928	5021810	-	no	1	0.55	0	129.8	7.8e-25	!	*	-	-	-	-	-	-	5S ribosomal RNA									Small nucleolar RNA snoR109	0	0	0	0	0	0	1	0
88	5S_rRNA	RF00001	Glur_chr1	-	CL00113	cm	1	119	5602349	5602467	+	no	1	0.55	0	129.8	7.8e-25	!	*	-	-	-	-	-	-	5S ribosomal RNA									Small nucleolar RNA snoR104	1	0	0	0	0	0	0	0
89	5S_rRNA	RF00001	Glur_chr1	-	CL00113	cm	1	119	5606744	5606862	+	no	1	0.55	0	129.8	7.8e-25	!	*	-	-	-	-	-	-	5S ribosomal RNA									Small nucleolar RNA snoR103	1	0	0	0	0	0	2	0
90	5S_rRNA	RF00001	Glur_chr1	-	CL00113	cm	1	119	5609561	5609679	+	no	1	0.55	0	129.8	7.8e-25	!	*	-	-	-	-	-	-	5S ribosomal RNA									Small nucleolar RNA snoR101	0	0	1	0	0	0	0	1
91	5S_rRNA	RF00001	Glur_chr1	-	CL00113	cm	1	119	5610498	5610616	+	no	1	0.55	0	129.8	7.8e-25	!	*	-	-	-	-	-	-	5S ribosomal RNA									Small nucleolar RNA snoR100	0	0	0	0	1	0	0	0
92	5S_rRNA	RF00001	Glur_chr1	-	CL00113	cm	1	119	5613008	5613126	+	no	1	0.55	0	129.8	7.8e-25	!	*	-	-	-	-	-	-	5S ribosomal RNA									Small nucleolar RNA snoR1	0	0	0	1	0	0	0	0
93	5S_rRNA	RF00001	Glur_chr1	-	CL00113	cm	1	119	5613945	5614063	+	no	1	0.55	0	129.8	7.8e-25	!	*	-	-	-	-	-	-	5S ribosomal RNA									Small nucleolar RNA R66	1	0	0	1	0	0	0	0
94	5S_rRNA	RF00001	Glur_chr1	-	CL00113	cm	1	119	5616456	5616574	+	no	1	0.55	0	129.8	7.8e-25	!	*	-	-	-	-	-	-	5S ribosomal RNA									Small nucleolar RNA R64/Z200 family	0	0	0	0	0	0	1	1
95	5S_rRNA	RF00001	Glur_chr1	-	CL00113	cm	1	119	5617393	5617511	+	no	1	0.55	0	129.8	7.8e-25	!	*	-	-	-	-	-	-	5S ribosomal RNA									Small nucleolar RNA R44/J54/Z268 family	2	0	0	0	0	0	0	0
96	5S_rRNA	RF00001	Glur_chr1	-	CL00113	cm	1	119	5625535	5625653	+	no	1	0.55	0	129.8	7.8e-25	!	*	-	-	-	-	-	-	5S ribosomal RNA									Small nucleolar RNA R41	0	0	0	1	0	0	0	0
97	5S_rRNA	RF00001	Glur_chr1	-	CL00113	cm	1	119	5627742	5627860	+	no	1	0.55	0	129.8	7.8e-25	!	*	-	-	-	-	-	-	5S ribosomal RNA									Small nucleolar RNA R38	0	0	0	1	0	0	1	0
98	5S_rRNA	RF00001	Glur_chr1	-	CL00113	cm	1	119	5635296	5635414	+	no	1	0.55	0	129.8	7.8e-25	!	*	-	-	-	-	-	-	5S ribosomal RNA									Small nucleolar RNA R32/R81/Z41	0	1	1	0	0	0	0	0
99	5S_rRNA	RF00001	Glur_chr1	-	CL00113	cm	1	119	5655575	5655693	+	no	1	0.55	0	129.8	7.8e-25	!	*	-	-	-	-	-	-	5S ribosomal RNA									Small nucleolar RNA R30/Z108	0	1	0	1	0	0	0	0
100	5S_rRNA	RF00001	Glur_chr1	-	CL00113	cm	1	119	5672842	5672960	+	no	1	0.55	0	129.8	7.8e-25	!	*	-	-	-	-	-	-	5S ribosomal RNA									Small nucleolar RNA R24	1	0	0	0	0	0	3	0
101	5S_rRNA	RF00001	Glur_chr1	-	CL00113	cm	1	119	5678179	5678297	+	no	1	0.55	0	129.8	7.8e-25	!	*	-	-	-	-	-	-	5S ribosomal RNA									Small nucleolar RNA R160	0	0	0	0	3	5	0	0
102	5S_rRNA	RF00001	Glur_chr1	-	CL00113	cm	1	119	5680379	5680497	+	no	1	0.55	0	129.8	7.8e-25	!	*	-	-	-	-	-	-	5S ribosomal RNA									Small nucleolar RNA R16	0	0	0	2	0	0	0	0
103	5S_rRNA	RF00001	Glur_chr1	-	CL00113	cm	1	119	5685099	5685217	+	no	1	0.55	0	129.8	7.8e-25	!	*	-	-	-	-	-	-	5S ribosomal RNA									Small nucleolar RNA R12	0	0	0	1	0	0	0	1
104	5S_rRNA	RF00001	Glur_chr1	-	CL00113	cm	1	119	5686045	5686163	+	no	1	0.55	0	129.8	7.8e-25	!	*	-	-	-	-	-	-	5S ribosomal RNA									Small nucleolar RNA R11/Z151	0	0	2	0	0	0	1	0
105	5S_rRNA	RF00001	Glur_chr1	-	CL00113	cm	1	119	5687300	5687418	+	no	1	0.55	0	129.8	7.8e-25	!	*	-	-	-	-	-	-	5S ribosomal RNA									Small nucleolar RNA J33	0	0	2	0	1	0	2	0
106	5S_rRNA	RF00001	Glur_chr1	-	CL00113	cm	1	119	5689185	5689303	+	no	1	0.55	0	129.8	7.8e-25	!	*	-	-	-	-	-	-	5S ribosomal RNA									RNase MRP	1	0	0	0	0	0	1	0
107	5S_rRNA	RF00001	Glur_chr1	-	CL00113	cm	1	119	5692007	5692125	+	no	1	0.55	0	129.8	7.8e-25	!	*	-	-	-	-	-	-	5S ribosomal RNA									Plant small nucleolar RNA U3	1	1	0	7	0	0	0	0
108	5S_rRNA	RF00001	Glur_chr1	-	CL00113	cm	1	119	5694512	5694630	+	no	1	0.55	0	129.8	7.8e-25	!	*	-	-	-	-	-	-	5S ribosomal RNA									Plant small nucleolar RNA SNOR75	1	1	0	0	0	1	1	0
109	5S_rRNA	RF00001	Glur_chr1	-	CL00113	cm	1	119	5697326	5697444	+	no	1	0.55	0	129.8	7.8e-25	!	*	-	-	-	-	-	-	5S ribosomal RNA									Plant small nucleolar RNA R71	12	12	10	14	11	15	10	5
110	5S_rRNA	RF00001	Glur_chr1	-	CL00113	cm	1	119	5700140	5700258	+	no	1	0.55	0	129.8	7.8e-25	!	*	-	-	-	-	-	-	5S ribosomal RNA									Plant signal recognition particle RNA	1	3	1	0	1	7	1	0
111	5S_rRNA	RF00001	Glur_chr1	-	CL00113	cm	1	119	5760581	5760699	+	no	1	0.55	0	129.8	7.8e-25	!	*	-	-	-	-	-	-	5S ribosomal RNA									MIR862_2 microRNA precursor family	0	1	0	0	0	0	0	0
112	5S_rRNA	RF00001	Glur_chr1	-	CL00113	cm	1	119	5762457	5762575	+	no	1	0.55	0	129.8	7.8e-25	!	*	-	-	-	-	-	-	5S ribosomal RNA									MIR5272 microRNA precursor family	0	0	1	0	0	0	0	0
113	5S_rRNA	RF00001	Glur_chr1	-	CL00113	cm	1	119	5769346	5769464	+	no	1	0.55	0	129.8	7.8e-25	!	*	-	-	-	-	-	-	5S ribosomal RNA									MIR4416 microRNA precursor family	0	0	0	1	0	0	0	0
114	5S_rRNA	RF00001	Glur_chr1	-	CL00113	cm	1	119	5771224	5771342	+	no	1	0.55	0	129.8	7.8e-25	!	*	-	-	-	-	-	-	5S ribosomal RNA									mir-399 microRNA precursor family	0	0	4	0	0	0	1	0
115	5S_rRNA	RF00001	Glur_chr1	-	CL00113	cm	1	119	5780344	5780462	+	no	1	0.55	0	129.8	7.8e-25	!	*	-	-	-	-	-	-	5S ribosomal RNA									mir-395 microRNA precursor family	1	0	0	0	0	7	0	0
116	5S_rRNA	RF00001	Glur_chr1	-	CL00113	cm	1	119	5793544	5793662	+	no	1	0.55	0	129.8	7.8e-25	!	*	-	-	-	-	-	-	5S ribosomal RNA									mir-393 microRNA precursor family	0	2	0	0	1	2	0	2
117	5S_rRNA	RF00001	Glur_chr1	-	CL00113	cm	1	119	5798254	5798372	+	no	1	0.55	0	129.8	7.8e-25	!	*	-	-	-	-	-	-	5S ribosomal RNA									MIR319 microRNA precursor family	0	0	0	0	0	0	1	0
118	5S_rRNA	RF00001	Glur_chr1	-	CL00113	cm	1	119	5954607	5954725	+	no	1	0.55	0	129.8	7.8e-25	!	*	-	-	-	-	-	-	5S ribosomal RNA									MIR2630 microRNA precursor family	0	5	6	3	2	2	1	1
119	5S_rRNA	RF00001	Glur_chr1	-	CL00113	cm	1	119	5954922	5955040	+	no	1	0.55	0	129.8	7.8e-25	!	*	-	-	-	-	-	-	5S ribosomal RNA									MIR2275 microRNA precursor family	0	0	0	0	0	1	0	0
120	5S_rRNA	RF00001	Glur_chr1	-	CL00113	cm	1	119	5962489	5962607	+	no	1	0.55	0	129.8	7.8e-25	!	*	-	-	-	-	-	-	5S ribosomal RNA									MIR2119 microRNA precursor family	0	0	0	0	0	1	0	0
121	5S_rRNA	RF00001	Glur_chr1	-	CL00113	cm	1	119	5980686	5980804	+	no	1	0.55	0	129.8	7.8e-25	!	*	-	-	-	-	-	-	5S ribosomal RNA									mir-172 microRNA precursor family	0	2	2	0	1	1	4	0
122	5S_rRNA	RF00001	Glur_chr1	-	CL00113	cm	1	119	5999123	5999241	+	no	1	0.55	0	129.8	7.8e-25	!	*	-	-	-	-	-	-	5S ribosomal RNA									mir-166 microRNA precursor	1	2	2	0	3	1	1	0
123	5S_rRNA	RF00001	Glur_chr1	-	CL00113	cm	1	119	6015495	6015613	+	no	1	0.55	0	129.8	7.8e-25	!	*	-	-	-	-	-	-	5S ribosomal RNA									mir-160 microRNA precursor family	0	2	0	1	0	0	2	0
124	5S_rRNA	RF00001	Glur_chr1	-	CL00113	cm	1	119	6024312	6024430	+	no	1	0.55	0	129.8	7.8e-25	!	*	-	-	-	-	-	-	5S ribosomal RNA									mir-156 microRNA precursor	1	0	0	2	2	0	0	0
125	5S_rRNA	RF00001	Glur_chr1	-	CL00113	cm	1	119	6031878	6031996	+	no	1	0.55	0	129.8	7.8e-25	!	*	-	-	-	-	-	-	5S ribosomal RNA									MIR1509 microRNA precursor family	1	0	0	0	0	0	5	0
126	5S_rRNA	RF00001	Glur_chr1	-	CL00113	cm	1	119	6035972	6036090	+	no	1	0.55	0	129.8	7.8e-25	!	*	-	-	-	-	-	-	5S ribosomal RNA									MIR1507 microRNA precursor family	1	0	3	0	1	0	1	0
127	5S_rRNA	RF00001	Glur_chr1	-	CL00113	cm	1	119	6040698	6040816	+	no	1	0.55	0	129.8	7.8e-25	!	*	-	-	-	-	-	-	5S ribosomal RNA									mir-130 microRNA precursor family	0	0	0	2	0	0	0	0
128	5S_rRNA	RF00001	Glur_chr1	-	CL00113	cm	1	119	6048870	6048988	+	no	1	0.55	0	129.8	7.8e-25	!	*	-	-	-	-	-	-	5S ribosomal RNA									microRNA MIR828	0	0	0	1	0	0	0	0
129	5S_rRNA	RF00001	Glur_chr1	-	CL00113	cm	1	119	6051385	6051503	+	no	1	0.55	0	129.8	7.8e-25	!	*	-	-	-	-	-	-	5S ribosomal RNA									microRNA MIR815	1	0	0	0	0	0	0	0
130	5S_rRNA	RF00001	Glur_chr1	-	CL00113	cm	1	119	6053908	6054026	+	no	1	0.55	0	129.8	7.8e-25	!	*	-	-	-	-	-	-	5S ribosomal RNA									microRNA MIR811	0	0	0	0	1	0	0	0
131	5S_rRNA	RF00001	Glur_chr1	-	CL00113	cm	1	119	6054847	6054965	+	no	1	0.55	0	129.8	7.8e-25	!	*	-	-	-	-	-	-	5S ribosomal RNA									microRNA MIR473	0	0	0	0	0	1	0	0
132	5S_rRNA	RF00001	Glur_chr1	-	CL00113	cm	1	119	6058619	6058737	+	no	1	0.55	0	129.8	7.8e-25	!	*	-	-	-	-	-	-	5S ribosomal RNA									microRNA MIR408	0	1	0	0	0	0	0	0
133	5S_rRNA	RF00001	Glur_chr1	-	CL00113	cm	1	119	6062088	6062206	+	no	1	0.55	0	129.8	7.8e-25	!	*	-	-	-	-	-	-	5S ribosomal RNA									microRNA MIR398	0	0	0	0	0	1	0	0
134	5S_rRNA	RF00001	Glur_chr1	-	CL00113	cm	1	119	6063027	6063145	+	no	1	0.55	0	129.8	7.8e-25	!	*	-	-	-	-	-	-	5S ribosomal RNA									microRNA MIR397	0	0	2	0	0	0	2	0
135	5S_rRNA	RF00001	Glur_chr1	-	CL00113	cm	1	119	6065541	6065659	+	no	1	0.55	0	129.8	7.8e-25	!	*	-	-	-	-	-	-	5S ribosomal RNA									microRNA MIR396	2	0	0	0	0	0	0	0
136	5S_rRNA	RF00001	Glur_chr1	-	CL00113	cm	1	119	6066478	6066596	+	no	1	0.55	0	129.8	7.8e-25	!	*	-	-	-	-	-	-	5S ribosomal RNA									microRNA MIR394	0	0	2	1	1	0	0	0
137	5S_rRNA	RF00001	Glur_chr1	-	CL00113	cm	1	119	6068991	6069109	+	no	1	0.55	0	129.8	7.8e-25	!	*	-	-	-	-	-	-	5S ribosomal RNA									microRNA MIR390	0	0	1	0	1	1	0	0
138	5S_rRNA	RF00001	Glur_chr1	-	CL00113	cm	1	119	6195900	6196018	+	no	1	0.55	0	129.8	7.8e-25	!	*	-	-	-	-	-	-	5S ribosomal RNA									microRNA mir-286	0	0	0	0	0	0	0	1
139	5S_rRNA	RF00001	Glur_chr1	-	CL00113	cm	1	119	6199997	6200115	+	no	1	0.55	0	129.8	7.8e-25	!	*	-	-	-	-	-	-	5S ribosomal RNA									microRNA mir-279	1	0	0	0	0	0	0	0
140	5S_rRNA	RF00001	Glur_chr1	-	CL00113	cm	1	119	6200312	6200430	+	no	1	0.55	0	129.8	7.8e-25	!	*	-	-	-	-	-	-	5S ribosomal RNA									microRNA MIR171_2	0	0	0	0	2	0	0	0
141	5S_rRNA	RF00001	Glur_chr1	-	CL00113	cm	1	119	6204722	6204840	+	no	1	0.55	0	129.8	7.8e-25	!	*	-	-	-	-	-	-	5S ribosomal RNA									microRNA MIR171_1	6	0	7	2	0	2	5	0
142	5S_rRNA	RF00001	Glur_chr1	-	CL00113	cm	1	119	6223135	6223253	+	no	1	0.55	0	129.8	7.8e-25	!	*	-	-	-	-	-	-	5S ribosomal RNA									microRNA MIR169_5	0	0	0	0	1	0	0	0
143	5S_rRNA	RF00001	Glur_chr1	-	CL00113	cm	1	119	6225340	6225458	+	no	1	0.55	0	129.8	7.8e-25	!	*	-	-	-	-	-	-	5S ribosomal RNA									microRNA MIR169_2	4	1	1	0	2	0	4	2
144	5S_rRNA	RF00001	Glur_chr1	-	CL00113	cm	1	119	6230379	6230497	+	no	1	0.55	0	129.8	7.8e-25	!	*	-	-	-	-	-	-	5S ribosomal RNA									microRNA MIR168	0	0	0	0	0	1	0	0
145	5S_rRNA	RF00001	Glur_chr1	-	CL00113	cm	1	119	6235100	6235218	+	no	1	0.55	0	129.8	7.8e-25	!	*	-	-	-	-	-	-	5S ribosomal RNA									microRNA MIR167_1	0	3	1	1	0	0	0	0
146	5S_rRNA	RF00001	Glur_chr1	-	CL00113	cm	1	119	6240139	6240257	+	no	1	0.55	0	129.8	7.8e-25	!	*	-	-	-	-	-	-	5S ribosomal RNA									microRNA MIR164	0	3	1	2	0	0	0	0
147	5S_rRNA	RF00001	Glur_chr1	-	CL00113	cm	1	119	6269955	6270073	+	no	1	0.55	0	129.8	7.8e-25	!	*	-	-	-	-	-	-	5S ribosomal RNA									microRNA MIR162_2	2	0	0	0	0	0	0	0
148	5S_rRNA	RF00001	Glur_chr1	-	CL00113	cm	1	119	6271529	6271647	+	no	1	0.55	0	129.8	7.8e-25	!	*	-	-	-	-	-	-	5S ribosomal RNA									microRNA MIR159	1	0	5	1	2	3	0	2
149	5S_rRNA	RF00001	Glur_chr1	-	CL00113	cm	1	119	6273418	6273536	+	no	1	0.55	0	129.8	7.8e-25	!	*	-	-	-	-	-	-	5S ribosomal RNA									microRNA MIR1122	0	1	0	0	0	0	0	0
150	5S_rRNA	RF00001	Glur_chr1	-	CL00113	cm	1	119	6275936	6276054	+	no	1	0.55	0	129.8	7.8e-25	!	*	-	-	-	-	-	-	5S ribosomal RNA									Iron response element II	1	0	0	0	0	0	0	0
151	5S_rRNA	RF00001	Glur_chr1	-	CL00113	cm	1	119	6278768	6278886	+	no	1	0.55	0	129.8	7.8e-25	!	*	-	-	-	-	-	-	5S ribosomal RNA									Histone 3' UTR stem-loop	1	1	2	2	1	1	1	0
152	5S_rRNA	RF00001	Glur_chr1	-	CL00113	cm	1	119	6280657	6280775	+	no	1	0.55	0	129.8	7.8e-25	!	*	-	-	-	-	-	-	5S ribosomal RNA									Group II catalytic intron	1	0	1	1	1	6	0	0
153	5S_rRNA	RF00001	Glur_chr1	-	CL00113	cm	1	119	6283175	6283293	+	no	1	0.55	0	129.8	7.8e-25	!	*	-	-	-	-	-	-	5S ribosomal RNA									Eukaryotic small subunit ribosomal RNA	0	0	1	0	0	0	0	4
154	5S_rRNA	RF00001	Glur_chr1	-	CL00113	cm	1	119	6286009	6286127	+	no	1	0.55	0	129.8	7.8e-25	!	*	-	-	-	-	-	-	5S ribosomal RNA									Eukaryotic large subunit ribosomal RNA	0	0	0	1	0	3	1	3
155	5S_rRNA	RF00001	Glur_chr1	-	CL00113	cm	1	119	6286955	6287073	+	no	1	0.55	0	129.8	7.8e-25	!	*	-	-	-	-	-	-	5S ribosomal RNA									Early nodulin 40	1	0	0	0	0	1	0	0
156	5S_rRNA	RF00001	Glur_chr1	-	CL00113	cm	1	119	6344269	6344387	+	no	1	0.55	0	129.8	7.8e-25	!	*	-	-	-	-	-	-	5S ribosomal RNA									Bacterial small subunit ribosomal RNA	1	0	0	1	1	0	0	0
157	5S_rRNA	RF00001	Glur_chr1	-	CL00113	cm	1	119	6390986	6391104	+	no	1	0.55	0	129.8	7.8e-25	!	*	-	-	-	-	-	-	5S ribosomal RNA									Bacterial large subunit ribosomal RNA	0	2	2	2	0	1	0	0
158	5S_rRNA	RF00001	Glur_chr1	-	CL00113	cm	1	119	6423101	6423219	+	no	1	0.55	0	129.8	7.8e-25	!	*	-	-	-	-	-	-	5S ribosomal RNA									Antisense RNA which regulates isiA expression	0	1	0	0	0	0	0	0
159	5S_rRNA	RF00001	Glur_chr1	-	CL00113	cm	1	119	6424991	6425109	+	no	1	0.55	0	129.8	7.8e-25	!	*	-	-	-	-	-	-	5S ribosomal RNA									5S ribosomal RNA	13501	1	2	11	2	0	1	0
160	5S_rRNA	RF00001	Glur_chr1	-	CL00113	cm	1	119	6442780	6442898	+	no	1	0.55	0	129.8	7.8e-25	!	*	-	-	-	-	-	-	5S ribosomal RNA									5.8S ribosomal RNA	0	0	0	0	0	0	0	3
161	5S_rRNA	RF00001	Glur_chr1	-	CL00113	cm	1	119	6450341	6450459	+	no	1	0.55	0	129.8	7.8e-25	!	*	-	-	-	-	-	-	5S ribosomal RNA									5' ureB small RNA	0	0	1	0	1	0	0	0
162	5S_rRNA	RF00001	Glur_chr1	-	CL00113	cm	1	119	6463886	6464004	+	no	1	0.55	0	129.8	7.8e-25	!	*	-	-	-	-	-	-	5S ribosomal RNA
163	5S_rRNA	RF00001	Glur_chr1	-	CL00113	cm	1	119	6468302	6468420	+	no	1	0.55	0	129.8	7.8e-25	!	*	-	-	-	-	-	-	5S ribosomal RNA
164	5S_rRNA	RF00001	Glur_chr1	-	CL00113	cm	1	119	6470189	6470307	+	no	1	0.55	0	129.8	7.8e-25	!	*	-	-	-	-	-	-	5S ribosomal RNA
165	5S_rRNA	RF00001	Glur_chr1	-	CL00113	cm	1	119	6471446	6471564	+	no	1	0.55	0	129.8	7.8e-25	!	*	-	-	-	-	-	-	5S ribosomal RNA
166	5S_rRNA	RF00001	Glur_chr1	-	CL00113	cm	1	119	6471761	6471879	+	no	1	0.55	0	129.8	7.8e-25	!	*	-	-	-	-	-	-	5S ribosomal RNA
167	5S_rRNA	RF00001	Glur_chr1	-	CL00113	cm	1	119	6476806	6476924	+	no	1	0.55	0	129.8	7.8e-25	!	*	-	-	-	-	-	-	5S ribosomal RNA
168	5S_rRNA	RF00001	Glur_chr1	-	CL00113	cm	1	119	6477752	6477870	+	no	1	0.55	0	129.8	7.8e-25	!	*	-	-	-	-	-	-	5S ribosomal RNA
169	5S_rRNA	RF00001	Glur_chr1	-	CL00113	cm	1	119	6480589	6480707	+	no	1	0.55	0	129.8	7.8e-25	!	*	-	-	-	-	-	-	5S ribosomal RNA
170	5S_rRNA	RF00001	Glur_chr1	-	CL00113	cm	1	119	6484378	6484496	+	no	1	0.55	0	129.8	7.8e-25	!	*	-	-	-	-	-	-	5S ribosomal RNA
171	5S_rRNA	RF00001	Glur_chr1	-	CL00113	cm	1	119	6486904	6487022	+	no	1	0.55	0	129.8	7.8e-25	!	*	-	-	-	-	-	-	5S ribosomal RNA
172	5S_rRNA	RF00001	Glur_chr1	-	CL00113	cm	1	119	6487534	6487652	+	no	1	0.55	0	129.8	7.8e-25	!	*	-	-	-	-	-	-	5S ribosomal RNA
173	5S_rRNA	RF00001	Glur_chr1	-	CL00113	cm	1	119	6489747	6489865	+	no	1	0.55	0	129.8	7.8e-25	!	*	-	-	-	-	-	-	5S ribosomal RNA
174	5S_rRNA	RF00001	Glur_chr1	-	CL00113	cm	1	119	6490377	6490495	+	no	1	0.55	0	129.8	7.8e-25	!	*	-	-	-	-	-	-	5S ribosomal RNA
175	5S_rRNA	RF00001	Glur_chr1	-	CL00113	cm	1	119	6502293	6502411	+	no	1	0.55	0	129.8	7.8e-25	!	*	-	-	-	-	-	-	5S ribosomal RNA
176	5S_rRNA	RF00001	Glur_chr1	-	CL00113	cm	1	119	6502610	6502728	+	no	1	0.55	0	129.8	7.8e-25	!	*	-	-	-	-	-	-	5S ribosomal RNA
177	5S_rRNA	RF00001	Glur_chr1	-	CL00113	cm	1	119	6504190	6504308	+	no	1	0.55	0	129.8	7.8e-25	!	*	-	-	-	-	-	-	5S ribosomal RNA
178	5S_rRNA	RF00001	Glur_chr1	-	CL00113	cm	1	119	6506391	6506509	+	no	1	0.55	0	129.8	7.8e-25	!	*	-	-	-	-	-	-	5S ribosomal RNA
179	5S_rRNA	RF00001	Glur_chr1	-	CL00113	cm	1	119	6506708	6506826	+	no	1	0.55	0	129.8	7.8e-25	!	*	-	-	-	-	-	-	5S ribosomal RNA
180	5S_rRNA	RF00001	Glur_chr1	-	CL00113	cm	1	119	6508288	6508406	+	no	1	0.55	0	129.8	7.8e-25	!	*	-	-	-	-	-	-	5S ribosomal RNA
181	5S_rRNA	RF00001	Glur_chr1	-	CL00113	cm	1	119	6509864	6509982	+	no	1	0.55	0	129.8	7.8e-25	!	*	-	-	-	-	-	-	5S ribosomal RNA
182	5S_rRNA	RF00001	Glur_chr1	-	CL00113	cm	1	119	6512061	6512179	+	no	1	0.55	0	129.8	7.8e-25	!	*	-	-	-	-	-	-	5S ribosomal RNA
183	5S_rRNA	RF00001	Glur_chr1	-	CL00113	cm	1	119	6512694	6512812	+	no	1	0.55	0	129.8	7.8e-25	!	*	-	-	-	-	-	-	5S ribosomal RNA
184	5S_rRNA	RF00001	Glur_chr1	-	CL00113	cm	1	119	6515838	6515956	+	no	1	0.55	0	129.8	7.8e-25	!	*	-	-	-	-	-	-	5S ribosomal RNA
185	5S_rRNA	RF00001	Glur_chr1	-	CL00113	cm	1	119	6516471	6516589	+	no	1	0.55	0	129.8	7.8e-25	!	*	-	-	-	-	-	-	5S ribosomal RNA
186	5S_rRNA	RF00001	Glur_chr1	-	CL00113	cm	1	119	6519615	6519733	+	no	1	0.55	0	129.8	7.8e-25	!	*	-	-	-	-	-	-	5S ribosomal RNA
187	5S_rRNA	RF00001	Glur_chr1	-	CL00113	cm	1	119	6520248	6520366	+	no	1	0.55	0	129.8	7.8e-25	!	*	-	-	-	-	-	-	5S ribosomal RNA
188	5S_rRNA	RF00001	Glur_chr1	-	CL00113	cm	1	119	6523392	6523510	+	no	1	0.55	0	129.8	7.8e-25	!	*	-	-	-	-	-	-	5S ribosomal RNA
189	5S_rRNA	RF00001	Glur_chr1	-	CL00113	cm	1	119	6524025	6524143	+	no	1	0.55	0	129.8	7.8e-25	!	*	-	-	-	-	-	-	5S ribosomal RNA
190	5S_rRNA	RF00001	Glur_chr1	-	CL00113	cm	1	119	6525916	6526034	+	no	1	0.55	0	129.8	7.8e-25	!	*	-	-	-	-	-	-	5S ribosomal RNA
191	5S_rRNA	RF00001	Glur_chr1	-	CL00113	cm	1	119	6526222	6526340	+	no	1	0.55	0	129.8	7.8e-25	!	*	-	-	-	-	-	-	5S ribosomal RNA
192	5S_rRNA	RF00001	Glur_chr1	-	CL00113	cm	1	119	6527160	6527278	+	no	1	0.55	0	129.8	7.8e-25	!	*	-	-	-	-	-	-	5S ribosomal RNA
193	5S_rRNA	RF00001	Glur_chr1	-	CL00113	cm	1	119	6528409	6528527	+	no	1	0.55	0	129.8	7.8e-25	!	*	-	-	-	-	-	-	5S ribosomal RNA
194	5S_rRNA	RF00001	Glur_chr1	-	CL00113	cm	1	119	6528715	6528833	+	no	1	0.55	0	129.8	7.8e-25	!	*	-	-	-	-	-	-	5S ribosomal RNA
195	5S_rRNA	RF00001	Glur_chr1	-	CL00113	cm	1	119	6529653	6529771	+	no	1	0.55	0	129.8	7.8e-25	!	*	-	-	-	-	-	-	5S ribosomal RNA
196	5S_rRNA	RF00001	Glur_chr1	-	CL00113	cm	1	119	6530587	6530705	+	no	1	0.55	0	129.8	7.8e-25	!	*	-	-	-	-	-	-	5S ribosomal RNA
197	5S_rRNA	RF00001	Glur_chr1	-	CL00113	cm	1	119	6531218	6531336	+	no	1	0.55	0	129.8	7.8e-25	!	*	-	-	-	-	-	-	5S ribosomal RNA
198	5S_rRNA	RF00001	Glur_chr1	-	CL00113	cm	1	119	6531524	6531642	+	no	1	0.55	0	129.8	7.8e-25	!	*	-	-	-	-	-	-	5S ribosomal RNA
199	5S_rRNA	RF00001	Glur_chr1	-	CL00113	cm	1	119	6533396	6533514	+	no	1	0.55	0	129.8	7.8e-25	!	*	-	-	-	-	-	-	5S ribosomal RNA
200	5S_rRNA	RF00001	Glur_chr1	-	CL00113	cm	1	119	6534965	6535083	+	no	1	0.55	0	129.8	7.8e-25	!	*	-	-	-	-	-	-	5S ribosomal RNA
201	5S_rRNA	RF00001	Glur_chr1	-	CL00113	cm	1	119	6536840	6536958	+	no	1	0.55	0	129.8	7.8e-25	!	*	-	-	-	-	-	-	5S ribosomal RNA
202	5S_rRNA	RF00001	Glur_chr1	-	CL00113	cm	1	119	6537774	6537892	+	no	1	0.55	0	129.8	7.8e-25	!	*	-	-	-	-	-	-	5S ribosomal RNA
203	5S_rRNA	RF00001	Glur_chr1	-	CL00113	cm	1	119	6539037	6539155	+	no	1	0.55	0	129.8	7.8e-25	!	*	-	-	-	-	-	-	5S ribosomal RNA
204	5S_rRNA	RF00001	Glur_chr1	-	CL00113	cm	1	119	6547177	6547295	+	no	1	0.55	0	129.8	7.8e-25	!	*	-	-	-	-	-	-	5S ribosomal RNA
205	5S_rRNA	RF00001	Glur_chr1	-	CL00113	cm	1	119	6553113	6553231	+	no	1	0.55	0	129.8	7.8e-25	!	*	-	-	-	-	-	-	5S ribosomal RNA
206	5S_rRNA	RF00001	Glur_chr1	-	CL00113	cm	1	119	6554671	6554789	+	no	1	0.55	0	129.8	7.8e-25	!	*	-	-	-	-	-	-	5S ribosomal RNA
207	5S_rRNA	RF00001	Glur_chr1	-	CL00113	cm	1	119	6556861	6556979	+	no	1	0.55	0	129.8	7.8e-25	!	*	-	-	-	-	-	-	5S ribosomal RNA
208	5S_rRNA	RF00001	Glur_chr1	-	CL00113	cm	1	119	6557483	6557601	+	no	1	0.55	0	129.8	7.8e-25	!	*	-	-	-	-	-	-	5S ribosomal RNA
209	5S_rRNA	RF00001	Glur_chr1	-	CL00113	cm	1	119	6559666	6559784	+	no	1	0.55	0	129.8	7.8e-25	!	*	-	-	-	-	-	-	5S ribosomal RNA
210	5S_rRNA	RF00001	Glur_chr1	-	CL00113	cm	1	119	6562165	6562283	+	no	1	0.55	0	129.8	7.8e-25	!	*	-	-	-	-	-	-	5S ribosomal RNA
211	5S_rRNA	RF00001	Glur_chr1	-	CL00113	cm	1	119	6578132	6578250	+	no	1	0.55	0	129.8	7.8e-25	!	*	-	-	-	-	-	-	5S ribosomal RNA
212	5S_rRNA	RF00001	Glur_chr1	-	CL00113	cm	1	119	6580634	6580752	+	no	1	0.55	0	129.8	7.8e-25	!	*	-	-	-	-	-	-	5S ribosomal RNA
213	5S_rRNA	RF00001	Glur_chr1	-	CL00113	cm	1	119	6581256	6581374	+	no	1	0.55	0	129.8	7.8e-25	!	*	-	-	-	-	-	-	5S ribosomal RNA
214	5S_rRNA	RF00001	Glur_chr1	-	CL00113	cm	1	119	6601772	6601890	+	no	1	0.55	0	129.8	7.8e-25	!	*	-	-	-	-	-	-	5S ribosomal RNA
215	5S_rRNA	RF00001	Glur_chr1	-	CL00113	cm	1	119	6606781	6606899	+	no	1	0.55	0	129.8	7.8e-25	!	*	-	-	-	-	-	-	5S ribosomal RNA
216	5S_rRNA	RF00001	Glur_chr1	-	CL00113	cm	1	119	6608023	6608141	+	no	1	0.55	0	129.8	7.8e-25	!	*	-	-	-	-	-	-	5S ribosomal RNA
217	5S_rRNA	RF00001	Glur_chr1	-	CL00113	cm	1	119	6608654	6608772	+	no	1	0.55	0	129.8	7.8e-25	!	*	-	-	-	-	-	-	5S ribosomal RNA
218	5S_rRNA	RF00001	Glur_chr1	-	CL00113	cm	1	119	6610218	6610336	+	no	1	0.55	0	129.8	7.8e-25	!	*	-	-	-	-	-	-	5S ribosomal RNA
219	5S_rRNA	RF00001	Glur_chr1	-	CL00113	cm	1	119	6610849	6610967	+	no	1	0.55	0	129.8	7.8e-25	!	*	-	-	-	-	-	-	5S ribosomal RNA
220	5S_rRNA	RF00001	Glur_chr1	-	CL00113	cm	1	119	6612413	6612531	+	no	1	0.55	0	129.8	7.8e-25	!	*	-	-	-	-	-	-	5S ribosomal RNA
221	5S_rRNA	RF00001	Glur_chr1	-	CL00113	cm	1	119	6613044	6613162	+	no	1	0.55	0	129.8	7.8e-25	!	*	-	-	-	-	-	-	5S ribosomal RNA
222	5S_rRNA	RF00001	Glur_chr1	-	CL00113	cm	1	119	6614306	6614424	+	no	1	0.55	0	129.8	7.8e-25	!	*	-	-	-	-	-	-	5S ribosomal RNA
223	5S_rRNA	RF00001	Glur_chr1	-	CL00113	cm	1	119	6616484	6616602	+	no	1	0.55	0	129.8	7.8e-25	!	*	-	-	-	-	-	-	5S ribosomal RNA
224	5S_rRNA	RF00001	Glur_chr1	-	CL00113	cm	1	119	6617106	6617224	+	no	1	0.55	0	129.8	7.8e-25	!	*	-	-	-	-	-	-	5S ribosomal RNA
225	5S_rRNA	RF00001	Glur_chr1	-	CL00113	cm	1	119	6617737	6617855	+	no	1	0.55	0	129.8	7.8e-25	!	*	-	-	-	-	-	-	5S ribosomal RNA
226	5S_rRNA	RF00001	Glur_chr1	-	CL00113	cm	1	119	6618368	6618486	+	no	1	0.55	0	129.8	7.8e-25	!	*	-	-	-	-	-	-	5S ribosomal RNA
227	5S_rRNA	RF00001	Glur_chr1	-	CL00113	cm	1	119	6618990	6619108	+	no	1	0.55	0	129.8	7.8e-25	!	*	-	-	-	-	-	-	5S ribosomal RNA
228	5S_rRNA	RF00001	Glur_chr1	-	CL00113	cm	1	119	6620243	6620361	+	no	1	0.55	0	129.8	7.8e-25	!	*	-	-	-	-	-	-	5S ribosomal RNA
229	5S_rRNA	RF00001	Glur_chr1	-	CL00113	cm	1	119	6623690	6623808	+	no	1	0.55	0	129.8	7.8e-25	!	*	-	-	-	-	-	-	5S ribosomal RNA
230	5S_rRNA	RF00001	Glur_chr1	-	CL00113	cm	1	119	6624311	6624429	+	no	1	0.55	0	129.8	7.8e-25	!	*	-	-	-	-	-	-	5S ribosomal RNA
231	5S_rRNA	RF00001	Glur_chr1	-	CL00113	cm	1	119	6628378	6628496	+	no	1	0.55	0	129.8	7.8e-25	!	*	-	-	-	-	-	-	5S ribosomal RNA
232	5S_rRNA	RF00001	Glur_chr1	-	CL00113	cm	1	119	6630875	6630993	+	no	1	0.55	0	129.8	7.8e-25	!	*	-	-	-	-	-	-	5S ribosomal RNA
233	5S_rRNA	RF00001	Glur_chr1	-	CL00113	cm	1	119	6633372	6633490	+	no	1	0.55	0	129.8	7.8e-25	!	*	-	-	-	-	-	-	5S ribosomal RNA
234	5S_rRNA	RF00001	Glur_chr1	-	CL00113	cm	1	119	6635244	6635362	+	no	1	0.55	0	129.8	7.8e-25	!	*	-	-	-	-	-	-	5S ribosomal RNA
235	5S_rRNA	RF00001	Glur_chr1	-	CL00113	cm	1	119	6637116	6637234	+	no	1	0.55	0	129.8	7.8e-25	!	*	-	-	-	-	-	-	5S ribosomal RNA
236	5S_rRNA	RF00001	Glur_chr1	-	CL00113	cm	1	119	6640243	6640361	+	no	1	0.55	0	129.8	7.8e-25	!	*	-	-	-	-	-	-	5S ribosomal RNA
237	5S_rRNA	RF00001	Glur_chr1	-	CL00113	cm	1	119	6643057	6643175	+	no	1	0.55	0	129.8	7.8e-25	!	*	-	-	-	-	-	-	5S ribosomal RNA
238	5S_rRNA	RF00001	Glur_chr1	-	CL00113	cm	1	119	6643372	6643490	+	no	1	0.55	0	129.8	7.8e-25	!	*	-	-	-	-	-	-	5S ribosomal RNA
239	5S_rRNA	RF00001	Glur_chr1	-	CL00113	cm	1	119	6647771	6647889	+	no	1	0.55	0	129.8	7.8e-25	!	*	-	-	-	-	-	-	5S ribosomal RNA
240	5S_rRNA	RF00001	Glur_chr1	-	CL00113	cm	1	119	6650585	6650703	+	no	1	0.55	0	129.8	7.8e-25	!	*	-	-	-	-	-	-	5S ribosomal RNA
241	5S_rRNA	RF00001	Glur_chr1	-	CL00113	cm	1	119	6652786	6652904	+	no	1	0.55	0	129.8	7.8e-25	!	*	-	-	-	-	-	-	5S ribosomal RNA
242	5S_rRNA	RF00001	Glur_chr1	-	CL00113	cm	1	119	6654343	6654461	+	no	1	0.55	0	129.8	7.8e-25	!	*	-	-	-	-	-	-	5S ribosomal RNA
243	5S_rRNA	RF00001	Glur_chr1	-	CL00113	cm	1	119	6654974	6655092	+	no	1	0.55	0	129.8	7.8e-25	!	*	-	-	-	-	-	-	5S ribosomal RNA
244	5S_rRNA	RF00001	Glur_chr1	-	CL00113	cm	1	119	6658099	6658217	+	no	1	0.55	0	129.8	7.8e-25	!	*	-	-	-	-	-	-	5S ribosomal RNA
245	5S_rRNA	RF00001	Glur_chr1	-	CL00113	cm	1	119	6659036	6659154	+	no	1	0.55	0	129.8	7.8e-25	!	*	-	-	-	-	-	-	5S ribosomal RNA
246	5S_rRNA	RF00001	Glur_chr1	-	CL00113	cm	1	119	6660601	6660719	+	no	1	0.55	0	129.8	7.8e-25	!	*	-	-	-	-	-	-	5S ribosomal RNA
247	5S_rRNA	RF00001	Glur_chr1	-	CL00113	cm	1	119	6661231	6661349	+	no	1	0.55	0	129.8	7.8e-25	!	*	-	-	-	-	-	-	5S ribosomal RNA
248	5S_rRNA	RF00001	Glur_chr1	-	CL00113	cm	1	119	6662486	6662604	+	no	1	0.55	0	129.8	7.8e-25	!	*	-	-	-	-	-	-	5S ribosomal RNA
249	5S_rRNA	RF00001	Glur_chr1	-	CL00113	cm	1	119	6665633	6665751	+	no	1	0.55	0	129.8	7.8e-25	!	*	-	-	-	-	-	-	5S ribosomal RNA
250	5S_rRNA	RF00001	Glur_chr1	-	CL00113	cm	1	119	6665948	6666066	+	no	1	0.55	0	129.8	7.8e-25	!	*	-	-	-	-	-	-	5S ribosomal RNA
251	5S_rRNA	RF00001	Glur_chr1	-	CL00113	cm	1	119	6666570	6666688	+	no	1	0.55	0	129.8	7.8e-25	!	*	-	-	-	-	-	-	5S ribosomal RNA
252	5S_rRNA	RF00001	Glur_chr1	-	CL00113	cm	1	119	6666885	6667003	+	no	1	0.55	0	129.8	7.8e-25	!	*	-	-	-	-	-	-	5S ribosomal RNA
253	5S_rRNA	RF00001	Glur_chr1	-	CL00113	cm	1	119	6670009	6670127	+	no	1	0.55	0	129.8	7.8e-25	!	*	-	-	-	-	-	-	5S ribosomal RNA
254	5S_rRNA	RF00001	Glur_chr1	-	CL00113	cm	1	119	6670640	6670758	+	no	1	0.55	0	129.8	7.8e-25	!	*	-	-	-	-	-	-	5S ribosomal RNA
255	5S_rRNA	RF00001	Glur_chr1	-	CL00113	cm	1	119	6671577	6671695	+	no	1	0.55	0	129.8	7.8e-25	!	*	-	-	-	-	-	-	5S ribosomal RNA
256	5S_rRNA	RF00001	Glur_chr1	-	CL00113	cm	1	119	6674712	6674830	+	no	1	0.55	0	129.8	7.8e-25	!	*	-	-	-	-	-	-	5S ribosomal RNA
257	5S_rRNA	RF00001	Glur_chr1	-	CL00113	cm	1	119	6675343	6675461	+	no	1	0.55	0	129.8	7.8e-25	!	*	-	-	-	-	-	-	5S ribosomal RNA
258	5S_rRNA	RF00001	Glur_chr1	-	CL00113	cm	1	119	6676596	6676714	+	no	1	0.55	0	129.8	7.8e-25	!	*	-	-	-	-	-	-	5S ribosomal RNA
259	5S_rRNA	RF00001	Glur_chr1	-	CL00113	cm	1	119	6678792	6678910	+	no	1	0.55	0	129.8	7.8e-25	!	*	-	-	-	-	-	-	5S ribosomal RNA
260	5S_rRNA	RF00001	Glur_chr1	-	CL00113	cm	1	119	6680359	6680477	+	no	1	0.55	0	129.8	7.8e-25	!	*	-	-	-	-	-	-	5S ribosomal RNA
261	5S_rRNA	RF00001	Glur_chr1	-	CL00113	cm	1	119	6682555	6682673	+	no	1	0.55	0	129.8	7.8e-25	!	*	-	-	-	-	-	-	5S ribosomal RNA
262	5S_rRNA	RF00001	Glur_chr1	-	CL00113	cm	1	119	6685383	6685501	+	no	1	0.55	0	129.8	7.8e-25	!	*	-	-	-	-	-	-	5S ribosomal RNA
263	5S_rRNA	RF00001	Glur_chr1	-	CL00113	cm	1	119	6686014	6686132	+	no	1	0.55	0	129.8	7.8e-25	!	*	-	-	-	-	-	-	5S ribosomal RNA
264	5S_rRNA	RF00001	Glur_chr1	-	CL00113	cm	1	119	6686950	6687068	+	no	1	0.55	0	129.8	7.8e-25	!	*	-	-	-	-	-	-	5S ribosomal RNA
265	5S_rRNA	RF00001	Glur_chr1	-	CL00113	cm	1	119	6687581	6687699	+	no	1	0.55	0	129.8	7.8e-25	!	*	-	-	-	-	-	-	5S ribosomal RNA
266	5S_rRNA	RF00001	Glur_chr1	-	CL00113	cm	1	119	6688831	6688949	+	no	1	0.55	0	129.8	7.8e-25	!	*	-	-	-	-	-	-	5S ribosomal RNA
267	5S_rRNA	RF00001	Glur_chr1	-	CL00113	cm	1	119	6689462	6689580	+	no	1	0.55	0	129.8	7.8e-25	!	*	-	-	-	-	-	-	5S ribosomal RNA
268	5S_rRNA	RF00001	Glur_chr1	-	CL00113	cm	1	119	6691655	6691773	+	no	1	0.55	0	129.8	7.8e-25	!	*	-	-	-	-	-	-	5S ribosomal RNA
269	5S_rRNA	RF00001	Glur_chr1	-	CL00113	cm	1	119	6692286	6692404	+	no	1	0.55	0	129.8	7.8e-25	!	*	-	-	-	-	-	-	5S ribosomal RNA
270	5S_rRNA	RF00001	Glur_chr1	-	CL00113	cm	1	119	6693539	6693657	+	no	1	0.55	0	129.8	7.8e-25	!	*	-	-	-	-	-	-	5S ribosomal RNA
271	5S_rRNA	RF00001	Glur_chr1	-	CL00113	cm	1	119	6695730	6695848	+	no	1	0.55	0	129.8	7.8e-25	!	*	-	-	-	-	-	-	5S ribosomal RNA
272	5S_rRNA	RF00001	Glur_chr1	-	CL00113	cm	1	119	6696361	6696479	+	no	1	0.55	0	129.8	7.8e-25	!	*	-	-	-	-	-	-	5S ribosomal RNA
273	5S_rRNA	RF00001	Glur_chr1	-	CL00113	cm	1	119	6697614	6697732	+	no	1	0.55	0	129.8	7.8e-25	!	*	-	-	-	-	-	-	5S ribosomal RNA
274	5S_rRNA	RF00001	Glur_chr1	-	CL00113	cm	1	119	6698550	6698668	+	no	1	0.55	0	129.8	7.8e-25	!	*	-	-	-	-	-	-	5S ribosomal RNA
275	5S_rRNA	RF00001	Glur_chr1	-	CL00113	cm	1	119	6700747	6700865	+	no	1	0.55	0	129.8	7.8e-25	!	*	-	-	-	-	-	-	5S ribosomal RNA
276	5S_rRNA	RF00001	Glur_chr1	-	CL00113	cm	1	119	6709545	6709663	+	no	1	0.55	0	129.8	7.8e-25	!	*	-	-	-	-	-	-	5S ribosomal RNA
277	5S_rRNA	RF00001	Glur_chr1	-	CL00113	cm	1	119	6718341	6718459	+	no	1	0.55	0	129.8	7.8e-25	!	*	-	-	-	-	-	-	5S ribosomal RNA
278	5S_rRNA	RF00001	Glur_chr1	-	CL00113	cm	1	119	6719918	6720036	+	no	1	0.55	0	129.8	7.8e-25	!	*	-	-	-	-	-	-	5S ribosomal RNA
279	5S_rRNA	RF00001	Glur_chr1	-	CL00113	cm	1	119	6724955	6725073	+	no	1	0.55	0	129.8	7.8e-25	!	*	-	-	-	-	-	-	5S ribosomal RNA
280	5S_rRNA	RF00001	Glur_chr1	-	CL00113	cm	1	119	6728108	6728226	+	no	1	0.55	0	129.8	7.8e-25	!	*	-	-	-	-	-	-	5S ribosomal RNA
281	5S_rRNA	RF00001	Glur_chr1	-	CL00113	cm	1	119	6729044	6729162	+	no	1	0.55	0	129.8	7.8e-25	!	*	-	-	-	-	-	-	5S ribosomal RNA
282	5S_rRNA	RF00001	Glur_chr1	-	CL00113	cm	1	119	6731564	6731682	+	no	1	0.55	0	129.8	7.8e-25	!	*	-	-	-	-	-	-	5S ribosomal RNA
283	5S_rRNA	RF00001	Glur_chr1	-	CL00113	cm	1	119	6734716	6734834	+	no	1	0.55	0	129.8	7.8e-25	!	*	-	-	-	-	-	-	5S ribosomal RNA
284	5S_rRNA	RF00001	Glur_chr1	-	CL00113	cm	1	119	6735662	6735780	+	no	1	0.55	0	129.8	7.8e-25	!	*	-	-	-	-	-	-	5S ribosomal RNA
285	5S_rRNA	RF00001	Glur_chr1	-	CL00113	cm	1	119	6738813	6738931	+	no	1	0.55	0	129.8	7.8e-25	!	*	-	-	-	-	-	-	5S ribosomal RNA
286	5S_rRNA	RF00001	Glur_chr1	-	CL00113	cm	1	119	6739757	6739875	+	no	1	0.55	0	129.8	7.8e-25	!	*	-	-	-	-	-	-	5S ribosomal RNA
287	5S_rRNA	RF00001	Glur_chr1	-	CL00113	cm	1	119	6743205	6743323	+	no	1	0.55	0	129.8	7.8e-25	!	*	-	-	-	-	-	-	5S ribosomal RNA
288	5S_rRNA	RF00001	Glur_chr1	-	CL00113	cm	1	119	6744149	6744267	+	no	1	0.55	0	129.8	7.8e-25	!	*	-	-	-	-	-	-	5S ribosomal RNA
289	5S_rRNA	RF00001	Glur_chr1	-	CL00113	cm	1	119	6747597	6747715	+	no	1	0.55	0	129.8	7.8e-25	!	*	-	-	-	-	-	-	5S ribosomal RNA
290	5S_rRNA	RF00001	Glur_chr1	-	CL00113	cm	1	119	6748541	6748659	+	no	1	0.55	0	129.8	7.8e-25	!	*	-	-	-	-	-	-	5S ribosomal RNA
291	5S_rRNA	RF00001	Glur_chr1	-	CL00113	cm	1	119	6750721	6750839	+	no	1	0.55	0	129.8	7.8e-25	!	*	-	-	-	-	-	-	5S ribosomal RNA
292	5S_rRNA	RF00001	Glur_chr1	-	CL00113	cm	1	119	6751038	6751156	+	no	1	0.55	0	129.8	7.8e-25	!	*	-	-	-	-	-	-	5S ribosomal RNA
293	5S_rRNA	RF00001	Glur_chr1	-	CL00113	cm	1	119	6755120	6755238	+	no	1	0.55	0	129.8	7.8e-25	!	*	-	-	-	-	-	-	5S ribosomal RNA
294	5S_rRNA	RF00001	Glur_chr1	-	CL00113	cm	1	119	6755743	6755861	+	no	1	0.55	0	129.8	7.8e-25	!	*	-	-	-	-	-	-	5S ribosomal RNA
295	5S_rRNA	RF00001	Glur_chr1	-	CL00113	cm	1	119	6758344	6758462	+	no	1	0.55	0	129.8	7.8e-25	!	*	-	-	-	-	-	-	5S ribosomal RNA
296	5S_rRNA	RF00001	Glur_chr1	-	CL00113	cm	1	119	6759607	6759725	+	no	1	0.55	0	129.8	7.8e-25	!	*	-	-	-	-	-	-	5S ribosomal RNA
297	5S_rRNA	RF00001	Glur_chr1	-	CL00113	cm	1	119	6760239	6760357	+	no	1	0.55	0	129.8	7.8e-25	!	*	-	-	-	-	-	-	5S ribosomal RNA
298	5S_rRNA	RF00001	Glur_chr1	-	CL00113	cm	1	119	6760555	6760673	+	no	1	0.55	0	129.8	7.8e-25	!	*	-	-	-	-	-	-	5S ribosomal RNA
299	5S_rRNA	RF00001	Glur_chr1	-	CL00113	cm	1	119	6761187	6761305	+	no	1	0.55	0	129.8	7.8e-25	!	*	-	-	-	-	-	-	5S ribosomal RNA
300	5S_rRNA	RF00001	Glur_chr1	-	CL00113	cm	1	119	6761820	6761938	+	no	1	0.55	0	129.8	7.8e-25	!	*	-	-	-	-	-	-	5S ribosomal RNA
301	5S_rRNA	RF00001	Glur_chr1	-	CL00113	cm	1	119	6762768	6762886	+	no	1	0.55	0	129.8	7.8e-25	!	*	-	-	-	-	-	-	5S ribosomal RNA
302	5S_rRNA	RF00001	Glur_chr1	-	CL00113	cm	1	119	6763084	6763202	+	no	1	0.55	0	129.8	7.8e-25	!	*	-	-	-	-	-	-	5S ribosomal RNA
303	5S_rRNA	RF00001	Glur_chr1	-	CL00113	cm	1	119	6765296	6765414	+	no	1	0.55	0	129.8	7.8e-25	!	*	-	-	-	-	-	-	5S ribosomal RNA
304	5S_rRNA	RF00001	Glur_chr1	-	CL00113	cm	1	119	6765612	6765730	+	no	1	0.55	0	129.8	7.8e-25	!	*	-	-	-	-	-	-	5S ribosomal RNA
305	5S_rRNA	RF00001	Glur_chr1	-	CL00113	cm	1	119	6766244	6766362	+	no	1	0.55	0	129.8	7.8e-25	!	*	-	-	-	-	-	-	5S ribosomal RNA
306	5S_rRNA	RF00001	Glur_chr1	-	CL00113	cm	1	119	6766876	6766994	+	no	1	0.55	0	129.8	7.8e-25	!	*	-	-	-	-	-	-	5S ribosomal RNA
307	5S_rRNA	RF00001	Glur_chr1	-	CL00113	cm	1	119	6768456	6768574	+	no	1	0.55	0	129.8	7.8e-25	!	*	-	-	-	-	-	-	5S ribosomal RNA
308	5S_rRNA	RF00001	Glur_chr1	-	CL00113	cm	1	119	6768772	6768890	+	no	1	0.55	0	129.8	7.8e-25	!	*	-	-	-	-	-	-	5S ribosomal RNA
309	5S_rRNA	RF00001	Glur_chr1	-	CL00113	cm	1	119	6769404	6769522	+	no	1	0.55	0	129.8	7.8e-25	!	*	-	-	-	-	-	-	5S ribosomal RNA
310	5S_rRNA	RF00001	Glur_chr1	-	CL00113	cm	1	119	6770036	6770154	+	no	1	0.55	0	129.8	7.8e-25	!	*	-	-	-	-	-	-	5S ribosomal RNA
311	5S_rRNA	RF00001	Glur_chr1	-	CL00113	cm	1	119	6771616	6771734	+	no	1	0.55	0	129.8	7.8e-25	!	*	-	-	-	-	-	-	5S ribosomal RNA
312	5S_rRNA	RF00001	Glur_chr1	-	CL00113	cm	1	119	6771932	6772050	+	no	1	0.55	0	129.8	7.8e-25	!	*	-	-	-	-	-	-	5S ribosomal RNA
313	5S_rRNA	RF00001	Glur_chr1	-	CL00113	cm	1	119	6772564	6772682	+	no	1	0.55	0	129.8	7.8e-25	!	*	-	-	-	-	-	-	5S ribosomal RNA
314	5S_rRNA	RF00001	Glur_chr1	-	CL00113	cm	1	119	6773196	6773314	+	no	1	0.55	0	129.8	7.8e-25	!	*	-	-	-	-	-	-	5S ribosomal RNA
315	5S_rRNA	RF00001	Glur_chr1	-	CL00113	cm	1	119	6774767	6774885	+	no	1	0.55	0	129.8	7.8e-25	!	*	-	-	-	-	-	-	5S ribosomal RNA
316	5S_rRNA	RF00001	Glur_chr1	-	CL00113	cm	1	119	6775715	6775833	+	no	1	0.55	0	129.8	7.8e-25	!	*	-	-	-	-	-	-	5S ribosomal RNA
317	5S_rRNA	RF00001	Glur_chr1	-	CL00113	cm	1	119	6776031	6776149	+	no	1	0.55	0	129.8	7.8e-25	!	*	-	-	-	-	-	-	5S ribosomal RNA
318	5S_rRNA	RF00001	Glur_chr1	-	CL00113	cm	1	119	6777295	6777413	+	no	1	0.55	0	129.8	7.8e-25	!	*	-	-	-	-	-	-	5S ribosomal RNA
319	5S_rRNA	RF00001	Glur_chr1	-	CL00113	cm	1	119	6778875	6778993	+	no	1	0.55	0	129.8	7.8e-25	!	*	-	-	-	-	-	-	5S ribosomal RNA
320	5S_rRNA	RF00001	Glur_chr1	-	CL00113	cm	1	119	6779191	6779309	+	no	1	0.55	0	129.8	7.8e-25	!	*	-	-	-	-	-	-	5S ribosomal RNA
321	5S_rRNA	RF00001	Glur_chr1	-	CL00113	cm	1	119	6779823	6779941	+	no	1	0.55	0	129.8	7.8e-25	!	*	-	-	-	-	-	-	5S ribosomal RNA
322	5S_rRNA	RF00001	Glur_chr1	-	CL00113	cm	1	119	6780455	6780573	+	no	1	0.55	0	129.8	7.8e-25	!	*	-	-	-	-	-	-	5S ribosomal RNA
323	5S_rRNA	RF00001	Glur_chr1	-	CL00113	cm	1	119	6782035	6782153	+	no	1	0.55	0	129.8	7.8e-25	!	*	-	-	-	-	-	-	5S ribosomal RNA
324	5S_rRNA	RF00001	Glur_chr1	-	CL00113	cm	1	119	6782351	6782469	+	no	1	0.55	0	129.8	7.8e-25	!	*	-	-	-	-	-	-	5S ribosomal RNA
325	5S_rRNA	RF00001	Glur_chr1	-	CL00113	cm	1	119	6782983	6783101	+	no	1	0.55	0	129.8	7.8e-25	!	*	-	-	-	-	-	-	5S ribosomal RNA
326	5S_rRNA	RF00001	Glur_chr1	-	CL00113	cm	1	119	6783615	6783733	+	no	1	0.55	0	129.8	7.8e-25	!	*	-	-	-	-	-	-	5S ribosomal RNA
327	5S_rRNA	RF00001	Glur_chr1	-	CL00113	cm	1	119	6784563	6784681	+	no	1	0.55	0	129.8	7.8e-25	!	*	-	-	-	-	-	-	5S ribosomal RNA
328	5S_rRNA	RF00001	Glur_chr1	-	CL00113	cm	1	119	6785186	6785304	+	no	1	0.55	0	129.8	7.8e-25	!	*	-	-	-	-	-	-	5S ribosomal RNA
329	5S_rRNA	RF00001	Glur_chr1	-	CL00113	cm	1	119	6786134	6786252	+	no	1	0.55	0	129.8	7.8e-25	!	*	-	-	-	-	-	-	5S ribosomal RNA
330	5S_rRNA	RF00001	Glur_chr1	-	CL00113	cm	1	119	6786757	6786875	+	no	1	0.55	0	129.8	7.8e-25	!	*	-	-	-	-	-	-	5S ribosomal RNA
331	5S_rRNA	RF00001	Glur_chr1	-	CL00113	cm	1	119	6787389	6787507	+	no	1	0.55	0	129.8	7.8e-25	!	*	-	-	-	-	-	-	5S ribosomal RNA
332	5S_rRNA	RF00001	Glur_chr1	-	CL00113	cm	1	119	6788337	6788455	+	no	1	0.55	0	129.8	7.8e-25	!	*	-	-	-	-	-	-	5S ribosomal RNA
333	5S_rRNA	RF00001	Glur_chr1	-	CL00113	cm	1	119	6788960	6789078	+	no	1	0.55	0	129.8	7.8e-25	!	*	-	-	-	-	-	-	5S ribosomal RNA
334	5S_rRNA	RF00001	Glur_chr1	-	CL00113	cm	1	119	6790540	6790658	+	no	1	0.55	0	129.8	7.8e-25	!	*	-	-	-	-	-	-	5S ribosomal RNA
335	5S_rRNA	RF00001	Glur_chr1	-	CL00113	cm	1	119	6790856	6790974	+	no	1	0.55	0	129.8	7.8e-25	!	*	-	-	-	-	-	-	5S ribosomal RNA
336	5S_rRNA	RF00001	Glur_chr1	-	CL00113	cm	1	119	6792120	6792238	+	no	1	0.55	0	129.8	7.8e-25	!	*	-	-	-	-	-	-	5S ribosomal RNA
337	5S_rRNA	RF00001	Glur_chr1	-	CL00113	cm	1	119	6792436	6792554	+	no	1	0.55	0	129.8	7.8e-25	!	*	-	-	-	-	-	-	5S ribosomal RNA
338	5S_rRNA	RF00001	Glur_chr1	-	CL00113	cm	1	119	6793700	6793818	+	no	1	0.55	0	129.8	7.8e-25	!	*	-	-	-	-	-	-	5S ribosomal RNA
339	5S_rRNA	RF00001	Glur_chr1	-	CL00113	cm	1	119	6794332	6794450	+	no	1	0.55	0	129.8	7.8e-25	!	*	-	-	-	-	-	-	5S ribosomal RNA
340	5S_rRNA	RF00001	Glur_chr1	-	CL00113	cm	1	119	6795280	6795398	+	no	1	0.55	0	129.8	7.8e-25	!	*	-	-	-	-	-	-	5S ribosomal RNA
341	5S_rRNA	RF00001	Glur_chr1	-	CL00113	cm	1	119	6795587	6795705	+	no	1	0.55	0	129.8	7.8e-25	!	*	-	-	-	-	-	-	5S ribosomal RNA
342	5S_rRNA	RF00001	Glur_chr1	-	CL00113	cm	1	119	6796851	6796969	+	no	1	0.55	0	129.8	7.8e-25	!	*	-	-	-	-	-	-	5S ribosomal RNA
343	5S_rRNA	RF00001	Glur_chr1	-	CL00113	cm	1	119	6797483	6797601	+	no	1	0.55	0	129.8	7.8e-25	!	*	-	-	-	-	-	-	5S ribosomal RNA
344	5S_rRNA	RF00001	Glur_chr1	-	CL00113	cm	1	119	6799379	6799497	+	no	1	0.55	0	129.8	7.8e-25	!	*	-	-	-	-	-	-	5S ribosomal RNA
345	5S_rRNA	RF00001	Glur_chr1	-	CL00113	cm	1	119	6800327	6800445	+	no	1	0.55	0	129.8	7.8e-25	!	*	-	-	-	-	-	-	5S ribosomal RNA
346	5S_rRNA	RF00001	Glur_chr1	-	CL00113	cm	1	119	6800959	6801077	+	no	1	0.55	0	129.8	7.8e-25	!	*	-	-	-	-	-	-	5S ribosomal RNA
347	5S_rRNA	RF00001	Glur_chr1	-	CL00113	cm	1	119	6802539	6802657	+	no	1	0.55	0	129.8	7.8e-25	!	*	-	-	-	-	-	-	5S ribosomal RNA
348	5S_rRNA	RF00001	Glur_chr1	-	CL00113	cm	1	119	6803171	6803289	+	no	1	0.55	0	129.8	7.8e-25	!	*	-	-	-	-	-	-	5S ribosomal RNA
349	5S_rRNA	RF00001	Glur_chr1	-	CL00113	cm	1	119	6803487	6803605	+	no	1	0.55	0	129.8	7.8e-25	!	*	-	-	-	-	-	-	5S ribosomal RNA
350	5S_rRNA	RF00001	Glur_chr1	-	CL00113	cm	1	119	6804119	6804237	+	no	1	0.55	0	129.8	7.8e-25	!	*	-	-	-	-	-	-	5S ribosomal RNA
351	5S_rRNA	RF00001	Glur_chr1	-	CL00113	cm	1	119	6804435	6804553	+	no	1	0.55	0	129.8	7.8e-25	!	*	-	-	-	-	-	-	5S ribosomal RNA
352	5S_rRNA	RF00001	Glur_chr1	-	CL00113	cm	1	119	6805067	6805185	+	no	1	0.55	0	129.8	7.8e-25	!	*	-	-	-	-	-	-	5S ribosomal RNA
353	5S_rRNA	RF00001	Glur_chr1	-	CL00113	cm	1	119	6807279	6807397	+	no	1	0.55	0	129.8	7.8e-25	!	*	-	-	-	-	-	-	5S ribosomal RNA
354	5S_rRNA	RF00001	Glur_chr1	-	CL00113	cm	1	119	6807911	6808029	+	no	1	0.55	0	129.8	7.8e-25	!	*	-	-	-	-	-	-	5S ribosomal RNA
355	5S_rRNA	RF00001	Glur_chr1	-	CL00113	cm	1	119	6808227	6808345	+	no	1	0.55	0	129.8	7.8e-25	!	*	-	-	-	-	-	-	5S ribosomal RNA
356	5S_rRNA	RF00001	Glur_chr1	-	CL00113	cm	1	119	6808859	6808977	+	no	1	0.55	0	129.8	7.8e-25	!	*	-	-	-	-	-	-	5S ribosomal RNA
357	5S_rRNA	RF00001	Glur_chr1	-	CL00113	cm	1	119	6809491	6809609	+	no	1	0.55	0	129.8	7.8e-25	!	*	-	-	-	-	-	-	5S ribosomal RNA
358	5S_rRNA	RF00001	Glur_chr1	-	CL00113	cm	1	119	6810755	6810873	+	no	1	0.55	0	129.8	7.8e-25	!	*	-	-	-	-	-	-	5S ribosomal RNA
359	5S_rRNA	RF00001	Glur_chr1	-	CL00113	cm	1	119	6811703	6811821	+	no	1	0.55	0	129.8	7.8e-25	!	*	-	-	-	-	-	-	5S ribosomal RNA
360	5S_rRNA	RF00001	Glur_chr1	-	CL00113	cm	1	119	6812019	6812137	+	no	1	0.55	0	129.8	7.8e-25	!	*	-	-	-	-	-	-	5S ribosomal RNA
361	5S_rRNA	RF00001	Glur_chr1	-	CL00113	cm	1	119	6812335	6812453	+	no	1	0.55	0	129.8	7.8e-25	!	*	-	-	-	-	-	-	5S ribosomal RNA
362	5S_rRNA	RF00001	Glur_chr1	-	CL00113	cm	1	119	6812967	6813085	+	no	1	0.55	0	129.8	7.8e-25	!	*	-	-	-	-	-	-	5S ribosomal RNA
363	5S_rRNA	RF00001	Glur_chr1	-	CL00113	cm	1	119	6813599	6813717	+	no	1	0.55	0	129.8	7.8e-25	!	*	-	-	-	-	-	-	5S ribosomal RNA
364	5S_rRNA	RF00001	Glur_chr1	-	CL00113	cm	1	119	6814863	6814981	+	no	1	0.55	0	129.8	7.8e-25	!	*	-	-	-	-	-	-	5S ribosomal RNA
365	5S_rRNA	RF00001	Glur_chr1	-	CL00113	cm	1	119	6815495	6815613	+	no	1	0.55	0	129.8	7.8e-25	!	*	-	-	-	-	-	-	5S ribosomal RNA
366	5S_rRNA	RF00001	Glur_chr1	-	CL00113	cm	1	119	6816759	6816877	+	no	1	0.55	0	129.8	7.8e-25	!	*	-	-	-	-	-	-	5S ribosomal RNA
367	5S_rRNA	RF00001	Glur_chr1	-	CL00113	cm	1	119	6817391	6817509	+	no	1	0.55	0	129.8	7.8e-25	!	*	-	-	-	-	-	-	5S ribosomal RNA
368	5S_rRNA	RF00001	Glur_chr1	-	CL00113	cm	1	119	6817707	6817825	+	no	1	0.55	0	129.8	7.8e-25	!	*	-	-	-	-	-	-	5S ribosomal RNA
369	5S_rRNA	RF00001	Glur_chr1	-	CL00113	cm	1	119	6818655	6818773	+	no	1	0.55	0	129.8	7.8e-25	!	*	-	-	-	-	-	-	5S ribosomal RNA
370	5S_rRNA	RF00001	Glur_chr1	-	CL00113	cm	1	119	6819919	6820037	+	no	1	0.55	0	129.8	7.8e-25	!	*	-	-	-	-	-	-	5S ribosomal RNA
371	5S_rRNA	RF00001	Glur_chr1	-	CL00113	cm	1	119	6820551	6820669	+	no	1	0.55	0	129.8	7.8e-25	!	*	-	-	-	-	-	-	5S ribosomal RNA
372	5S_rRNA	RF00001	Glur_chr1	-	CL00113	cm	1	119	6821815	6821933	+	no	1	0.55	0	129.8	7.8e-25	!	*	-	-	-	-	-	-	5S ribosomal RNA
373	5S_rRNA	RF00001	Glur_chr1	-	CL00113	cm	1	119	6822447	6822565	+	no	1	0.55	0	129.8	7.8e-25	!	*	-	-	-	-	-	-	5S ribosomal RNA
374	5S_rRNA	RF00001	Glur_chr1	-	CL00113	cm	1	119	6822763	6822881	+	no	1	0.55	0	129.8	7.8e-25	!	*	-	-	-	-	-	-	5S ribosomal RNA
375	5S_rRNA	RF00001	Glur_chr1	-	CL00113	cm	1	119	6824025	6824143	+	no	1	0.55	0	129.8	7.8e-25	!	*	-	-	-	-	-	-	5S ribosomal RNA
376	5S_rRNA	RF00001	Glur_chr1	-	CL00113	cm	1	119	6824341	6824459	+	no	1	0.55	0	129.8	7.8e-25	!	*	-	-	-	-	-	-	5S ribosomal RNA
377	5S_rRNA	RF00001	Glur_chr1	-	CL00113	cm	1	119	6824973	6825091	+	no	1	0.55	0	129.8	7.8e-25	!	*	-	-	-	-	-	-	5S ribosomal RNA
378	5S_rRNA	RF00001	Glur_chr1	-	CL00113	cm	1	119	6825289	6825407	+	no	1	0.55	0	129.8	7.8e-25	!	*	-	-	-	-	-	-	5S ribosomal RNA
379	5S_rRNA	RF00001	Glur_chr1	-	CL00113	cm	1	119	6827501	6827619	+	no	1	0.55	0	129.8	7.8e-25	!	*	-	-	-	-	-	-	5S ribosomal RNA
380	5S_rRNA	RF00001	Glur_chr1	-	CL00113	cm	1	119	6829397	6829515	+	no	1	0.55	0	129.8	7.8e-25	!	*	-	-	-	-	-	-	5S ribosomal RNA
381	5S_rRNA	RF00001	Glur_chr1	-	CL00113	cm	1	119	6829713	6829831	+	no	1	0.55	0	129.8	7.8e-25	!	*	-	-	-	-	-	-	5S ribosomal RNA
382	5S_rRNA	RF00001	Glur_chr1	-	CL00113	cm	1	119	6831609	6831727	+	no	1	0.55	0	129.8	7.8e-25	!	*	-	-	-	-	-	-	5S ribosomal RNA
383	5S_rRNA	RF00001	Glur_chr1	-	CL00113	cm	1	119	6833505	6833623	+	no	1	0.55	0	129.8	7.8e-25	!	*	-	-	-	-	-	-	5S ribosomal RNA
384	5S_rRNA	RF00001	Glur_chr1	-	CL00113	cm	1	119	6834453	6834571	+	no	1	0.55	0	129.8	7.8e-25	!	*	-	-	-	-	-	-	5S ribosomal RNA
385	5S_rRNA	RF00001	Glur_chr1	-	CL00113	cm	1	119	6835401	6835519	+	no	1	0.55	0	129.8	7.8e-25	!	*	-	-	-	-	-	-	5S ribosomal RNA
386	5S_rRNA	RF00001	Glur_chr1	-	CL00113	cm	1	119	6836033	6836151	+	no	1	0.55	0	129.8	7.8e-25	!	*	-	-	-	-	-	-	5S ribosomal RNA
387	5S_rRNA	RF00001	Glur_chr1	-	CL00113	cm	1	119	6836665	6836783	+	no	1	0.55	0	129.8	7.8e-25	!	*	-	-	-	-	-	-	5S ribosomal RNA
388	5S_rRNA	RF00001	Glur_chr1	-	CL00113	cm	1	119	6837297	6837415	+	no	1	0.55	0	129.8	7.8e-25	!	*	-	-	-	-	-	-	5S ribosomal RNA
389	5S_rRNA	RF00001	Glur_chr1	-	CL00113	cm	1	119	6837929	6838047	+	no	1	0.55	0	129.8	7.8e-25	!	*	-	-	-	-	-	-	5S ribosomal RNA
390	5S_rRNA	RF00001	Glur_chr1	-	CL00113	cm	1	119	6838561	6838679	+	no	1	0.55	0	129.8	7.8e-25	!	*	-	-	-	-	-	-	5S ribosomal RNA
391	5S_rRNA	RF00001	Glur_chr1	-	CL00113	cm	1	119	6839509	6839627	+	no	1	0.55	0	129.8	7.8e-25	!	*	-	-	-	-	-	-	5S ribosomal RNA
392	5S_rRNA	RF00001	Glur_chr1	-	CL00113	cm	1	119	6840141	6840259	+	no	1	0.55	0	129.8	7.8e-25	!	*	-	-	-	-	-	-	5S ribosomal RNA
393	5S_rRNA	RF00001	Glur_chr1	-	CL00113	cm	1	119	6841405	6841523	+	no	1	0.55	0	129.8	7.8e-25	!	*	-	-	-	-	-	-	5S ribosomal RNA
394	5S_rRNA	RF00001	Glur_chr1	-	CL00113	cm	1	119	6841721	6841839	+	no	1	0.55	0	129.8	7.8e-25	!	*	-	-	-	-	-	-	5S ribosomal RNA
395	5S_rRNA	RF00001	Glur_chr1	-	CL00113	cm	1	119	6842985	6843103	+	no	1	0.55	0	129.8	7.8e-25	!	*	-	-	-	-	-	-	5S ribosomal RNA
396	5S_rRNA	RF00001	Glur_chr1	-	CL00113	cm	1	119	6843301	6843419	+	no	1	0.55	0	129.8	7.8e-25	!	*	-	-	-	-	-	-	5S ribosomal RNA
397	5S_rRNA	RF00001	Glur_chr1	-	CL00113	cm	1	119	6843933	6844051	+	no	1	0.55	0	129.8	7.8e-25	!	*	-	-	-	-	-	-	5S ribosomal RNA
398	5S_rRNA	RF00001	Glur_chr1	-	CL00113	cm	1	119	6844249	6844367	+	no	1	0.55	0	129.8	7.8e-25	!	*	-	-	-	-	-	-	5S ribosomal RNA
399	5S_rRNA	RF00001	Glur_chr1	-	CL00113	cm	1	119	6844565	6844683	+	no	1	0.55	0	129.8	7.8e-25	!	*	-	-	-	-	-	-	5S ribosomal RNA
400	5S_rRNA	RF00001	Glur_chr1	-	CL00113	cm	1	119	6845197	6845315	+	no	1	0.55	0	129.8	7.8e-25	!	*	-	-	-	-	-	-	5S ribosomal RNA
401	5S_rRNA	RF00001	Glur_chr1	-	CL00113	cm	1	119	6845829	6845947	+	no	1	0.55	0	129.8	7.8e-25	!	*	-	-	-	-	-	-	5S ribosomal RNA
402	5S_rRNA	RF00001	Glur_chr1	-	CL00113	cm	1	119	6846145	6846263	+	no	1	0.55	0	129.8	7.8e-25	!	*	-	-	-	-	-	-	5S ribosomal RNA
403	5S_rRNA	RF00001	Glur_chr1	-	CL00113	cm	1	119	6846461	6846579	+	no	1	0.55	0	129.8	7.8e-25	!	*	-	-	-	-	-	-	5S ribosomal RNA
404	5S_rRNA	RF00001	Glur_chr1	-	CL00113	cm	1	119	6846777	6846895	+	no	1	0.55	0	129.8	7.8e-25	!	*	-	-	-	-	-	-	5S ribosomal RNA
405	5S_rRNA	RF00001	Glur_chr1	-	CL00113	cm	1	119	6847409	6847527	+	no	1	0.55	0	129.8	7.8e-25	!	*	-	-	-	-	-	-	5S ribosomal RNA
406	5S_rRNA	RF00001	Glur_chr1	-	CL00113	cm	1	119	6848041	6848159	+	no	1	0.55	0	129.8	7.8e-25	!	*	-	-	-	-	-	-	5S ribosomal RNA
407	5S_rRNA	RF00001	Glur_chr1	-	CL00113	cm	1	119	6848673	6848791	+	no	1	0.55	0	129.8	7.8e-25	!	*	-	-	-	-	-	-	5S ribosomal RNA
408	5S_rRNA	RF00001	Glur_chr1	-	CL00113	cm	1	119	6848989	6849107	+	no	1	0.55	0	129.8	7.8e-25	!	*	-	-	-	-	-	-	5S ribosomal RNA
409	5S_rRNA	RF00001	Glur_chr1	-	CL00113	cm	1	119	6849621	6849739	+	no	1	0.55	0	129.8	7.8e-25	!	*	-	-	-	-	-	-	5S ribosomal RNA
410	5S_rRNA	RF00001	Glur_chr1	-	CL00113	cm	1	119	6850252	6850370	+	no	1	0.55	0	129.8	7.8e-25	!	*	-	-	-	-	-	-	5S ribosomal RNA
411	5S_rRNA	RF00001	Glur_chr1	-	CL00113	cm	1	119	6850883	6851001	+	no	1	0.55	0	129.8	7.8e-25	!	*	-	-	-	-	-	-	5S ribosomal RNA
412	5S_rRNA	RF00001	Glur_chr1	-	CL00113	cm	1	119	6851516	6851634	+	no	1	0.55	0	129.8	7.8e-25	!	*	-	-	-	-	-	-	5S ribosomal RNA
413	5S_rRNA	RF00001	Glur_chr1	-	CL00113	cm	1	119	6852455	6852573	+	no	1	0.55	0	129.8	7.8e-25	!	*	-	-	-	-	-	-	5S ribosomal RNA
414	5S_rRNA	RF00001	Glur_chr1	-	CL00113	cm	1	119	6853710	6853828	+	no	1	0.55	0	129.8	7.8e-25	!	*	-	-	-	-	-	-	5S ribosomal RNA
415	5S_rRNA	RF00001	Glur_chr1	-	CL00113	cm	1	119	6854660	6854778	+	no	1	0.55	0	129.8	7.8e-25	!	*	-	-	-	-	-	-	5S ribosomal RNA
416	5S_rRNA	RF00001	Glur_chr1	-	CL00113	cm	1	119	6855914	6856032	+	no	1	0.55	0	129.8	7.8e-25	!	*	-	-	-	-	-	-	5S ribosomal RNA
417	5S_rRNA	RF00001	Glur_chr1	-	CL00113	cm	1	119	6856864	6856982	+	no	1	0.55	0	129.8	7.8e-25	!	*	-	-	-	-	-	-	5S ribosomal RNA
418	5S_rRNA	RF00001	Glur_chr1	-	CL00113	cm	1	119	6859058	6859176	+	no	1	0.55	0	129.8	7.8e-25	!	*	-	-	-	-	-	-	5S ribosomal RNA
419	5S_rRNA	RF00001	Glur_chr1	-	CL00113	cm	1	119	6860641	6860759	+	no	1	0.55	0	129.8	7.8e-25	!	*	-	-	-	-	-	-	5S ribosomal RNA
420	5S_rRNA	RF00001	Glur_chr1	-	CL00113	cm	1	119	6862519	6862637	+	no	1	0.55	0	129.8	7.8e-25	!	*	-	-	-	-	-	-	5S ribosomal RNA
421	5S_rRNA	RF00001	Glur_chr1	-	CL00113	cm	1	119	6863469	6863587	+	no	1	0.55	0	129.8	7.8e-25	!	*	-	-	-	-	-	-	5S ribosomal RNA
422	5S_rRNA	RF00001	Glur_chr1	-	CL00113	cm	1	119	6865347	6865465	+	no	1	0.55	0	129.8	7.8e-25	!	*	-	-	-	-	-	-	5S ribosomal RNA
423	5S_rRNA	RF00001	Glur_chr1	-	CL00113	cm	1	119	6865663	6865781	+	no	1	0.55	0	129.8	7.8e-25	!	*	-	-	-	-	-	-	5S ribosomal RNA
424	5S_rRNA	RF00001	Glur_chr1	-	CL00113	cm	1	119	6865979	6866097	+	no	1	0.55	0	129.8	7.8e-25	!	*	-	-	-	-	-	-	5S ribosomal RNA
425	5S_rRNA	RF00001	Glur_chr1	-	CL00113	cm	1	119	6866295	6866413	+	no	1	0.55	0	129.8	7.8e-25	!	*	-	-	-	-	-	-	5S ribosomal RNA
426	5S_rRNA	RF00001	Glur_chr1	-	CL00113	cm	1	119	6866611	6866729	+	no	1	0.55	0	129.8	7.8e-25	!	*	-	-	-	-	-	-	5S ribosomal RNA
427	5S_rRNA	RF00001	Glur_chr1	-	CL00113	cm	1	119	6867234	6867352	+	no	1	0.55	0	129.8	7.8e-25	!	*	-	-	-	-	-	-	5S ribosomal RNA
428	5S_rRNA	RF00001	Glur_chr1	-	CL00113	cm	1	119	6867550	6867668	+	no	1	0.55	0	129.8	7.8e-25	!	*	-	-	-	-	-	-	5S ribosomal RNA
429	5S_rRNA	RF00001	Glur_chr1	-	CL00113	cm	1	119	6867866	6867984	+	no	1	0.55	0	129.8	7.8e-25	!	*	-	-	-	-	-	-	5S ribosomal RNA
430	5S_rRNA	RF00001	Glur_chr1	-	CL00113	cm	1	119	6868182	6868300	+	no	1	0.55	0	129.8	7.8e-25	!	*	-	-	-	-	-	-	5S ribosomal RNA
431	5S_rRNA	RF00001	Glur_chr1	-	CL00113	cm	1	119	6868498	6868616	+	no	1	0.55	0	129.8	7.8e-25	!	*	-	-	-	-	-	-	5S ribosomal RNA
432	5S_rRNA	RF00001	Glur_chr1	-	CL00113	cm	1	119	6869121	6869239	+	no	1	0.55	0	129.8	7.8e-25	!	*	-	-	-	-	-	-	5S ribosomal RNA
433	5S_rRNA	RF00001	Glur_chr1	-	CL00113	cm	1	119	6869437	6869555	+	no	1	0.55	0	129.8	7.8e-25	!	*	-	-	-	-	-	-	5S ribosomal RNA
434	5S_rRNA	RF00001	Glur_chr1	-	CL00113	cm	1	119	6869753	6869871	+	no	1	0.55	0	129.8	7.8e-25	!	*	-	-	-	-	-	-	5S ribosomal RNA
435	5S_rRNA	RF00001	Glur_chr1	-	CL00113	cm	1	119	6871009	6871127	+	no	1	0.55	0	129.8	7.8e-25	!	*	-	-	-	-	-	-	5S ribosomal RNA
436	5S_rRNA	RF00001	Glur_chr1	-	CL00113	cm	1	119	6871959	6872077	+	no	1	0.55	0	129.8	7.8e-25	!	*	-	-	-	-	-	-	5S ribosomal RNA
437	5S_rRNA	RF00001	Glur_chr1	-	CL00113	cm	1	119	6872909	6873027	+	no	1	0.55	0	129.8	7.8e-25	!	*	-	-	-	-	-	-	5S ribosomal RNA
438	5S_rRNA	RF00001	Glur_chr1	-	CL00113	cm	1	119	6874787	6874905	+	no	1	0.55	0	129.8	7.8e-25	!	*	-	-	-	-	-	-	5S ribosomal RNA
439	5S_rRNA	RF00001	Glur_chr1	-	CL00113	cm	1	119	6875103	6875221	+	no	1	0.55	0	129.8	7.8e-25	!	*	-	-	-	-	-	-	5S ribosomal RNA
440	5S_rRNA	RF00001	Glur_chr1	-	CL00113	cm	1	119	6875419	6875537	+	no	1	0.55	0	129.8	7.8e-25	!	*	-	-	-	-	-	-	5S ribosomal RNA
441	5S_rRNA	RF00001	Glur_chr1	-	CL00113	cm	1	119	6875735	6875853	+	no	1	0.55	0	129.8	7.8e-25	!	*	-	-	-	-	-	-	5S ribosomal RNA
442	5S_rRNA	RF00001	Glur_chr1	-	CL00113	cm	1	119	6876051	6876169	+	no	1	0.55	0	129.8	7.8e-25	!	*	-	-	-	-	-	-	5S ribosomal RNA
443	5S_rRNA	RF00001	Glur_chr1	-	CL00113	cm	1	119	6876674	6876792	+	no	1	0.55	0	129.8	7.8e-25	!	*	-	-	-	-	-	-	5S ribosomal RNA
444	5S_rRNA	RF00001	Glur_chr1	-	CL00113	cm	1	119	6876990	6877108	+	no	1	0.55	0	129.8	7.8e-25	!	*	-	-	-	-	-	-	5S ribosomal RNA
445	5S_rRNA	RF00001	Glur_chr1	-	CL00113	cm	1	119	6877306	6877424	+	no	1	0.55	0	129.8	7.8e-25	!	*	-	-	-	-	-	-	5S ribosomal RNA
446	5S_rRNA	RF00001	Glur_chr1	-	CL00113	cm	1	119	6877622	6877740	+	no	1	0.55	0	129.8	7.8e-25	!	*	-	-	-	-	-	-	5S ribosomal RNA
447	5S_rRNA	RF00001	Glur_chr1	-	CL00113	cm	1	119	6877938	6878056	+	no	1	0.55	0	129.8	7.8e-25	!	*	-	-	-	-	-	-	5S ribosomal RNA
448	5S_rRNA	RF00001	Glur_chr1	-	CL00113	cm	1	119	6878561	6878679	+	no	1	0.55	0	129.8	7.8e-25	!	*	-	-	-	-	-	-	5S ribosomal RNA
449	5S_rRNA	RF00001	Glur_chr1	-	CL00113	cm	1	119	6878877	6878995	+	no	1	0.55	0	129.8	7.8e-25	!	*	-	-	-	-	-	-	5S ribosomal RNA
450	5S_rRNA	RF00001	Glur_chr1	-	CL00113	cm	1	119	6879193	6879311	+	no	1	0.55	0	129.8	7.8e-25	!	*	-	-	-	-	-	-	5S ribosomal RNA
451	5S_rRNA	RF00001	Glur_chr1	-	CL00113	cm	1	119	6879509	6879627	+	no	1	0.55	0	129.8	7.8e-25	!	*	-	-	-	-	-	-	5S ribosomal RNA
452	5S_rRNA	RF00001	Glur_chr1	-	CL00113	cm	1	119	6879825	6879943	+	no	1	0.55	0	129.8	7.8e-25	!	*	-	-	-	-	-	-	5S ribosomal RNA
453	5S_rRNA	RF00001	Glur_chr1	-	CL00113	cm	1	119	6880457	6880575	+	no	1	0.55	0	129.8	7.8e-25	!	*	-	-	-	-	-	-	5S ribosomal RNA
454	5S_rRNA	RF00001	Glur_chr1	-	CL00113	cm	1	119	6880773	6880891	+	no	1	0.55	0	129.8	7.8e-25	!	*	-	-	-	-	-	-	5S ribosomal RNA
455	5S_rRNA	RF00001	Glur_chr1	-	CL00113	cm	1	119	6883275	6883393	+	no	1	0.55	0	129.8	7.8e-25	!	*	-	-	-	-	-	-	5S ribosomal RNA
456	5S_rRNA	RF00001	Glur_chr1	-	CL00113	cm	1	119	6884529	6884647	+	no	1	0.55	0	129.8	7.8e-25	!	*	-	-	-	-	-	-	5S ribosomal RNA
457	5S_rRNA	RF00001	Glur_chr1	-	CL00113	cm	1	119	6885778	6885896	+	no	1	0.55	0	129.8	7.8e-25	!	*	-	-	-	-	-	-	5S ribosomal RNA
458	5S_rRNA	RF00001	Glur_chr1	-	CL00113	cm	1	119	6886400	6886518	+	no	1	0.55	0	129.8	7.8e-25	!	*	-	-	-	-	-	-	5S ribosomal RNA
459	5S_rRNA	RF00001	Glur_chr1	-	CL00113	cm	1	119	6886717	6886835	+	no	1	0.55	0	129.8	7.8e-25	!	*	-	-	-	-	-	-	5S ribosomal RNA
460	5S_rRNA	RF00001	Glur_chr1	-	CL00113	cm	1	119	6888282	6888400	+	no	1	0.55	0	129.8	7.8e-25	!	*	-	-	-	-	-	-	5S ribosomal RNA
461	5S_rRNA	RF00001	Glur_chr1	-	CL00113	cm	1	119	6890789	6890907	+	no	1	0.55	0	129.8	7.8e-25	!	*	-	-	-	-	-	-	5S ribosomal RNA
462	5S_rRNA	RF00001	Glur_chr1	-	CL00113	cm	1	119	6891421	6891539	+	no	1	0.55	0	129.8	7.8e-25	!	*	-	-	-	-	-	-	5S ribosomal RNA
463	5S_rRNA	RF00001	Glur_chr1	-	CL00113	cm	1	119	6892053	6892171	+	no	1	0.55	0	129.8	7.8e-25	!	*	-	-	-	-	-	-	5S ribosomal RNA
464	5S_rRNA	RF00001	Glur_chr1	-	CL00113	cm	1	119	6892685	6892803	+	no	1	0.55	0	129.8	7.8e-25	!	*	-	-	-	-	-	-	5S ribosomal RNA
465	5S_rRNA	RF00001	Glur_chr1	-	CL00113	cm	1	119	6893317	6893435	+	no	1	0.55	0	129.8	7.8e-25	!	*	-	-	-	-	-	-	5S ribosomal RNA
466	5S_rRNA	RF00001	Glur_chr1	-	CL00113	cm	1	119	6894265	6894383	+	no	1	0.55	0	129.8	7.8e-25	!	*	-	-	-	-	-	-	5S ribosomal RNA
467	5S_rRNA	RF00001	Glur_chr1	-	CL00113	cm	1	119	6895845	6895963	+	no	1	0.55	0	129.8	7.8e-25	!	*	-	-	-	-	-	-	5S ribosomal RNA
468	5S_rRNA	RF00001	Glur_chr1	-	CL00113	cm	1	119	6897109	6897227	+	no	1	0.55	0	129.8	7.8e-25	!	*	-	-	-	-	-	-	5S ribosomal RNA
469	5S_rRNA	RF00001	Glur_chr1	-	CL00113	cm	1	119	6898057	6898175	+	no	1	0.55	0	129.8	7.8e-25	!	*	-	-	-	-	-	-	5S ribosomal RNA
470	5S_rRNA	RF00001	Glur_chr1	-	CL00113	cm	1	119	6899005	6899123	+	no	1	0.55	0	129.8	7.8e-25	!	*	-	-	-	-	-	-	5S ribosomal RNA
471	5S_rRNA	RF00001	Glur_chr1	-	CL00113	cm	1	119	6899952	6900070	+	no	1	0.55	0	129.8	7.8e-25	!	*	-	-	-	-	-	-	5S ribosomal RNA
472	5S_rRNA	RF00001	Glur_chr1	-	CL00113	cm	1	119	6900269	6900387	+	no	1	0.55	0	129.8	7.8e-25	!	*	-	-	-	-	-	-	5S ribosomal RNA
473	5S_rRNA	RF00001	Glur_chr1	-	CL00113	cm	1	119	6901533	6901651	+	no	1	0.55	0	129.8	7.8e-25	!	*	-	-	-	-	-	-	5S ribosomal RNA
474	5S_rRNA	RF00001	Glur_chr1	-	CL00113	cm	1	119	6901849	6901967	+	no	1	0.55	0	129.8	7.8e-25	!	*	-	-	-	-	-	-	5S ribosomal RNA
475	5S_rRNA	RF00001	Glur_chr1	-	CL00113	cm	1	119	6903732	6903850	+	no	1	0.55	0	129.8	7.8e-25	!	*	-	-	-	-	-	-	5S ribosomal RNA
476	5S_rRNA	RF00001	Glur_chr1	-	CL00113	cm	1	119	6904979	6905097	+	no	1	0.55	0	129.8	7.8e-25	!	*	-	-	-	-	-	-	5S ribosomal RNA
477	5S_rRNA	RF00001	Glur_chr1	-	CL00113	cm	1	119	6906862	6906980	+	no	1	0.55	0	129.8	7.8e-25	!	*	-	-	-	-	-	-	5S ribosomal RNA
478	5S_rRNA	RF00001	Glur_chr1	-	CL00113	cm	1	119	6908109	6908227	+	no	1	0.55	0	129.8	7.8e-25	!	*	-	-	-	-	-	-	5S ribosomal RNA
479	5S_rRNA	RF00001	Glur_chr1	-	CL00113	cm	1	119	6908426	6908544	+	no	1	0.55	0	129.8	7.8e-25	!	*	-	-	-	-	-	-	5S ribosomal RNA
480	5S_rRNA	RF00001	Glur_chr1	-	CL00113	cm	1	119	6910620	6910738	+	no	1	0.55	0	129.8	7.8e-25	!	*	-	-	-	-	-	-	5S ribosomal RNA
481	5S_rRNA	RF00001	Glur_chr1	-	CL00113	cm	1	119	6917865	6917983	+	no	1	0.55	0	129.8	7.8e-25	!	*	-	-	-	-	-	-	5S ribosomal RNA
482	5S_rRNA	RF00001	Glur_chr1	-	CL00113	cm	1	119	6921955	6922073	+	no	1	0.55	0	129.8	7.8e-25	!	*	-	-	-	-	-	-	5S ribosomal RNA
483	5S_rRNA	RF00001	Glur_chr1	-	CL00113	cm	1	119	6924168	6924286	+	no	1	0.55	0	129.8	7.8e-25	!	*	-	-	-	-	-	-	5S ribosomal RNA
484	5S_rRNA	RF00001	Glur_chr1	-	CL00113	cm	1	119	6925747	6925865	+	no	1	0.55	0	129.8	7.8e-25	!	*	-	-	-	-	-	-	5S ribosomal RNA
485	5S_rRNA	RF00001	Glur_chr1	-	CL00113	cm	1	119	6927013	6927131	+	no	1	0.55	0	129.8	7.8e-25	!	*	-	-	-	-	-	-	5S ribosomal RNA
486	5S_rRNA	RF00001	Glur_chr1	-	CL00113	cm	1	119	6927329	6927447	+	no	1	0.55	0	129.8	7.8e-25	!	*	-	-	-	-	-	-	5S ribosomal RNA
487	5S_rRNA	RF00001	Glur_chr1	-	CL00113	cm	1	119	6927961	6928079	+	no	1	0.55	0	129.8	7.8e-25	!	*	-	-	-	-	-	-	5S ribosomal RNA
488	5S_rRNA	RF00001	Glur_chr1	-	CL00113	cm	1	119	6928278	6928396	+	no	1	0.55	0	129.8	7.8e-25	!	*	-	-	-	-	-	-	5S ribosomal RNA
489	5S_rRNA	RF00001	Glur_chr1	-	CL00113	cm	1	119	6928585	6928703	+	no	1	0.55	0	129.8	7.8e-25	!	*	-	-	-	-	-	-	5S ribosomal RNA
490	5S_rRNA	RF00001	Glur_chr1	-	CL00113	cm	1	119	6928892	6929010	+	no	1	0.55	0	129.8	7.8e-25	!	*	-	-	-	-	-	-	5S ribosomal RNA
491	5S_rRNA	RF00001	Glur_chr1	-	CL00113	cm	1	119	6929208	6929326	+	no	1	0.55	0	129.8	7.8e-25	!	*	-	-	-	-	-	-	5S ribosomal RNA
492	5S_rRNA	RF00001	Glur_chr1	-	CL00113	cm	1	119	6929515	6929633	+	no	1	0.55	0	129.8	7.8e-25	!	*	-	-	-	-	-	-	5S ribosomal RNA
493	5S_rRNA	RF00001	Glur_chr1	-	CL00113	cm	1	119	6930129	6930247	+	no	1	0.55	0	129.8	7.8e-25	!	*	-	-	-	-	-	-	5S ribosomal RNA
494	5S_rRNA	RF00001	Glur_chr1	-	CL00113	cm	1	119	6930445	6930563	+	no	1	0.55	0	129.8	7.8e-25	!	*	-	-	-	-	-	-	5S ribosomal RNA
495	5S_rRNA	RF00001	Glur_chr1	-	CL00113	cm	1	119	6931708	6931826	+	no	1	0.55	0	129.8	7.8e-25	!	*	-	-	-	-	-	-	5S ribosomal RNA
496	5S_rRNA	RF00001	Glur_chr1	-	CL00113	cm	1	119	6932971	6933089	+	no	1	0.55	0	129.8	7.8e-25	!	*	-	-	-	-	-	-	5S ribosomal RNA
497	5S_rRNA	RF00001	Glur_chr1	-	CL00113	cm	1	119	6933288	6933406	+	no	1	0.55	0	129.8	7.8e-25	!	*	-	-	-	-	-	-	5S ribosomal RNA
498	5S_rRNA	RF00001	Glur_chr1	-	CL00113	cm	1	119	6934238	6934356	+	no	1	0.55	0	129.8	7.8e-25	!	*	-	-	-	-	-	-	5S ribosomal RNA
499	5S_rRNA	RF00001	Glur_chr1	-	CL00113	cm	1	119	6937398	6937516	+	no	1	0.55	0	129.8	7.8e-25	!	*	-	-	-	-	-	-	5S ribosomal RNA
500	5S_rRNA	RF00001	Glur_chr1	-	CL00113	cm	1	119	6937705	6937823	+	no	1	0.55	0	129.8	7.8e-25	!	*	-	-	-	-	-	-	5S ribosomal RNA
501	5S_rRNA	RF00001	Glur_chr1	-	CL00113	cm	1	119	6938972	6939090	+	no	1	0.55	0	129.8	7.8e-25	!	*	-	-	-	-	-	-	5S ribosomal RNA
502	5S_rRNA	RF00001	Glur_chr1	-	CL00113	cm	1	119	6939604	6939722	+	no	1	0.55	0	129.8	7.8e-25	!	*	-	-	-	-	-	-	5S ribosomal RNA
503	5S_rRNA	RF00001	Glur_chr1	-	CL00113	cm	1	119	6939921	6940039	+	no	1	0.55	0	129.8	7.8e-25	!	*	-	-	-	-	-	-	5S ribosomal RNA
504	5S_rRNA	RF00001	Glur_chr1	-	CL00113	cm	1	119	6940535	6940653	+	no	1	0.55	0	129.8	7.8e-25	!	*	-	-	-	-	-	-	5S ribosomal RNA
505	5S_rRNA	RF00001	Glur_chr1	-	CL00113	cm	1	119	6940851	6940969	+	no	1	0.55	0	129.8	7.8e-25	!	*	-	-	-	-	-	-	5S ribosomal RNA
506	5S_rRNA	RF00001	Glur_chr1	-	CL00113	cm	1	119	6942434	6942552	+	no	1	0.55	0	129.8	7.8e-25	!	*	-	-	-	-	-	-	5S ribosomal RNA
507	5S_rRNA	RF00001	Glur_chr1	-	CL00113	cm	1	119	6943066	6943184	+	no	1	0.55	0	129.8	7.8e-25	!	*	-	-	-	-	-	-	5S ribosomal RNA
508	5S_rRNA	RF00001	Glur_chr1	-	CL00113	cm	1	119	6943384	6943502	+	no	1	0.55	0	129.8	7.8e-25	!	*	-	-	-	-	-	-	5S ribosomal RNA
509	5S_rRNA	RF00001	Glur_chr1	-	CL00113	cm	1	119	6943998	6944116	+	no	1	0.55	0	129.8	7.8e-25	!	*	-	-	-	-	-	-	5S ribosomal RNA
510	5S_rRNA	RF00001	Glur_chr1	-	CL00113	cm	1	119	6944314	6944432	+	no	1	0.55	0	129.8	7.8e-25	!	*	-	-	-	-	-	-	5S ribosomal RNA
511	5S_rRNA	RF00001	Glur_chr1	-	CL00113	cm	1	119	6947466	6947584	+	no	1	0.55	0	129.8	7.8e-25	!	*	-	-	-	-	-	-	5S ribosomal RNA
512	5S_rRNA	RF00001	Glur_chr1	-	CL00113	cm	1	119	6949030	6949148	+	no	1	0.55	0	129.8	7.8e-25	!	*	-	-	-	-	-	-	5S ribosomal RNA
513	5S_rRNA	RF00001	Glur_chr1	-	CL00113	cm	1	119	6949969	6950087	+	no	1	0.55	0	129.8	7.8e-25	!	*	-	-	-	-	-	-	5S ribosomal RNA
514	5S_rRNA	RF00001	Glur_chr1	-	CL00113	cm	1	119	6950285	6950403	+	no	1	0.55	0	129.8	7.8e-25	!	*	-	-	-	-	-	-	5S ribosomal RNA
515	5S_rRNA	RF00001	Glur_chr1	-	CL00113	cm	1	119	6953437	6953555	+	no	1	0.55	0	129.8	7.8e-25	!	*	-	-	-	-	-	-	5S ribosomal RNA
516	5S_rRNA	RF00001	Glur_chr1	-	CL00113	cm	1	119	6953744	6953862	+	no	1	0.55	0	129.8	7.8e-25	!	*	-	-	-	-	-	-	5S ribosomal RNA
517	5S_rRNA	RF00001	Glur_chr1	-	CL00113	cm	1	119	6955008	6955126	+	no	1	0.55	0	129.8	7.8e-25	!	*	-	-	-	-	-	-	5S ribosomal RNA
518	5S_rRNA	RF00001	Glur_chr1	-	CL00113	cm	1	119	6955315	6955433	+	no	1	0.55	0	129.8	7.8e-25	!	*	-	-	-	-	-	-	5S ribosomal RNA
519	5S_rRNA	RF00001	Glur_chr1	-	CL00113	cm	1	119	6956582	6956700	+	no	1	0.55	0	129.8	7.8e-25	!	*	-	-	-	-	-	-	5S ribosomal RNA
520	5S_rRNA	RF00001	Glur_chr1	-	CL00113	cm	1	119	6957531	6957649	+	no	1	0.55	0	129.8	7.8e-25	!	*	-	-	-	-	-	-	5S ribosomal RNA
521	5S_rRNA	RF00001	Glur_chr1	-	CL00113	cm	1	119	6958461	6958579	+	no	1	0.55	0	129.8	7.8e-25	!	*	-	-	-	-	-	-	5S ribosomal RNA
522	5S_rRNA	RF00001	Glur_chr1	-	CL00113	cm	1	119	6959408	6959526	+	no	1	0.55	0	129.8	7.8e-25	!	*	-	-	-	-	-	-	5S ribosomal RNA
523	5S_rRNA	RF00001	Glur_chr1	-	CL00113	cm	1	119	6959724	6959842	+	no	1	0.55	0	129.8	7.8e-25	!	*	-	-	-	-	-	-	5S ribosomal RNA
524	5S_rRNA	RF00001	Glur_chr1	-	CL00113	cm	1	119	6960040	6960158	+	no	1	0.55	0	129.8	7.8e-25	!	*	-	-	-	-	-	-	5S ribosomal RNA
525	5S_rRNA	RF00001	Glur_chr1	-	CL00113	cm	1	119	6960670	6960788	+	no	1	0.55	0	129.8	7.8e-25	!	*	-	-	-	-	-	-	5S ribosomal RNA
526	5S_rRNA	RF00001	Glur_chr1	-	CL00113	cm	1	119	6960984	6961102	+	no	1	0.55	0	129.8	7.8e-25	!	*	-	-	-	-	-	-	5S ribosomal RNA
527	5S_rRNA	RF00001	Glur_chr1	-	CL00113	cm	1	119	6961930	6962048	+	no	1	0.55	0	129.8	7.8e-25	!	*	-	-	-	-	-	-	5S ribosomal RNA
528	5S_rRNA	RF00001	Glur_chr1	-	CL00113	cm	1	119	6962877	6962995	+	no	1	0.55	0	129.8	7.8e-25	!	*	-	-	-	-	-	-	5S ribosomal RNA
529	5S_rRNA	RF00001	Glur_chr1	-	CL00113	cm	1	119	6963193	6963311	+	no	1	0.55	0	129.8	7.8e-25	!	*	-	-	-	-	-	-	5S ribosomal RNA
530	5S_rRNA	RF00001	Glur_chr1	-	CL00113	cm	1	119	6963509	6963627	+	no	1	0.55	0	129.8	7.8e-25	!	*	-	-	-	-	-	-	5S ribosomal RNA
531	5S_rRNA	RF00001	Glur_chr1	-	CL00113	cm	1	119	6964139	6964257	+	no	1	0.55	0	129.8	7.8e-25	!	*	-	-	-	-	-	-	5S ribosomal RNA
532	5S_rRNA	RF00001	Glur_chr1	-	CL00113	cm	1	119	6964758	6964876	+	no	1	0.55	0	129.8	7.8e-25	!	*	-	-	-	-	-	-	5S ribosomal RNA
533	5S_rRNA	RF00001	Glur_chr1	-	CL00113	cm	1	119	6965074	6965192	+	no	1	0.55	0	129.8	7.8e-25	!	*	-	-	-	-	-	-	5S ribosomal RNA
534	5S_rRNA	RF00001	Glur_chr1	-	CL00113	cm	1	119	6966020	6966138	+	no	1	0.55	0	129.8	7.8e-25	!	*	-	-	-	-	-	-	5S ribosomal RNA
535	5S_rRNA	RF00001	Glur_chr1	-	CL00113	cm	1	119	6966334	6966452	+	no	1	0.55	0	129.8	7.8e-25	!	*	-	-	-	-	-	-	5S ribosomal RNA
536	5S_rRNA	RF00001	Glur_chr1	-	CL00113	cm	1	119	6967911	6968029	+	no	1	0.55	0	129.8	7.8e-25	!	*	-	-	-	-	-	-	5S ribosomal RNA
537	5S_rRNA	RF00001	Glur_chr1	-	CL00113	cm	1	119	6968225	6968343	+	no	1	0.55	0	129.8	7.8e-25	!	*	-	-	-	-	-	-	5S ribosomal RNA
538	5S_rRNA	RF00001	Glur_chr1	-	CL00113	cm	1	119	6969486	6969604	+	no	1	0.55	0	129.8	7.8e-25	!	*	-	-	-	-	-	-	5S ribosomal RNA
539	5S_rRNA	RF00001	Glur_chr1	-	CL00113	cm	1	119	6969802	6969920	+	no	1	0.55	0	129.8	7.8e-25	!	*	-	-	-	-	-	-	5S ribosomal RNA
540	5S_rRNA	RF00001	Glur_chr1	-	CL00113	cm	1	119	6970432	6970550	+	no	1	0.55	0	129.8	7.8e-25	!	*	-	-	-	-	-	-	5S ribosomal RNA
541	5S_rRNA	RF00001	Glur_chr1	-	CL00113	cm	1	119	6971378	6971496	+	no	1	0.55	0	129.8	7.8e-25	!	*	-	-	-	-	-	-	5S ribosomal RNA
542	5S_rRNA	RF00001	Glur_chr1	-	CL00113	cm	1	119	6971692	6971810	+	no	1	0.55	0	129.8	7.8e-25	!	*	-	-	-	-	-	-	5S ribosomal RNA
543	5S_rRNA	RF00001	Glur_chr1	-	CL00113	cm	1	119	6972953	6973071	+	no	1	0.55	0	129.8	7.8e-25	!	*	-	-	-	-	-	-	5S ribosomal RNA
544	5S_rRNA	RF00001	Glur_chr1	-	CL00113	cm	1	119	6973269	6973387	+	no	1	0.55	0	129.8	7.8e-25	!	*	-	-	-	-	-	-	5S ribosomal RNA
545	5S_rRNA	RF00001	Glur_chr1	-	CL00113	cm	1	119	6974215	6974333	+	no	1	0.55	0	129.8	7.8e-25	!	*	-	-	-	-	-	-	5S ribosomal RNA
546	5S_rRNA	RF00001	Glur_chr1	-	CL00113	cm	1	119	6974529	6974647	+	no	1	0.55	0	129.8	7.8e-25	!	*	-	-	-	-	-	-	5S ribosomal RNA
547	5S_rRNA	RF00001	Glur_chr1	-	CL00113	cm	1	119	6975790	6975908	+	no	1	0.55	0	129.8	7.8e-25	!	*	-	-	-	-	-	-	5S ribosomal RNA
548	5S_rRNA	RF00001	Glur_chr1	-	CL00113	cm	1	119	6976106	6976224	+	no	1	0.55	0	129.8	7.8e-25	!	*	-	-	-	-	-	-	5S ribosomal RNA
549	5S_rRNA	RF00001	Glur_chr1	-	CL00113	cm	1	119	6976422	6976540	+	no	1	0.55	0	129.8	7.8e-25	!	*	-	-	-	-	-	-	5S ribosomal RNA
550	5S_rRNA	RF00001	Glur_chr1	-	CL00113	cm	1	119	6977052	6977170	+	no	1	0.55	0	129.8	7.8e-25	!	*	-	-	-	-	-	-	5S ribosomal RNA
551	5S_rRNA	RF00001	Glur_chr1	-	CL00113	cm	1	119	6977671	6977789	+	no	1	0.55	0	129.8	7.8e-25	!	*	-	-	-	-	-	-	5S ribosomal RNA
552	5S_rRNA	RF00001	Glur_chr1	-	CL00113	cm	1	119	6977987	6978105	+	no	1	0.55	0	129.8	7.8e-25	!	*	-	-	-	-	-	-	5S ribosomal RNA
553	5S_rRNA	RF00001	Glur_chr1	-	CL00113	cm	1	119	6979249	6979367	+	no	1	0.55	0	129.8	7.8e-25	!	*	-	-	-	-	-	-	5S ribosomal RNA
554	5S_rRNA	RF00001	Glur_chr1	-	CL00113	cm	1	119	6981449	6981567	+	no	1	0.55	0	129.8	7.8e-25	!	*	-	-	-	-	-	-	5S ribosomal RNA
555	5S_rRNA	RF00001	Glur_chr1	-	CL00113	cm	1	119	6981765	6981883	+	no	1	0.55	0	129.8	7.8e-25	!	*	-	-	-	-	-	-	5S ribosomal RNA
556	5S_rRNA	RF00001	Glur_chr1	-	CL00113	cm	1	119	6982395	6982513	+	no	1	0.55	0	129.8	7.8e-25	!	*	-	-	-	-	-	-	5S ribosomal RNA
557	5S_rRNA	RF00001	Glur_chr1	-	CL00113	cm	1	119	6983014	6983132	+	no	1	0.55	0	129.8	7.8e-25	!	*	-	-	-	-	-	-	5S ribosomal RNA
558	5S_rRNA	RF00001	Glur_chr1	-	CL00113	cm	1	119	6983330	6983448	+	no	1	0.55	0	129.8	7.8e-25	!	*	-	-	-	-	-	-	5S ribosomal RNA
559	5S_rRNA	RF00001	Glur_chr1	-	CL00113	cm	1	119	6984276	6984394	+	no	1	0.55	0	129.8	7.8e-25	!	*	-	-	-	-	-	-	5S ribosomal RNA
560	5S_rRNA	RF00001	Glur_chr1	-	CL00113	cm	1	119	6984590	6984708	+	no	1	0.55	0	129.8	7.8e-25	!	*	-	-	-	-	-	-	5S ribosomal RNA
561	5S_rRNA	RF00001	Glur_chr1	-	CL00113	cm	1	119	6986476	6986594	+	no	1	0.55	0	129.8	7.8e-25	!	*	-	-	-	-	-	-	5S ribosomal RNA
562	5S_rRNA	RF00001	Glur_chr1	-	CL00113	cm	1	119	6988371	6988489	+	no	1	0.55	0	129.8	7.8e-25	!	*	-	-	-	-	-	-	5S ribosomal RNA
563	5S_rRNA	RF00001	Glur_chr1	-	CL00113	cm	1	119	6988687	6988805	+	no	1	0.55	0	129.8	7.8e-25	!	*	-	-	-	-	-	-	5S ribosomal RNA
564	5S_rRNA	RF00001	Glur_chr1	-	CL00113	cm	1	119	6989626	6989744	+	no	1	0.55	0	129.8	7.8e-25	!	*	-	-	-	-	-	-	5S ribosomal RNA
565	5S_rRNA	RF00001	Glur_chr1	-	CL00113	cm	1	119	6991521	6991639	+	no	1	0.55	0	129.8	7.8e-25	!	*	-	-	-	-	-	-	5S ribosomal RNA
566	5S_rRNA	RF00001	Glur_chr1	-	CL00113	cm	1	119	6992153	6992271	+	no	1	0.55	0	129.8	7.8e-25	!	*	-	-	-	-	-	-	5S ribosomal RNA
567	5S_rRNA	RF00001	Glur_chr1	-	CL00113	cm	1	119	6994681	6994799	+	no	1	0.55	0	129.8	7.8e-25	!	*	-	-	-	-	-	-	5S ribosomal RNA
568	5S_rRNA	RF00001	Glur_chr1	-	CL00113	cm	1	119	6995313	6995431	+	no	1	0.55	0	129.8	7.8e-25	!	*	-	-	-	-	-	-	5S ribosomal RNA
569	5S_rRNA	RF00001	Glur_chr1	-	CL00113	cm	1	119	6996260	6996378	+	no	1	0.55	0	129.8	7.8e-25	!	*	-	-	-	-	-	-	5S ribosomal RNA
570	5S_rRNA	RF00001	Glur_chr1	-	CL00113	cm	1	119	6997208	6997326	+	no	1	0.55	0	129.8	7.8e-25	!	*	-	-	-	-	-	-	5S ribosomal RNA
571	5S_rRNA	RF00001	Glur_chr1	-	CL00113	cm	1	119	6997840	6997958	+	no	1	0.55	0	129.8	7.8e-25	!	*	-	-	-	-	-	-	5S ribosomal RNA
572	5S_rRNA	RF00001	Glur_chr1	-	CL00113	cm	1	119	6998157	6998275	+	no	1	0.55	0	129.8	7.8e-25	!	*	-	-	-	-	-	-	5S ribosomal RNA
573	5S_rRNA	RF00001	Glur_chr1	-	CL00113	cm	1	119	6998771	6998889	+	no	1	0.55	0	129.8	7.8e-25	!	*	-	-	-	-	-	-	5S ribosomal RNA
574	5S_rRNA	RF00001	Glur_chr1	-	CL00113	cm	1	119	6999403	6999521	+	no	1	0.55	0	129.8	7.8e-25	!	*	-	-	-	-	-	-	5S ribosomal RNA
575	5S_rRNA	RF00001	Glur_chr1	-	CL00113	cm	1	119	7000350	7000468	+	no	1	0.55	0	129.8	7.8e-25	!	*	-	-	-	-	-	-	5S ribosomal RNA
576	5S_rRNA	RF00001	Glur_chr1	-	CL00113	cm	1	119	7001299	7001417	+	no	1	0.55	0	129.8	7.8e-25	!	*	-	-	-	-	-	-	5S ribosomal RNA
577	5S_rRNA	RF00001	Glur_chr1	-	CL00113	cm	1	119	7001931	7002049	+	no	1	0.55	0	129.8	7.8e-25	!	*	-	-	-	-	-	-	5S ribosomal RNA
578	5S_rRNA	RF00001	Glur_chr1	-	CL00113	cm	1	119	7002248	7002366	+	no	1	0.55	0	129.8	7.8e-25	!	*	-	-	-	-	-	-	5S ribosomal RNA
579	5S_rRNA	RF00001	Glur_chr1	-	CL00113	cm	1	119	7003187	7003305	+	no	1	0.55	0	129.8	7.8e-25	!	*	-	-	-	-	-	-	5S ribosomal RNA
580	5S_rRNA	RF00001	Glur_chr1	-	CL00113	cm	1	119	7003819	7003937	+	no	1	0.55	0	129.8	7.8e-25	!	*	-	-	-	-	-	-	5S ribosomal RNA
581	5S_rRNA	RF00001	Glur_chr1	-	CL00113	cm	1	119	7004449	7004567	+	no	1	0.55	0	129.8	7.8e-25	!	*	-	-	-	-	-	-	5S ribosomal RNA
582	5S_rRNA	RF00001	Glur_chr1	-	CL00113	cm	1	119	7005081	7005199	+	no	1	0.55	0	129.8	7.8e-25	!	*	-	-	-	-	-	-	5S ribosomal RNA
583	5S_rRNA	RF00001	Glur_chr1	-	CL00113	cm	1	119	7005395	7005513	+	no	1	0.55	0	129.8	7.8e-25	!	*	-	-	-	-	-	-	5S ribosomal RNA
584	5S_rRNA	RF00001	Glur_chr1	-	CL00113	cm	1	119	7007264	7007382	+	no	1	0.55	0	129.8	7.8e-25	!	*	-	-	-	-	-	-	5S ribosomal RNA
585	5S_rRNA	RF00001	Glur_chr1	-	CL00113	cm	1	119	7008193	7008311	+	no	1	0.55	0	129.8	7.8e-25	!	*	-	-	-	-	-	-	5S ribosomal RNA
586	5S_rRNA	RF00001	Glur_chr1	-	CL00113	cm	1	119	7009123	7009241	+	no	1	0.55	0	129.8	7.8e-25	!	*	-	-	-	-	-	-	5S ribosomal RNA
587	5S_rRNA	RF00001	Glur_chr1	-	CL00113	cm	1	119	7009745	7009863	+	no	1	0.55	0	129.8	7.8e-25	!	*	-	-	-	-	-	-	5S ribosomal RNA
588	5S_rRNA	RF00001	Glur_chr1	-	CL00113	cm	1	119	7010061	7010179	+	no	1	0.55	0	129.8	7.8e-25	!	*	-	-	-	-	-	-	5S ribosomal RNA
589	5S_rRNA	RF00001	Glur_chr1	-	CL00113	cm	1	119	7012237	7012355	+	no	1	0.55	0	129.8	7.8e-25	!	*	-	-	-	-	-	-	5S ribosomal RNA
590	5S_rRNA	RF00001	Glur_chr1	-	CL00113	cm	1	119	7012544	7012662	+	no	1	0.55	0	129.8	7.8e-25	!	*	-	-	-	-	-	-	5S ribosomal RNA
591	5S_rRNA	RF00001	Glur_chr1	-	CL00113	cm	1	119	7013482	7013600	+	no	1	0.55	0	129.8	7.8e-25	!	*	-	-	-	-	-	-	5S ribosomal RNA
592	5S_rRNA	RF00001	Glur_chr1	-	CL00113	cm	1	119	7014412	7014530	+	no	1	0.55	0	129.8	7.8e-25	!	*	-	-	-	-	-	-	5S ribosomal RNA
593	5S_rRNA	RF00001	Glur_chr1	-	CL00113	cm	1	119	7014719	7014837	+	no	1	0.55	0	129.8	7.8e-25	!	*	-	-	-	-	-	-	5S ribosomal RNA
594	5S_rRNA	RF00001	Glur_chr1	-	CL00113	cm	1	119	7015341	7015459	+	no	1	0.55	0	129.8	7.8e-25	!	*	-	-	-	-	-	-	5S ribosomal RNA
595	5S_rRNA	RF00001	Glur_chr1	-	CL00113	cm	1	119	7017525	7017643	+	no	1	0.55	0	129.8	7.8e-25	!	*	-	-	-	-	-	-	5S ribosomal RNA
596	5S_rRNA	RF00001	Glur_chr1	-	CL00113	cm	1	119	7018148	7018266	+	no	1	0.55	0	129.8	7.8e-25	!	*	-	-	-	-	-	-	5S ribosomal RNA
597	5S_rRNA	RF00001	Glur_chr1	-	CL00113	cm	1	119	7019709	7019827	+	no	1	0.55	0	129.8	7.8e-25	!	*	-	-	-	-	-	-	5S ribosomal RNA
598	5S_rRNA	RF00001	Glur_chr1	-	CL00113	cm	1	119	7020648	7020766	+	no	1	0.55	0	129.8	7.8e-25	!	*	-	-	-	-	-	-	5S ribosomal RNA
599	5S_rRNA	RF00001	Glur_chr1	-	CL00113	cm	1	119	7020964	7021082	+	no	1	0.55	0	129.8	7.8e-25	!	*	-	-	-	-	-	-	5S ribosomal RNA
600	5S_rRNA	RF00001	Glur_chr1	-	CL00113	cm	1	119	7021587	7021705	+	no	1	0.55	0	129.8	7.8e-25	!	*	-	-	-	-	-	-	5S ribosomal RNA
601	5S_rRNA	RF00001	Glur_chr1	-	CL00113	cm	1	119	7022852	7022970	+	no	1	0.55	0	129.8	7.8e-25	!	*	-	-	-	-	-	-	5S ribosomal RNA
602	5S_rRNA	RF00001	Glur_chr1	-	CL00113	cm	1	119	7024117	7024235	+	no	1	0.55	0	129.8	7.8e-25	!	*	-	-	-	-	-	-	5S ribosomal RNA
603	5S_rRNA	RF00001	Glur_chr1	-	CL00113	cm	1	119	7024431	7024549	+	no	1	0.55	0	129.8	7.8e-25	!	*	-	-	-	-	-	-	5S ribosomal RNA
604	5S_rRNA	RF00001	Glur_chr1	-	CL00113	cm	1	119	7025677	7025795	+	no	1	0.55	0	129.8	7.8e-25	!	*	-	-	-	-	-	-	5S ribosomal RNA
605	5S_rRNA	RF00001	Glur_chr1	-	CL00113	cm	1	119	7026300	7026418	+	no	1	0.55	0	129.8	7.8e-25	!	*	-	-	-	-	-	-	5S ribosomal RNA
606	5S_rRNA	RF00001	Glur_chr1	-	CL00113	cm	1	119	7027565	7027683	+	no	1	0.55	0	129.8	7.8e-25	!	*	-	-	-	-	-	-	5S ribosomal RNA
607	5S_rRNA	RF00001	Glur_chr1	-	CL00113	cm	1	119	7028822	7028940	+	no	1	0.55	0	129.8	7.8e-25	!	*	-	-	-	-	-	-	5S ribosomal RNA
608	5S_rRNA	RF00001	Glur_chr1	-	CL00113	cm	1	119	7029136	7029254	+	no	1	0.55	0	129.8	7.8e-25	!	*	-	-	-	-	-	-	5S ribosomal RNA
609	5S_rRNA	RF00001	Glur_chr1	-	CL00113	cm	1	119	7030381	7030499	+	no	1	0.55	0	129.8	7.8e-25	!	*	-	-	-	-	-	-	5S ribosomal RNA
610	5S_rRNA	RF00001	Glur_chr1	-	CL00113	cm	1	119	7031941	7032059	+	no	1	0.55	0	129.8	7.8e-25	!	*	-	-	-	-	-	-	5S ribosomal RNA
611	5S_rRNA	RF00001	Glur_chr1	-	CL00113	cm	1	119	7032573	7032691	+	no	1	0.55	0	129.8	7.8e-25	!	*	-	-	-	-	-	-	5S ribosomal RNA
612	5S_rRNA	RF00001	Glur_chr1	-	CL00113	cm	1	119	7033195	7033313	+	no	1	0.55	0	129.8	7.8e-25	!	*	-	-	-	-	-	-	5S ribosomal RNA
613	5S_rRNA	RF00001	Glur_chr1	-	CL00113	cm	1	119	7033511	7033629	+	no	1	0.55	0	129.8	7.8e-25	!	*	-	-	-	-	-	-	5S ribosomal RNA
614	5S_rRNA	RF00001	Glur_chr1	-	CL00113	cm	1	119	7034134	7034252	+	no	1	0.55	0	129.8	7.8e-25	!	*	-	-	-	-	-	-	5S ribosomal RNA
615	5S_rRNA	RF00001	Glur_chr1	-	CL00113	cm	1	119	7035081	7035199	+	no	1	0.55	0	129.8	7.8e-25	!	*	-	-	-	-	-	-	5S ribosomal RNA
616	5S_rRNA	RF00001	Glur_chr1	-	CL00113	cm	1	119	7035395	7035513	+	no	1	0.55	0	129.8	7.8e-25	!	*	-	-	-	-	-	-	5S ribosomal RNA
617	5S_rRNA	RF00001	Glur_chr1	-	CL00113	cm	1	119	7036640	7036758	+	no	1	0.55	0	129.8	7.8e-25	!	*	-	-	-	-	-	-	5S ribosomal RNA
618	5S_rRNA	RF00001	Glur_chr1	-	CL00113	cm	1	119	7038200	7038318	+	no	1	0.55	0	129.8	7.8e-25	!	*	-	-	-	-	-	-	5S ribosomal RNA
619	5S_rRNA	RF00001	Glur_chr1	-	CL00113	cm	1	119	7038832	7038950	+	no	1	0.55	0	129.8	7.8e-25	!	*	-	-	-	-	-	-	5S ribosomal RNA
620	5S_rRNA	RF00001	Glur_chr1	-	CL00113	cm	1	119	7039454	7039572	+	no	1	0.55	0	129.8	7.8e-25	!	*	-	-	-	-	-	-	5S ribosomal RNA
621	5S_rRNA	RF00001	Glur_chr1	-	CL00113	cm	1	119	7039770	7039888	+	no	1	0.55	0	129.8	7.8e-25	!	*	-	-	-	-	-	-	5S ribosomal RNA
622	5S_rRNA	RF00001	Glur_chr1	-	CL00113	cm	1	119	7040393	7040511	+	no	1	0.55	0	129.8	7.8e-25	!	*	-	-	-	-	-	-	5S ribosomal RNA
623	5S_rRNA	RF00001	Glur_chr1	-	CL00113	cm	1	119	7041644	7041762	+	no	1	0.55	0	129.8	7.8e-25	!	*	-	-	-	-	-	-	5S ribosomal RNA
624	5S_rRNA	RF00001	Glur_chr1	-	CL00113	cm	1	119	7042276	7042394	+	no	1	0.55	0	129.8	7.8e-25	!	*	-	-	-	-	-	-	5S ribosomal RNA
625	5S_rRNA	RF00001	Glur_chr1	-	CL00113	cm	1	119	7042898	7043016	+	no	1	0.55	0	129.8	7.8e-25	!	*	-	-	-	-	-	-	5S ribosomal RNA
626	5S_rRNA	RF00001	Glur_chr1	-	CL00113	cm	1	119	7043214	7043332	+	no	1	0.55	0	129.8	7.8e-25	!	*	-	-	-	-	-	-	5S ribosomal RNA
627	5S_rRNA	RF00001	Glur_chr1	-	CL00113	cm	1	119	7043837	7043955	+	no	1	0.55	0	129.8	7.8e-25	!	*	-	-	-	-	-	-	5S ribosomal RNA
628	5S_rRNA	RF00001	Glur_chr1	-	CL00113	cm	1	119	7044469	7044587	+	no	1	0.55	0	129.8	7.8e-25	!	*	-	-	-	-	-	-	5S ribosomal RNA
629	5S_rRNA	RF00001	Glur_chr1	-	CL00113	cm	1	119	7045091	7045209	+	no	1	0.55	0	129.8	7.8e-25	!	*	-	-	-	-	-	-	5S ribosomal RNA
630	5S_rRNA	RF00001	Glur_chr1	-	CL00113	cm	1	119	7046030	7046148	+	no	1	0.55	0	129.8	7.8e-25	!	*	-	-	-	-	-	-	5S ribosomal RNA
631	5S_rRNA	RF00001	Glur_chr1	-	CL00113	cm	1	119	7046978	7047096	+	no	1	0.55	0	129.8	7.8e-25	!	*	-	-	-	-	-	-	5S ribosomal RNA
632	5S_rRNA	RF00001	Glur_chr1	-	CL00113	cm	1	119	7047285	7047403	+	no	1	0.55	0	129.8	7.8e-25	!	*	-	-	-	-	-	-	5S ribosomal RNA
633	5S_rRNA	RF00001	Glur_chr1	-	CL00113	cm	1	119	7047592	7047710	+	no	1	0.55	0	129.8	7.8e-25	!	*	-	-	-	-	-	-	5S ribosomal RNA
634	5S_rRNA	RF00001	Glur_chr1	-	CL00113	cm	1	119	7048531	7048649	+	no	1	0.55	0	129.8	7.8e-25	!	*	-	-	-	-	-	-	5S ribosomal RNA
635	5S_rRNA	RF00001	Glur_chr1	-	CL00113	cm	1	119	7053093	7053211	+	no	1	0.55	0	129.8	7.8e-25	!	*	-	-	-	-	-	-	5S ribosomal RNA
636	5S_rRNA	RF00001	Glur_chr1	-	CL00113	cm	1	119	7053400	7053518	+	no	1	0.55	0	129.8	7.8e-25	!	*	-	-	-	-	-	-	5S ribosomal RNA
637	5S_rRNA	RF00001	Glur_chr1	-	CL00113	cm	1	119	7054630	7054748	+	no	1	0.55	0	129.8	7.8e-25	!	*	-	-	-	-	-	-	5S ribosomal RNA
638	5S_rRNA	RF00001	Glur_chr1	-	CL00113	cm	1	119	7055562	7055680	+	no	1	0.55	0	129.8	7.8e-25	!	*	-	-	-	-	-	-	5S ribosomal RNA
639	5S_rRNA	RF00001	Glur_chr1	-	CL00113	cm	1	119	7056818	7056936	+	no	1	0.55	0	129.8	7.8e-25	!	*	-	-	-	-	-	-	5S ribosomal RNA
640	5S_rRNA	RF00001	Glur_chr1	-	CL00113	cm	1	119	7057125	7057243	+	no	1	0.55	0	129.8	7.8e-25	!	*	-	-	-	-	-	-	5S ribosomal RNA
641	5S_rRNA	RF00001	Glur_chr1	-	CL00113	cm	1	119	7057747	7057865	+	no	1	0.55	0	129.8	7.8e-25	!	*	-	-	-	-	-	-	5S ribosomal RNA
642	5S_rRNA	RF00001	Glur_chr1	-	CL00113	cm	1	119	7058064	7058182	+	no	1	0.55	0	129.8	7.8e-25	!	*	-	-	-	-	-	-	5S ribosomal RNA
643	5S_rRNA	RF00001	Glur_chr1	-	CL00113	cm	1	119	7059003	7059121	+	no	1	0.55	0	129.8	7.8e-25	!	*	-	-	-	-	-	-	5S ribosomal RNA
644	5S_rRNA	RF00001	Glur_chr1	-	CL00113	cm	1	119	7059627	7059745	+	no	1	0.55	0	129.8	7.8e-25	!	*	-	-	-	-	-	-	5S ribosomal RNA
645	5S_rRNA	RF00001	Glur_chr1	-	CL00113	cm	1	119	7061497	7061615	+	no	1	0.55	0	129.8	7.8e-25	!	*	-	-	-	-	-	-	5S ribosomal RNA
646	5S_rRNA	RF00001	Glur_chr1	-	CL00113	cm	1	119	7061812	7061930	+	no	1	0.55	0	129.8	7.8e-25	!	*	-	-	-	-	-	-	5S ribosomal RNA
647	5S_rRNA	RF00001	Glur_chr1	-	CL00113	cm	1	119	7062435	7062553	+	no	1	0.55	0	129.8	7.8e-25	!	*	-	-	-	-	-	-	5S ribosomal RNA
648	5S_rRNA	RF00001	Glur_chr1	-	CL00113	cm	1	119	7063997	7064115	+	no	1	0.55	0	129.8	7.8e-25	!	*	-	-	-	-	-	-	5S ribosomal RNA
649	5S_rRNA	RF00001	Glur_chr1	-	CL00113	cm	1	119	7064620	7064738	+	no	1	0.55	0	129.8	7.8e-25	!	*	-	-	-	-	-	-	5S ribosomal RNA
650	5S_rRNA	RF00001	Glur_chr1	-	CL00113	cm	1	119	7067113	7067231	+	no	1	0.55	0	129.8	7.8e-25	!	*	-	-	-	-	-	-	5S ribosomal RNA
651	5S_rRNA	RF00001	Glur_chr1	-	CL00113	cm	1	119	7067745	7067863	+	no	1	0.55	0	129.8	7.8e-25	!	*	-	-	-	-	-	-	5S ribosomal RNA
652	5S_rRNA	RF00001	Glur_chr1	-	CL00113	cm	1	119	7069632	7069750	+	no	1	0.55	0	129.8	7.8e-25	!	*	-	-	-	-	-	-	5S ribosomal RNA
653	5S_rRNA	RF00001	Glur_chr1	-	CL00113	cm	1	119	7069939	7070057	+	no	1	0.55	0	129.8	7.8e-25	!	*	-	-	-	-	-	-	5S ribosomal RNA
654	5S_rRNA	RF00001	Glur_chr1	-	CL00113	cm	1	119	7070580	7070698	+	no	1	0.55	0	129.8	7.8e-25	!	*	-	-	-	-	-	-	5S ribosomal RNA
655	5S_rRNA	RF00001	Glur_chr1	-	CL00113	cm	1	119	7070896	7071014	+	no	1	0.55	0	129.8	7.8e-25	!	*	-	-	-	-	-	-	5S ribosomal RNA
656	5S_rRNA	RF00001	Glur_chr1	-	CL00113	cm	1	119	7071519	7071637	+	no	1	0.55	0	129.8	7.8e-25	!	*	-	-	-	-	-	-	5S ribosomal RNA
657	5S_rRNA	RF00001	Glur_chr1	-	CL00113	cm	1	119	7074642	7074760	+	no	1	0.55	0	129.8	7.8e-25	!	*	-	-	-	-	-	-	5S ribosomal RNA
658	5S_rRNA	RF00001	Glur_chr1	-	CL00113	cm	1	119	7076529	7076647	+	no	1	0.55	0	129.8	7.8e-25	!	*	-	-	-	-	-	-	5S ribosomal RNA
659	5S_rRNA	RF00001	Glur_chr1	-	CL00113	cm	1	119	7076845	7076963	+	no	1	0.55	0	129.8	7.8e-25	!	*	-	-	-	-	-	-	5S ribosomal RNA
660	5S_rRNA	RF00001	Glur_chr1	-	CL00113	cm	1	119	7077152	7077270	+	no	1	0.55	0	129.8	7.8e-25	!	*	-	-	-	-	-	-	5S ribosomal RNA
661	5S_rRNA	RF00001	Glur_chr1	-	CL00113	cm	1	119	7077793	7077911	+	no	1	0.55	0	129.8	7.8e-25	!	*	-	-	-	-	-	-	5S ribosomal RNA
662	5S_rRNA	RF00001	Glur_chr1	-	CL00113	cm	1	119	7078109	7078227	+	no	1	0.55	0	129.8	7.8e-25	!	*	-	-	-	-	-	-	5S ribosomal RNA
663	5S_rRNA	RF00001	Glur_chr1	-	CL00113	cm	1	119	7078416	7078534	+	no	1	0.55	0	129.8	7.8e-25	!	*	-	-	-	-	-	-	5S ribosomal RNA
664	5S_rRNA	RF00001	Glur_chr1	-	CL00113	cm	1	119	7079048	7079166	+	no	1	0.55	0	129.8	7.8e-25	!	*	-	-	-	-	-	-	5S ribosomal RNA
665	5S_rRNA	RF00001	Glur_chr1	-	CL00113	cm	1	119	7079364	7079482	+	no	1	0.55	0	129.8	7.8e-25	!	*	-	-	-	-	-	-	5S ribosomal RNA
666	5S_rRNA	RF00001	Glur_chr1	-	CL00113	cm	1	119	7079680	7079798	+	no	1	0.55	0	129.8	7.8e-25	!	*	-	-	-	-	-	-	5S ribosomal RNA
667	5S_rRNA	RF00001	Glur_chr1	-	CL00113	cm	1	119	7079987	7080105	+	no	1	0.55	0	129.8	7.8e-25	!	*	-	-	-	-	-	-	5S ribosomal RNA
668	5S_rRNA	RF00001	Glur_chr1	-	CL00113	cm	1	119	7080935	7081053	+	no	1	0.55	0	129.8	7.8e-25	!	*	-	-	-	-	-	-	5S ribosomal RNA
669	5S_rRNA	RF00001	Glur_chr1	-	CL00113	cm	1	119	7081242	7081360	+	no	1	0.55	0	129.8	7.8e-25	!	*	-	-	-	-	-	-	5S ribosomal RNA
670	5S_rRNA	RF00001	Glur_chr1	-	CL00113	cm	1	119	7081874	7081992	+	no	1	0.55	0	129.8	7.8e-25	!	*	-	-	-	-	-	-	5S ribosomal RNA
671	5S_rRNA	RF00001	Glur_chr1	-	CL00113	cm	1	119	7082181	7082299	+	no	1	0.55	0	129.8	7.8e-25	!	*	-	-	-	-	-	-	5S ribosomal RNA
672	5S_rRNA	RF00001	Glur_chr1	-	CL00113	cm	1	119	7082822	7082940	+	no	1	0.55	0	129.8	7.8e-25	!	*	-	-	-	-	-	-	5S ribosomal RNA
673	5S_rRNA	RF00001	Glur_chr1	-	CL00113	cm	1	119	7083138	7083256	+	no	1	0.55	0	129.8	7.8e-25	!	*	-	-	-	-	-	-	5S ribosomal RNA
674	5S_rRNA	RF00001	Glur_chr1	-	CL00113	cm	1	119	7083445	7083563	+	no	1	0.55	0	129.8	7.8e-25	!	*	-	-	-	-	-	-	5S ribosomal RNA
675	5S_rRNA	RF00001	Glur_chr1	-	CL00113	cm	1	119	7084077	7084195	+	no	1	0.55	0	129.8	7.8e-25	!	*	-	-	-	-	-	-	5S ribosomal RNA
676	5S_rRNA	RF00001	Glur_chr1	-	CL00113	cm	1	119	7084393	7084511	+	no	1	0.55	0	129.8	7.8e-25	!	*	-	-	-	-	-	-	5S ribosomal RNA
677	5S_rRNA	RF00001	Glur_chr1	-	CL00113	cm	1	119	7084709	7084827	+	no	1	0.55	0	129.8	7.8e-25	!	*	-	-	-	-	-	-	5S ribosomal RNA
678	5S_rRNA	RF00001	Glur_chr1	-	CL00113	cm	1	119	7085016	7085134	+	no	1	0.55	0	129.8	7.8e-25	!	*	-	-	-	-	-	-	5S ribosomal RNA
679	5S_rRNA	RF00001	Glur_chr1	-	CL00113	cm	1	119	7085964	7086082	+	no	1	0.55	0	129.8	7.8e-25	!	*	-	-	-	-	-	-	5S ribosomal RNA
680	5S_rRNA	RF00001	Glur_chr1	-	CL00113	cm	1	119	7086271	7086389	+	no	1	0.55	0	129.8	7.8e-25	!	*	-	-	-	-	-	-	5S ribosomal RNA
681	5S_rRNA	RF00001	Glur_chr1	-	CL00113	cm	1	119	7086903	7087021	+	no	1	0.55	0	129.8	7.8e-25	!	*	-	-	-	-	-	-	5S ribosomal RNA
682	5S_rRNA	RF00001	Glur_chr1	-	CL00113	cm	1	119	7087535	7087653	+	no	1	0.55	0	129.8	7.8e-25	!	*	-	-	-	-	-	-	5S ribosomal RNA
683	5S_rRNA	RF00001	Glur_chr1	-	CL00113	cm	1	119	7087842	7087960	+	no	1	0.55	0	129.8	7.8e-25	!	*	-	-	-	-	-	-	5S ribosomal RNA
684	5S_rRNA	RF00001	Glur_chr1	-	CL00113	cm	1	119	7088474	7088592	+	no	1	0.55	0	129.8	7.8e-25	!	*	-	-	-	-	-	-	5S ribosomal RNA
685	5S_rRNA	RF00001	Glur_chr1	-	CL00113	cm	1	119	7089106	7089224	+	no	1	0.55	0	129.8	7.8e-25	!	*	-	-	-	-	-	-	5S ribosomal RNA
686	5S_rRNA	RF00001	Glur_chr1	-	CL00113	cm	1	119	7089413	7089531	+	no	1	0.55	0	129.8	7.8e-25	!	*	-	-	-	-	-	-	5S ribosomal RNA
687	5S_rRNA	RF00001	Glur_chr1	-	CL00113	cm	1	119	7090045	7090163	+	no	1	0.55	0	129.8	7.8e-25	!	*	-	-	-	-	-	-	5S ribosomal RNA
688	5S_rRNA	RF00001	Glur_chr1	-	CL00113	cm	1	119	7091310	7091428	+	no	1	0.55	0	129.8	7.8e-25	!	*	-	-	-	-	-	-	5S ribosomal RNA
689	5S_rRNA	RF00001	Glur_chr1	-	CL00113	cm	1	119	7091617	7091735	+	no	1	0.55	0	129.8	7.8e-25	!	*	-	-	-	-	-	-	5S ribosomal RNA
690	5S_rRNA	RF00001	Glur_chr1	-	CL00113	cm	1	119	7092249	7092367	+	no	1	0.55	0	129.8	7.8e-25	!	*	-	-	-	-	-	-	5S ribosomal RNA
691	5S_rRNA	RF00001	Glur_chr1	-	CL00113	cm	1	119	7092881	7092999	+	no	1	0.55	0	129.8	7.8e-25	!	*	-	-	-	-	-	-	5S ribosomal RNA
692	5S_rRNA	RF00001	Glur_chr1	-	CL00113	cm	1	119	7093188	7093306	+	no	1	0.55	0	129.8	7.8e-25	!	*	-	-	-	-	-	-	5S ribosomal RNA
693	5S_rRNA	RF00001	Glur_chr1	-	CL00113	cm	1	119	7093820	7093938	+	no	1	0.55	0	129.8	7.8e-25	!	*	-	-	-	-	-	-	5S ribosomal RNA
694	5S_rRNA	RF00001	Glur_chr1	-	CL00113	cm	1	119	7095085	7095203	+	no	1	0.55	0	129.8	7.8e-25	!	*	-	-	-	-	-	-	5S ribosomal RNA
695	5S_rRNA	RF00001	Glur_chr1	-	CL00113	cm	1	119	7095400	7095518	+	no	1	0.55	0	129.8	7.8e-25	!	*	-	-	-	-	-	-	5S ribosomal RNA
696	5S_rRNA	RF00001	Glur_chr1	-	CL00113	cm	1	119	7095707	7095825	+	no	1	0.55	0	129.8	7.8e-25	!	*	-	-	-	-	-	-	5S ribosomal RNA
697	5S_rRNA	RF00001	Glur_chr1	-	CL00113	cm	1	119	7096347	7096465	+	no	1	0.55	0	129.8	7.8e-25	!	*	-	-	-	-	-	-	5S ribosomal RNA
698	5S_rRNA	RF00001	Glur_chr1	-	CL00113	cm	1	119	7096654	7096772	+	no	1	0.55	0	129.8	7.8e-25	!	*	-	-	-	-	-	-	5S ribosomal RNA
699	5S_rRNA	RF00001	Glur_chr1	-	CL00113	cm	1	119	7097286	7097404	+	no	1	0.55	0	129.8	7.8e-25	!	*	-	-	-	-	-	-	5S ribosomal RNA
700	5S_rRNA	RF00001	Glur_chr1	-	CL00113	cm	1	119	7097602	7097720	+	no	1	0.55	0	129.8	7.8e-25	!	*	-	-	-	-	-	-	5S ribosomal RNA
701	5S_rRNA	RF00001	Glur_chr1	-	CL00113	cm	1	119	7099796	7099914	+	no	1	0.55	0	129.8	7.8e-25	!	*	-	-	-	-	-	-	5S ribosomal RNA
702	5S_rRNA	RF00001	Glur_chr1	-	CL00113	cm	1	119	7100428	7100546	+	no	1	0.55	0	129.8	7.8e-25	!	*	-	-	-	-	-	-	5S ribosomal RNA
703	5S_rRNA	RF00001	Glur_chr1	-	CL00113	cm	1	119	7101692	7101810	+	no	1	0.55	0	129.8	7.8e-25	!	*	-	-	-	-	-	-	5S ribosomal RNA
704	5S_rRNA	RF00001	Glur_chr1	-	CL00113	cm	1	119	7102007	7102125	+	no	1	0.55	0	129.8	7.8e-25	!	*	-	-	-	-	-	-	5S ribosomal RNA
705	5S_rRNA	RF00001	Glur_chr1	-	CL00113	cm	1	119	7102314	7102432	+	no	1	0.55	0	129.8	7.8e-25	!	*	-	-	-	-	-	-	5S ribosomal RNA
706	5S_rRNA	RF00001	Glur_chr1	-	CL00113	cm	1	119	7103894	7104012	+	no	1	0.55	0	129.8	7.8e-25	!	*	-	-	-	-	-	-	5S ribosomal RNA
707	5S_rRNA	RF00001	Glur_chr1	-	CL00113	cm	1	119	7104201	7104319	+	no	1	0.55	0	129.8	7.8e-25	!	*	-	-	-	-	-	-	5S ribosomal RNA
708	5S_rRNA	RF00001	Glur_chr1	-	CL00113	cm	1	119	7104833	7104951	+	no	1	0.55	0	129.8	7.8e-25	!	*	-	-	-	-	-	-	5S ribosomal RNA
709	5S_rRNA	RF00001	Glur_chr1	-	CL00113	cm	1	119	7106098	7106216	+	no	1	0.55	0	129.8	7.8e-25	!	*	-	-	-	-	-	-	5S ribosomal RNA
710	5S_rRNA	RF00001	Glur_chr1	-	CL00113	cm	1	119	7106413	7106531	+	no	1	0.55	0	129.8	7.8e-25	!	*	-	-	-	-	-	-	5S ribosomal RNA
711	5S_rRNA	RF00001	Glur_chr1	-	CL00113	cm	1	119	7106720	7106838	+	no	1	0.55	0	129.8	7.8e-25	!	*	-	-	-	-	-	-	5S ribosomal RNA
712	5S_rRNA	RF00001	Glur_chr1	-	CL00113	cm	1	119	7107677	7107795	+	no	1	0.55	0	129.8	7.8e-25	!	*	-	-	-	-	-	-	5S ribosomal RNA
713	5S_rRNA	RF00001	Glur_chr1	-	CL00113	cm	1	119	7107984	7108102	+	no	1	0.55	0	129.8	7.8e-25	!	*	-	-	-	-	-	-	5S ribosomal RNA
714	5S_rRNA	RF00001	Glur_chr1	-	CL00113	cm	1	119	7108616	7108734	+	no	1	0.55	0	129.8	7.8e-25	!	*	-	-	-	-	-	-	5S ribosomal RNA
715	5S_rRNA	RF00001	Glur_chr1	-	CL00113	cm	1	119	7108932	7109050	+	no	1	0.55	0	129.8	7.8e-25	!	*	-	-	-	-	-	-	5S ribosomal RNA
716	5S_rRNA	RF00001	Glur_chr1	-	CL00113	cm	1	119	7109239	7109357	+	no	1	0.55	0	129.8	7.8e-25	!	*	-	-	-	-	-	-	5S ribosomal RNA
717	5S_rRNA	RF00001	Glur_chr1	-	CL00113	cm	1	119	7109871	7109989	+	no	1	0.55	0	129.8	7.8e-25	!	*	-	-	-	-	-	-	5S ribosomal RNA
718	5S_rRNA	RF00001	Glur_chr1	-	CL00113	cm	1	119	7111442	7111560	+	no	1	0.55	0	129.8	7.8e-25	!	*	-	-	-	-	-	-	5S ribosomal RNA
719	5S_rRNA	RF00001	Glur_chr1	-	CL00113	cm	1	119	7111749	7111867	+	no	1	0.55	0	129.8	7.8e-25	!	*	-	-	-	-	-	-	5S ribosomal RNA
720	5S_rRNA	RF00001	Glur_chr1	-	CL00113	cm	1	119	7112381	7112499	+	no	1	0.55	0	129.8	7.8e-25	!	*	-	-	-	-	-	-	5S ribosomal RNA
721	5S_rRNA	RF00001	Glur_chr1	-	CL00113	cm	1	119	7113004	7113122	+	no	1	0.55	0	129.8	7.8e-25	!	*	-	-	-	-	-	-	5S ribosomal RNA
722	5S_rRNA	RF00001	Glur_chr1	-	CL00113	cm	1	119	7113311	7113429	+	no	1	0.55	0	129.8	7.8e-25	!	*	-	-	-	-	-	-	5S ribosomal RNA
723	5S_rRNA	RF00001	Glur_chr1	-	CL00113	cm	1	119	7113944	7114062	+	no	1	0.55	0	129.8	7.8e-25	!	*	-	-	-	-	-	-	5S ribosomal RNA
724	5S_rRNA	RF00001	Glur_chr1	-	CL00113	cm	1	119	7114883	7115001	+	no	1	0.55	0	129.8	7.8e-25	!	*	-	-	-	-	-	-	5S ribosomal RNA
725	5S_rRNA	RF00001	Glur_chr1	-	CL00113	cm	1	119	7115199	7115317	+	no	1	0.55	0	129.8	7.8e-25	!	*	-	-	-	-	-	-	5S ribosomal RNA
726	5S_rRNA	RF00001	Glur_chr1	-	CL00113	cm	1	119	7115506	7115624	+	no	1	0.55	0	129.8	7.8e-25	!	*	-	-	-	-	-	-	5S ribosomal RNA
727	5S_rRNA	RF00001	Glur_chr1	-	CL00113	cm	1	119	7116761	7116879	+	no	1	0.55	0	129.8	7.8e-25	!	*	-	-	-	-	-	-	5S ribosomal RNA
728	5S_rRNA	RF00001	Glur_chr1	-	CL00113	cm	1	119	7117068	7117186	+	no	1	0.55	0	129.8	7.8e-25	!	*	-	-	-	-	-	-	5S ribosomal RNA
729	5S_rRNA	RF00001	Glur_chr1	-	CL00113	cm	1	119	7117701	7117819	+	no	1	0.55	0	129.8	7.8e-25	!	*	-	-	-	-	-	-	5S ribosomal RNA
730	5S_rRNA	RF00001	Glur_chr1	-	CL00113	cm	1	119	7118008	7118126	+	no	1	0.55	0	129.8	7.8e-25	!	*	-	-	-	-	-	-	5S ribosomal RNA
731	5S_rRNA	RF00001	Glur_chr1	-	CL00113	cm	1	119	7119263	7119381	+	no	1	0.55	0	129.8	7.8e-25	!	*	-	-	-	-	-	-	5S ribosomal RNA
732	5S_rRNA	RF00001	Glur_chr1	-	CL00113	cm	1	119	7119570	7119688	+	no	1	0.55	0	129.8	7.8e-25	!	*	-	-	-	-	-	-	5S ribosomal RNA
733	5S_rRNA	RF00001	Glur_chr1	-	CL00113	cm	1	119	7120509	7120627	+	no	1	0.55	0	129.8	7.8e-25	!	*	-	-	-	-	-	-	5S ribosomal RNA
734	5S_rRNA	RF00001	Glur_chr1	-	CL00113	cm	1	119	7120816	7120934	+	no	1	0.55	0	129.8	7.8e-25	!	*	-	-	-	-	-	-	5S ribosomal RNA
735	5S_rRNA	RF00001	Glur_chr1	-	CL00113	cm	1	119	7121439	7121557	+	no	1	0.55	0	129.8	7.8e-25	!	*	-	-	-	-	-	-	5S ribosomal RNA
736	5S_rRNA	RF00001	Glur_chr1	-	CL00113	cm	1	119	7121746	7121864	+	no	1	0.55	0	129.8	7.8e-25	!	*	-	-	-	-	-	-	5S ribosomal RNA
737	5S_rRNA	RF00001	Glur_chr1	-	CL00113	cm	1	119	7122379	7122497	+	no	1	0.55	0	129.8	7.8e-25	!	*	-	-	-	-	-	-	5S ribosomal RNA
738	5S_rRNA	RF00001	Glur_chr1	-	CL00113	cm	1	119	7123643	7123761	+	no	1	0.55	0	129.8	7.8e-25	!	*	-	-	-	-	-	-	5S ribosomal RNA
739	5S_rRNA	RF00001	Glur_chr1	-	CL00113	cm	1	119	7124266	7124384	+	no	1	0.55	0	129.8	7.8e-25	!	*	-	-	-	-	-	-	5S ribosomal RNA
740	5S_rRNA	RF00001	Glur_chr1	-	CL00113	cm	1	119	7124573	7124691	+	no	1	0.55	0	129.8	7.8e-25	!	*	-	-	-	-	-	-	5S ribosomal RNA
741	5S_rRNA	RF00001	Glur_chr1	-	CL00113	cm	1	119	7125206	7125324	+	no	1	0.55	0	129.8	7.8e-25	!	*	-	-	-	-	-	-	5S ribosomal RNA
742	5S_rRNA	RF00001	Glur_chr1	-	CL00113	cm	1	119	7126470	7126588	+	no	1	0.55	0	129.8	7.8e-25	!	*	-	-	-	-	-	-	5S ribosomal RNA
743	5S_rRNA	RF00001	Glur_chr1	-	CL00113	cm	1	119	7127093	7127211	+	no	1	0.55	0	129.8	7.8e-25	!	*	-	-	-	-	-	-	5S ribosomal RNA
744	5S_rRNA	RF00001	Glur_chr1	-	CL00113	cm	1	119	7127400	7127518	+	no	1	0.55	0	129.8	7.8e-25	!	*	-	-	-	-	-	-	5S ribosomal RNA
745	5S_rRNA	RF00001	Glur_chr1	-	CL00113	cm	1	119	7128033	7128151	+	no	1	0.55	0	129.8	7.8e-25	!	*	-	-	-	-	-	-	5S ribosomal RNA
746	5S_rRNA	RF00001	Glur_chr1	-	CL00113	cm	1	119	7129297	7129415	+	no	1	0.55	0	129.8	7.8e-25	!	*	-	-	-	-	-	-	5S ribosomal RNA
747	5S_rRNA	RF00001	Glur_chr1	-	CL00113	cm	1	119	7129920	7130038	+	no	1	0.55	0	129.8	7.8e-25	!	*	-	-	-	-	-	-	5S ribosomal RNA
748	5S_rRNA	RF00001	Glur_chr1	-	CL00113	cm	1	119	7130227	7130345	+	no	1	0.55	0	129.8	7.8e-25	!	*	-	-	-	-	-	-	5S ribosomal RNA
749	5S_rRNA	RF00001	Glur_chr1	-	CL00113	cm	1	119	7131491	7131609	+	no	1	0.55	0	129.8	7.8e-25	!	*	-	-	-	-	-	-	5S ribosomal RNA
750	5S_rRNA	RF00001	Glur_chr1	-	CL00113	cm	1	119	7132114	7132232	+	no	1	0.55	0	129.8	7.8e-25	!	*	-	-	-	-	-	-	5S ribosomal RNA
751	5S_rRNA	RF00001	Glur_chr1	-	CL00113	cm	1	119	7132421	7132539	+	no	1	0.55	0	129.8	7.8e-25	!	*	-	-	-	-	-	-	5S ribosomal RNA
752	5S_rRNA	RF00001	Glur_chr1	-	CL00113	cm	1	119	7133044	7133162	+	no	1	0.55	0	129.8	7.8e-25	!	*	-	-	-	-	-	-	5S ribosomal RNA
753	5S_rRNA	RF00001	Glur_chr1	-	CL00113	cm	1	119	7133983	7134101	+	no	1	0.55	0	129.8	7.8e-25	!	*	-	-	-	-	-	-	5S ribosomal RNA
754	5S_rRNA	RF00001	Glur_chr1	-	CL00113	cm	1	119	7134615	7134733	+	no	1	0.55	0	129.8	7.8e-25	!	*	-	-	-	-	-	-	5S ribosomal RNA
755	5S_rRNA	RF00001	Glur_chr1	-	CL00113	cm	1	119	7134931	7135049	+	no	1	0.55	0	129.8	7.8e-25	!	*	-	-	-	-	-	-	5S ribosomal RNA
756	5S_rRNA	RF00001	Glur_chr1	-	CL00113	cm	1	119	7135563	7135681	+	no	1	0.55	0	129.8	7.8e-25	!	*	-	-	-	-	-	-	5S ribosomal RNA
757	5S_rRNA	RF00001	Glur_chr1	-	CL00113	cm	1	119	7136195	7136313	+	no	1	0.55	0	129.8	7.8e-25	!	*	-	-	-	-	-	-	5S ribosomal RNA
758	5S_rRNA	RF00001	Glur_chr1	-	CL00113	cm	1	119	7136827	7136945	+	no	1	0.55	0	129.8	7.8e-25	!	*	-	-	-	-	-	-	5S ribosomal RNA
759	5S_rRNA	RF00001	Glur_chr1	-	CL00113	cm	1	119	7137143	7137261	+	no	1	0.55	0	129.8	7.8e-25	!	*	-	-	-	-	-	-	5S ribosomal RNA
760	5S_rRNA	RF00001	Glur_chr1	-	CL00113	cm	1	119	7138397	7138515	+	no	1	0.55	0	129.8	7.8e-25	!	*	-	-	-	-	-	-	5S ribosomal RNA
761	5S_rRNA	RF00001	Glur_chr1	-	CL00113	cm	1	119	7143347	7143465	+	no	1	0.55	0	129.8	7.8e-25	!	*	-	-	-	-	-	-	5S ribosomal RNA
762	5S_rRNA	RF00001	Glur_chr1	-	CL00113	cm	1	119	7144611	7144729	+	no	1	0.55	0	129.8	7.8e-25	!	*	-	-	-	-	-	-	5S ribosomal RNA
763	5S_rRNA	RF00001	Glur_chr1	-	CL00113	cm	1	119	7145243	7145361	+	no	1	0.55	0	129.8	7.8e-25	!	*	-	-	-	-	-	-	5S ribosomal RNA
764	5S_rRNA	RF00001	Glur_chr1	-	CL00113	cm	1	119	7145559	7145677	+	no	1	0.55	0	129.8	7.8e-25	!	*	-	-	-	-	-	-	5S ribosomal RNA
765	5S_rRNA	RF00001	Glur_chr1	-	CL00113	cm	1	119	7148374	7148492	+	no	1	0.55	0	129.8	7.8e-25	!	*	-	-	-	-	-	-	5S ribosomal RNA
766	5S_rRNA	RF00001	Glur_chr1	-	CL00113	cm	1	119	7148690	7148808	+	no	1	0.55	0	129.8	7.8e-25	!	*	-	-	-	-	-	-	5S ribosomal RNA
767	5S_rRNA	RF00001	Glur_chr1	-	CL00113	cm	1	119	7149945	7150063	+	no	1	0.55	0	129.8	7.8e-25	!	*	-	-	-	-	-	-	5S ribosomal RNA
768	5S_rRNA	RF00001	Glur_chr1	-	CL00113	cm	1	119	7150567	7150685	+	no	1	0.55	0	129.8	7.8e-25	!	*	-	-	-	-	-	-	5S ribosomal RNA
769	5S_rRNA	RF00001	Glur_chr1	-	CL00113	cm	1	119	7151822	7151940	+	no	1	0.55	0	129.8	7.8e-25	!	*	-	-	-	-	-	-	5S ribosomal RNA
770	5S_rRNA	RF00001	Glur_chr1	-	CL00113	cm	1	119	7152129	7152247	+	no	1	0.55	0	129.8	7.8e-25	!	*	-	-	-	-	-	-	5S ribosomal RNA
771	5S_rRNA	RF00001	Glur_chr1	-	CL00113	cm	1	119	7152762	7152880	+	no	1	0.55	0	129.8	7.8e-25	!	*	-	-	-	-	-	-	5S ribosomal RNA
772	5S_rRNA	RF00001	Glur_chr1	-	CL00113	cm	1	119	7153701	7153819	+	no	1	0.55	0	129.8	7.8e-25	!	*	-	-	-	-	-	-	5S ribosomal RNA
773	5S_rRNA	RF00001	Glur_chr1	-	CL00113	cm	1	119	7154008	7154126	+	no	1	0.55	0	129.8	7.8e-25	!	*	-	-	-	-	-	-	5S ribosomal RNA
774	5S_rRNA	RF00001	Glur_chr1	-	CL00113	cm	1	119	7154640	7154758	+	no	1	0.55	0	129.8	7.8e-25	!	*	-	-	-	-	-	-	5S ribosomal RNA
775	5S_rRNA	RF00001	Glur_chr1	-	CL00113	cm	1	119	7155579	7155697	+	no	1	0.55	0	129.8	7.8e-25	!	*	-	-	-	-	-	-	5S ribosomal RNA
776	5S_rRNA	RF00001	Glur_chr1	-	CL00113	cm	1	119	7156834	7156952	+	no	1	0.55	0	129.8	7.8e-25	!	*	-	-	-	-	-	-	5S ribosomal RNA
777	5S_rRNA	RF00001	Glur_chr1	-	CL00113	cm	1	119	7157141	7157259	+	no	1	0.55	0	129.8	7.8e-25	!	*	-	-	-	-	-	-	5S ribosomal RNA
778	5S_rRNA	RF00001	Glur_chr1	-	CL00113	cm	1	119	7157774	7157892	+	no	1	0.55	0	129.8	7.8e-25	!	*	-	-	-	-	-	-	5S ribosomal RNA
779	5S_rRNA	RF00001	Glur_chr1	-	CL00113	cm	1	119	7158713	7158831	+	no	1	0.55	0	129.8	7.8e-25	!	*	-	-	-	-	-	-	5S ribosomal RNA
780	5S_rRNA	RF00001	Glur_chr1	-	CL00113	cm	1	119	7159020	7159138	+	no	1	0.55	0	129.8	7.8e-25	!	*	-	-	-	-	-	-	5S ribosomal RNA
781	5S_rRNA	RF00001	Glur_chr1	-	CL00113	cm	1	119	7159652	7159770	+	no	1	0.55	0	129.8	7.8e-25	!	*	-	-	-	-	-	-	5S ribosomal RNA
782	5S_rRNA	RF00001	Glur_chr1	-	CL00113	cm	1	119	7160284	7160402	+	no	1	0.55	0	129.8	7.8e-25	!	*	-	-	-	-	-	-	5S ribosomal RNA
783	5S_rRNA	RF00001	Glur_chr1	-	CL00113	cm	1	119	7160591	7160709	+	no	1	0.55	0	129.8	7.8e-25	!	*	-	-	-	-	-	-	5S ribosomal RNA
784	5S_rRNA	RF00001	Glur_chr1	-	CL00113	cm	1	119	7161224	7161342	+	no	1	0.55	0	129.8	7.8e-25	!	*	-	-	-	-	-	-	5S ribosomal RNA
785	5S_rRNA	RF00001	Glur_chr1	-	CL00113	cm	1	119	7162163	7162281	+	no	1	0.55	0	129.8	7.8e-25	!	*	-	-	-	-	-	-	5S ribosomal RNA
786	5S_rRNA	RF00001	Glur_chr1	-	CL00113	cm	1	119	7162470	7162588	+	no	1	0.55	0	129.8	7.8e-25	!	*	-	-	-	-	-	-	5S ribosomal RNA
787	5S_rRNA	RF00001	Glur_chr1	-	CL00113	cm	1	119	7163734	7163852	+	no	1	0.55	0	129.8	7.8e-25	!	*	-	-	-	-	-	-	5S ribosomal RNA
788	5S_rRNA	RF00001	Glur_chr1	-	CL00113	cm	1	119	7164357	7164475	+	no	1	0.55	0	129.8	7.8e-25	!	*	-	-	-	-	-	-	5S ribosomal RNA
789	5S_rRNA	RF00001	Glur_chr1	-	CL00113	cm	1	119	7164989	7165107	+	no	1	0.55	0	129.8	7.8e-25	!	*	-	-	-	-	-	-	5S ribosomal RNA
790	5S_rRNA	RF00001	Glur_chr1	-	CL00113	cm	1	119	7165621	7165739	+	no	1	0.55	0	129.8	7.8e-25	!	*	-	-	-	-	-	-	5S ribosomal RNA
791	5S_rRNA	RF00001	Glur_chr1	-	CL00113	cm	1	119	7166560	7166678	+	no	1	0.55	0	129.8	7.8e-25	!	*	-	-	-	-	-	-	5S ribosomal RNA
792	5S_rRNA	RF00001	Glur_chr1	-	CL00113	cm	1	119	7166875	7166993	+	no	1	0.55	0	129.8	7.8e-25	!	*	-	-	-	-	-	-	5S ribosomal RNA
793	5S_rRNA	RF00001	Glur_chr1	-	CL00113	cm	1	119	7167498	7167616	+	no	1	0.55	0	129.8	7.8e-25	!	*	-	-	-	-	-	-	5S ribosomal RNA
794	5S_rRNA	RF00001	Glur_chr1	-	CL00113	cm	1	119	7168120	7168238	+	no	1	0.55	0	129.8	7.8e-25	!	*	-	-	-	-	-	-	5S ribosomal RNA
795	5S_rRNA	RF00001	Glur_chr1	-	CL00113	cm	1	119	7169375	7169493	+	no	1	0.55	0	129.8	7.8e-25	!	*	-	-	-	-	-	-	5S ribosomal RNA
796	5S_rRNA	RF00001	Glur_chr1	-	CL00113	cm	1	119	7169682	7169800	+	no	1	0.55	0	129.8	7.8e-25	!	*	-	-	-	-	-	-	5S ribosomal RNA
797	5S_rRNA	RF00001	Glur_chr1	-	CL00113	cm	1	119	7171559	7171677	+	no	1	0.55	0	129.8	7.8e-25	!	*	-	-	-	-	-	-	5S ribosomal RNA
798	5S_rRNA	RF00001	Glur_chr1	-	CL00113	cm	1	119	7171875	7171993	+	no	1	0.55	0	129.8	7.8e-25	!	*	-	-	-	-	-	-	5S ribosomal RNA
799	5S_rRNA	RF00001	Glur_chr1	-	CL00113	cm	1	119	7172182	7172300	+	no	1	0.55	0	129.8	7.8e-25	!	*	-	-	-	-	-	-	5S ribosomal RNA
800	5S_rRNA	RF00001	Glur_chr1	-	CL00113	cm	1	119	7173438	7173556	+	no	1	0.55	0	129.8	7.8e-25	!	*	-	-	-	-	-	-	5S ribosomal RNA
801	5S_rRNA	RF00001	Glur_chr1	-	CL00113	cm	1	119	7175315	7175433	+	no	1	0.55	0	129.8	7.8e-25	!	*	-	-	-	-	-	-	5S ribosomal RNA
802	5S_rRNA	RF00001	Glur_chr1	-	CL00113	cm	1	119	7176570	7176688	+	no	1	0.55	0	129.8	7.8e-25	!	*	-	-	-	-	-	-	5S ribosomal RNA
803	5S_rRNA	RF00001	Glur_chr1	-	CL00113	cm	1	119	7176877	7176995	+	no	1	0.55	0	129.8	7.8e-25	!	*	-	-	-	-	-	-	5S ribosomal RNA
804	5S_rRNA	RF00001	Glur_chr1	-	CL00113	cm	1	119	7178737	7178855	+	no	1	0.55	0	129.8	7.8e-25	!	*	-	-	-	-	-	-	5S ribosomal RNA
805	5S_rRNA	RF00001	Glur_chr1	-	CL00113	cm	1	119	7179369	7179487	+	no	1	0.55	0	129.8	7.8e-25	!	*	-	-	-	-	-	-	5S ribosomal RNA
806	5S_rRNA	RF00001	Glur_chr1	-	CL00113	cm	1	119	7180931	7181049	+	no	1	0.55	0	129.8	7.8e-25	!	*	-	-	-	-	-	-	5S ribosomal RNA
807	5S_rRNA	RF00001	Glur_chr1	-	CL00113	cm	1	119	7181563	7181681	+	no	1	0.55	0	129.8	7.8e-25	!	*	-	-	-	-	-	-	5S ribosomal RNA
808	5S_rRNA	RF00001	Glur_chr1	-	CL00113	cm	1	119	7181879	7181997	+	no	1	0.55	0	129.8	7.8e-25	!	*	-	-	-	-	-	-	5S ribosomal RNA
809	5S_rRNA	RF00001	Glur_chr1	-	CL00113	cm	1	119	7182194	7182312	+	no	1	0.55	0	129.8	7.8e-25	!	*	-	-	-	-	-	-	5S ribosomal RNA
810	5S_rRNA	RF00001	Glur_chr1	-	CL00113	cm	1	119	7182817	7182935	+	no	1	0.55	0	129.8	7.8e-25	!	*	-	-	-	-	-	-	5S ribosomal RNA
811	5S_rRNA	RF00001	Glur_chr1	-	CL00113	cm	1	119	7183754	7183872	+	no	1	0.55	0	129.8	7.8e-25	!	*	-	-	-	-	-	-	5S ribosomal RNA
812	5S_rRNA	RF00001	Glur_chr1	-	CL00113	cm	1	119	7184069	7184187	+	no	1	0.55	0	129.8	7.8e-25	!	*	-	-	-	-	-	-	5S ribosomal RNA
813	5S_rRNA	RF00001	Glur_chr1	-	CL00113	cm	1	119	7185314	7185432	+	no	1	0.55	0	129.8	7.8e-25	!	*	-	-	-	-	-	-	5S ribosomal RNA
814	5S_rRNA	RF00001	Glur_chr1	-	CL00113	cm	1	119	7186253	7186371	+	no	1	0.55	0	129.8	7.8e-25	!	*	-	-	-	-	-	-	5S ribosomal RNA
815	5S_rRNA	RF00001	Glur_chr1	-	CL00113	cm	1	119	7186877	7186995	+	no	1	0.55	0	129.8	7.8e-25	!	*	-	-	-	-	-	-	5S ribosomal RNA
816	5S_rRNA	RF00001	Glur_chr1	-	CL00113	cm	1	119	7187807	7187925	+	no	1	0.55	0	129.8	7.8e-25	!	*	-	-	-	-	-	-	5S ribosomal RNA
817	5S_rRNA	RF00001	Glur_chr1	-	CL00113	cm	1	119	7189057	7189175	+	no	1	0.55	0	129.8	7.8e-25	!	*	-	-	-	-	-	-	5S ribosomal RNA
818	5S_rRNA	RF00001	Glur_chr1	-	CL00113	cm	1	119	7189373	7189491	+	no	1	0.55	0	129.8	7.8e-25	!	*	-	-	-	-	-	-	5S ribosomal RNA
819	5S_rRNA	RF00001	Glur_chr1	-	CL00113	cm	1	119	7190618	7190736	+	no	1	0.55	0	129.8	7.8e-25	!	*	-	-	-	-	-	-	5S ribosomal RNA
820	5S_rRNA	RF00001	Glur_chr1	-	CL00113	cm	1	119	7193745	7193863	+	no	1	0.55	0	129.8	7.8e-25	!	*	-	-	-	-	-	-	5S ribosomal RNA
821	5S_rRNA	RF00001	Glur_chr1	-	CL00113	cm	1	119	7195307	7195425	+	no	1	0.55	0	129.8	7.8e-25	!	*	-	-	-	-	-	-	5S ribosomal RNA
822	5S_rRNA	RF00001	Glur_chr1	-	CL00113	cm	1	119	7197185	7197303	+	no	1	0.55	0	129.8	7.8e-25	!	*	-	-	-	-	-	-	5S ribosomal RNA
823	5S_rRNA	RF00001	Glur_chr1	-	CL00113	cm	1	119	7198124	7198242	+	no	1	0.55	0	129.8	7.8e-25	!	*	-	-	-	-	-	-	5S ribosomal RNA
824	5S_rRNA	RF00001	Glur_chr1	-	CL00113	cm	1	119	7199686	7199804	+	no	1	0.55	0	129.8	7.8e-25	!	*	-	-	-	-	-	-	5S ribosomal RNA
825	5S_rRNA	RF00001	Glur_chr1	-	CL00113	cm	1	119	7200002	7200120	+	no	1	0.55	0	129.8	7.8e-25	!	*	-	-	-	-	-	-	5S ribosomal RNA
826	5S_rRNA	RF00001	Glur_chr1	-	CL00113	cm	1	119	7200941	7201059	+	no	1	0.55	0	129.8	7.8e-25	!	*	-	-	-	-	-	-	5S ribosomal RNA
827	5S_rRNA	RF00001	Glur_chr1	-	CL00113	cm	1	119	7201248	7201366	+	no	1	0.55	0	129.8	7.8e-25	!	*	-	-	-	-	-	-	5S ribosomal RNA
828	5S_rRNA	RF00001	Glur_chr1	-	CL00113	cm	1	119	7201880	7201998	+	no	1	0.55	0	129.8	7.8e-25	!	*	-	-	-	-	-	-	5S ribosomal RNA
829	5S_rRNA	RF00001	Glur_chr1	-	CL00113	cm	1	119	7203460	7203578	+	no	1	0.55	0	129.8	7.8e-25	!	*	-	-	-	-	-	-	5S ribosomal RNA
830	5S_rRNA	RF00001	Glur_chr1	-	CL00113	cm	1	119	7204714	7204832	+	no	1	0.55	0	129.8	7.8e-25	!	*	-	-	-	-	-	-	5S ribosomal RNA
831	5S_rRNA	RF00001	Glur_chr1	-	CL00113	cm	1	119	7205021	7205139	+	no	1	0.55	0	129.8	7.8e-25	!	*	-	-	-	-	-	-	5S ribosomal RNA
832	5S_rRNA	RF00001	Glur_chr1	-	CL00113	cm	1	119	7206592	7206710	+	no	1	0.55	0	129.8	7.8e-25	!	*	-	-	-	-	-	-	5S ribosomal RNA
833	5S_rRNA	RF00001	Glur_chr1	-	CL00113	cm	1	119	7206908	7207026	+	no	1	0.55	0	129.8	7.8e-25	!	*	-	-	-	-	-	-	5S ribosomal RNA
834	5S_rRNA	RF00001	Glur_chr1	-	CL00113	cm	1	119	7207856	7207974	+	no	1	0.55	0	129.8	7.8e-25	!	*	-	-	-	-	-	-	5S ribosomal RNA
835	5S_rRNA	RF00001	Glur_chr1	-	CL00113	cm	1	119	7209091	7209209	+	no	1	0.55	0	129.8	7.8e-25	!	*	-	-	-	-	-	-	5S ribosomal RNA
836	5S_rRNA	RF00001	Glur_chr1	-	CL00113	cm	1	119	7211601	7211719	+	no	1	0.55	0	129.8	7.8e-25	!	*	-	-	-	-	-	-	5S ribosomal RNA
837	5S_rRNA	RF00001	Glur_chr1	-	CL00113	cm	1	119	7212549	7212667	+	no	1	0.55	0	129.8	7.8e-25	!	*	-	-	-	-	-	-	5S ribosomal RNA
838	5S_rRNA	RF00001	Glur_chr1	-	CL00113	cm	1	119	7214428	7214546	+	no	1	0.55	0	129.8	7.8e-25	!	*	-	-	-	-	-	-	5S ribosomal RNA
839	5S_rRNA	RF00001	Glur_chr1	-	CL00113	cm	1	119	7215050	7215168	+	no	1	0.55	0	129.8	7.8e-25	!	*	-	-	-	-	-	-	5S ribosomal RNA
840	5S_rRNA	RF00001	Glur_chr1	-	CL00113	cm	1	119	7216291	7216409	+	no	1	0.55	0	129.8	7.8e-25	!	*	-	-	-	-	-	-	5S ribosomal RNA
841	5S_rRNA	RF00001	Glur_chr1	-	CL00113	cm	1	119	7217239	7217357	+	no	1	0.55	0	129.8	7.8e-25	!	*	-	-	-	-	-	-	5S ribosomal RNA
842	5S_rRNA	RF00001	Glur_chr1	-	CL00113	cm	1	119	7218177	7218295	+	no	1	0.55	0	129.8	7.8e-25	!	*	-	-	-	-	-	-	5S ribosomal RNA
843	5S_rRNA	RF00001	Glur_chr1	-	CL00113	cm	1	119	7219418	7219536	+	no	1	0.55	0	129.8	7.8e-25	!	*	-	-	-	-	-	-	5S ribosomal RNA
844	5S_rRNA	RF00001	Glur_chr1	-	CL00113	cm	1	119	7220366	7220484	+	no	1	0.55	0	129.8	7.8e-25	!	*	-	-	-	-	-	-	5S ribosomal RNA
845	5S_rRNA	RF00001	Glur_chr1	-	CL00113	cm	1	119	7221611	7221729	+	no	1	0.55	0	129.8	7.8e-25	!	*	-	-	-	-	-	-	5S ribosomal RNA
846	5S_rRNA	RF00001	Glur_chr1	-	CL00113	cm	1	119	7222559	7222677	+	no	1	0.55	0	129.8	7.8e-25	!	*	-	-	-	-	-	-	5S ribosomal RNA
847	5S_rRNA	RF00001	Glur_chr1	-	CL00113	cm	1	119	7222876	7222994	+	no	1	0.55	0	129.8	7.8e-25	!	*	-	-	-	-	-	-	5S ribosomal RNA
848	5S_rRNA	RF00001	Glur_chr1	-	CL00113	cm	1	119	7223490	7223608	+	no	1	0.55	0	129.8	7.8e-25	!	*	-	-	-	-	-	-	5S ribosomal RNA
849	5S_rRNA	RF00001	Glur_chr1	-	CL00113	cm	1	119	7224112	7224230	+	no	1	0.55	0	129.8	7.8e-25	!	*	-	-	-	-	-	-	5S ribosomal RNA
850	5S_rRNA	RF00001	Glur_chr1	-	CL00113	cm	1	119	7224735	7224853	+	no	1	0.55	0	129.8	7.8e-25	!	*	-	-	-	-	-	-	5S ribosomal RNA
851	5S_rRNA	RF00001	Glur_chr1	-	CL00113	cm	1	119	7227246	7227364	+	no	1	0.55	0	129.8	7.8e-25	!	*	-	-	-	-	-	-	5S ribosomal RNA
852	5S_rRNA	RF00001	Glur_chr1	-	CL00113	cm	1	119	7227553	7227671	+	no	1	0.55	0	129.8	7.8e-25	!	*	-	-	-	-	-	-	5S ribosomal RNA
853	5S_rRNA	RF00001	Glur_chr1	-	CL00113	cm	1	119	7228186	7228304	+	no	1	0.55	0	129.8	7.8e-25	!	*	-	-	-	-	-	-	5S ribosomal RNA
854	5S_rRNA	RF00001	Glur_chr1	-	CL00113	cm	1	119	7228800	7228918	+	no	1	0.55	0	129.8	7.8e-25	!	*	-	-	-	-	-	-	5S ribosomal RNA
855	5S_rRNA	RF00001	Glur_chr1	-	CL00113	cm	1	119	7229749	7229867	+	no	1	0.55	0	129.8	7.8e-25	!	*	-	-	-	-	-	-	5S ribosomal RNA
856	5S_rRNA	RF00001	Glur_chr1	-	CL00113	cm	1	119	7230363	7230481	+	no	1	0.55	0	129.8	7.8e-25	!	*	-	-	-	-	-	-	5S ribosomal RNA
857	5S_rRNA	RF00001	Glur_chr1	-	CL00113	cm	1	119	7231313	7231431	+	no	1	0.55	0	129.8	7.8e-25	!	*	-	-	-	-	-	-	5S ribosomal RNA
858	5S_rRNA	RF00001	Glur_chr1	-	CL00113	cm	1	119	7231630	7231748	+	no	1	0.55	0	129.8	7.8e-25	!	*	-	-	-	-	-	-	5S ribosomal RNA
859	5S_rRNA	RF00001	Glur_chr1	-	CL00113	cm	1	119	7234745	7234863	+	no	1	0.55	0	129.8	7.8e-25	!	*	-	-	-	-	-	-	5S ribosomal RNA
860	5S_rRNA	RF00001	Glur_chr1	-	CL00113	cm	1	119	7235684	7235802	+	no	1	0.55	0	129.8	7.8e-25	!	*	-	-	-	-	-	-	5S ribosomal RNA
861	5S_rRNA	RF00001	Glur_chr1	-	CL00113	cm	1	119	7236298	7236416	+	no	1	0.55	0	129.8	7.8e-25	!	*	-	-	-	-	-	-	5S ribosomal RNA
862	5S_rRNA	RF00001	Glur_chr1	-	CL00113	cm	1	119	7236616	7236734	+	no	1	0.55	0	129.8	7.8e-25	!	*	-	-	-	-	-	-	5S ribosomal RNA
863	5S_rRNA	RF00001	Glur_chr1	-	CL00113	cm	1	119	7236933	7237051	+	no	1	0.55	0	129.8	7.8e-25	!	*	-	-	-	-	-	-	5S ribosomal RNA
864	5S_rRNA	RF00001	Glur_chr1	-	CL00113	cm	1	119	7238187	7238305	+	no	1	0.55	0	129.8	7.8e-25	!	*	-	-	-	-	-	-	5S ribosomal RNA
865	5S_rRNA	RF00001	Glur_chr1	-	CL00113	cm	1	119	7240047	7240165	+	no	1	0.55	0	129.8	7.8e-25	!	*	-	-	-	-	-	-	5S ribosomal RNA
866	5S_rRNA	RF00001	Glur_chr1	-	CL00113	cm	1	119	7240670	7240788	+	no	1	0.55	0	129.8	7.8e-25	!	*	-	-	-	-	-	-	5S ribosomal RNA
867	5S_rRNA	RF00001	Glur_chr1	-	CL00113	cm	1	119	7241303	7241421	+	no	1	0.55	0	129.8	7.8e-25	!	*	-	-	-	-	-	-	5S ribosomal RNA
868	5S_rRNA	RF00001	Glur_chr1	-	CL00113	cm	1	119	7242868	7242986	+	no	1	0.55	0	129.8	7.8e-25	!	*	-	-	-	-	-	-	5S ribosomal RNA
869	5S_rRNA	RF00001	Glur_chr1	-	CL00113	cm	1	119	7243185	7243303	+	no	1	0.55	0	129.8	7.8e-25	!	*	-	-	-	-	-	-	5S ribosomal RNA
870	5S_rRNA	RF00001	Glur_chr1	-	CL00113	cm	1	119	7244439	7244557	+	no	1	0.55	0	129.8	7.8e-25	!	*	-	-	-	-	-	-	5S ribosomal RNA
871	5S_rRNA	RF00001	Glur_chr1	-	CL00113	cm	1	119	7246299	7246417	+	no	1	0.55	0	129.8	7.8e-25	!	*	-	-	-	-	-	-	5S ribosomal RNA
872	5S_rRNA	RF00001	Glur_chr1	-	CL00113	cm	1	119	7247545	7247663	+	no	1	0.55	0	129.8	7.8e-25	!	*	-	-	-	-	-	-	5S ribosomal RNA
873	5S_rRNA	RF00001	Glur_chr1	-	CL00113	cm	1	119	7248159	7248277	+	no	1	0.55	0	129.8	7.8e-25	!	*	-	-	-	-	-	-	5S ribosomal RNA
874	5S_rRNA	RF00001	Glur_chr1	-	CL00113	cm	1	119	7249108	7249226	+	no	1	0.55	0	129.8	7.8e-25	!	*	-	-	-	-	-	-	5S ribosomal RNA
875	5S_rRNA	RF00001	Glur_chr1	-	CL00113	cm	1	119	7249425	7249543	+	no	1	0.55	0	129.8	7.8e-25	!	*	-	-	-	-	-	-	5S ribosomal RNA
876	5S_rRNA	RF00001	Glur_chr1	-	CL00113	cm	1	119	7249732	7249850	+	no	1	0.55	0	129.8	7.8e-25	!	*	-	-	-	-	-	-	5S ribosomal RNA
877	5S_rRNA	RF00001	Glur_chr1	-	CL00113	cm	1	119	7250681	7250799	+	no	1	0.55	0	129.8	7.8e-25	!	*	-	-	-	-	-	-	5S ribosomal RNA
878	5S_rRNA	RF00001	Glur_chr1	-	CL00113	cm	1	119	7250998	7251116	+	no	1	0.55	0	129.8	7.8e-25	!	*	-	-	-	-	-	-	5S ribosomal RNA
879	5S_rRNA	RF00001	Glur_chr1	-	CL00113	cm	1	119	7251305	7251423	+	no	1	0.55	0	129.8	7.8e-25	!	*	-	-	-	-	-	-	5S ribosomal RNA
880	5S_rRNA	RF00001	Glur_chr1	-	CL00113	cm	1	119	7252254	7252372	+	no	1	0.55	0	129.8	7.8e-25	!	*	-	-	-	-	-	-	5S ribosomal RNA
881	5S_rRNA	RF00001	Glur_chr1	-	CL00113	cm	1	119	7252571	7252689	+	no	1	0.55	0	129.8	7.8e-25	!	*	-	-	-	-	-	-	5S ribosomal RNA
882	5S_rRNA	RF00001	Glur_chr1	-	CL00113	cm	1	119	7253203	7253321	+	no	1	0.55	0	129.8	7.8e-25	!	*	-	-	-	-	-	-	5S ribosomal RNA
883	5S_rRNA	RF00001	Glur_chr1	-	CL00113	cm	1	119	7253510	7253628	+	no	1	0.55	0	129.8	7.8e-25	!	*	-	-	-	-	-	-	5S ribosomal RNA
884	5S_rRNA	RF00001	Glur_chr1	-	CL00113	cm	1	119	7254459	7254577	+	no	1	0.55	0	129.8	7.8e-25	!	*	-	-	-	-	-	-	5S ribosomal RNA
885	5S_rRNA	RF00001	Glur_chr1	-	CL00113	cm	1	119	7254776	7254894	+	no	1	0.55	0	129.8	7.8e-25	!	*	-	-	-	-	-	-	5S ribosomal RNA
886	5S_rRNA	RF00001	Glur_chr1	-	CL00113	cm	1	119	7257414	7257532	+	no	1	0.55	0	129.8	7.8e-25	!	*	-	-	-	-	-	-	5S ribosomal RNA
887	5S_rRNA	RF00001	Glur_chr1	-	CL00113	cm	1	119	7257721	7257839	+	no	1	0.55	0	129.8	7.8e-25	!	*	-	-	-	-	-	-	5S ribosomal RNA
888	5S_rRNA	RF00001	Glur_chr1	-	CL00113	cm	1	119	7258037	7258155	+	no	1	0.55	0	129.8	7.8e-25	!	*	-	-	-	-	-	-	5S ribosomal RNA
889	5S_rRNA	RF00001	Glur_chr1	-	CL00113	cm	1	119	7259609	7259727	+	no	1	0.55	0	129.8	7.8e-25	!	*	-	-	-	-	-	-	5S ribosomal RNA
890	5S_rRNA	RF00001	Glur_chr1	-	CL00113	cm	1	119	7260231	7260349	+	no	1	0.55	0	129.8	7.8e-25	!	*	-	-	-	-	-	-	5S ribosomal RNA
891	5S_rRNA	RF00001	Glur_chr1	-	CL00113	cm	1	119	7260538	7260656	+	no	1	0.55	0	129.8	7.8e-25	!	*	-	-	-	-	-	-	5S ribosomal RNA
892	5S_rRNA	RF00001	Glur_chr1	-	CL00113	cm	1	119	7260854	7260972	+	no	1	0.55	0	129.8	7.8e-25	!	*	-	-	-	-	-	-	5S ribosomal RNA
893	5S_rRNA	RF00001	Glur_chr1	-	CL00113	cm	1	119	7261171	7261289	+	no	1	0.55	0	129.8	7.8e-25	!	*	-	-	-	-	-	-	5S ribosomal RNA
894	5S_rRNA	RF00001	Glur_chr1	-	CL00113	cm	1	119	7262743	7262861	+	no	1	0.55	0	129.8	7.8e-25	!	*	-	-	-	-	-	-	5S ribosomal RNA
895	5S_rRNA	RF00001	Glur_chr1	-	CL00113	cm	1	119	7263059	7263177	+	no	1	0.55	0	129.8	7.8e-25	!	*	-	-	-	-	-	-	5S ribosomal RNA
896	5S_rRNA	RF00001	Glur_chr1	-	CL00113	cm	1	119	7263681	7263799	+	no	1	0.55	0	129.8	7.8e-25	!	*	-	-	-	-	-	-	5S ribosomal RNA
897	5S_rRNA	RF00001	Glur_chr1	-	CL00113	cm	1	119	7263988	7264106	+	no	1	0.55	0	129.8	7.8e-25	!	*	-	-	-	-	-	-	5S ribosomal RNA
898	5S_rRNA	RF00001	Glur_chr1	-	CL00113	cm	1	119	7264620	7264738	+	no	1	0.55	0	129.8	7.8e-25	!	*	-	-	-	-	-	-	5S ribosomal RNA
899	5S_rRNA	RF00001	Glur_chr1	-	CL00113	cm	1	119	7264936	7265054	+	no	1	0.55	0	129.8	7.8e-25	!	*	-	-	-	-	-	-	5S ribosomal RNA
900	5S_rRNA	RF00001	Glur_chr1	-	CL00113	cm	1	119	7265567	7265685	+	no	1	0.55	0	129.8	7.8e-25	!	*	-	-	-	-	-	-	5S ribosomal RNA
901	5S_rRNA	RF00001	Glur_chr1	-	CL00113	cm	1	119	7266496	7266614	+	no	1	0.55	0	129.8	7.8e-25	!	*	-	-	-	-	-	-	5S ribosomal RNA
902	5S_rRNA	RF00001	Glur_chr1	-	CL00113	cm	1	119	7267128	7267246	+	no	1	0.55	0	129.8	7.8e-25	!	*	-	-	-	-	-	-	5S ribosomal RNA
903	5S_rRNA	RF00001	Glur_chr1	-	CL00113	cm	1	119	7267444	7267562	+	no	1	0.55	0	129.8	7.8e-25	!	*	-	-	-	-	-	-	5S ribosomal RNA
904	5S_rRNA	RF00001	Glur_chr1	-	CL00113	cm	1	119	7268066	7268184	+	no	1	0.55	0	129.8	7.8e-25	!	*	-	-	-	-	-	-	5S ribosomal RNA
905	5S_rRNA	RF00001	Glur_chr1	-	CL00113	cm	1	119	7269005	7269123	+	no	1	0.55	0	129.8	7.8e-25	!	*	-	-	-	-	-	-	5S ribosomal RNA
906	5S_rRNA	RF00001	Glur_chr1	-	CL00113	cm	1	119	7269321	7269439	+	no	1	0.55	0	129.8	7.8e-25	!	*	-	-	-	-	-	-	5S ribosomal RNA
907	5S_rRNA	RF00001	Glur_chr1	-	CL00113	cm	1	119	7269943	7270061	+	no	1	0.55	0	129.8	7.8e-25	!	*	-	-	-	-	-	-	5S ribosomal RNA
908	5S_rRNA	RF00001	Glur_chr1	-	CL00113	cm	1	119	7270250	7270368	+	no	1	0.55	0	129.8	7.8e-25	!	*	-	-	-	-	-	-	5S ribosomal RNA
909	5S_rRNA	RF00001	Glur_chr1	-	CL00113	cm	1	119	7270566	7270684	+	no	1	0.55	0	129.8	7.8e-25	!	*	-	-	-	-	-	-	5S ribosomal RNA
910	5S_rRNA	RF00001	Glur_chr1	-	CL00113	cm	1	119	7270882	7271000	+	no	1	0.55	0	129.8	7.8e-25	!	*	-	-	-	-	-	-	5S ribosomal RNA
911	5S_rRNA	RF00001	Glur_chr1	-	CL00113	cm	1	119	7271198	7271316	+	no	1	0.55	0	129.8	7.8e-25	!	*	-	-	-	-	-	-	5S ribosomal RNA
912	5S_rRNA	RF00001	Glur_chr1	-	CL00113	cm	1	119	7271820	7271938	+	no	1	0.55	0	129.8	7.8e-25	!	*	-	-	-	-	-	-	5S ribosomal RNA
913	5S_rRNA	RF00001	Glur_chr1	-	CL00113	cm	1	119	7272127	7272245	+	no	1	0.55	0	129.8	7.8e-25	!	*	-	-	-	-	-	-	5S ribosomal RNA
914	5S_rRNA	RF00001	Glur_chr1	-	CL00113	cm	1	119	7272443	7272561	+	no	1	0.55	0	129.8	7.8e-25	!	*	-	-	-	-	-	-	5S ribosomal RNA
915	5S_rRNA	RF00001	Glur_chr1	-	CL00113	cm	1	119	7273075	7273193	+	no	1	0.55	0	129.8	7.8e-25	!	*	-	-	-	-	-	-	5S ribosomal RNA
916	5S_rRNA	RF00001	Glur_chr1	-	CL00113	cm	1	119	7273391	7273509	+	no	1	0.55	0	129.8	7.8e-25	!	*	-	-	-	-	-	-	5S ribosomal RNA
917	5S_rRNA	RF00001	Glur_chr1	-	CL00113	cm	1	119	7274013	7274131	+	no	1	0.55	0	129.8	7.8e-25	!	*	-	-	-	-	-	-	5S ribosomal RNA
918	5S_rRNA	RF00001	Glur_chr1	-	CL00113	cm	1	119	7274329	7274447	+	no	1	0.55	0	129.8	7.8e-25	!	*	-	-	-	-	-	-	5S ribosomal RNA
919	5S_rRNA	RF00001	Glur_chr1	-	CL00113	cm	1	119	7274645	7274763	+	no	1	0.55	0	129.8	7.8e-25	!	*	-	-	-	-	-	-	5S ribosomal RNA
920	5S_rRNA	RF00001	Glur_chr1	-	CL00113	cm	1	119	7275267	7275385	+	no	1	0.55	0	129.8	7.8e-25	!	*	-	-	-	-	-	-	5S ribosomal RNA
921	5S_rRNA	RF00001	Glur_chr1	-	CL00113	cm	1	119	7275574	7275692	+	no	1	0.55	0	129.8	7.8e-25	!	*	-	-	-	-	-	-	5S ribosomal RNA
922	5S_rRNA	RF00001	Glur_chr1	-	CL00113	cm	1	119	7275890	7276008	+	no	1	0.55	0	129.8	7.8e-25	!	*	-	-	-	-	-	-	5S ribosomal RNA
923	5S_rRNA	RF00001	Glur_chr1	-	CL00113	cm	1	119	7276206	7276324	+	no	1	0.55	0	129.8	7.8e-25	!	*	-	-	-	-	-	-	5S ribosomal RNA
924	5S_rRNA	RF00001	Glur_chr1	-	CL00113	cm	1	119	7276522	7276640	+	no	1	0.55	0	129.8	7.8e-25	!	*	-	-	-	-	-	-	5S ribosomal RNA
925	5S_rRNA	RF00001	Glur_chr1	-	CL00113	cm	1	119	7277144	7277262	+	no	1	0.55	0	129.8	7.8e-25	!	*	-	-	-	-	-	-	5S ribosomal RNA
926	5S_rRNA	RF00001	Glur_chr1	-	CL00113	cm	1	119	7277460	7277578	+	no	1	0.55	0	129.8	7.8e-25	!	*	-	-	-	-	-	-	5S ribosomal RNA
927	5S_rRNA	RF00001	Glur_chr1	-	CL00113	cm	1	119	7277776	7277894	+	no	1	0.55	0	129.8	7.8e-25	!	*	-	-	-	-	-	-	5S ribosomal RNA
928	5S_rRNA	RF00001	Glur_chr1	-	CL00113	cm	1	119	7278390	7278508	+	no	1	0.55	0	129.8	7.8e-25	!	*	-	-	-	-	-	-	5S ribosomal RNA
929	5S_rRNA	RF00001	Glur_chr1	-	CL00113	cm	1	119	7278697	7278815	+	no	1	0.55	0	129.8	7.8e-25	!	*	-	-	-	-	-	-	5S ribosomal RNA
930	5S_rRNA	RF00001	Glur_chr1	-	CL00113	cm	1	119	7279013	7279131	+	no	1	0.55	0	129.8	7.8e-25	!	*	-	-	-	-	-	-	5S ribosomal RNA
931	5S_rRNA	RF00001	Glur_chr1	-	CL00113	cm	1	119	7279635	7279753	+	no	1	0.55	0	129.8	7.8e-25	!	*	-	-	-	-	-	-	5S ribosomal RNA
932	5S_rRNA	RF00001	Glur_chr1	-	CL00113	cm	1	119	7279942	7280060	+	no	1	0.55	0	129.8	7.8e-25	!	*	-	-	-	-	-	-	5S ribosomal RNA
933	5S_rRNA	RF00001	Glur_chr1	-	CL00113	cm	1	119	7280258	7280376	+	no	1	0.55	0	129.8	7.8e-25	!	*	-	-	-	-	-	-	5S ribosomal RNA
934	5S_rRNA	RF00001	Glur_chr1	-	CL00113	cm	1	119	7280880	7280998	+	no	1	0.55	0	129.8	7.8e-25	!	*	-	-	-	-	-	-	5S ribosomal RNA
935	5S_rRNA	RF00001	Glur_chr1	-	CL00113	cm	1	119	7281187	7281305	+	no	1	0.55	0	129.8	7.8e-25	!	*	-	-	-	-	-	-	5S ribosomal RNA
936	5S_rRNA	RF00001	Glur_chr1	-	CL00113	cm	1	119	7281503	7281621	+	no	1	0.55	0	129.8	7.8e-25	!	*	-	-	-	-	-	-	5S ribosomal RNA
937	5S_rRNA	RF00001	Glur_chr1	-	CL00113	cm	1	119	7281819	7281937	+	no	1	0.55	0	129.8	7.8e-25	!	*	-	-	-	-	-	-	5S ribosomal RNA
938	5S_rRNA	RF00001	Glur_chr1	-	CL00113	cm	1	119	7282433	7282551	+	no	1	0.55	0	129.8	7.8e-25	!	*	-	-	-	-	-	-	5S ribosomal RNA
939	5S_rRNA	RF00001	Glur_chr1	-	CL00113	cm	1	119	7282740	7282858	+	no	1	0.55	0	129.8	7.8e-25	!	*	-	-	-	-	-	-	5S ribosomal RNA
940	5S_rRNA	RF00001	Glur_chr1	-	CL00113	cm	1	119	7283056	7283174	+	no	1	0.55	0	129.8	7.8e-25	!	*	-	-	-	-	-	-	5S ribosomal RNA
941	5S_rRNA	RF00001	Glur_chr1	-	CL00113	cm	1	119	7283678	7283796	+	no	1	0.55	0	129.8	7.8e-25	!	*	-	-	-	-	-	-	5S ribosomal RNA
942	5S_rRNA	RF00001	Glur_chr1	-	CL00113	cm	1	119	7283985	7284103	+	no	1	0.55	0	129.8	7.8e-25	!	*	-	-	-	-	-	-	5S ribosomal RNA
943	5S_rRNA	RF00001	Glur_chr1	-	CL00113	cm	1	119	7284301	7284419	+	no	1	0.55	0	129.8	7.8e-25	!	*	-	-	-	-	-	-	5S ribosomal RNA
944	5S_rRNA	RF00001	Glur_chr1	-	CL00113	cm	1	119	7284923	7285041	+	no	1	0.55	0	129.8	7.8e-25	!	*	-	-	-	-	-	-	5S ribosomal RNA
945	5S_rRNA	RF00001	Glur_chr1	-	CL00113	cm	1	119	7285230	7285348	+	no	1	0.55	0	129.8	7.8e-25	!	*	-	-	-	-	-	-	5S ribosomal RNA
946	5S_rRNA	RF00001	Glur_chr1	-	CL00113	cm	1	119	7285546	7285664	+	no	1	0.55	0	129.8	7.8e-25	!	*	-	-	-	-	-	-	5S ribosomal RNA
947	5S_rRNA	RF00001	Glur_chr1	-	CL00113	cm	1	119	7285862	7285980	+	no	1	0.55	0	129.8	7.8e-25	!	*	-	-	-	-	-	-	5S ribosomal RNA
948	5S_rRNA	RF00001	Glur_chr1	-	CL00113	cm	1	119	7286178	7286296	+	no	1	0.55	0	129.8	7.8e-25	!	*	-	-	-	-	-	-	5S ribosomal RNA
949	5S_rRNA	RF00001	Glur_chr1	-	CL00113	cm	1	119	7287117	7287235	+	no	1	0.55	0	129.8	7.8e-25	!	*	-	-	-	-	-	-	5S ribosomal RNA
950	5S_rRNA	RF00001	Glur_chr1	-	CL00113	cm	1	119	7288371	7288489	+	no	1	0.55	0	129.8	7.8e-25	!	*	-	-	-	-	-	-	5S ribosomal RNA
951	5S_rRNA	RF00001	Glur_chr1	-	CL00113	cm	1	119	7289002	7289120	+	no	1	0.55	0	129.8	7.8e-25	!	*	-	-	-	-	-	-	5S ribosomal RNA
952	5S_rRNA	RF00001	Glur_chr1	-	CL00113	cm	1	119	7289634	7289752	+	no	1	0.55	0	129.8	7.8e-25	!	*	-	-	-	-	-	-	5S ribosomal RNA
953	5S_rRNA	RF00001	Glur_chr1	-	CL00113	cm	1	119	7290889	7291007	+	no	1	0.55	0	129.8	7.8e-25	!	*	-	-	-	-	-	-	5S ribosomal RNA
954	5S_rRNA	RF00001	Glur_chr1	-	CL00113	cm	1	119	7291520	7291638	+	no	1	0.55	0	129.8	7.8e-25	!	*	-	-	-	-	-	-	5S ribosomal RNA
955	5S_rRNA	RF00001	Glur_chr1	-	CL00113	cm	1	119	7292142	7292260	+	no	1	0.55	0	129.8	7.8e-25	!	*	-	-	-	-	-	-	5S ribosomal RNA
956	5S_rRNA	RF00001	Glur_chr1	-	CL00113	cm	1	119	7293397	7293515	+	no	1	0.55	0	129.8	7.8e-25	!	*	-	-	-	-	-	-	5S ribosomal RNA
957	5S_rRNA	RF00001	Glur_chr1	-	CL00113	cm	1	119	7294336	7294454	+	no	1	0.55	0	129.8	7.8e-25	!	*	-	-	-	-	-	-	5S ribosomal RNA
958	5S_rRNA	RF00001	Glur_chr1	-	CL00113	cm	1	119	7294967	7295085	+	no	1	0.55	0	129.8	7.8e-25	!	*	-	-	-	-	-	-	5S ribosomal RNA
959	5S_rRNA	RF00001	Glur_chr1	-	CL00113	cm	1	119	7295589	7295707	+	no	1	0.55	0	129.8	7.8e-25	!	*	-	-	-	-	-	-	5S ribosomal RNA
960	5S_rRNA	RF00001	Glur_chr1	-	CL00113	cm	1	119	7297792	7297910	+	no	1	0.55	0	129.8	7.8e-25	!	*	-	-	-	-	-	-	5S ribosomal RNA
961	5S_rRNA	RF00001	Glur_chr1	-	CL00113	cm	1	119	7298417	7298535	+	no	1	0.55	0	129.8	7.8e-25	!	*	-	-	-	-	-	-	5S ribosomal RNA
962	5S_rRNA	RF00001	Glur_chr1	-	CL00113	cm	1	119	7299988	7300106	+	no	1	0.55	0	129.8	7.8e-25	!	*	-	-	-	-	-	-	5S ribosomal RNA
963	5S_rRNA	RF00001	Glur_chr1	-	CL00113	cm	1	119	7300611	7300729	+	no	1	0.55	0	129.8	7.8e-25	!	*	-	-	-	-	-	-	5S ribosomal RNA
964	5S_rRNA	RF00001	Glur_chr1	-	CL00113	cm	1	119	7301224	7301342	+	no	1	0.55	0	129.8	7.8e-25	!	*	-	-	-	-	-	-	5S ribosomal RNA
965	5S_rRNA	RF00001	Glur_chr1	-	CL00113	cm	1	119	7319285	7319403	+	no	1	0.55	0	129.8	7.8e-25	!	*	-	-	-	-	-	-	5S ribosomal RNA
966	5S_rRNA	RF00001	Glur_chr1	-	CL00113	cm	1	119	7320836	7320954	+	no	1	0.55	0	129.8	7.8e-25	!	*	-	-	-	-	-	-	5S ribosomal RNA
967	5S_rRNA	RF00001	Glur_chr1	-	CL00113	cm	1	119	7321143	7321261	+	no	1	0.55	0	129.8	7.8e-25	!	*	-	-	-	-	-	-	5S ribosomal RNA
968	5S_rRNA	RF00001	Glur_chr1	-	CL00113	cm	1	119	7321775	7321893	+	no	1	0.55	0	129.8	7.8e-25	!	*	-	-	-	-	-	-	5S ribosomal RNA
969	5S_rRNA	RF00001	Glur_chr1	-	CL00113	cm	1	119	7322397	7322515	+	no	1	0.55	0	129.8	7.8e-25	!	*	-	-	-	-	-	-	5S ribosomal RNA
970	5S_rRNA	RF00001	Glur_chr1	-	CL00113	cm	1	119	7323011	7323129	+	no	1	0.55	0	129.8	7.8e-25	!	*	-	-	-	-	-	-	5S ribosomal RNA
971	5S_rRNA	RF00001	Glur_chr1	-	CL00113	cm	1	119	7323642	7323760	+	no	1	0.55	0	129.8	7.8e-25	!	*	-	-	-	-	-	-	5S ribosomal RNA
972	5S_rRNA	RF00001	Glur_chr1	-	CL00113	cm	1	119	7323958	7324076	+	no	1	0.55	0	129.8	7.8e-25	!	*	-	-	-	-	-	-	5S ribosomal RNA
973	5S_rRNA	RF00001	Glur_chr1	-	CL00113	cm	1	119	7324580	7324698	+	no	1	0.55	0	129.8	7.8e-25	!	*	-	-	-	-	-	-	5S ribosomal RNA
974	5S_rRNA	RF00001	Glur_chr1	-	CL00113	cm	1	119	7324887	7325005	+	no	1	0.55	0	129.8	7.8e-25	!	*	-	-	-	-	-	-	5S ribosomal RNA
975	5S_rRNA	RF00001	Glur_chr1	-	CL00113	cm	1	119	7325510	7325628	+	no	1	0.55	0	129.8	7.8e-25	!	*	-	-	-	-	-	-	5S ribosomal RNA
976	5S_rRNA	RF00001	Glur_chr1	-	CL00113	cm	1	119	7325817	7325935	+	no	1	0.55	0	129.8	7.8e-25	!	*	-	-	-	-	-	-	5S ribosomal RNA
977	5S_rRNA	RF00001	Glur_chr1	-	CL00113	cm	1	119	7326440	7326558	+	no	1	0.55	0	129.8	7.8e-25	!	*	-	-	-	-	-	-	5S ribosomal RNA
978	5S_rRNA	RF00001	Glur_chr1	-	CL00113	cm	1	119	7327062	7327180	+	no	1	0.55	0	129.8	7.8e-25	!	*	-	-	-	-	-	-	5S ribosomal RNA
979	5S_rRNA	RF00001	Glur_chr1	-	CL00113	cm	1	119	7327369	7327487	+	no	1	0.55	0	129.8	7.8e-25	!	*	-	-	-	-	-	-	5S ribosomal RNA
980	5S_rRNA	RF00001	Glur_chr1	-	CL00113	cm	1	119	7327992	7328110	+	no	1	0.55	0	129.8	7.8e-25	!	*	-	-	-	-	-	-	5S ribosomal RNA
981	5S_rRNA	RF00001	Glur_chr1	-	CL00113	cm	1	119	7328299	7328417	+	no	1	0.55	0	129.8	7.8e-25	!	*	-	-	-	-	-	-	5S ribosomal RNA
982	5S_rRNA	RF00001	Glur_chr1	-	CL00113	cm	1	119	7328913	7329031	+	no	1	0.55	0	129.8	7.8e-25	!	*	-	-	-	-	-	-	5S ribosomal RNA
983	5S_rRNA	RF00001	Glur_chr1	-	CL00113	cm	1	119	7329544	7329662	+	no	1	0.55	0	129.8	7.8e-25	!	*	-	-	-	-	-	-	5S ribosomal RNA
984	5S_rRNA	RF00001	Glur_chr1	-	CL00113	cm	1	119	7329860	7329978	+	no	1	0.55	0	129.8	7.8e-25	!	*	-	-	-	-	-	-	5S ribosomal RNA
985	5S_rRNA	RF00001	Glur_chr1	-	CL00113	cm	1	119	7330482	7330600	+	no	1	0.55	0	129.8	7.8e-25	!	*	-	-	-	-	-	-	5S ribosomal RNA
986	5S_rRNA	RF00001	Glur_chr1	-	CL00113	cm	1	119	7331412	7331530	+	no	1	0.55	0	129.8	7.8e-25	!	*	-	-	-	-	-	-	5S ribosomal RNA
987	5S_rRNA	RF00001	Glur_chr1	-	CL00113	cm	1	119	7332044	7332162	+	no	1	0.55	0	129.8	7.8e-25	!	*	-	-	-	-	-	-	5S ribosomal RNA
988	5S_rRNA	RF00001	Glur_chr1	-	CL00113	cm	1	119	7332666	7332784	+	no	1	0.55	0	129.8	7.8e-25	!	*	-	-	-	-	-	-	5S ribosomal RNA
989	5S_rRNA	RF00001	Glur_chr1	-	CL00113	cm	1	119	7332973	7333091	+	no	1	0.55	0	129.8	7.8e-25	!	*	-	-	-	-	-	-	5S ribosomal RNA
990	5S_rRNA	RF00001	Glur_chr1	-	CL00113	cm	1	119	7333605	7333723	+	no	1	0.55	0	129.8	7.8e-25	!	*	-	-	-	-	-	-	5S ribosomal RNA
991	5S_rRNA	RF00001	Glur_chr1	-	CL00113	cm	1	119	7333921	7334039	+	no	1	0.55	0	129.8	7.8e-25	!	*	-	-	-	-	-	-	5S ribosomal RNA
992	5S_rRNA	RF00001	Glur_chr1	-	CL00113	cm	1	119	7334869	7334987	+	no	1	0.55	0	129.8	7.8e-25	!	*	-	-	-	-	-	-	5S ribosomal RNA
993	5S_rRNA	RF00001	Glur_chr1	-	CL00113	cm	1	119	7335501	7335619	+	no	1	0.55	0	129.8	7.8e-25	!	*	-	-	-	-	-	-	5S ribosomal RNA
994	5S_rRNA	RF00001	Glur_chr1	-	CL00113	cm	1	119	7336123	7336241	+	no	1	0.55	0	129.8	7.8e-25	!	*	-	-	-	-	-	-	5S ribosomal RNA
995	5S_rRNA	RF00001	Glur_chr1	-	CL00113	cm	1	119	7336746	7336864	+	no	1	0.55	0	129.8	7.8e-25	!	*	-	-	-	-	-	-	5S ribosomal RNA
996	5S_rRNA	RF00001	Glur_chr1	-	CL00113	cm	1	119	7337368	7337486	+	no	1	0.55	0	129.8	7.8e-25	!	*	-	-	-	-	-	-	5S ribosomal RNA
997	5S_rRNA	RF00001	Glur_chr1	-	CL00113	cm	1	119	7337675	7337793	+	no	1	0.55	0	129.8	7.8e-25	!	*	-	-	-	-	-	-	5S ribosomal RNA
998	5S_rRNA	RF00001	Glur_chr1	-	CL00113	cm	1	119	7337982	7338100	+	no	1	0.55	0	129.8	7.8e-25	!	*	-	-	-	-	-	-	5S ribosomal RNA
999	5S_rRNA	RF00001	Glur_chr1	-	CL00113	cm	1	119	7338614	7338732	+	no	1	0.55	0	129.8	7.8e-25	!	*	-	-	-	-	-	-	5S ribosomal RNA
1000	5S_rRNA	RF00001	Glur_chr1	-	CL00113	cm	1	119	7339236	7339354	+	no	1	0.55	0	129.8	7.8e-25	!	*	-	-	-	-	-	-	5S ribosomal RNA
1001	5S_rRNA	RF00001	Glur_chr1	-	CL00113	cm	1	119	7339859	7339977	+	no	1	0.55	0	129.8	7.8e-25	!	*	-	-	-	-	-	-	5S ribosomal RNA
1002	5S_rRNA	RF00001	Glur_chr1	-	CL00113	cm	1	119	7340481	7340599	+	no	1	0.55	0	129.8	7.8e-25	!	*	-	-	-	-	-	-	5S ribosomal RNA
1003	5S_rRNA	RF00001	Glur_chr1	-	CL00113	cm	1	119	7340788	7340906	+	no	1	0.55	0	129.8	7.8e-25	!	*	-	-	-	-	-	-	5S ribosomal RNA
1004	5S_rRNA	RF00001	Glur_chr1	-	CL00113	cm	1	119	7341420	7341538	+	no	1	0.55	0	129.8	7.8e-25	!	*	-	-	-	-	-	-	5S ribosomal RNA
1005	5S_rRNA	RF00001	Glur_chr1	-	CL00113	cm	1	119	7342042	7342160	+	no	1	0.55	0	129.8	7.8e-25	!	*	-	-	-	-	-	-	5S ribosomal RNA
1006	5S_rRNA	RF00001	Glur_chr1	-	CL00113	cm	1	119	7342665	7342783	+	no	1	0.55	0	129.8	7.8e-25	!	*	-	-	-	-	-	-	5S ribosomal RNA
1007	5S_rRNA	RF00001	Glur_chr1	-	CL00113	cm	1	119	7343287	7343405	+	no	1	0.55	0	129.8	7.8e-25	!	*	-	-	-	-	-	-	5S ribosomal RNA
1008	5S_rRNA	RF00001	Glur_chr1	-	CL00113	cm	1	119	7343594	7343712	+	no	1	0.55	0	129.8	7.8e-25	!	*	-	-	-	-	-	-	5S ribosomal RNA
1009	5S_rRNA	RF00001	Glur_chr1	-	CL00113	cm	1	119	7345164	7345282	+	no	1	0.55	0	129.8	7.8e-25	!	*	-	-	-	-	-	-	5S ribosomal RNA
1010	5S_rRNA	RF00001	Glur_chr1	-	CL00113	cm	1	119	7345480	7345598	+	no	1	0.55	0	129.8	7.8e-25	!	*	-	-	-	-	-	-	5S ribosomal RNA
1011	5S_rRNA	RF00001	Glur_chr1	-	CL00113	cm	1	119	7346102	7346220	+	no	1	0.55	0	129.8	7.8e-25	!	*	-	-	-	-	-	-	5S ribosomal RNA
1012	5S_rRNA	RF00001	Glur_chr1	-	CL00113	cm	1	119	7346409	7346527	+	no	1	0.55	0	129.8	7.8e-25	!	*	-	-	-	-	-	-	5S ribosomal RNA
1013	5S_rRNA	RF00001	Glur_chr1	-	CL00113	cm	1	119	7347041	7347159	+	no	1	0.55	0	129.8	7.8e-25	!	*	-	-	-	-	-	-	5S ribosomal RNA
1014	5S_rRNA	RF00001	Glur_chr1	-	CL00113	cm	1	119	7347357	7347475	+	no	1	0.55	0	129.8	7.8e-25	!	*	-	-	-	-	-	-	5S ribosomal RNA
1015	5S_rRNA	RF00001	Glur_chr1	-	CL00113	cm	1	119	7347673	7347791	+	no	1	0.55	0	129.8	7.8e-25	!	*	-	-	-	-	-	-	5S ribosomal RNA
1016	5S_rRNA	RF00001	Glur_chr1	-	CL00113	cm	1	119	7347989	7348107	+	no	1	0.55	0	129.8	7.8e-25	!	*	-	-	-	-	-	-	5S ribosomal RNA
1017	5S_rRNA	RF00001	Glur_chr1	-	CL00113	cm	1	119	7348296	7348414	+	no	1	0.55	0	129.8	7.8e-25	!	*	-	-	-	-	-	-	5S ribosomal RNA
1018	5S_rRNA	RF00001	Glur_chr1	-	CL00113	cm	1	119	7348928	7349046	+	no	1	0.55	0	129.8	7.8e-25	!	*	-	-	-	-	-	-	5S ribosomal RNA
1019	5S_rRNA	RF00001	Glur_chr1	-	CL00113	cm	1	119	7349560	7349678	+	no	1	0.55	0	129.8	7.8e-25	!	*	-	-	-	-	-	-	5S ribosomal RNA
1020	5S_rRNA	RF00001	Glur_chr1	-	CL00113	cm	1	119	7350192	7350310	+	no	1	0.55	0	129.8	7.8e-25	!	*	-	-	-	-	-	-	5S ribosomal RNA
1021	5S_rRNA	RF00001	Glur_chr1	-	CL00113	cm	1	119	7350814	7350932	+	no	1	0.55	0	129.8	7.8e-25	!	*	-	-	-	-	-	-	5S ribosomal RNA
1022	5S_rRNA	RF00001	Glur_chr1	-	CL00113	cm	1	119	7351121	7351239	+	no	1	0.55	0	129.8	7.8e-25	!	*	-	-	-	-	-	-	5S ribosomal RNA
1023	5S_rRNA	RF00001	Glur_chr1	-	CL00113	cm	1	119	7352691	7352809	+	no	1	0.55	0	129.8	7.8e-25	!	*	-	-	-	-	-	-	5S ribosomal RNA
1024	5S_rRNA	RF00001	Glur_chr1	-	CL00113	cm	1	119	7353007	7353125	+	no	1	0.55	0	129.8	7.8e-25	!	*	-	-	-	-	-	-	5S ribosomal RNA
1025	5S_rRNA	RF00001	Glur_chr1	-	CL00113	cm	1	119	7353629	7353747	+	no	1	0.55	0	129.8	7.8e-25	!	*	-	-	-	-	-	-	5S ribosomal RNA
1026	5S_rRNA	RF00001	Glur_chr1	-	CL00113	cm	1	119	7353936	7354054	+	no	1	0.55	0	129.8	7.8e-25	!	*	-	-	-	-	-	-	5S ribosomal RNA
1027	5S_rRNA	RF00001	Glur_chr1	-	CL00113	cm	1	119	7354568	7354686	+	no	1	0.55	0	129.8	7.8e-25	!	*	-	-	-	-	-	-	5S ribosomal RNA
1028	5S_rRNA	RF00001	Glur_chr1	-	CL00113	cm	1	119	7354884	7355002	+	no	1	0.55	0	129.8	7.8e-25	!	*	-	-	-	-	-	-	5S ribosomal RNA
1029	5S_rRNA	RF00001	Glur_chr1	-	CL00113	cm	1	119	7355200	7355318	+	no	1	0.55	0	129.8	7.8e-25	!	*	-	-	-	-	-	-	5S ribosomal RNA
1030	5S_rRNA	RF00001	Glur_chr1	-	CL00113	cm	1	119	7355516	7355634	+	no	1	0.55	0	129.8	7.8e-25	!	*	-	-	-	-	-	-	5S ribosomal RNA
1031	5S_rRNA	RF00001	Glur_chr1	-	CL00113	cm	1	119	7355823	7355941	+	no	1	0.55	0	129.8	7.8e-25	!	*	-	-	-	-	-	-	5S ribosomal RNA
1032	5S_rRNA	RF00001	Glur_chr1	-	CL00113	cm	1	119	7356455	7356573	+	no	1	0.55	0	129.8	7.8e-25	!	*	-	-	-	-	-	-	5S ribosomal RNA
1033	5S_rRNA	RF00001	Glur_chr1	-	CL00113	cm	1	119	7357087	7357205	+	no	1	0.55	0	129.8	7.8e-25	!	*	-	-	-	-	-	-	5S ribosomal RNA
1034	5S_rRNA	RF00001	Glur_chr1	-	CL00113	cm	1	119	7357719	7357837	+	no	1	0.55	0	129.8	7.8e-25	!	*	-	-	-	-	-	-	5S ribosomal RNA
1035	5S_rRNA	RF00001	Glur_chr1	-	CL00113	cm	1	119	7358035	7358153	+	no	1	0.55	0	129.8	7.8e-25	!	*	-	-	-	-	-	-	5S ribosomal RNA
1036	5S_rRNA	RF00001	Glur_chr1	-	CL00113	cm	1	119	7358973	7359091	+	no	1	0.55	0	129.8	7.8e-25	!	*	-	-	-	-	-	-	5S ribosomal RNA
1037	5S_rRNA	RF00001	Glur_chr1	-	CL00113	cm	1	119	7359280	7359398	+	no	1	0.55	0	129.8	7.8e-25	!	*	-	-	-	-	-	-	5S ribosomal RNA
1038	5S_rRNA	RF00001	Glur_chr1	-	CL00113	cm	1	119	7359912	7360030	+	no	1	0.55	0	129.8	7.8e-25	!	*	-	-	-	-	-	-	5S ribosomal RNA
1039	5S_rRNA	RF00001	Glur_chr1	-	CL00113	cm	1	119	7360544	7360662	+	no	1	0.55	0	129.8	7.8e-25	!	*	-	-	-	-	-	-	5S ribosomal RNA
1040	5S_rRNA	RF00001	Glur_chr1	-	CL00113	cm	1	119	7360860	7360978	+	no	1	0.55	0	129.8	7.8e-25	!	*	-	-	-	-	-	-	5S ribosomal RNA
1041	5S_rRNA	RF00001	Glur_chr1	-	CL00113	cm	1	119	7361482	7361600	+	no	1	0.55	0	129.8	7.8e-25	!	*	-	-	-	-	-	-	5S ribosomal RNA
1042	5S_rRNA	RF00001	Glur_chr1	-	CL00113	cm	1	119	7361789	7361907	+	no	1	0.55	0	129.8	7.8e-25	!	*	-	-	-	-	-	-	5S ribosomal RNA
1043	5S_rRNA	RF00001	Glur_chr1	-	CL00113	cm	1	119	7362421	7362539	+	no	1	0.55	0	129.8	7.8e-25	!	*	-	-	-	-	-	-	5S ribosomal RNA
1044	5S_rRNA	RF00001	Glur_chr1	-	CL00113	cm	1	119	7362737	7362855	+	no	1	0.55	0	129.8	7.8e-25	!	*	-	-	-	-	-	-	5S ribosomal RNA
1045	5S_rRNA	RF00001	Glur_chr1	-	CL00113	cm	1	119	7363053	7363171	+	no	1	0.55	0	129.8	7.8e-25	!	*	-	-	-	-	-	-	5S ribosomal RNA
1046	5S_rRNA	RF00001	Glur_chr1	-	CL00113	cm	1	119	7363675	7363793	+	no	1	0.55	0	129.8	7.8e-25	!	*	-	-	-	-	-	-	5S ribosomal RNA
1047	5S_rRNA	RF00001	Glur_chr1	-	CL00113	cm	1	119	7363982	7364100	+	no	1	0.55	0	129.8	7.8e-25	!	*	-	-	-	-	-	-	5S ribosomal RNA
1048	5S_rRNA	RF00001	Glur_chr1	-	CL00113	cm	1	119	7364298	7364416	+	no	1	0.55	0	129.8	7.8e-25	!	*	-	-	-	-	-	-	5S ribosomal RNA
1049	5S_rRNA	RF00001	Glur_chr1	-	CL00113	cm	1	119	7364614	7364732	+	no	1	0.55	0	129.8	7.8e-25	!	*	-	-	-	-	-	-	5S ribosomal RNA
1050	5S_rRNA	RF00001	Glur_chr1	-	CL00113	cm	1	119	7365236	7365354	+	no	1	0.55	0	129.8	7.8e-25	!	*	-	-	-	-	-	-	5S ribosomal RNA
1051	5S_rRNA	RF00001	Glur_chr1	-	CL00113	cm	1	119	7365543	7365661	+	no	1	0.55	0	129.8	7.8e-25	!	*	-	-	-	-	-	-	5S ribosomal RNA
1052	5S_rRNA	RF00001	Glur_chr1	-	CL00113	cm	1	119	7366175	7366293	+	no	1	0.55	0	129.8	7.8e-25	!	*	-	-	-	-	-	-	5S ribosomal RNA
1053	5S_rRNA	RF00001	Glur_chr1	-	CL00113	cm	1	119	7366491	7366609	+	no	1	0.55	0	129.8	7.8e-25	!	*	-	-	-	-	-	-	5S ribosomal RNA
1054	5S_rRNA	RF00001	Glur_chr1	-	CL00113	cm	1	119	7366807	7366925	+	no	1	0.55	0	129.8	7.8e-25	!	*	-	-	-	-	-	-	5S ribosomal RNA
1055	5S_rRNA	RF00001	Glur_chr1	-	CL00113	cm	1	119	7367745	7367863	+	no	1	0.55	0	129.8	7.8e-25	!	*	-	-	-	-	-	-	5S ribosomal RNA
1056	5S_rRNA	RF00001	Glur_chr1	-	CL00113	cm	1	119	7369630	7369748	+	no	1	0.55	0	129.8	7.8e-25	!	*	-	-	-	-	-	-	5S ribosomal RNA
1057	5S_rRNA	RF00001	Glur_chr1	-	CL00113	cm	1	119	7369946	7370064	+	no	1	0.55	0	129.8	7.8e-25	!	*	-	-	-	-	-	-	5S ribosomal RNA
1058	5S_rRNA	RF00001	Glur_chr1	-	CL00113	cm	1	119	7370568	7370686	+	no	1	0.55	0	129.8	7.8e-25	!	*	-	-	-	-	-	-	5S ribosomal RNA
1059	5S_rRNA	RF00001	Glur_chr1	-	CL00113	cm	1	119	7370875	7370993	+	no	1	0.55	0	129.8	7.8e-25	!	*	-	-	-	-	-	-	5S ribosomal RNA
1060	5S_rRNA	RF00001	Glur_chr1	-	CL00113	cm	1	119	7371507	7371625	+	no	1	0.55	0	129.8	7.8e-25	!	*	-	-	-	-	-	-	5S ribosomal RNA
1061	5S_rRNA	RF00001	Glur_chr1	-	CL00113	cm	1	119	7371823	7371941	+	no	1	0.55	0	129.8	7.8e-25	!	*	-	-	-	-	-	-	5S ribosomal RNA
1062	5S_rRNA	RF00001	Glur_chr1	-	CL00113	cm	1	119	7372139	7372257	+	no	1	0.55	0	129.8	7.8e-25	!	*	-	-	-	-	-	-	5S ribosomal RNA
1063	5S_rRNA	RF00001	Glur_chr1	-	CL00113	cm	1	119	7373077	7373195	+	no	1	0.55	0	129.8	7.8e-25	!	*	-	-	-	-	-	-	5S ribosomal RNA
1064	5S_rRNA	RF00001	Glur_chr1	-	CL00113	cm	1	119	7373384	7373502	+	no	1	0.55	0	129.8	7.8e-25	!	*	-	-	-	-	-	-	5S ribosomal RNA
1065	5S_rRNA	RF00001	Glur_chr1	-	CL00113	cm	1	119	7374629	7374747	+	no	1	0.55	0	129.8	7.8e-25	!	*	-	-	-	-	-	-	5S ribosomal RNA
1066	5S_rRNA	RF00001	Glur_chr1	-	CL00113	cm	1	119	7375567	7375685	+	no	1	0.55	0	129.8	7.8e-25	!	*	-	-	-	-	-	-	5S ribosomal RNA
1067	5S_rRNA	RF00001	Glur_chr1	-	CL00113	cm	1	119	7375874	7375992	+	no	1	0.55	0	129.8	7.8e-25	!	*	-	-	-	-	-	-	5S ribosomal RNA
1068	5S_rRNA	RF00001	Glur_chr1	-	CL00113	cm	1	119	7376507	7376625	+	no	1	0.55	0	129.8	7.8e-25	!	*	-	-	-	-	-	-	5S ribosomal RNA
1069	5S_rRNA	RF00001	Glur_chr1	-	CL00113	cm	1	119	7377138	7377256	+	no	1	0.55	0	129.8	7.8e-25	!	*	-	-	-	-	-	-	5S ribosomal RNA
1070	5S_rRNA	RF00001	Glur_chr1	-	CL00113	cm	1	119	7378076	7378194	+	no	1	0.55	0	129.8	7.8e-25	!	*	-	-	-	-	-	-	5S ribosomal RNA
1071	5S_rRNA	RF00001	Glur_chr1	-	CL00113	cm	1	119	7378383	7378501	+	no	1	0.55	0	129.8	7.8e-25	!	*	-	-	-	-	-	-	5S ribosomal RNA
1072	5S_rRNA	RF00001	Glur_chr1	-	CL00113	cm	1	119	7379015	7379133	+	no	1	0.55	0	129.8	7.8e-25	!	*	-	-	-	-	-	-	5S ribosomal RNA
1073	5S_rRNA	RF00001	Glur_chr1	-	CL00113	cm	1	119	7379646	7379764	+	no	1	0.55	0	129.8	7.8e-25	!	*	-	-	-	-	-	-	5S ribosomal RNA
1074	5S_rRNA	RF00001	Glur_chr1	-	CL00113	cm	1	119	7379962	7380080	+	no	1	0.55	0	129.8	7.8e-25	!	*	-	-	-	-	-	-	5S ribosomal RNA
1075	5S_rRNA	RF00001	Glur_chr1	-	CL00113	cm	1	119	7380584	7380702	+	no	1	0.55	0	129.8	7.8e-25	!	*	-	-	-	-	-	-	5S ribosomal RNA
1076	5S_rRNA	RF00001	Glur_chr1	-	CL00113	cm	1	119	7381523	7381641	+	no	1	0.55	0	129.8	7.8e-25	!	*	-	-	-	-	-	-	5S ribosomal RNA
1077	5S_rRNA	RF00001	Glur_chr1	-	CL00113	cm	1	119	7381839	7381957	+	no	1	0.55	0	129.8	7.8e-25	!	*	-	-	-	-	-	-	5S ribosomal RNA
1078	5S_rRNA	RF00001	Glur_chr1	-	CL00113	cm	1	119	7382461	7382579	+	no	1	0.55	0	129.8	7.8e-25	!	*	-	-	-	-	-	-	5S ribosomal RNA
1079	5S_rRNA	RF00001	Glur_chr1	-	CL00113	cm	1	119	7383400	7383518	+	no	1	0.55	0	129.8	7.8e-25	!	*	-	-	-	-	-	-	5S ribosomal RNA
1080	5S_rRNA	RF00001	Glur_chr1	-	CL00113	cm	1	119	7383716	7383834	+	no	1	0.55	0	129.8	7.8e-25	!	*	-	-	-	-	-	-	5S ribosomal RNA
1081	5S_rRNA	RF00001	Glur_chr1	-	CL00113	cm	1	119	7384032	7384150	+	no	1	0.55	0	129.8	7.8e-25	!	*	-	-	-	-	-	-	5S ribosomal RNA
1082	5S_rRNA	RF00001	Glur_chr1	-	CL00113	cm	1	119	7385296	7385414	+	no	1	0.55	0	129.8	7.8e-25	!	*	-	-	-	-	-	-	5S ribosomal RNA
1083	5S_rRNA	RF00001	Glur_chr1	-	CL00113	cm	1	119	7385612	7385730	+	no	1	0.55	0	129.8	7.8e-25	!	*	-	-	-	-	-	-	5S ribosomal RNA
1084	5S_rRNA	RF00001	Glur_chr1	-	CL00113	cm	1	119	7386550	7386668	+	no	1	0.55	0	129.8	7.8e-25	!	*	-	-	-	-	-	-	5S ribosomal RNA
1085	5S_rRNA	RF00001	Glur_chr1	-	CL00113	cm	1	119	7386857	7386975	+	no	1	0.55	0	129.8	7.8e-25	!	*	-	-	-	-	-	-	5S ribosomal RNA
1086	5S_rRNA	RF00001	Glur_chr1	-	CL00113	cm	1	119	7387173	7387291	+	no	1	0.55	0	129.8	7.8e-25	!	*	-	-	-	-	-	-	5S ribosomal RNA
1087	5S_rRNA	RF00001	Glur_chr1	-	CL00113	cm	1	119	7389050	7389168	+	no	1	0.55	0	129.8	7.8e-25	!	*	-	-	-	-	-	-	5S ribosomal RNA
1088	5S_rRNA	RF00001	Glur_chr1	-	CL00113	cm	1	119	7389366	7389484	+	no	1	0.55	0	129.8	7.8e-25	!	*	-	-	-	-	-	-	5S ribosomal RNA
1089	5S_rRNA	RF00001	Glur_chr1	-	CL00113	cm	1	119	7390946	7391064	+	no	1	0.55	0	129.8	7.8e-25	!	*	-	-	-	-	-	-	5S ribosomal RNA
1090	5S_rRNA	RF00001	Glur_chr1	-	CL00113	cm	1	119	7391569	7391687	+	no	1	0.55	0	129.8	7.8e-25	!	*	-	-	-	-	-	-	5S ribosomal RNA
1091	5S_rRNA	RF00001	Glur_chr1	-	CL00113	cm	1	119	7391876	7391994	+	no	1	0.55	0	129.8	7.8e-25	!	*	-	-	-	-	-	-	5S ribosomal RNA
1092	5S_rRNA	RF00001	Glur_chr1	-	CL00113	cm	1	119	7392183	7392301	+	no	1	0.55	0	129.8	7.8e-25	!	*	-	-	-	-	-	-	5S ribosomal RNA
1093	5S_rRNA	RF00001	Glur_chr1	-	CL00113	cm	1	119	7392499	7392617	+	no	1	0.55	0	129.8	7.8e-25	!	*	-	-	-	-	-	-	5S ribosomal RNA
1094	5S_rRNA	RF00001	Glur_chr1	-	CL00113	cm	1	119	7393437	7393555	+	no	1	0.55	0	129.8	7.8e-25	!	*	-	-	-	-	-	-	5S ribosomal RNA
1095	5S_rRNA	RF00001	Glur_chr1	-	CL00113	cm	1	119	7394376	7394494	+	no	1	0.55	0	129.8	7.8e-25	!	*	-	-	-	-	-	-	5S ribosomal RNA
1096	5S_rRNA	RF00001	Glur_chr1	-	CL00113	cm	1	119	7394692	7394810	+	no	1	0.55	0	129.8	7.8e-25	!	*	-	-	-	-	-	-	5S ribosomal RNA
1097	5S_rRNA	RF00001	Glur_chr1	-	CL00113	cm	1	119	7396271	7396389	+	no	1	0.55	0	129.8	7.8e-25	!	*	-	-	-	-	-	-	5S ribosomal RNA
1098	5S_rRNA	RF00001	Glur_chr1	-	CL00113	cm	1	119	7397209	7397327	+	no	1	0.55	0	129.8	7.8e-25	!	*	-	-	-	-	-	-	5S ribosomal RNA
1099	5S_rRNA	RF00001	Glur_chr1	-	CL00113	cm	1	119	7397516	7397634	+	no	1	0.55	0	129.8	7.8e-25	!	*	-	-	-	-	-	-	5S ribosomal RNA
1100	5S_rRNA	RF00001	Glur_chr1	-	CL00113	cm	1	119	7398455	7398573	+	no	1	0.55	0	129.8	7.8e-25	!	*	-	-	-	-	-	-	5S ribosomal RNA
1101	5S_rRNA	RF00001	Glur_chr1	-	CL00113	cm	1	119	7398762	7398880	+	no	1	0.55	0	129.8	7.8e-25	!	*	-	-	-	-	-	-	5S ribosomal RNA
1102	5S_rRNA	RF00001	Glur_chr1	-	CL00113	cm	1	119	7403781	7403899	+	no	1	0.55	0	129.8	7.8e-25	!	*	-	-	-	-	-	-	5S ribosomal RNA
1103	5S_rRNA	RF00001	Glur_chr1	-	CL00113	cm	1	119	7404403	7404521	+	no	1	0.55	0	129.8	7.8e-25	!	*	-	-	-	-	-	-	5S ribosomal RNA
1104	5S_rRNA	RF00001	Glur_chr1	-	CL00113	cm	1	119	7405025	7405143	+	no	1	0.55	0	129.8	7.8e-25	!	*	-	-	-	-	-	-	5S ribosomal RNA
1105	5S_rRNA	RF00001	Glur_chr1	-	CL00113	cm	1	119	7405963	7406081	+	no	1	0.55	0	129.8	7.8e-25	!	*	-	-	-	-	-	-	5S ribosomal RNA
1106	5S_rRNA	RF00001	Glur_chr1	-	CL00113	cm	1	119	7406893	7407011	+	no	1	0.55	0	129.8	7.8e-25	!	*	-	-	-	-	-	-	5S ribosomal RNA
1107	5S_rRNA	RF00001	Glur_chr1	-	CL00113	cm	1	119	7407831	7407949	+	no	1	0.55	0	129.8	7.8e-25	!	*	-	-	-	-	-	-	5S ribosomal RNA
1108	5S_rRNA	RF00001	Glur_chr1	-	CL00113	cm	1	119	7409075	7409193	+	no	1	0.55	0	129.8	7.8e-25	!	*	-	-	-	-	-	-	5S ribosomal RNA
1109	5S_rRNA	RF00001	Glur_chr1	-	CL00113	cm	1	119	7410013	7410131	+	no	1	0.55	0	129.8	7.8e-25	!	*	-	-	-	-	-	-	5S ribosomal RNA
1110	5S_rRNA	RF00001	Glur_chr1	-	CL00113	cm	1	119	7410320	7410438	+	no	1	0.55	0	129.8	7.8e-25	!	*	-	-	-	-	-	-	5S ribosomal RNA
1111	5S_rRNA	RF00001	Glur_chr1	-	CL00113	cm	1	119	7411259	7411377	+	no	1	0.55	0	129.8	7.8e-25	!	*	-	-	-	-	-	-	5S ribosomal RNA
1112	5S_rRNA	RF00001	Glur_chr1	-	CL00113	cm	1	119	7411566	7411684	+	no	1	0.55	0	129.8	7.8e-25	!	*	-	-	-	-	-	-	5S ribosomal RNA
1113	5S_rRNA	RF00001	Glur_chr1	-	CL00113	cm	1	119	7411873	7411991	+	no	1	0.55	0	129.8	7.8e-25	!	*	-	-	-	-	-	-	5S ribosomal RNA
1114	5S_rRNA	RF00001	Glur_chr1	-	CL00113	cm	1	119	7413454	7413572	+	no	1	0.55	0	129.8	7.8e-25	!	*	-	-	-	-	-	-	5S ribosomal RNA
1115	5S_rRNA	RF00001	Glur_chr1	-	CL00113	cm	1	119	7413761	7413879	+	no	1	0.55	0	129.8	7.8e-25	!	*	-	-	-	-	-	-	5S ribosomal RNA
1116	5S_rRNA	RF00001	Glur_chr1	-	CL00113	cm	1	119	7414698	7414816	+	no	1	0.55	0	129.8	7.8e-25	!	*	-	-	-	-	-	-	5S ribosomal RNA
1117	5S_rRNA	RF00001	Glur_chr1	-	CL00113	cm	1	119	7415320	7415438	+	no	1	0.55	0	129.8	7.8e-25	!	*	-	-	-	-	-	-	5S ribosomal RNA
1118	5S_rRNA	RF00001	Glur_chr1	-	CL00113	cm	1	119	7415942	7416060	+	no	1	0.55	0	129.8	7.8e-25	!	*	-	-	-	-	-	-	5S ribosomal RNA
1119	5S_rRNA	RF00001	Glur_chr1	-	CL00113	cm	1	119	7416258	7416376	+	no	1	0.55	0	129.8	7.8e-25	!	*	-	-	-	-	-	-	5S ribosomal RNA
1120	5S_rRNA	RF00001	Glur_chr1	-	CL00113	cm	1	119	7417197	7417315	+	no	1	0.55	0	129.8	7.8e-25	!	*	-	-	-	-	-	-	5S ribosomal RNA
1121	5S_rRNA	RF00001	Glur_chr1	-	CL00113	cm	1	119	7417811	7417929	+	no	1	0.55	0	129.8	7.8e-25	!	*	-	-	-	-	-	-	5S ribosomal RNA
1122	5S_rRNA	RF00001	Glur_chr1	-	CL00113	cm	1	119	7419391	7419509	+	no	1	0.55	0	129.8	7.8e-25	!	*	-	-	-	-	-	-	5S ribosomal RNA
1123	5S_rRNA	RF00001	Glur_chr1	-	CL00113	cm	1	119	7419698	7419816	+	no	1	0.55	0	129.8	7.8e-25	!	*	-	-	-	-	-	-	5S ribosomal RNA
1124	5S_rRNA	RF00001	Glur_chr1	-	CL00113	cm	1	119	7420636	7420754	+	no	1	0.55	0	129.8	7.8e-25	!	*	-	-	-	-	-	-	5S ribosomal RNA
1125	5S_rRNA	RF00001	Glur_chr1	-	CL00113	cm	1	119	7421258	7421376	+	no	1	0.55	0	129.8	7.8e-25	!	*	-	-	-	-	-	-	5S ribosomal RNA
1126	5S_rRNA	RF00001	Glur_chr1	-	CL00113	cm	1	119	7421565	7421683	+	no	1	0.55	0	129.8	7.8e-25	!	*	-	-	-	-	-	-	5S ribosomal RNA
1127	5S_rRNA	RF00001	Glur_chr1	-	CL00113	cm	1	119	7422179	7422297	+	no	1	0.55	0	129.8	7.8e-25	!	*	-	-	-	-	-	-	5S ribosomal RNA
1128	5S_rRNA	RF00001	Glur_chr1	-	CL00113	cm	1	119	7423759	7423877	+	no	1	0.55	0	129.8	7.8e-25	!	*	-	-	-	-	-	-	5S ribosomal RNA
1129	5S_rRNA	RF00001	Glur_chr1	-	CL00113	cm	1	119	7424066	7424184	+	no	1	0.55	0	129.8	7.8e-25	!	*	-	-	-	-	-	-	5S ribosomal RNA
1130	5S_rRNA	RF00001	Glur_chr1	-	CL00113	cm	1	119	7425004	7425122	+	no	1	0.55	0	129.8	7.8e-25	!	*	-	-	-	-	-	-	5S ribosomal RNA
1131	5S_rRNA	RF00001	Glur_chr1	-	CL00113	cm	1	119	7425626	7425744	+	no	1	0.55	0	129.8	7.8e-25	!	*	-	-	-	-	-	-	5S ribosomal RNA
1132	5S_rRNA	RF00001	Glur_chr1	-	CL00113	cm	1	119	7426248	7426366	+	no	1	0.55	0	129.8	7.8e-25	!	*	-	-	-	-	-	-	5S ribosomal RNA
1133	5S_rRNA	RF00001	Glur_chr1	-	CL00113	cm	1	119	7426564	7426682	+	no	1	0.55	0	129.8	7.8e-25	!	*	-	-	-	-	-	-	5S ribosomal RNA
1134	5S_rRNA	RF00001	Glur_chr1	-	CL00113	cm	1	119	7427820	7427938	+	no	1	0.55	0	129.8	7.8e-25	!	*	-	-	-	-	-	-	5S ribosomal RNA
1135	5S_rRNA	RF00001	Glur_chr1	-	CL00113	cm	1	119	7428767	7428885	+	no	1	0.55	0	129.8	7.8e-25	!	*	-	-	-	-	-	-	5S ribosomal RNA
1136	5S_rRNA	RF00001	Glur_chr1	-	CL00113	cm	1	119	7429389	7429507	+	no	1	0.55	0	129.8	7.8e-25	!	*	-	-	-	-	-	-	5S ribosomal RNA
1137	5S_rRNA	RF00001	Glur_chr1	-	CL00113	cm	1	119	7430634	7430752	+	no	1	0.55	0	129.8	7.8e-25	!	*	-	-	-	-	-	-	5S ribosomal RNA
1138	5S_rRNA	RF00001	Glur_chr1	-	CL00113	cm	1	119	7431879	7431997	+	no	1	0.55	0	129.8	7.8e-25	!	*	-	-	-	-	-	-	5S ribosomal RNA
1139	5S_rRNA	RF00001	Glur_chr1	-	CL00113	cm	1	119	7432502	7432620	+	no	1	0.55	0	129.8	7.8e-25	!	*	-	-	-	-	-	-	5S ribosomal RNA
1140	5S_rRNA	RF00001	Glur_chr1	-	CL00113	cm	1	119	7432818	7432936	+	no	1	0.55	0	129.8	7.8e-25	!	*	-	-	-	-	-	-	5S ribosomal RNA
1141	5S_rRNA	RF00001	Glur_chr1	-	CL00113	cm	1	119	7433442	7433560	+	no	1	0.55	0	129.8	7.8e-25	!	*	-	-	-	-	-	-	5S ribosomal RNA
1142	5S_rRNA	RF00001	Glur_chr1	-	CL00113	cm	1	119	7434381	7434499	+	no	1	0.55	0	129.8	7.8e-25	!	*	-	-	-	-	-	-	5S ribosomal RNA
1143	5S_rRNA	RF00001	Glur_chr1	-	CL00113	cm	1	119	7435003	7435121	+	no	1	0.55	0	129.8	7.8e-25	!	*	-	-	-	-	-	-	5S ribosomal RNA
1144	5S_rRNA	RF00001	Glur_chr1	-	CL00113	cm	1	119	7436248	7436366	+	no	1	0.55	0	129.8	7.8e-25	!	*	-	-	-	-	-	-	5S ribosomal RNA
1145	5S_rRNA	RF00001	Glur_chr1	-	CL00113	cm	1	119	7436871	7436989	+	no	1	0.55	0	129.8	7.8e-25	!	*	-	-	-	-	-	-	5S ribosomal RNA
1146	5S_rRNA	RF00001	Glur_chr1	-	CL00113	cm	1	119	7437187	7437305	+	no	1	0.55	0	129.8	7.8e-25	!	*	-	-	-	-	-	-	5S ribosomal RNA
1147	5S_rRNA	RF00001	Glur_chr1	-	CL00113	cm	1	119	7437811	7437929	+	no	1	0.55	0	129.8	7.8e-25	!	*	-	-	-	-	-	-	5S ribosomal RNA
1148	5S_rRNA	RF00001	Glur_chr1	-	CL00113	cm	1	119	7438750	7438868	+	no	1	0.55	0	129.8	7.8e-25	!	*	-	-	-	-	-	-	5S ribosomal RNA
1149	5S_rRNA	RF00001	Glur_chr1	-	CL00113	cm	1	119	7439372	7439490	+	no	1	0.55	0	129.8	7.8e-25	!	*	-	-	-	-	-	-	5S ribosomal RNA
1150	5S_rRNA	RF00001	Glur_chr1	-	CL00113	cm	1	119	7440617	7440735	+	no	1	0.55	0	129.8	7.8e-25	!	*	-	-	-	-	-	-	5S ribosomal RNA
1151	5S_rRNA	RF00001	Glur_chr1	-	CL00113	cm	1	119	7441240	7441358	+	no	1	0.55	0	129.8	7.8e-25	!	*	-	-	-	-	-	-	5S ribosomal RNA
1152	5S_rRNA	RF00001	Glur_chr1	-	CL00113	cm	1	119	7441556	7441674	+	no	1	0.55	0	129.8	7.8e-25	!	*	-	-	-	-	-	-	5S ribosomal RNA
1153	5S_rRNA	RF00001	Glur_chr1	-	CL00113	cm	1	119	7442180	7442298	+	no	1	0.55	0	129.8	7.8e-25	!	*	-	-	-	-	-	-	5S ribosomal RNA
1154	5S_rRNA	RF00001	Glur_chr1	-	CL00113	cm	1	119	7442802	7442920	+	no	1	0.55	0	129.8	7.8e-25	!	*	-	-	-	-	-	-	5S ribosomal RNA
1155	5S_rRNA	RF00001	Glur_chr1	-	CL00113	cm	1	119	7443118	7443236	+	no	1	0.55	0	129.8	7.8e-25	!	*	-	-	-	-	-	-	5S ribosomal RNA
1156	5S_rRNA	RF00001	Glur_chr1	-	CL00113	cm	1	119	7443742	7443860	+	no	1	0.55	0	129.8	7.8e-25	!	*	-	-	-	-	-	-	5S ribosomal RNA
1157	5S_rRNA	RF00001	Glur_chr1	-	CL00113	cm	1	119	7445609	7445727	+	no	1	0.55	0	129.8	7.8e-25	!	*	-	-	-	-	-	-	5S ribosomal RNA
1158	5S_rRNA	RF00001	Glur_chr1	-	CL00113	cm	1	119	7446548	7446666	+	no	1	0.55	0	129.8	7.8e-25	!	*	-	-	-	-	-	-	5S ribosomal RNA
1159	5S_rRNA	RF00001	Glur_chr1	-	CL00113	cm	1	119	7447172	7447290	+	no	1	0.55	0	129.8	7.8e-25	!	*	-	-	-	-	-	-	5S ribosomal RNA
1160	5S_rRNA	RF00001	Glur_chr1	-	CL00113	cm	1	119	7448119	7448237	+	no	1	0.55	0	129.8	7.8e-25	!	*	-	-	-	-	-	-	5S ribosomal RNA
1161	5S_rRNA	RF00001	Glur_chr1	-	CL00113	cm	1	119	7449364	7449482	+	no	1	0.55	0	129.8	7.8e-25	!	*	-	-	-	-	-	-	5S ribosomal RNA
1162	5S_rRNA	RF00001	Glur_chr1	-	CL00113	cm	1	119	7449987	7450105	+	no	1	0.55	0	129.8	7.8e-25	!	*	-	-	-	-	-	-	5S ribosomal RNA
1163	5S_rRNA	RF00001	Glur_chr1	-	CL00113	cm	1	119	7450303	7450421	+	no	1	0.55	0	129.8	7.8e-25	!	*	-	-	-	-	-	-	5S ribosomal RNA
1164	5S_rRNA	RF00001	Glur_chr1	-	CL00113	cm	1	119	7450927	7451045	+	no	1	0.55	0	129.8	7.8e-25	!	*	-	-	-	-	-	-	5S ribosomal RNA
1165	5S_rRNA	RF00001	Glur_chr1	-	CL00113	cm	1	119	7451866	7451984	+	no	1	0.55	0	129.8	7.8e-25	!	*	-	-	-	-	-	-	5S ribosomal RNA
1166	5S_rRNA	RF00001	Glur_chr1	-	CL00113	cm	1	119	7452813	7452931	+	no	1	0.55	0	129.8	7.8e-25	!	*	-	-	-	-	-	-	5S ribosomal RNA
1167	5S_rRNA	RF00001	Glur_chr1	-	CL00113	cm	1	119	7454058	7454176	+	no	1	0.55	0	129.8	7.8e-25	!	*	-	-	-	-	-	-	5S ribosomal RNA
1168	5S_rRNA	RF00001	Glur_chr1	-	CL00113	cm	1	119	7455608	7455726	+	no	1	0.55	0	129.8	7.8e-25	!	*	-	-	-	-	-	-	5S ribosomal RNA
1169	5S_rRNA	RF00001	Glur_chr1	-	CL00113	cm	1	119	7456231	7456349	+	no	1	0.55	0	129.8	7.8e-25	!	*	-	-	-	-	-	-	5S ribosomal RNA
1170	5S_rRNA	RF00001	Glur_chr1	-	CL00113	cm	1	119	7456852	7456970	+	no	1	0.55	0	129.8	7.8e-25	!	*	-	-	-	-	-	-	5S ribosomal RNA
1171	5S_rRNA	RF00001	Glur_chr1	-	CL00113	cm	1	119	7457781	7457899	+	no	1	0.55	0	129.8	7.8e-25	!	*	-	-	-	-	-	-	5S ribosomal RNA
1172	5S_rRNA	RF00001	Glur_chr1	-	CL00113	cm	1	119	7458404	7458522	+	no	1	0.55	0	129.8	7.8e-25	!	*	-	-	-	-	-	-	5S ribosomal RNA
1173	5S_rRNA	RF00001	Glur_chr1	-	CL00113	cm	1	119	7458720	7458838	+	no	1	0.55	0	129.8	7.8e-25	!	*	-	-	-	-	-	-	5S ribosomal RNA
1174	5S_rRNA	RF00001	Glur_chr1	-	CL00113	cm	1	119	7459659	7459777	+	no	1	0.55	0	129.8	7.8e-25	!	*	-	-	-	-	-	-	5S ribosomal RNA
1175	5S_rRNA	RF00001	Glur_chr1	-	CL00113	cm	1	119	7460282	7460400	+	no	1	0.55	0	129.8	7.8e-25	!	*	-	-	-	-	-	-	5S ribosomal RNA
1176	5S_rRNA	RF00001	Glur_chr1	-	CL00113	cm	1	119	7460598	7460716	+	no	1	0.55	0	129.8	7.8e-25	!	*	-	-	-	-	-	-	5S ribosomal RNA
1177	5S_rRNA	RF00001	Glur_chr1	-	CL00113	cm	1	119	7461537	7461655	+	no	1	0.55	0	129.8	7.8e-25	!	*	-	-	-	-	-	-	5S ribosomal RNA
1178	5S_rRNA	RF00001	Glur_chr1	-	CL00113	cm	1	119	7462160	7462278	+	no	1	0.55	0	129.8	7.8e-25	!	*	-	-	-	-	-	-	5S ribosomal RNA
1179	5S_rRNA	RF00001	Glur_chr1	-	CL00113	cm	1	119	7462476	7462594	+	no	1	0.55	0	129.8	7.8e-25	!	*	-	-	-	-	-	-	5S ribosomal RNA
1180	5S_rRNA	RF00001	Glur_chr1	-	CL00113	cm	1	119	7463099	7463217	+	no	1	0.55	0	129.8	7.8e-25	!	*	-	-	-	-	-	-	5S ribosomal RNA
1181	5S_rRNA	RF00001	Glur_chr1	-	CL00113	cm	1	119	7463406	7463524	+	no	1	0.55	0	129.8	7.8e-25	!	*	-	-	-	-	-	-	5S ribosomal RNA
1182	5S_rRNA	RF00001	Glur_chr1	-	CL00113	cm	1	119	7463713	7463831	+	no	1	0.55	0	129.8	7.8e-25	!	*	-	-	-	-	-	-	5S ribosomal RNA
1183	5S_rRNA	RF00001	Glur_chr1	-	CL00113	cm	1	119	7464029	7464147	+	no	1	0.55	0	129.8	7.8e-25	!	*	-	-	-	-	-	-	5S ribosomal RNA
1184	5S_rRNA	RF00001	Glur_chr1	-	CL00113	cm	1	119	7464968	7465086	+	no	1	0.55	0	129.8	7.8e-25	!	*	-	-	-	-	-	-	5S ribosomal RNA
1185	5S_rRNA	RF00001	Glur_chr1	-	CL00113	cm	1	119	7465591	7465709	+	no	1	0.55	0	129.8	7.8e-25	!	*	-	-	-	-	-	-	5S ribosomal RNA
1186	5S_rRNA	RF00001	Glur_chr1	-	CL00113	cm	1	119	7465898	7466016	+	no	1	0.55	0	129.8	7.8e-25	!	*	-	-	-	-	-	-	5S ribosomal RNA
1187	5S_rRNA	RF00001	Glur_chr1	-	CL00113	cm	1	119	7466521	7466639	+	no	1	0.55	0	129.8	7.8e-25	!	*	-	-	-	-	-	-	5S ribosomal RNA
1188	5S_rRNA	RF00001	Glur_chr1	-	CL00113	cm	1	119	7466837	7466955	+	no	1	0.55	0	129.8	7.8e-25	!	*	-	-	-	-	-	-	5S ribosomal RNA
1189	5S_rRNA	RF00001	Glur_chr1	-	CL00113	cm	1	119	7467776	7467894	+	no	1	0.55	0	129.8	7.8e-25	!	*	-	-	-	-	-	-	5S ribosomal RNA
1190	5S_rRNA	RF00001	Glur_chr1	-	CL00113	cm	1	119	7468399	7468517	+	no	1	0.55	0	129.8	7.8e-25	!	*	-	-	-	-	-	-	5S ribosomal RNA
1191	5S_rRNA	RF00001	Glur_chr1	-	CL00113	cm	1	119	7468715	7468833	+	no	1	0.55	0	129.8	7.8e-25	!	*	-	-	-	-	-	-	5S ribosomal RNA
1192	5S_rRNA	RF00001	Glur_chr1	-	CL00113	cm	1	119	7469338	7469456	+	no	1	0.55	0	129.8	7.8e-25	!	*	-	-	-	-	-	-	5S ribosomal RNA
1193	5S_rRNA	RF00001	Glur_chr1	-	CL00113	cm	1	119	7469645	7469763	+	no	1	0.55	0	129.8	7.8e-25	!	*	-	-	-	-	-	-	5S ribosomal RNA
1194	5S_rRNA	RF00001	Glur_chr1	-	CL00113	cm	1	119	7469952	7470070	+	no	1	0.55	0	129.8	7.8e-25	!	*	-	-	-	-	-	-	5S ribosomal RNA
1195	5S_rRNA	RF00001	Glur_chr1	-	CL00113	cm	1	119	7470268	7470386	+	no	1	0.55	0	129.8	7.8e-25	!	*	-	-	-	-	-	-	5S ribosomal RNA
1196	5S_rRNA	RF00001	Glur_chr1	-	CL00113	cm	1	119	7471207	7471325	+	no	1	0.55	0	129.8	7.8e-25	!	*	-	-	-	-	-	-	5S ribosomal RNA
1197	5S_rRNA	RF00001	Glur_chr1	-	CL00113	cm	1	119	7471830	7471948	+	no	1	0.55	0	129.8	7.8e-25	!	*	-	-	-	-	-	-	5S ribosomal RNA
1198	5S_rRNA	RF00001	Glur_chr1	-	CL00113	cm	1	119	7472146	7472264	+	no	1	0.55	0	129.8	7.8e-25	!	*	-	-	-	-	-	-	5S ribosomal RNA
1199	5S_rRNA	RF00001	Glur_chr1	-	CL00113	cm	1	119	7472769	7472887	+	no	1	0.55	0	129.8	7.8e-25	!	*	-	-	-	-	-	-	5S ribosomal RNA
1200	5S_rRNA	RF00001	Glur_chr1	-	CL00113	cm	1	119	7473076	7473194	+	no	1	0.55	0	129.8	7.8e-25	!	*	-	-	-	-	-	-	5S ribosomal RNA
1201	5S_rRNA	RF00001	Glur_chr1	-	CL00113	cm	1	119	7473383	7473501	+	no	1	0.55	0	129.8	7.8e-25	!	*	-	-	-	-	-	-	5S ribosomal RNA
1202	5S_rRNA	RF00001	Glur_chr1	-	CL00113	cm	1	119	7474006	7474124	+	no	1	0.55	0	129.8	7.8e-25	!	*	-	-	-	-	-	-	5S ribosomal RNA
1203	5S_rRNA	RF00001	Glur_chr1	-	CL00113	cm	1	119	7474313	7474431	+	no	1	0.55	0	129.8	7.8e-25	!	*	-	-	-	-	-	-	5S ribosomal RNA
1204	5S_rRNA	RF00001	Glur_chr1	-	CL00113	cm	1	119	7475242	7475360	+	no	1	0.55	0	129.8	7.8e-25	!	*	-	-	-	-	-	-	5S ribosomal RNA
1205	5S_rRNA	RF00001	Glur_chr1	-	CL00113	cm	1	119	7475865	7475983	+	no	1	0.55	0	129.8	7.8e-25	!	*	-	-	-	-	-	-	5S ribosomal RNA
1206	5S_rRNA	RF00001	Glur_chr1	-	CL00113	cm	1	119	7476181	7476299	+	no	1	0.55	0	129.8	7.8e-25	!	*	-	-	-	-	-	-	5S ribosomal RNA
1207	5S_rRNA	RF00001	Glur_chr1	-	CL00113	cm	1	119	7476805	7476923	+	no	1	0.55	0	129.8	7.8e-25	!	*	-	-	-	-	-	-	5S ribosomal RNA
1208	5S_rRNA	RF00001	Glur_chr1	-	CL00113	cm	1	119	7477435	7477553	+	no	1	0.55	0	129.8	7.8e-25	!	*	-	-	-	-	-	-	5S ribosomal RNA
1209	5S_rRNA	RF00001	Glur_chr1	-	CL00113	cm	1	119	7477751	7477869	+	no	1	0.55	0	129.8	7.8e-25	!	*	-	-	-	-	-	-	5S ribosomal RNA
1210	5S_rRNA	RF00001	Glur_chr1	-	CL00113	cm	1	119	7478373	7478491	+	no	1	0.55	0	129.8	7.8e-25	!	*	-	-	-	-	-	-	5S ribosomal RNA
1211	5S_rRNA	RF00001	Glur_chr1	-	CL00113	cm	1	119	7478987	7479105	+	no	1	0.55	0	129.8	7.8e-25	!	*	-	-	-	-	-	-	5S ribosomal RNA
1212	5S_rRNA	RF00001	Glur_chr1	-	CL00113	cm	1	119	7479933	7480051	+	no	1	0.55	0	129.8	7.8e-25	!	*	-	-	-	-	-	-	5S ribosomal RNA
1213	5S_rRNA	RF00001	Glur_chr1	-	CL00113	cm	1	119	7480555	7480673	+	no	1	0.55	0	129.8	7.8e-25	!	*	-	-	-	-	-	-	5S ribosomal RNA
1214	5S_rRNA	RF00001	Glur_chr1	-	CL00113	cm	1	119	7481169	7481287	+	no	1	0.55	0	129.8	7.8e-25	!	*	-	-	-	-	-	-	5S ribosomal RNA
1215	5S_rRNA	RF00001	Glur_chr1	-	CL00113	cm	1	119	7481783	7481901	+	no	1	0.55	0	129.8	7.8e-25	!	*	-	-	-	-	-	-	5S ribosomal RNA
1216	5S_rRNA	RF00001	Glur_chr1	-	CL00113	cm	1	119	7482413	7482531	+	no	1	0.55	0	129.8	7.8e-25	!	*	-	-	-	-	-	-	5S ribosomal RNA
1217	5S_rRNA	RF00001	Glur_chr1	-	CL00113	cm	1	119	7482729	7482847	+	no	1	0.55	0	129.8	7.8e-25	!	*	-	-	-	-	-	-	5S ribosomal RNA
1218	5S_rRNA	RF00001	Glur_chr1	-	CL00113	cm	1	119	7483673	7483791	+	no	1	0.55	0	129.8	7.8e-25	!	*	-	-	-	-	-	-	5S ribosomal RNA
1219	5S_rRNA	RF00001	Glur_chr1	-	CL00113	cm	1	119	7483989	7484107	+	no	1	0.55	0	129.8	7.8e-25	!	*	-	-	-	-	-	-	5S ribosomal RNA
1220	5S_rRNA	RF00001	Glur_chr1	-	CL00113	cm	1	119	7484611	7484729	+	no	1	0.55	0	129.8	7.8e-25	!	*	-	-	-	-	-	-	5S ribosomal RNA
1221	5S_rRNA	RF00001	Glur_chr1	-	CL00113	cm	1	119	7485234	7485352	+	no	1	0.55	0	129.8	7.8e-25	!	*	-	-	-	-	-	-	5S ribosomal RNA
1222	5S_rRNA	RF00001	Glur_chr1	-	CL00113	cm	1	119	7485541	7485659	+	no	1	0.55	0	129.8	7.8e-25	!	*	-	-	-	-	-	-	5S ribosomal RNA
1223	5S_rRNA	RF00001	Glur_chr1	-	CL00113	cm	1	119	7485848	7485966	+	no	1	0.55	0	129.8	7.8e-25	!	*	-	-	-	-	-	-	5S ribosomal RNA
1224	5S_rRNA	RF00001	Glur_chr1	-	CL00113	cm	1	119	7486777	7486895	+	no	1	0.55	0	129.8	7.8e-25	!	*	-	-	-	-	-	-	5S ribosomal RNA
1225	5S_rRNA	RF00001	Glur_chr1	-	CL00113	cm	1	119	7487400	7487518	+	no	1	0.55	0	129.8	7.8e-25	!	*	-	-	-	-	-	-	5S ribosomal RNA
1226	5S_rRNA	RF00001	Glur_chr1	-	CL00113	cm	1	119	7487716	7487834	+	no	1	0.55	0	129.8	7.8e-25	!	*	-	-	-	-	-	-	5S ribosomal RNA
1227	5S_rRNA	RF00001	Glur_chr1	-	CL00113	cm	1	119	7488340	7488458	+	no	1	0.55	0	129.8	7.8e-25	!	*	-	-	-	-	-	-	5S ribosomal RNA
1228	5S_rRNA	RF00001	Glur_chr1	-	CL00113	cm	1	119	7488970	7489088	+	no	1	0.55	0	129.8	7.8e-25	!	*	-	-	-	-	-	-	5S ribosomal RNA
1229	5S_rRNA	RF00001	Glur_chr1	-	CL00113	cm	1	119	7489286	7489404	+	no	1	0.55	0	129.8	7.8e-25	!	*	-	-	-	-	-	-	5S ribosomal RNA
1230	5S_rRNA	RF00001	Glur_chr1	-	CL00113	cm	1	119	7490224	7490342	+	no	1	0.55	0	129.8	7.8e-25	!	*	-	-	-	-	-	-	5S ribosomal RNA
1231	5S_rRNA	RF00001	Glur_chr1	-	CL00113	cm	1	119	7490847	7490965	+	no	1	0.55	0	129.8	7.8e-25	!	*	-	-	-	-	-	-	5S ribosomal RNA
1232	5S_rRNA	RF00001	Glur_chr1	-	CL00113	cm	1	119	7491163	7491281	+	no	1	0.55	0	129.8	7.8e-25	!	*	-	-	-	-	-	-	5S ribosomal RNA
1233	5S_rRNA	RF00001	Glur_chr1	-	CL00113	cm	1	119	7491787	7491905	+	no	1	0.55	0	129.8	7.8e-25	!	*	-	-	-	-	-	-	5S ribosomal RNA
1234	5S_rRNA	RF00001	Glur_chr1	-	CL00113	cm	1	119	7492417	7492535	+	no	1	0.55	0	129.8	7.8e-25	!	*	-	-	-	-	-	-	5S ribosomal RNA
1235	5S_rRNA	RF00001	Glur_chr1	-	CL00113	cm	1	119	7492733	7492851	+	no	1	0.55	0	129.8	7.8e-25	!	*	-	-	-	-	-	-	5S ribosomal RNA
1236	5S_rRNA	RF00001	Glur_chr1	-	CL00113	cm	1	119	7493671	7493789	+	no	1	0.55	0	129.8	7.8e-25	!	*	-	-	-	-	-	-	5S ribosomal RNA
1237	5S_rRNA	RF00001	Glur_chr1	-	CL00113	cm	1	119	7494294	7494412	+	no	1	0.55	0	129.8	7.8e-25	!	*	-	-	-	-	-	-	5S ribosomal RNA
1238	5S_rRNA	RF00001	Glur_chr1	-	CL00113	cm	1	119	7494610	7494728	+	no	1	0.55	0	129.8	7.8e-25	!	*	-	-	-	-	-	-	5S ribosomal RNA
1239	5S_rRNA	RF00001	Glur_chr1	-	CL00113	cm	1	119	7495234	7495352	+	no	1	0.55	0	129.8	7.8e-25	!	*	-	-	-	-	-	-	5S ribosomal RNA
1240	5S_rRNA	RF00001	Glur_chr1	-	CL00113	cm	1	119	7495864	7495982	+	no	1	0.55	0	129.8	7.8e-25	!	*	-	-	-	-	-	-	5S ribosomal RNA
1241	5S_rRNA	RF00001	Glur_chr1	-	CL00113	cm	1	119	7496180	7496298	+	no	1	0.55	0	129.8	7.8e-25	!	*	-	-	-	-	-	-	5S ribosomal RNA
1242	5S_rRNA	RF00001	Glur_chr1	-	CL00113	cm	1	119	7497427	7497545	+	no	1	0.55	0	129.8	7.8e-25	!	*	-	-	-	-	-	-	5S ribosomal RNA
1243	5S_rRNA	RF00001	Glur_chr1	-	CL00113	cm	1	119	7497743	7497861	+	no	1	0.55	0	129.8	7.8e-25	!	*	-	-	-	-	-	-	5S ribosomal RNA
1244	5S_rRNA	RF00001	Glur_chr1	-	CL00113	cm	1	119	7498367	7498485	+	no	1	0.55	0	129.8	7.8e-25	!	*	-	-	-	-	-	-	5S ribosomal RNA
1245	5S_rRNA	RF00001	Glur_chr1	-	CL00113	cm	1	119	7498997	7499115	+	no	1	0.55	0	129.8	7.8e-25	!	*	-	-	-	-	-	-	5S ribosomal RNA
1246	5S_rRNA	RF00001	Glur_chr1	-	CL00113	cm	1	119	7499313	7499431	+	no	1	0.55	0	129.8	7.8e-25	!	*	-	-	-	-	-	-	5S ribosomal RNA
1247	5S_rRNA	RF00001	Glur_chr1	-	CL00113	cm	1	119	7499936	7500054	+	no	1	0.55	0	129.8	7.8e-25	!	*	-	-	-	-	-	-	5S ribosomal RNA
1248	5S_rRNA	RF00001	Glur_chr1	-	CL00113	cm	1	119	7500559	7500677	+	no	1	0.55	0	129.8	7.8e-25	!	*	-	-	-	-	-	-	5S ribosomal RNA
1249	5S_rRNA	RF00001	Glur_chr1	-	CL00113	cm	1	119	7500874	7500992	+	no	1	0.55	0	129.8	7.8e-25	!	*	-	-	-	-	-	-	5S ribosomal RNA
1250	5S_rRNA	RF00001	Glur_chr1	-	CL00113	cm	1	119	7501813	7501931	+	no	1	0.55	0	129.8	7.8e-25	!	*	-	-	-	-	-	-	5S ribosomal RNA
1251	5S_rRNA	RF00001	Glur_chr1	-	CL00113	cm	1	119	7502436	7502554	+	no	1	0.55	0	129.8	7.8e-25	!	*	-	-	-	-	-	-	5S ribosomal RNA
1252	5S_rRNA	RF00001	Glur_chr1	-	CL00113	cm	1	119	7502752	7502870	+	no	1	0.55	0	129.8	7.8e-25	!	*	-	-	-	-	-	-	5S ribosomal RNA
1253	5S_rRNA	RF00001	Glur_chr1	-	CL00113	cm	1	119	7503384	7503502	+	no	1	0.55	0	129.8	7.8e-25	!	*	-	-	-	-	-	-	5S ribosomal RNA
1254	5S_rRNA	RF00001	Glur_chr1	-	CL00113	cm	1	119	7504008	7504126	+	no	1	0.55	0	129.8	7.8e-25	!	*	-	-	-	-	-	-	5S ribosomal RNA
1255	5S_rRNA	RF00001	Glur_chr1	-	CL00113	cm	1	119	7504324	7504442	+	no	1	0.55	0	129.8	7.8e-25	!	*	-	-	-	-	-	-	5S ribosomal RNA
1256	5S_rRNA	RF00001	Glur_chr1	-	CL00113	cm	1	119	7504640	7504758	+	no	1	0.55	0	129.8	7.8e-25	!	*	-	-	-	-	-	-	5S ribosomal RNA
1257	5S_rRNA	RF00001	Glur_chr1	-	CL00113	cm	1	119	7505264	7505382	+	no	1	0.55	0	129.8	7.8e-25	!	*	-	-	-	-	-	-	5S ribosomal RNA
1258	5S_rRNA	RF00001	Glur_chr1	-	CL00113	cm	1	119	7505886	7506004	+	no	1	0.55	0	129.8	7.8e-25	!	*	-	-	-	-	-	-	5S ribosomal RNA
1259	5S_rRNA	RF00001	Glur_chr1	-	CL00113	cm	1	119	7506509	7506627	+	no	1	0.55	0	129.8	7.8e-25	!	*	-	-	-	-	-	-	5S ribosomal RNA
1260	5S_rRNA	RF00001	Glur_chr1	-	CL00113	cm	1	119	7506825	7506943	+	no	1	0.55	0	129.8	7.8e-25	!	*	-	-	-	-	-	-	5S ribosomal RNA
1261	5S_rRNA	RF00001	Glur_chr1	-	CL00113	cm	1	119	7509019	7509137	+	no	1	0.55	0	129.8	7.8e-25	!	*	-	-	-	-	-	-	5S ribosomal RNA
1262	5S_rRNA	RF00001	Glur_chr1	-	CL00113	cm	1	119	7509967	7510085	+	no	1	0.55	0	129.8	7.8e-25	!	*	-	-	-	-	-	-	5S ribosomal RNA
1263	5S_rRNA	RF00001	Glur_chr1	-	CL00113	cm	1	119	7510283	7510401	+	no	1	0.55	0	129.8	7.8e-25	!	*	-	-	-	-	-	-	5S ribosomal RNA
1264	5S_rRNA	RF00001	Glur_chr1	-	CL00113	cm	1	119	7511231	7511349	+	no	1	0.55	0	129.8	7.8e-25	!	*	-	-	-	-	-	-	5S ribosomal RNA
1265	5S_rRNA	RF00001	Glur_chr1	-	CL00113	cm	1	119	7511547	7511665	+	no	1	0.55	0	129.8	7.8e-25	!	*	-	-	-	-	-	-	5S ribosomal RNA
1266	5S_rRNA	RF00001	Glur_chr1	-	CL00113	cm	1	119	7512179	7512297	+	no	1	0.55	0	129.8	7.8e-25	!	*	-	-	-	-	-	-	5S ribosomal RNA
1267	5S_rRNA	RF00001	Glur_chr1	-	CL00113	cm	1	119	7512495	7512613	+	no	1	0.55	0	129.8	7.8e-25	!	*	-	-	-	-	-	-	5S ribosomal RNA
1268	5S_rRNA	RF00001	Glur_chr1	-	CL00113	cm	1	119	7513127	7513245	+	no	1	0.55	0	129.8	7.8e-25	!	*	-	-	-	-	-	-	5S ribosomal RNA
1269	5S_rRNA	RF00001	Glur_chr1	-	CL00113	cm	1	119	7513443	7513561	+	no	1	0.55	0	129.8	7.8e-25	!	*	-	-	-	-	-	-	5S ribosomal RNA
1270	5S_rRNA	RF00001	Glur_chr1	-	CL00113	cm	1	119	7513759	7513877	+	no	1	0.55	0	129.8	7.8e-25	!	*	-	-	-	-	-	-	5S ribosomal RNA
1271	5S_rRNA	RF00001	Glur_chr1	-	CL00113	cm	1	119	7514391	7514509	+	no	1	0.55	0	129.8	7.8e-25	!	*	-	-	-	-	-	-	5S ribosomal RNA
1272	5S_rRNA	RF00001	Glur_chr1	-	CL00113	cm	1	119	7514707	7514825	+	no	1	0.55	0	129.8	7.8e-25	!	*	-	-	-	-	-	-	5S ribosomal RNA
1273	5S_rRNA	RF00001	Glur_chr1	-	CL00113	cm	1	119	7516911	7517029	+	no	1	0.55	0	129.8	7.8e-25	!	*	-	-	-	-	-	-	5S ribosomal RNA
1274	5S_rRNA	RF00001	Glur_chr1	-	CL00113	cm	1	119	7517227	7517345	+	no	1	0.55	0	129.8	7.8e-25	!	*	-	-	-	-	-	-	5S ribosomal RNA
1275	5S_rRNA	RF00001	Glur_chr1	-	CL00113	cm	1	119	7526059	7526177	+	no	1	0.55	0	129.8	7.8e-25	!	*	-	-	-	-	-	-	5S ribosomal RNA
1276	5S_rRNA	RF00001	Glur_chr1	-	CL00113	cm	1	119	7530465	7530583	+	no	1	0.55	0	129.8	7.8e-25	!	*	-	-	-	-	-	-	5S ribosomal RNA
1277	5S_rRNA	RF00001	Glur_chr1	-	CL00113	cm	1	119	7530781	7530899	+	no	1	0.55	0	129.8	7.8e-25	!	*	-	-	-	-	-	-	5S ribosomal RNA
1278	5S_rRNA	RF00001	Glur_chr1	-	CL00113	cm	1	119	7532361	7532479	+	no	1	0.55	0	129.8	7.8e-25	!	*	-	-	-	-	-	-	5S ribosomal RNA
1279	5S_rRNA	RF00001	Glur_chr1	-	CL00113	cm	1	119	7534573	7534691	+	no	1	0.55	0	129.8	7.8e-25	!	*	-	-	-	-	-	-	5S ribosomal RNA
1280	5S_rRNA	RF00001	Glur_chr1	-	CL00113	cm	1	119	7535205	7535323	+	no	1	0.55	0	129.8	7.8e-25	!	*	-	-	-	-	-	-	5S ribosomal RNA
1281	5S_rRNA	RF00001	Glur_chr1	-	CL00113	cm	1	119	7535521	7535639	+	no	1	0.55	0	129.8	7.8e-25	!	*	-	-	-	-	-	-	5S ribosomal RNA
1282	5S_rRNA	RF00001	Glur_chr1	-	CL00113	cm	1	119	7535828	7535946	+	no	1	0.55	0	129.8	7.8e-25	!	*	-	-	-	-	-	-	5S ribosomal RNA
1283	5S_rRNA	RF00001	Glur_chr1	-	CL00113	cm	1	119	7536144	7536262	+	no	1	0.55	0	129.8	7.8e-25	!	*	-	-	-	-	-	-	5S ribosomal RNA
1284	5S_rRNA	RF00001	Glur_chr1	-	CL00113	cm	1	119	7537092	7537210	+	no	1	0.55	0	129.8	7.8e-25	!	*	-	-	-	-	-	-	5S ribosomal RNA
1285	5S_rRNA	RF00001	Glur_chr1	-	CL00113	cm	1	119	7537406	7537524	+	no	1	0.55	0	129.8	7.8e-25	!	*	-	-	-	-	-	-	5S ribosomal RNA
1286	5S_rRNA	RF00001	Glur_chr1	-	CL00113	cm	1	119	7537722	7537840	+	no	1	0.55	0	129.8	7.8e-25	!	*	-	-	-	-	-	-	5S ribosomal RNA
1287	5S_rRNA	RF00001	Glur_chr1	-	CL00113	cm	1	119	7538038	7538156	+	no	1	0.55	0	129.8	7.8e-25	!	*	-	-	-	-	-	-	5S ribosomal RNA
1288	5S_rRNA	RF00001	Glur_chr1	-	CL00113	cm	1	119	7538354	7538472	+	no	1	0.55	0	129.8	7.8e-25	!	*	-	-	-	-	-	-	5S ribosomal RNA
1289	5S_rRNA	RF00001	Glur_chr1	-	CL00113	cm	1	119	7538670	7538788	+	no	1	0.55	0	129.8	7.8e-25	!	*	-	-	-	-	-	-	5S ribosomal RNA
1290	5S_rRNA	RF00001	Glur_chr1	-	CL00113	cm	1	119	7538986	7539104	+	no	1	0.55	0	129.8	7.8e-25	!	*	-	-	-	-	-	-	5S ribosomal RNA
1291	5S_rRNA	RF00001	Glur_chr1	-	CL00113	cm	1	119	7539302	7539420	+	no	1	0.55	0	129.8	7.8e-25	!	*	-	-	-	-	-	-	5S ribosomal RNA
1292	5S_rRNA	RF00001	Glur_chr1	-	CL00113	cm	1	119	7539618	7539736	+	no	1	0.55	0	129.8	7.8e-25	!	*	-	-	-	-	-	-	5S ribosomal RNA
1293	5S_rRNA	RF00001	Glur_chr1	-	CL00113	cm	1	119	7539934	7540052	+	no	1	0.55	0	129.8	7.8e-25	!	*	-	-	-	-	-	-	5S ribosomal RNA
1294	5S_rRNA	RF00001	Glur_chr1	-	CL00113	cm	1	119	7540566	7540684	+	no	1	0.55	0	129.8	7.8e-25	!	*	-	-	-	-	-	-	5S ribosomal RNA
1295	5S_rRNA	RF00001	Glur_chr1	-	CL00113	cm	1	119	7541514	7541632	+	no	1	0.55	0	129.8	7.8e-25	!	*	-	-	-	-	-	-	5S ribosomal RNA
1296	5S_rRNA	RF00001	Glur_chr1	-	CL00113	cm	1	119	7541830	7541948	+	no	1	0.55	0	129.8	7.8e-25	!	*	-	-	-	-	-	-	5S ribosomal RNA
1297	5S_rRNA	RF00001	Glur_chr1	-	CL00113	cm	1	119	7542146	7542264	+	no	1	0.55	0	129.8	7.8e-25	!	*	-	-	-	-	-	-	5S ribosomal RNA
1298	5S_rRNA	RF00001	Glur_chr1	-	CL00113	cm	1	119	7542462	7542580	+	no	1	0.55	0	129.8	7.8e-25	!	*	-	-	-	-	-	-	5S ribosomal RNA
1299	5S_rRNA	RF00001	Glur_chr1	-	CL00113	cm	1	119	7542778	7542896	+	no	1	0.55	0	129.8	7.8e-25	!	*	-	-	-	-	-	-	5S ribosomal RNA
1300	5S_rRNA	RF00001	Glur_chr1	-	CL00113	cm	1	119	7543094	7543212	+	no	1	0.55	0	129.8	7.8e-25	!	*	-	-	-	-	-	-	5S ribosomal RNA
1301	5S_rRNA	RF00001	Glur_chr1	-	CL00113	cm	1	119	7543726	7543844	+	no	1	0.55	0	129.8	7.8e-25	!	*	-	-	-	-	-	-	5S ribosomal RNA
1302	5S_rRNA	RF00001	Glur_chr1	-	CL00113	cm	1	119	7545306	7545424	+	no	1	0.55	0	129.8	7.8e-25	!	*	-	-	-	-	-	-	5S ribosomal RNA
1303	5S_rRNA	RF00001	Glur_chr1	-	CL00113	cm	1	119	7545622	7545740	+	no	1	0.55	0	129.8	7.8e-25	!	*	-	-	-	-	-	-	5S ribosomal RNA
1304	5S_rRNA	RF00001	Glur_chr1	-	CL00113	cm	1	119	7546561	7546679	+	no	1	0.55	0	129.8	7.8e-25	!	*	-	-	-	-	-	-	5S ribosomal RNA
1305	5S_rRNA	RF00001	Glur_chr1	-	CL00113	cm	1	119	7547509	7547627	+	no	1	0.55	0	129.8	7.8e-25	!	*	-	-	-	-	-	-	5S ribosomal RNA
1306	5S_rRNA	RF00001	Glur_chr1	-	CL00113	cm	1	119	7548764	7548882	+	no	1	0.55	0	129.8	7.8e-25	!	*	-	-	-	-	-	-	5S ribosomal RNA
1307	5S_rRNA	RF00001	Glur_chr1	-	CL00113	cm	1	119	7549081	7549199	+	no	1	0.55	0	129.8	7.8e-25	!	*	-	-	-	-	-	-	5S ribosomal RNA
1308	5S_rRNA	RF00001	Glur_chr1	-	CL00113	cm	1	119	7551285	7551403	+	no	1	0.55	0	129.8	7.8e-25	!	*	-	-	-	-	-	-	5S ribosomal RNA
1309	5S_rRNA	RF00001	Glur_chr1	-	CL00113	cm	1	119	7551602	7551720	+	no	1	0.55	0	129.8	7.8e-25	!	*	-	-	-	-	-	-	5S ribosomal RNA
1310	5S_rRNA	RF00001	Glur_chr1	-	CL00113	cm	1	119	7553173	7553291	+	no	1	0.55	0	129.8	7.8e-25	!	*	-	-	-	-	-	-	5S ribosomal RNA
1311	5S_rRNA	RF00001	Glur_chr1	-	CL00113	cm	1	119	7554754	7554872	+	no	1	0.55	0	129.8	7.8e-25	!	*	-	-	-	-	-	-	5S ribosomal RNA
1312	5S_rRNA	RF00001	Glur_chr1	-	CL00113	cm	1	119	7556019	7556137	+	no	1	0.55	0	129.8	7.8e-25	!	*	-	-	-	-	-	-	5S ribosomal RNA
1313	5S_rRNA	RF00001	Glur_chr1	-	CL00113	cm	1	119	7556336	7556454	+	no	1	0.55	0	129.8	7.8e-25	!	*	-	-	-	-	-	-	5S ribosomal RNA
1314	5S_rRNA	RF00001	Glur_chr1	-	CL00113	cm	1	119	7557592	7557710	+	no	1	0.55	0	129.8	7.8e-25	!	*	-	-	-	-	-	-	5S ribosomal RNA
1315	5S_rRNA	RF00001	Glur_chr1	-	CL00113	cm	1	119	7559172	7559290	+	no	1	0.55	0	129.8	7.8e-25	!	*	-	-	-	-	-	-	5S ribosomal RNA
1316	5S_rRNA	RF00001	Glur_chr1	-	CL00113	cm	1	119	7560437	7560555	+	no	1	0.55	0	129.8	7.8e-25	!	*	-	-	-	-	-	-	5S ribosomal RNA
1317	5S_rRNA	RF00001	Glur_chr1	-	CL00113	cm	1	119	7562325	7562443	+	no	1	0.55	0	129.8	7.8e-25	!	*	-	-	-	-	-	-	5S ribosomal RNA
1318	5S_rRNA	RF00001	Glur_chr1	-	CL00113	cm	1	119	7563590	7563708	+	no	1	0.55	0	129.8	7.8e-25	!	*	-	-	-	-	-	-	5S ribosomal RNA
1319	5S_rRNA	RF00001	Glur_chr1	-	CL00113	cm	1	119	7565478	7565596	+	no	1	0.55	0	129.8	7.8e-25	!	*	-	-	-	-	-	-	5S ribosomal RNA
1320	5S_rRNA	RF00001	Glur_chr1	-	CL00113	cm	1	119	7567049	7567167	+	no	1	0.55	0	129.8	7.8e-25	!	*	-	-	-	-	-	-	5S ribosomal RNA
1321	5S_rRNA	RF00001	Glur_chr1	-	CL00113	cm	1	119	7568629	7568747	+	no	1	0.55	0	129.8	7.8e-25	!	*	-	-	-	-	-	-	5S ribosomal RNA
1322	5S_rRNA	RF00001	Glur_chr1	-	CL00113	cm	1	119	7569894	7570012	+	no	1	0.55	0	129.8	7.8e-25	!	*	-	-	-	-	-	-	5S ribosomal RNA
1323	5S_rRNA	RF00001	Glur_chr1	-	CL00113	cm	1	119	7571466	7571584	+	no	1	0.55	0	129.8	7.8e-25	!	*	-	-	-	-	-	-	5S ribosomal RNA
1324	5S_rRNA	RF00001	Glur_chr1	-	CL00113	cm	1	119	7573038	7573156	+	no	1	0.55	0	129.8	7.8e-25	!	*	-	-	-	-	-	-	5S ribosomal RNA
1325	5S_rRNA	RF00001	Glur_chr1	-	CL00113	cm	1	119	7574926	7575044	+	no	1	0.55	0	129.8	7.8e-25	!	*	-	-	-	-	-	-	5S ribosomal RNA
1326	5S_rRNA	RF00001	Glur_chr1	-	CL00113	cm	1	119	7576814	7576932	+	no	1	0.55	0	129.8	7.8e-25	!	*	-	-	-	-	-	-	5S ribosomal RNA
1327	5S_rRNA	RF00001	Glur_chr1	-	CL00113	cm	1	119	7578385	7578503	+	no	1	0.55	0	129.8	7.8e-25	!	*	-	-	-	-	-	-	5S ribosomal RNA
1328	5S_rRNA	RF00001	Glur_chr1	-	CL00113	cm	1	119	7579008	7579126	+	no	1	0.55	0	129.8	7.8e-25	!	*	-	-	-	-	-	-	5S ribosomal RNA
1329	5S_rRNA	RF00001	Glur_chr1	-	CL00113	cm	1	119	7579631	7579749	+	no	1	0.55	0	129.8	7.8e-25	!	*	-	-	-	-	-	-	5S ribosomal RNA
1330	5S_rRNA	RF00001	Glur_chr1	-	CL00113	cm	1	119	7580570	7580688	+	no	1	0.55	0	129.8	7.8e-25	!	*	-	-	-	-	-	-	5S ribosomal RNA
1331	5S_rRNA	RF00001	Glur_chr1	-	CL00113	cm	1	119	7582141	7582259	+	no	1	0.55	0	129.8	7.8e-25	!	*	-	-	-	-	-	-	5S ribosomal RNA
1332	5S_rRNA	RF00001	Glur_chr1	-	CL00113	cm	1	119	7582764	7582882	+	no	1	0.55	0	129.8	7.8e-25	!	*	-	-	-	-	-	-	5S ribosomal RNA
1333	5S_rRNA	RF00001	Glur_chr1	-	CL00113	cm	1	119	7584950	7585068	+	no	1	0.55	0	129.8	7.8e-25	!	*	-	-	-	-	-	-	5S ribosomal RNA
1334	5S_rRNA	RF00001	Glur_chr1	-	CL00113	cm	1	119	7586789	7586907	+	no	1	0.55	0	129.8	7.8e-25	!	*	-	-	-	-	-	-	5S ribosomal RNA
1335	5S_rRNA	RF00001	Glur_chr1	-	CL00113	cm	1	119	7587412	7587530	+	no	1	0.55	0	129.8	7.8e-25	!	*	-	-	-	-	-	-	5S ribosomal RNA
1336	5S_rRNA	RF00001	Glur_chr1	-	CL00113	cm	1	119	7588975	7589093	+	no	1	0.55	0	129.8	7.8e-25	!	*	-	-	-	-	-	-	5S ribosomal RNA
1337	5S_rRNA	RF00001	Glur_chr1	-	CL00113	cm	1	119	7589550	7589668	+	no	1	0.55	0	129.8	7.8e-25	!	*	-	-	-	-	-	-	5S ribosomal RNA
1338	5S_rRNA	RF00001	Glur_chr1	-	CL00113	cm	1	119	7593922	7594040	+	no	1	0.55	0	129.8	7.8e-25	!	*	-	-	-	-	-	-	5S ribosomal RNA
1339	5S_rRNA	RF00001	Glur_chr1	-	CL00113	cm	1	119	7596107	7596225	+	no	1	0.55	0	129.8	7.8e-25	!	*	-	-	-	-	-	-	5S ribosomal RNA
1340	5S_rRNA	RF00001	Glur_chr1	-	CL00113	cm	1	119	7597994	7598112	+	no	1	0.55	0	129.8	7.8e-25	!	*	-	-	-	-	-	-	5S ribosomal RNA
1341	5S_rRNA	RF00001	Glur_chr1	-	CL00113	cm	1	119	7598924	7599042	+	no	1	0.55	0	129.8	7.8e-25	!	*	-	-	-	-	-	-	5S ribosomal RNA
1342	5S_rRNA	RF00001	Glur_chr1	-	CL00113	cm	1	119	7600811	7600929	+	no	1	0.55	0	129.8	7.8e-25	!	*	-	-	-	-	-	-	5S ribosomal RNA
1343	5S_rRNA	RF00001	Glur_chr1	-	CL00113	cm	1	119	7644173	7644291	+	no	1	0.55	0	129.8	7.8e-25	!	*	-	-	-	-	-	-	5S ribosomal RNA
1344	5S_rRNA	RF00001	Glur_chr1	-	CL00113	cm	1	119	7644489	7644607	+	no	1	0.55	0	129.8	7.8e-25	!	*	-	-	-	-	-	-	5S ribosomal RNA
1345	5S_rRNA	RF00001	Glur_chr1	-	CL00113	cm	1	119	7646690	7646808	+	no	1	0.55	0	129.8	7.8e-25	!	*	-	-	-	-	-	-	5S ribosomal RNA
1346	5S_rRNA	RF00001	Glur_chr1	-	CL00113	cm	1	119	7647006	7647124	+	no	1	0.55	0	129.8	7.8e-25	!	*	-	-	-	-	-	-	5S ribosomal RNA
1347	5S_rRNA	RF00001	Glur_chr1	-	CL00113	cm	1	119	7647945	7648063	+	no	1	0.55	0	129.8	7.8e-25	!	*	-	-	-	-	-	-	5S ribosomal RNA
1348	5S_rRNA	RF00001	Glur_chr1	-	CL00113	cm	1	119	7648261	7648379	+	no	1	0.55	0	129.8	7.8e-25	!	*	-	-	-	-	-	-	5S ribosomal RNA
1349	5S_rRNA	RF00001	Glur_chr1	-	CL00113	cm	1	119	7650777	7650895	+	no	1	0.55	0	129.8	7.8e-25	!	*	-	-	-	-	-	-	5S ribosomal RNA
1350	5S_rRNA	RF00001	Glur_chr1	-	CL00113	cm	1	119	7651093	7651211	+	no	1	0.55	0	129.8	7.8e-25	!	*	-	-	-	-	-	-	5S ribosomal RNA
1351	5S_rRNA	RF00001	Glur_chr1	-	CL00113	cm	1	119	7655799	7655917	+	no	1	0.55	0	129.8	7.8e-25	!	*	-	-	-	-	-	-	5S ribosomal RNA
1352	5S_rRNA	RF00001	Glur_chr1	-	CL00113	cm	1	119	7658312	7658430	+	no	1	0.55	0	129.8	7.8e-25	!	*	-	-	-	-	-	-	5S ribosomal RNA
1353	5S_rRNA	RF00001	Glur_chr1	-	CL00113	cm	1	119	7662694	7662812	+	no	1	0.55	0	129.8	7.8e-25	!	*	-	-	-	-	-	-	5S ribosomal RNA
1354	5S_rRNA	RF00001	Glur_chr1	-	CL00113	cm	1	119	7667719	7667837	+	no	1	0.55	0	129.8	7.8e-25	!	*	-	-	-	-	-	-	5S ribosomal RNA
1355	5S_rRNA	RF00001	Glur_chr1	-	CL00113	cm	1	119	7668035	7668153	+	no	1	0.55	0	129.8	7.8e-25	!	*	-	-	-	-	-	-	5S ribosomal RNA
1356	5S_rRNA	RF00001	Glur_chr1	-	CL00113	cm	1	119	7668658	7668776	+	no	1	0.55	0	129.8	7.8e-25	!	*	-	-	-	-	-	-	5S ribosomal RNA
1357	5S_rRNA	RF00001	Glur_chr1	-	CL00113	cm	1	119	7668974	7669092	+	no	1	0.55	0	129.8	7.8e-25	!	*	-	-	-	-	-	-	5S ribosomal RNA
1358	5S_rRNA	RF00001	Glur_chr1	-	CL00113	cm	1	119	7676824	7676942	+	no	1	0.55	0	129.8	7.8e-25	!	*	-	-	-	-	-	-	5S ribosomal RNA
1359	5S_rRNA	RF00001	Glur_chr1	-	CL00113	cm	1	119	7677140	7677258	+	no	1	0.55	0	129.8	7.8e-25	!	*	-	-	-	-	-	-	5S ribosomal RNA
1360	5S_rRNA	RF00001	Glur_chr1	-	CL00113	cm	1	119	7679343	7679461	+	no	1	0.55	0	129.8	7.8e-25	!	*	-	-	-	-	-	-	5S ribosomal RNA
1361	5S_rRNA	RF00001	Glur_chr1	-	CL00113	cm	1	119	7681230	7681348	+	no	1	0.55	0	129.8	7.8e-25	!	*	-	-	-	-	-	-	5S ribosomal RNA
1362	5S_rRNA	RF00001	Glur_chr1	-	CL00113	cm	1	119	7681546	7681664	+	no	1	0.55	0	129.8	7.8e-25	!	*	-	-	-	-	-	-	5S ribosomal RNA
1363	5S_rRNA	RF00001	Glur_chr1	-	CL00113	cm	1	119	7683433	7683551	+	no	1	0.55	0	129.8	7.8e-25	!	*	-	-	-	-	-	-	5S ribosomal RNA
1364	5S_rRNA	RF00001	Glur_chr1	-	CL00113	cm	1	119	7685320	7685438	+	no	1	0.55	0	129.8	7.8e-25	!	*	-	-	-	-	-	-	5S ribosomal RNA
1365	5S_rRNA	RF00001	Glur_chr1	-	CL00113	cm	1	119	7688119	7688237	+	no	1	0.55	0	129.8	7.8e-25	!	*	-	-	-	-	-	-	5S ribosomal RNA
1366	5S_rRNA	RF00001	Glur_chr1	-	CL00113	cm	1	119	7690313	7690431	+	no	1	0.55	0	129.8	7.8e-25	!	*	-	-	-	-	-	-	5S ribosomal RNA
1367	5S_rRNA	RF00001	Glur_chr1	-	CL00113	cm	1	119	7691568	7691686	+	no	1	0.55	0	129.8	7.8e-25	!	*	-	-	-	-	-	-	5S ribosomal RNA
1368	5S_rRNA	RF00001	Glur_chr1	-	CL00113	cm	1	119	7692507	7692625	+	no	1	0.55	0	129.8	7.8e-25	!	*	-	-	-	-	-	-	5S ribosomal RNA
1369	5S_rRNA	RF00001	Glur_chr1	-	CL00113	cm	1	119	7693446	7693564	+	no	1	0.55	0	129.8	7.8e-25	!	*	-	-	-	-	-	-	5S ribosomal RNA
1370	5S_rRNA	RF00001	Glur_chr1	-	CL00113	cm	1	119	7694385	7694503	+	no	1	0.55	0	129.8	7.8e-25	!	*	-	-	-	-	-	-	5S ribosomal RNA
1371	5S_rRNA	RF00001	Glur_chr1	-	CL00113	cm	1	119	7694701	7694819	+	no	1	0.55	0	129.8	7.8e-25	!	*	-	-	-	-	-	-	5S ribosomal RNA
1372	5S_rRNA	RF00001	Glur_chr1	-	CL00113	cm	1	119	7695640	7695758	+	no	1	0.55	0	129.8	7.8e-25	!	*	-	-	-	-	-	-	5S ribosomal RNA
1373	5S_rRNA	RF00001	Glur_chr1	-	CL00113	cm	1	119	7697518	7697636	+	no	1	0.55	0	129.8	7.8e-25	!	*	-	-	-	-	-	-	5S ribosomal RNA
1374	5S_rRNA	RF00001	Glur_chr1	-	CL00113	cm	1	119	7698773	7698891	+	no	1	0.55	0	129.8	7.8e-25	!	*	-	-	-	-	-	-	5S ribosomal RNA
1375	5S_rRNA	RF00001	Glur_chr1	-	CL00113	cm	1	119	7699712	7699830	+	no	1	0.55	0	129.8	7.8e-25	!	*	-	-	-	-	-	-	5S ribosomal RNA
1376	5S_rRNA	RF00001	Glur_chr1	-	CL00113	cm	1	119	7700660	7700778	+	no	1	0.55	0	129.8	7.8e-25	!	*	-	-	-	-	-	-	5S ribosomal RNA
1377	5S_rRNA	RF00001	Glur_chr1	-	CL00113	cm	1	119	7702232	7702350	+	no	1	0.55	0	129.8	7.8e-25	!	*	-	-	-	-	-	-	5S ribosomal RNA
1378	5S_rRNA	RF00001	Glur_chr1	-	CL00113	cm	1	119	7703171	7703289	+	no	1	0.55	0	129.8	7.8e-25	!	*	-	-	-	-	-	-	5S ribosomal RNA
1379	5S_rRNA	RF00001	Glur_chr1	-	CL00113	cm	1	119	7703794	7703912	+	no	1	0.55	0	129.8	7.8e-25	!	*	-	-	-	-	-	-	5S ribosomal RNA
1380	5S_rRNA	RF00001	Glur_chr1	-	CL00113	cm	1	119	7704742	7704860	+	no	1	0.55	0	129.8	7.8e-25	!	*	-	-	-	-	-	-	5S ribosomal RNA
1381	5S_rRNA	RF00001	Glur_chr1	-	CL00113	cm	1	119	7705365	7705483	+	no	1	0.55	0	129.8	7.8e-25	!	*	-	-	-	-	-	-	5S ribosomal RNA
1382	5S_rRNA	RF00001	Glur_chr1	-	CL00113	cm	1	119	7706616	7706734	+	no	1	0.55	0	129.8	7.8e-25	!	*	-	-	-	-	-	-	5S ribosomal RNA
1383	5S_rRNA	RF00001	Glur_chr1	-	CL00113	cm	1	119	7706932	7707050	+	no	1	0.55	0	129.8	7.8e-25	!	*	-	-	-	-	-	-	5S ribosomal RNA
1384	5S_rRNA	RF00001	Glur_chr1	-	CL00113	cm	1	119	7707862	7707980	+	no	1	0.55	0	129.8	7.8e-25	!	*	-	-	-	-	-	-	5S ribosomal RNA
1385	5S_rRNA	RF00001	Glur_chr1	-	CL00113	cm	1	119	7708484	7708602	+	no	1	0.55	0	129.8	7.8e-25	!	*	-	-	-	-	-	-	5S ribosomal RNA
1386	5S_rRNA	RF00001	Glur_chr1	-	CL00113	cm	1	119	7709414	7709532	+	no	1	0.55	0	129.8	7.8e-25	!	*	-	-	-	-	-	-	5S ribosomal RNA
1387	5S_rRNA	RF00001	Glur_chr1	-	CL00113	cm	1	119	7710665	7710783	+	no	1	0.55	0	129.8	7.8e-25	!	*	-	-	-	-	-	-	5S ribosomal RNA
1388	5S_rRNA	RF00001	Glur_chr1	-	CL00113	cm	1	119	7710979	7711097	+	no	1	0.55	0	129.8	7.8e-25	!	*	-	-	-	-	-	-	5S ribosomal RNA
1389	5S_rRNA	RF00001	Glur_chr1	-	CL00113	cm	1	119	7711905	7712023	+	no	1	0.55	0	129.8	7.8e-25	!	*	-	-	-	-	-	-	5S ribosomal RNA
1390	5S_rRNA	RF00001	Glur_chr1	-	CL00113	cm	1	119	7713160	7713278	+	no	1	0.55	0	129.8	7.8e-25	!	*	-	-	-	-	-	-	5S ribosomal RNA
1391	5S_rRNA	RF00001	Glur_chr1	-	CL00113	cm	1	119	7714415	7714533	+	no	1	0.55	0	129.8	7.8e-25	!	*	-	-	-	-	-	-	5S ribosomal RNA
1392	5S_rRNA	RF00001	Glur_chr1	-	CL00113	cm	1	119	7715355	7715473	+	no	1	0.55	0	129.8	7.8e-25	!	*	-	-	-	-	-	-	5S ribosomal RNA
1393	5S_rRNA	RF00001	Glur_chr1	-	CL00113	cm	1	119	7716606	7716724	+	no	1	0.55	0	129.8	7.8e-25	!	*	-	-	-	-	-	-	5S ribosomal RNA
1394	5S_rRNA	RF00001	Glur_chr1	-	CL00113	cm	1	119	7716922	7717040	+	no	1	0.55	0	129.8	7.8e-25	!	*	-	-	-	-	-	-	5S ribosomal RNA
1395	5S_rRNA	RF00001	Glur_chr1	-	CL00113	cm	1	119	7717848	7717966	+	no	1	0.55	0	129.8	7.8e-25	!	*	-	-	-	-	-	-	5S ribosomal RNA
1396	5S_rRNA	RF00001	Glur_chr1	-	CL00113	cm	1	119	7718467	7718585	+	no	1	0.55	0	129.8	7.8e-25	!	*	-	-	-	-	-	-	5S ribosomal RNA
1397	5S_rRNA	RF00001	Glur_chr1	-	CL00113	cm	1	119	7718783	7718901	+	no	1	0.55	0	129.8	7.8e-25	!	*	-	-	-	-	-	-	5S ribosomal RNA
1398	5S_rRNA	RF00001	Glur_chr1	-	CL00113	cm	1	119	7719709	7719827	+	no	1	0.55	0	129.8	7.8e-25	!	*	-	-	-	-	-	-	5S ribosomal RNA
1399	5S_rRNA	RF00001	Glur_chr1	-	CL00113	cm	1	119	7721587	7721705	+	no	1	0.55	0	129.8	7.8e-25	!	*	-	-	-	-	-	-	5S ribosomal RNA
1400	5S_rRNA	RF00001	Glur_chr1	-	CL00113	cm	1	119	7723781	7723899	+	no	1	0.55	0	129.8	7.8e-25	!	*	-	-	-	-	-	-	5S ribosomal RNA
1401	5S_rRNA	RF00001	Glur_chr1	-	CL00113	cm	1	119	7724711	7724829	+	no	1	0.55	0	129.8	7.8e-25	!	*	-	-	-	-	-	-	5S ribosomal RNA
1402	5S_rRNA	RF00001	Glur_chr1	-	CL00113	cm	1	119	7725962	7726080	+	no	1	0.55	0	129.8	7.8e-25	!	*	-	-	-	-	-	-	5S ribosomal RNA
1403	5S_rRNA	RF00001	Glur_chr1	-	CL00113	cm	1	119	7726278	7726396	+	no	1	0.55	0	129.8	7.8e-25	!	*	-	-	-	-	-	-	5S ribosomal RNA
1404	5S_rRNA	RF00001	Glur_chr1	-	CL00113	cm	1	119	7726585	7726703	+	no	1	0.55	0	129.8	7.8e-25	!	*	-	-	-	-	-	-	5S ribosomal RNA
1405	5S_rRNA	RF00001	Glur_chr1	-	CL00113	cm	1	119	7727845	7727963	+	no	1	0.55	0	129.8	7.8e-25	!	*	-	-	-	-	-	-	5S ribosomal RNA
1406	5S_rRNA	RF00001	Glur_chr1	-	CL00113	cm	1	119	7728152	7728270	+	no	1	0.55	0	129.8	7.8e-25	!	*	-	-	-	-	-	-	5S ribosomal RNA
1407	5S_rRNA	RF00001	Glur_chr1	-	CL00113	cm	1	119	7729718	7729836	+	no	1	0.55	0	129.8	7.8e-25	!	*	-	-	-	-	-	-	5S ribosomal RNA
1408	5S_rRNA	RF00001	Glur_chr1	-	CL00113	cm	1	119	7730025	7730143	+	no	1	0.55	0	129.8	7.8e-25	!	*	-	-	-	-	-	-	5S ribosomal RNA
1409	5S_rRNA	RF00001	Glur_chr1	-	CL00113	cm	1	119	7731276	7731394	+	no	1	0.55	0	129.8	7.8e-25	!	*	-	-	-	-	-	-	5S ribosomal RNA
1410	5S_rRNA	RF00001	Glur_chr1	-	CL00113	cm	1	119	7731591	7731709	+	no	1	0.55	0	129.8	7.8e-25	!	*	-	-	-	-	-	-	5S ribosomal RNA
1411	5S_rRNA	RF00001	Glur_chr1	-	CL00113	cm	1	119	7731898	7732016	+	no	1	0.55	0	129.8	7.8e-25	!	*	-	-	-	-	-	-	5S ribosomal RNA
1412	5S_rRNA	RF00001	Glur_chr1	-	CL00113	cm	1	119	7733149	7733267	+	no	1	0.55	0	129.8	7.8e-25	!	*	-	-	-	-	-	-	5S ribosomal RNA
1413	5S_rRNA	RF00001	Glur_chr1	-	CL00113	cm	1	119	7733465	7733583	+	no	1	0.55	0	129.8	7.8e-25	!	*	-	-	-	-	-	-	5S ribosomal RNA
1414	5S_rRNA	RF00001	Glur_chr1	-	CL00113	cm	1	119	7733772	7733890	+	no	1	0.55	0	129.8	7.8e-25	!	*	-	-	-	-	-	-	5S ribosomal RNA
1415	5S_rRNA	RF00001	Glur_chr1	-	CL00113	cm	1	119	7735339	7735457	+	no	1	0.55	0	129.8	7.8e-25	!	*	-	-	-	-	-	-	5S ribosomal RNA
1416	5S_rRNA	RF00001	Glur_chr1	-	CL00113	cm	1	119	7735646	7735764	+	no	1	0.55	0	129.8	7.8e-25	!	*	-	-	-	-	-	-	5S ribosomal RNA
1417	5S_rRNA	RF00001	Glur_chr1	-	CL00113	cm	1	119	7736897	7737015	+	no	1	0.55	0	129.8	7.8e-25	!	*	-	-	-	-	-	-	5S ribosomal RNA
1418	5S_rRNA	RF00001	Glur_chr1	-	CL00113	cm	1	119	7737212	7737330	+	no	1	0.55	0	129.8	7.8e-25	!	*	-	-	-	-	-	-	5S ribosomal RNA
1419	5S_rRNA	RF00001	Glur_chr1	-	CL00113	cm	1	119	7738138	7738256	+	no	1	0.55	0	129.8	7.8e-25	!	*	-	-	-	-	-	-	5S ribosomal RNA
1420	5S_rRNA	RF00001	Glur_chr1	-	CL00113	cm	1	119	7739393	7739511	+	no	1	0.55	0	129.8	7.8e-25	!	*	-	-	-	-	-	-	5S ribosomal RNA
1421	5S_rRNA	RF00001	Glur_chr1	-	CL00113	cm	1	119	7740648	7740766	+	no	1	0.55	0	129.8	7.8e-25	!	*	-	-	-	-	-	-	5S ribosomal RNA
1422	5S_rRNA	RF00001	Glur_chr1	-	CL00113	cm	1	119	7741271	7741389	+	no	1	0.55	0	129.8	7.8e-25	!	*	-	-	-	-	-	-	5S ribosomal RNA
1423	5S_rRNA	RF00001	Glur_chr1	-	CL00113	cm	1	119	7741587	7741705	+	no	1	0.55	0	129.8	7.8e-25	!	*	-	-	-	-	-	-	5S ribosomal RNA
1424	5S_rRNA	RF00001	Glur_chr1	-	CL00113	cm	1	119	7742513	7742631	+	no	1	0.55	0	129.8	7.8e-25	!	*	-	-	-	-	-	-	5S ribosomal RNA
1425	5S_rRNA	RF00001	Glur_chr1	-	CL00113	cm	1	119	7743768	7743886	+	no	1	0.55	0	129.8	7.8e-25	!	*	-	-	-	-	-	-	5S ribosomal RNA
1426	5S_rRNA	RF00001	Glur_chr1	-	CL00113	cm	1	119	7745022	7745140	+	no	1	0.55	0	129.8	7.8e-25	!	*	-	-	-	-	-	-	5S ribosomal RNA
1427	5S_rRNA	RF00001	Glur_chr1	-	CL00113	cm	1	119	7745961	7746079	+	no	1	0.55	0	129.8	7.8e-25	!	*	-	-	-	-	-	-	5S ribosomal RNA
1428	5S_rRNA	RF00001	Glur_chr1	-	CL00113	cm	1	119	7746593	7746711	+	no	1	0.55	0	129.8	7.8e-25	!	*	-	-	-	-	-	-	5S ribosomal RNA
1429	5S_rRNA	RF00001	Glur_chr1	-	CL00113	cm	1	119	7746900	7747018	+	no	1	0.55	0	129.8	7.8e-25	!	*	-	-	-	-	-	-	5S ribosomal RNA
1430	5S_rRNA	RF00001	Glur_chr1	-	CL00113	cm	1	119	7748155	7748273	+	no	1	0.55	0	129.8	7.8e-25	!	*	-	-	-	-	-	-	5S ribosomal RNA
1431	5S_rRNA	RF00001	Glur_chr1	-	CL00113	cm	1	119	7749410	7749528	+	no	1	0.55	0	129.8	7.8e-25	!	*	-	-	-	-	-	-	5S ribosomal RNA
1432	5S_rRNA	RF00001	Glur_chr1	-	CL00113	cm	1	119	7750349	7750467	+	no	1	0.55	0	129.8	7.8e-25	!	*	-	-	-	-	-	-	5S ribosomal RNA
1433	5S_rRNA	RF00001	Glur_chr1	-	CL00113	cm	1	119	7751297	7751415	+	no	1	0.55	0	129.8	7.8e-25	!	*	-	-	-	-	-	-	5S ribosomal RNA
1434	5S_rRNA	RF00001	Glur_chr1	-	CL00113	cm	1	119	7752227	7752345	+	no	1	0.55	0	129.8	7.8e-25	!	*	-	-	-	-	-	-	5S ribosomal RNA
1435	5S_rRNA	RF00001	Glur_chr1	-	CL00113	cm	1	119	7753166	7753284	+	no	1	0.55	0	129.8	7.8e-25	!	*	-	-	-	-	-	-	5S ribosomal RNA
1436	5S_rRNA	RF00001	Glur_chr1	-	CL00113	cm	1	119	7754096	7754214	+	no	1	0.55	0	129.8	7.8e-25	!	*	-	-	-	-	-	-	5S ribosomal RNA
1437	5S_rRNA	RF00001	Glur_chr1	-	CL00113	cm	1	119	7754728	7754846	+	no	1	0.55	0	129.8	7.8e-25	!	*	-	-	-	-	-	-	5S ribosomal RNA
1438	5S_rRNA	RF00001	Glur_chr1	-	CL00113	cm	1	119	7755667	7755785	+	no	1	0.55	0	129.8	7.8e-25	!	*	-	-	-	-	-	-	5S ribosomal RNA
1439	5S_rRNA	RF00001	Glur_chr1	-	CL00113	cm	1	119	7757870	7757988	+	no	1	0.55	0	129.8	7.8e-25	!	*	-	-	-	-	-	-	5S ribosomal RNA
1440	5S_rRNA	RF00001	Glur_chr1	-	CL00113	cm	1	119	7758809	7758927	+	no	1	0.55	0	129.8	7.8e-25	!	*	-	-	-	-	-	-	5S ribosomal RNA
1441	5S_rRNA	RF00001	Glur_chr1	-	CL00113	cm	1	119	7760381	7760499	+	no	1	0.55	0	129.8	7.8e-25	!	*	-	-	-	-	-	-	5S ribosomal RNA
1442	5S_rRNA	RF00001	Glur_chr1	-	CL00113	cm	1	119	7761320	7761438	+	no	1	0.55	0	129.8	7.8e-25	!	*	-	-	-	-	-	-	5S ribosomal RNA
1443	5S_rRNA	RF00001	Glur_chr1	-	CL00113	cm	1	119	7762259	7762377	+	no	1	0.55	0	129.8	7.8e-25	!	*	-	-	-	-	-	-	5S ribosomal RNA
1444	5S_rRNA	RF00001	Glur_chr1	-	CL00113	cm	1	119	7762882	7763000	+	no	1	0.55	0	129.8	7.8e-25	!	*	-	-	-	-	-	-	5S ribosomal RNA
1445	5S_rRNA	RF00001	Glur_chr1	-	CL00113	cm	1	119	7763830	7763948	+	no	1	0.55	0	129.8	7.8e-25	!	*	-	-	-	-	-	-	5S ribosomal RNA
1446	5S_rRNA	RF00001	Glur_chr1	-	CL00113	cm	1	119	7764453	7764571	+	no	1	0.55	0	129.8	7.8e-25	!	*	-	-	-	-	-	-	5S ribosomal RNA
1447	5S_rRNA	RF00001	Glur_chr1	-	CL00113	cm	1	119	7765401	7765519	+	no	1	0.55	0	129.8	7.8e-25	!	*	-	-	-	-	-	-	5S ribosomal RNA
1448	5S_rRNA	RF00001	Glur_chr1	-	CL00113	cm	1	119	7766024	7766142	+	no	1	0.55	0	129.8	7.8e-25	!	*	-	-	-	-	-	-	5S ribosomal RNA
1449	5S_rRNA	RF00001	Glur_chr1	-	CL00113	cm	1	119	7767590	7767708	+	no	1	0.55	0	129.8	7.8e-25	!	*	-	-	-	-	-	-	5S ribosomal RNA
1450	5S_rRNA	RF00001	Glur_chr1	-	CL00113	cm	1	119	7768832	7768950	+	no	1	0.55	0	129.8	7.8e-25	!	*	-	-	-	-	-	-	5S ribosomal RNA
1451	5S_rRNA	RF00001	Glur_chr1	-	CL00113	cm	1	119	7770087	7770205	+	no	1	0.55	0	129.8	7.8e-25	!	*	-	-	-	-	-	-	5S ribosomal RNA
1452	5S_rRNA	RF00001	Glur_chr1	-	CL00113	cm	1	119	7771649	7771767	+	no	1	0.55	0	129.8	7.8e-25	!	*	-	-	-	-	-	-	5S ribosomal RNA
1453	5S_rRNA	RF00001	Glur_chr1	-	CL00113	cm	1	119	7773211	7773329	+	no	1	0.55	0	129.8	7.8e-25	!	*	-	-	-	-	-	-	5S ribosomal RNA
1454	5S_rRNA	RF00001	Glur_chr1	-	CL00113	cm	1	119	7774467	7774585	+	no	1	0.55	0	129.8	7.8e-25	!	*	-	-	-	-	-	-	5S ribosomal RNA
1455	5S_rRNA	RF00001	Glur_chr1	-	CL00113	cm	1	119	7776029	7776147	+	no	1	0.55	0	129.8	7.8e-25	!	*	-	-	-	-	-	-	5S ribosomal RNA
1456	5S_rRNA	RF00001	Glur_chr1	-	CL00113	cm	1	119	7776661	7776779	+	no	1	0.55	0	129.8	7.8e-25	!	*	-	-	-	-	-	-	5S ribosomal RNA
1457	5S_rRNA	RF00001	Glur_chr1	-	CL00113	cm	1	119	7776977	7777095	+	no	1	0.55	0	129.8	7.8e-25	!	*	-	-	-	-	-	-	5S ribosomal RNA
1458	5S_rRNA	RF00001	Glur_chr1	-	CL00113	cm	1	119	7777600	7777718	+	no	1	0.55	0	129.8	7.8e-25	!	*	-	-	-	-	-	-	5S ribosomal RNA
1459	5S_rRNA	RF00001	Glur_chr1	-	CL00113	cm	1	119	7778539	7778657	+	no	1	0.55	0	129.8	7.8e-25	!	*	-	-	-	-	-	-	5S ribosomal RNA
1460	5S_rRNA	RF00001	Glur_chr1	-	CL00113	cm	1	119	7779171	7779289	+	no	1	0.55	0	129.8	7.8e-25	!	*	-	-	-	-	-	-	5S ribosomal RNA
1461	5S_rRNA	RF00001	Glur_chr1	-	CL00113	cm	1	119	7779487	7779605	+	no	1	0.55	0	129.8	7.8e-25	!	*	-	-	-	-	-	-	5S ribosomal RNA
1462	5S_rRNA	RF00001	Glur_chr1	-	CL00113	cm	1	119	7780110	7780228	+	no	1	0.55	0	129.8	7.8e-25	!	*	-	-	-	-	-	-	5S ribosomal RNA
1463	5S_rRNA	RF00001	Glur_chr1	-	CL00113	cm	1	119	7781049	7781167	+	no	1	0.55	0	129.8	7.8e-25	!	*	-	-	-	-	-	-	5S ribosomal RNA
1464	5S_rRNA	RF00001	Glur_chr1	-	CL00113	cm	1	119	7783243	7783361	+	no	1	0.55	0	129.8	7.8e-25	!	*	-	-	-	-	-	-	5S ribosomal RNA
1465	5S_rRNA	RF00001	Glur_chr1	-	CL00113	cm	1	119	7785437	7785555	+	no	1	0.55	0	129.8	7.8e-25	!	*	-	-	-	-	-	-	5S ribosomal RNA
1466	5S_rRNA	RF00001	Glur_chr1	-	CL00113	cm	1	119	7787008	7787126	+	no	1	0.55	0	129.8	7.8e-25	!	*	-	-	-	-	-	-	5S ribosomal RNA
1467	5S_rRNA	RF00001	Glur_chr1	-	CL00113	cm	1	119	7787640	7787758	+	no	1	0.55	0	129.8	7.8e-25	!	*	-	-	-	-	-	-	5S ribosomal RNA
1468	5S_rRNA	RF00001	Glur_chr1	-	CL00113	cm	1	119	7787956	7788074	+	no	1	0.55	0	129.8	7.8e-25	!	*	-	-	-	-	-	-	5S ribosomal RNA
1469	5S_rRNA	RF00001	Glur_chr1	-	CL00113	cm	1	119	7788894	7789012	+	no	1	0.55	0	129.8	7.8e-25	!	*	-	-	-	-	-	-	5S ribosomal RNA
1470	5S_rRNA	RF00001	Glur_chr1	-	CL00113	cm	1	119	7789517	7789635	+	no	1	0.55	0	129.8	7.8e-25	!	*	-	-	-	-	-	-	5S ribosomal RNA
1471	5S_rRNA	RF00001	Glur_chr1	-	CL00113	cm	1	119	7792036	7792154	+	no	1	0.55	0	129.8	7.8e-25	!	*	-	-	-	-	-	-	5S ribosomal RNA
1472	5S_rRNA	RF00001	Glur_chr1	-	CL00113	cm	1	119	7792343	7792461	+	no	1	0.55	0	129.8	7.8e-25	!	*	-	-	-	-	-	-	5S ribosomal RNA
1473	5S_rRNA	RF00001	Glur_chr1	-	CL00113	cm	1	119	7793281	7793399	+	no	1	0.55	0	129.8	7.8e-25	!	*	-	-	-	-	-	-	5S ribosomal RNA
1474	5S_rRNA	RF00001	Glur_chr1	-	CL00113	cm	1	119	7793597	7793715	+	no	1	0.55	0	129.8	7.8e-25	!	*	-	-	-	-	-	-	5S ribosomal RNA
1475	5S_rRNA	RF00001	Glur_chr1	-	CL00113	cm	1	119	7794544	7794662	+	no	1	0.55	0	129.8	7.8e-25	!	*	-	-	-	-	-	-	5S ribosomal RNA
1476	5S_rRNA	RF00001	Glur_chr1	-	CL00113	cm	1	119	7794851	7794969	+	no	1	0.55	0	129.8	7.8e-25	!	*	-	-	-	-	-	-	5S ribosomal RNA
1477	5S_rRNA	RF00001	Glur_chr1	-	CL00113	cm	1	119	7795789	7795907	+	no	1	0.55	0	129.8	7.8e-25	!	*	-	-	-	-	-	-	5S ribosomal RNA
1478	5S_rRNA	RF00001	Glur_chr1	-	CL00113	cm	1	119	7797367	7797485	+	no	1	0.55	0	129.8	7.8e-25	!	*	-	-	-	-	-	-	5S ribosomal RNA
1479	5S_rRNA	RF00001	Glur_chr1	-	CL00113	cm	1	119	7797674	7797792	+	no	1	0.55	0	129.8	7.8e-25	!	*	-	-	-	-	-	-	5S ribosomal RNA
1480	5S_rRNA	RF00001	Glur_chr1	-	CL00113	cm	1	119	7798612	7798730	+	no	1	0.55	0	129.8	7.8e-25	!	*	-	-	-	-	-	-	5S ribosomal RNA
1481	5S_rRNA	RF00001	Glur_chr1	-	CL00113	cm	1	119	7799559	7799677	+	no	1	0.55	0	129.8	7.8e-25	!	*	-	-	-	-	-	-	5S ribosomal RNA
1482	5S_rRNA	RF00001	Glur_chr1	-	CL00113	cm	1	119	7800480	7800598	+	no	1	0.55	0	129.8	7.8e-25	!	*	-	-	-	-	-	-	5S ribosomal RNA
1483	5S_rRNA	RF00001	Glur_chr1	-	CL00113	cm	1	119	7801429	7801547	+	no	1	0.55	0	129.8	7.8e-25	!	*	-	-	-	-	-	-	5S ribosomal RNA
1484	5S_rRNA	RF00001	Glur_chr1	-	CL00113	cm	1	119	7803926	7804044	+	no	1	0.55	0	129.8	7.8e-25	!	*	-	-	-	-	-	-	5S ribosomal RNA
1485	5S_rRNA	RF00001	Glur_chr1	-	CL00113	cm	1	119	7805491	7805609	+	no	1	0.55	0	129.8	7.8e-25	!	*	-	-	-	-	-	-	5S ribosomal RNA
1486	5S_rRNA	RF00001	Glur_chr1	-	CL00113	cm	1	119	7805807	7805925	+	no	1	0.55	0	129.8	7.8e-25	!	*	-	-	-	-	-	-	5S ribosomal RNA
1487	5S_rRNA	RF00001	Glur_chr1	-	CL00113	cm	1	119	7806754	7806872	+	no	1	0.55	0	129.8	7.8e-25	!	*	-	-	-	-	-	-	5S ribosomal RNA
1488	5S_rRNA	RF00001	Glur_chr1	-	CL00113	cm	1	119	7808315	7808433	+	no	1	0.55	0	129.8	7.8e-25	!	*	-	-	-	-	-	-	5S ribosomal RNA
1489	5S_rRNA	RF00001	Glur_chr1	-	CL00113	cm	1	119	7810191	7810309	+	no	1	0.55	0	129.8	7.8e-25	!	*	-	-	-	-	-	-	5S ribosomal RNA
1490	5S_rRNA	RF00001	Glur_chr1	-	CL00113	cm	1	119	7811753	7811871	+	no	1	0.55	0	129.8	7.8e-25	!	*	-	-	-	-	-	-	5S ribosomal RNA
1491	5S_rRNA	RF00001	Glur_chr1	-	CL00113	cm	1	119	7813315	7813433	+	no	1	0.55	0	129.8	7.8e-25	!	*	-	-	-	-	-	-	5S ribosomal RNA
1492	5S_rRNA	RF00001	Glur_chr1	-	CL00113	cm	1	119	7814250	7814368	+	no	1	0.55	0	129.8	7.8e-25	!	*	-	-	-	-	-	-	5S ribosomal RNA
1493	5S_rRNA	RF00001	Glur_chr1	-	CL00113	cm	1	119	7815506	7815624	+	no	1	0.55	0	129.8	7.8e-25	!	*	-	-	-	-	-	-	5S ribosomal RNA
1494	5S_rRNA	RF00001	Glur_chr1	-	CL00113	cm	1	119	7818659	7818777	+	no	1	0.55	0	129.8	7.8e-25	!	*	-	-	-	-	-	-	5S ribosomal RNA
1495	5S_rRNA	RF00001	Glur_chr1	-	CL00113	cm	1	119	7820231	7820349	+	no	1	0.55	0	129.8	7.8e-25	!	*	-	-	-	-	-	-	5S ribosomal RNA
1496	5S_rRNA	RF00001	Glur_chr1	-	CL00113	cm	1	119	7821784	7821902	+	no	1	0.55	0	129.8	7.8e-25	!	*	-	-	-	-	-	-	5S ribosomal RNA
1497	5S_rRNA	RF00001	Glur_chr1	-	CL00113	cm	1	119	7822091	7822209	+	no	1	0.55	0	129.8	7.8e-25	!	*	-	-	-	-	-	-	5S ribosomal RNA
1498	5S_rRNA	RF00001	Glur_chr1	-	CL00113	cm	1	119	7823021	7823139	+	no	1	0.55	0	129.8	7.8e-25	!	*	-	-	-	-	-	-	5S ribosomal RNA
1499	5S_rRNA	RF00001	Glur_chr1	-	CL00113	cm	1	119	7823970	7824088	+	no	1	0.55	0	129.8	7.8e-25	!	*	-	-	-	-	-	-	5S ribosomal RNA
1500	5S_rRNA	RF00001	Glur_chr1	-	CL00113	cm	1	119	7826160	7826278	+	no	1	0.55	0	129.8	7.8e-25	!	*	-	-	-	-	-	-	5S ribosomal RNA
1501	5S_rRNA	RF00001	Glur_chr1	-	CL00113	cm	1	119	7829288	7829406	+	no	1	0.55	0	129.8	7.8e-25	!	*	-	-	-	-	-	-	5S ribosomal RNA
1502	5S_rRNA	RF00001	Glur_chr1	-	CL00113	cm	1	119	7830859	7830977	+	no	1	0.55	0	129.8	7.8e-25	!	*	-	-	-	-	-	-	5S ribosomal RNA
1503	5S_rRNA	RF00001	Glur_chr1	-	CL00113	cm	1	119	7832745	7832863	+	no	1	0.55	0	129.8	7.8e-25	!	*	-	-	-	-	-	-	5S ribosomal RNA
1504	5S_rRNA	RF00001	Glur_chr1	-	CL00113	cm	1	119	7835568	7835686	+	no	1	0.55	0	129.8	7.8e-25	!	*	-	-	-	-	-	-	5S ribosomal RNA
1505	5S_rRNA	RF00001	Glur_chr1	-	CL00113	cm	1	119	7837438	7837556	+	no	1	0.55	0	129.8	7.8e-25	!	*	-	-	-	-	-	-	5S ribosomal RNA
1506	5S_rRNA	RF00001	Glur_chr1	-	CL00113	cm	1	119	7839935	7840053	+	no	1	0.55	0	129.8	7.8e-25	!	*	-	-	-	-	-	-	5S ribosomal RNA
1507	5S_rRNA	RF00001	Glur_chr1	-	CL00113	cm	1	119	7841808	7841926	+	no	1	0.55	0	129.8	7.8e-25	!	*	-	-	-	-	-	-	5S ribosomal RNA
1508	5S_rRNA	RF00001	Glur_chr1	-	CL00113	cm	1	119	7842115	7842233	+	no	1	0.55	0	129.8	7.8e-25	!	*	-	-	-	-	-	-	5S ribosomal RNA
1509	5S_rRNA	RF00001	Glur_chr1	-	CL00113	cm	1	119	7844621	7844739	+	no	1	0.55	0	129.8	7.8e-25	!	*	-	-	-	-	-	-	5S ribosomal RNA
1510	5S_rRNA	RF00001	Glur_chr1	-	CL00113	cm	1	119	7847131	7847249	+	no	1	0.55	0	129.8	7.8e-25	!	*	-	-	-	-	-	-	5S ribosomal RNA
1511	5S_rRNA	RF00001	Glur_chr1	-	CL00113	cm	1	119	7847447	7847565	+	no	1	0.55	0	129.8	7.8e-25	!	*	-	-	-	-	-	-	5S ribosomal RNA
1512	5S_rRNA	RF00001	Glur_chr1	-	CL00113	cm	1	119	7849009	7849127	+	no	1	0.55	0	129.8	7.8e-25	!	*	-	-	-	-	-	-	5S ribosomal RNA
1513	5S_rRNA	RF00001	Glur_chr1	-	CL00113	cm	1	119	7849325	7849443	+	no	1	0.55	0	129.8	7.8e-25	!	*	-	-	-	-	-	-	5S ribosomal RNA
1514	5S_rRNA	RF00001	Glur_chr1	-	CL00113	cm	1	119	7850887	7851005	+	no	1	0.55	0	129.8	7.8e-25	!	*	-	-	-	-	-	-	5S ribosomal RNA
1515	5S_rRNA	RF00001	Glur_chr1	-	CL00113	cm	1	119	7851203	7851321	+	no	1	0.55	0	129.8	7.8e-25	!	*	-	-	-	-	-	-	5S ribosomal RNA
1516	5S_rRNA	RF00001	Glur_chr1	-	CL00113	cm	1	119	7853713	7853831	+	no	1	0.55	0	129.8	7.8e-25	!	*	-	-	-	-	-	-	5S ribosomal RNA
1517	5S_rRNA	RF00001	Glur_chr1	-	CL00113	cm	1	119	7854030	7854148	+	no	1	0.55	0	129.8	7.8e-25	!	*	-	-	-	-	-	-	5S ribosomal RNA
1518	5S_rRNA	RF00001	Glur_chr1	-	CL00113	cm	1	119	7855612	7855730	+	no	1	0.55	0	129.8	7.8e-25	!	*	-	-	-	-	-	-	5S ribosomal RNA
1519	5S_rRNA	RF00001	Glur_chr1	-	CL00113	cm	1	119	7856551	7856669	+	no	1	0.55	0	129.8	7.8e-25	!	*	-	-	-	-	-	-	5S ribosomal RNA
1520	5S_rRNA	RF00001	Glur_chr1	-	CL00113	cm	1	119	7856869	7856987	+	no	1	0.55	0	129.8	7.8e-25	!	*	-	-	-	-	-	-	5S ribosomal RNA
1521	5S_rRNA	RF00001	Glur_chr1	-	CL00113	cm	1	119	7857186	7857304	+	no	1	0.55	0	129.8	7.8e-25	!	*	-	-	-	-	-	-	5S ribosomal RNA
1522	5S_rRNA	RF00001	Glur_chr1	-	CL00113	cm	1	119	7857502	7857620	+	no	1	0.55	0	129.8	7.8e-25	!	*	-	-	-	-	-	-	5S ribosomal RNA
1523	5S_rRNA	RF00001	Glur_chr1	-	CL00113	cm	1	119	7859084	7859202	+	no	1	0.55	0	129.8	7.8e-25	!	*	-	-	-	-	-	-	5S ribosomal RNA
1524	5S_rRNA	RF00001	Glur_chr1	-	CL00113	cm	1	119	7860023	7860141	+	no	1	0.55	0	129.8	7.8e-25	!	*	-	-	-	-	-	-	5S ribosomal RNA
1525	5S_rRNA	RF00001	Glur_chr1	-	CL00113	cm	1	119	7860341	7860459	+	no	1	0.55	0	129.8	7.8e-25	!	*	-	-	-	-	-	-	5S ribosomal RNA
1526	5S_rRNA	RF00001	Glur_chr1	-	CL00113	cm	1	119	7860658	7860776	+	no	1	0.55	0	129.8	7.8e-25	!	*	-	-	-	-	-	-	5S ribosomal RNA
1527	5S_rRNA	RF00001	Glur_chr1	-	CL00113	cm	1	119	7860974	7861092	+	no	1	0.55	0	129.8	7.8e-25	!	*	-	-	-	-	-	-	5S ribosomal RNA
1528	5S_rRNA	RF00001	Glur_chr1	-	CL00113	cm	1	119	7862556	7862674	+	no	1	0.55	0	129.8	7.8e-25	!	*	-	-	-	-	-	-	5S ribosomal RNA
1529	5S_rRNA	RF00001	Glur_chr1	-	CL00113	cm	1	119	7863495	7863613	+	no	1	0.55	0	129.8	7.8e-25	!	*	-	-	-	-	-	-	5S ribosomal RNA
1530	5S_rRNA	RF00001	Glur_chr1	-	CL00113	cm	1	119	7863813	7863931	+	no	1	0.55	0	129.8	7.8e-25	!	*	-	-	-	-	-	-	5S ribosomal RNA
1531	5S_rRNA	RF00001	Glur_chr1	-	CL00113	cm	1	119	7864446	7864564	+	no	1	0.55	0	129.8	7.8e-25	!	*	-	-	-	-	-	-	5S ribosomal RNA
1532	5S_rRNA	RF00001	Glur_chr1	-	CL00113	cm	1	119	7867905	7868023	+	no	1	0.55	0	129.8	7.8e-25	!	*	-	-	-	-	-	-	5S ribosomal RNA
1533	5S_rRNA	RF00001	Glur_chr1	-	CL00113	cm	1	119	7870435	7870553	+	no	1	0.55	0	129.8	7.8e-25	!	*	-	-	-	-	-	-	5S ribosomal RNA
1534	5S_rRNA	RF00001	Glur_chr1	-	CL00113	cm	1	119	7871058	7871176	+	no	1	0.55	0	129.8	7.8e-25	!	*	-	-	-	-	-	-	5S ribosomal RNA
1535	5S_rRNA	RF00001	Glur_chr1	-	CL00113	cm	1	119	7873578	7873696	+	no	1	0.55	0	129.8	7.8e-25	!	*	-	-	-	-	-	-	5S ribosomal RNA
1536	5S_rRNA	RF00001	Glur_chr1	-	CL00113	cm	1	119	7874201	7874319	+	no	1	0.55	0	129.8	7.8e-25	!	*	-	-	-	-	-	-	5S ribosomal RNA
1537	5S_rRNA	RF00001	Glur_chr1	-	CL00113	cm	1	119	7874517	7874635	+	no	1	0.55	0	129.8	7.8e-25	!	*	-	-	-	-	-	-	5S ribosomal RNA
1538	5S_rRNA	RF00001	Glur_chr1	-	CL00113	cm	1	119	7875466	7875584	+	no	1	0.55	0	129.8	7.8e-25	!	*	-	-	-	-	-	-	5S ribosomal RNA
1539	5S_rRNA	RF00001	Glur_chr1	-	CL00113	cm	1	119	7877987	7878105	+	no	1	0.55	0	129.8	7.8e-25	!	*	-	-	-	-	-	-	5S ribosomal RNA
1540	5S_rRNA	RF00001	Glur_chr1	-	CL00113	cm	1	119	7878610	7878728	+	no	1	0.55	0	129.8	7.8e-25	!	*	-	-	-	-	-	-	5S ribosomal RNA
1541	5S_rRNA	RF00001	Glur_chr1	-	CL00113	cm	1	119	7878926	7879044	+	no	1	0.55	0	129.8	7.8e-25	!	*	-	-	-	-	-	-	5S ribosomal RNA
1542	5S_rRNA	RF00001	Glur_chr1	-	CL00113	cm	1	119	7880498	7880616	+	no	1	0.55	0	129.8	7.8e-25	!	*	-	-	-	-	-	-	5S ribosomal RNA
1543	5S_rRNA	RF00001	Glur_chr1	-	CL00113	cm	1	119	7881121	7881239	+	no	1	0.55	0	129.8	7.8e-25	!	*	-	-	-	-	-	-	5S ribosomal RNA
1544	5S_rRNA	RF00001	Glur_chr1	-	CL00113	cm	1	119	7883650	7883768	+	no	1	0.55	0	129.8	7.8e-25	!	*	-	-	-	-	-	-	5S ribosomal RNA
1545	5S_rRNA	RF00001	Glur_chr1	-	CL00113	cm	1	119	7886170	7886288	+	no	1	0.55	0	129.8	7.8e-25	!	*	-	-	-	-	-	-	5S ribosomal RNA
1546	5S_rRNA	RF00001	Glur_chr1	-	CL00113	cm	1	119	7887109	7887227	+	no	1	0.55	0	129.8	7.8e-25	!	*	-	-	-	-	-	-	5S ribosomal RNA
1547	5S_rRNA	RF00001	Glur_chr1	-	CL00113	cm	1	119	7887427	7887545	+	no	1	0.55	0	129.8	7.8e-25	!	*	-	-	-	-	-	-	5S ribosomal RNA
1548	5S_rRNA	RF00001	Glur_chr1	-	CL00113	cm	1	119	7888060	7888178	+	no	1	0.55	0	129.8	7.8e-25	!	*	-	-	-	-	-	-	5S ribosomal RNA
1549	5S_rRNA	RF00001	Glur_chr1	-	CL00113	cm	1	119	7888999	7889117	+	no	1	0.55	0	129.8	7.8e-25	!	*	-	-	-	-	-	-	5S ribosomal RNA
1550	5S_rRNA	RF00001	Glur_chr1	-	CL00113	cm	1	119	7889317	7889435	+	no	1	0.55	0	129.8	7.8e-25	!	*	-	-	-	-	-	-	5S ribosomal RNA
1551	5S_rRNA	RF00001	Glur_chr1	-	CL00113	cm	1	119	7891205	7891323	+	no	1	0.55	0	129.8	7.8e-25	!	*	-	-	-	-	-	-	5S ribosomal RNA
1552	5S_rRNA	RF00001	Glur_chr1	-	CL00113	cm	1	119	7891523	7891641	+	no	1	0.55	0	129.8	7.8e-25	!	*	-	-	-	-	-	-	5S ribosomal RNA
1553	5S_rRNA	RF00001	Glur_chr1	-	CL00113	cm	1	119	7892156	7892274	+	no	1	0.55	0	129.8	7.8e-25	!	*	-	-	-	-	-	-	5S ribosomal RNA
1554	5S_rRNA	RF00001	Glur_chr1	-	CL00113	cm	1	119	7893095	7893213	+	no	1	0.55	0	129.8	7.8e-25	!	*	-	-	-	-	-	-	5S ribosomal RNA
1555	5S_rRNA	RF00001	Glur_chr1	-	CL00113	cm	1	119	7893413	7893531	+	no	1	0.55	0	129.8	7.8e-25	!	*	-	-	-	-	-	-	5S ribosomal RNA
1556	5S_rRNA	RF00001	Glur_chr1	-	CL00113	cm	1	119	7894046	7894164	+	no	1	0.55	0	129.8	7.8e-25	!	*	-	-	-	-	-	-	5S ribosomal RNA
1557	5S_rRNA	RF00001	Glur_chr1	-	CL00113	cm	1	119	7894678	7894796	+	no	1	0.55	0	129.8	7.8e-25	!	*	-	-	-	-	-	-	5S ribosomal RNA
1558	5S_rRNA	RF00001	Glur_chr1	-	CL00113	cm	1	119	7895617	7895735	+	no	1	0.55	0	129.8	7.8e-25	!	*	-	-	-	-	-	-	5S ribosomal RNA
1559	5S_rRNA	RF00001	Glur_chr1	-	CL00113	cm	1	119	7895935	7896053	+	no	1	0.55	0	129.8	7.8e-25	!	*	-	-	-	-	-	-	5S ribosomal RNA
1560	5S_rRNA	RF00001	Glur_chr1	-	CL00113	cm	1	119	7896251	7896369	+	no	1	0.55	0	129.8	7.8e-25	!	*	-	-	-	-	-	-	5S ribosomal RNA
1561	5S_rRNA	RF00001	Glur_chr1	-	CL00113	cm	1	119	7897190	7897308	+	no	1	0.55	0	129.8	7.8e-25	!	*	-	-	-	-	-	-	5S ribosomal RNA
1562	5S_rRNA	RF00001	Glur_chr1	-	CL00113	cm	1	119	7897509	7897627	+	no	1	0.55	0	129.8	7.8e-25	!	*	-	-	-	-	-	-	5S ribosomal RNA
1563	5S_rRNA	RF00001	Glur_chr1	-	CL00113	cm	1	119	7898142	7898260	+	no	1	0.55	0	129.8	7.8e-25	!	*	-	-	-	-	-	-	5S ribosomal RNA
1564	5S_rRNA	RF00001	Glur_chr1	-	CL00113	cm	1	119	7899090	7899208	+	no	1	0.55	0	129.8	7.8e-25	!	*	-	-	-	-	-	-	5S ribosomal RNA
1565	5S_rRNA	RF00001	Glur_chr1	-	CL00113	cm	1	119	7899408	7899526	+	no	1	0.55	0	129.8	7.8e-25	!	*	-	-	-	-	-	-	5S ribosomal RNA
1566	5S_rRNA	RF00001	Glur_chr1	-	CL00113	cm	1	119	7900041	7900159	+	no	1	0.55	0	129.8	7.8e-25	!	*	-	-	-	-	-	-	5S ribosomal RNA
1567	5S_rRNA	RF00001	Glur_chr1	-	CL00113	cm	1	119	7901305	7901423	+	no	1	0.55	0	129.8	7.8e-25	!	*	-	-	-	-	-	-	5S ribosomal RNA
1568	5S_rRNA	RF00001	Glur_chr1	-	CL00113	cm	1	119	7901623	7901741	+	no	1	0.55	0	129.8	7.8e-25	!	*	-	-	-	-	-	-	5S ribosomal RNA
1569	5S_rRNA	RF00001	Glur_chr1	-	CL00113	cm	1	119	7901939	7902057	+	no	1	0.55	0	129.8	7.8e-25	!	*	-	-	-	-	-	-	5S ribosomal RNA
1570	5S_rRNA	RF00001	Glur_chr1	-	CL00113	cm	1	119	7902878	7902996	+	no	1	0.55	0	129.8	7.8e-25	!	*	-	-	-	-	-	-	5S ribosomal RNA
1571	5S_rRNA	RF00001	Glur_chr1	-	CL00113	cm	1	119	7903196	7903314	+	no	1	0.55	0	129.8	7.8e-25	!	*	-	-	-	-	-	-	5S ribosomal RNA
1572	5S_rRNA	RF00001	Glur_chr1	-	CL00113	cm	1	119	7903829	7903947	+	no	1	0.55	0	129.8	7.8e-25	!	*	-	-	-	-	-	-	5S ribosomal RNA
1573	5S_rRNA	RF00001	Glur_chr1	-	CL00113	cm	1	119	7904777	7904895	+	no	1	0.55	0	129.8	7.8e-25	!	*	-	-	-	-	-	-	5S ribosomal RNA
1574	5S_rRNA	RF00001	Glur_chr1	-	CL00113	cm	1	119	7908340	7908458	+	no	1	0.55	0	129.8	7.8e-25	!	*	-	-	-	-	-	-	5S ribosomal RNA
1575	5S_rRNA	RF00001	Glur_chr1	-	CL00113	cm	1	119	7908973	7909091	+	no	1	0.55	0	129.8	7.8e-25	!	*	-	-	-	-	-	-	5S ribosomal RNA
1576	5S_rRNA	RF00001	Glur_chr1	-	CL00113	cm	1	119	7909921	7910039	+	no	1	0.55	0	129.8	7.8e-25	!	*	-	-	-	-	-	-	5S ribosomal RNA
1577	5S_rRNA	RF00001	Glur_chr1	-	CL00113	cm	1	119	7911492	7911610	+	no	1	0.55	0	129.8	7.8e-25	!	*	-	-	-	-	-	-	5S ribosomal RNA
1578	5S_rRNA	RF00001	Glur_chr1	-	CL00113	cm	1	119	7912440	7912558	+	no	1	0.55	0	129.8	7.8e-25	!	*	-	-	-	-	-	-	5S ribosomal RNA
1579	5S_rRNA	RF00001	Glur_chr1	-	CL00113	cm	1	119	7913379	7913497	+	no	1	0.55	0	129.8	7.8e-25	!	*	-	-	-	-	-	-	5S ribosomal RNA
1580	5S_rRNA	RF00001	Glur_chr1	-	CL00113	cm	1	119	7913697	7913815	+	no	1	0.55	0	129.8	7.8e-25	!	*	-	-	-	-	-	-	5S ribosomal RNA
1581	5S_rRNA	RF00001	Glur_chr1	-	CL00113	cm	1	119	7914962	7915080	+	no	1	0.55	0	129.8	7.8e-25	!	*	-	-	-	-	-	-	5S ribosomal RNA
1582	5S_rRNA	RF00001	Glur_chr1	-	CL00113	cm	1	119	7916226	7916344	+	no	1	0.55	0	129.8	7.8e-25	!	*	-	-	-	-	-	-	5S ribosomal RNA
1583	5S_rRNA	RF00001	Glur_chr1	-	CL00113	cm	1	119	7917164	7917282	+	no	1	0.55	0	129.8	7.8e-25	!	*	-	-	-	-	-	-	5S ribosomal RNA
1584	5S_rRNA	RF00001	Glur_chr1	-	CL00113	cm	1	119	7918114	7918232	+	no	1	0.55	0	129.8	7.8e-25	!	*	-	-	-	-	-	-	5S ribosomal RNA
1585	5S_rRNA	RF00001	Glur_chr1	-	CL00113	cm	1	119	7918432	7918550	+	no	1	0.55	0	129.8	7.8e-25	!	*	-	-	-	-	-	-	5S ribosomal RNA
1586	5S_rRNA	RF00001	Glur_chr1	-	CL00113	cm	1	119	7918748	7918866	+	no	1	0.55	0	129.8	7.8e-25	!	*	-	-	-	-	-	-	5S ribosomal RNA
1587	5S_rRNA	RF00001	Glur_chr1	-	CL00113	cm	1	119	7919687	7919805	+	no	1	0.55	0	129.8	7.8e-25	!	*	-	-	-	-	-	-	5S ribosomal RNA
1588	5S_rRNA	RF00001	Glur_chr1	-	CL00113	cm	1	119	7920637	7920755	+	no	1	0.55	0	129.8	7.8e-25	!	*	-	-	-	-	-	-	5S ribosomal RNA
1589	5S_rRNA	RF00001	Glur_chr1	-	CL00113	cm	1	119	7921587	7921705	+	no	1	0.55	0	129.8	7.8e-25	!	*	-	-	-	-	-	-	5S ribosomal RNA
1590	5S_rRNA	RF00001	Glur_chr1	-	CL00113	cm	1	119	7921894	7922012	+	no	1	0.55	0	129.8	7.8e-25	!	*	-	-	-	-	-	-	5S ribosomal RNA
1591	5S_rRNA	RF00001	Glur_chr1	-	CL00113	cm	1	119	7922844	7922962	+	no	1	0.55	0	129.8	7.8e-25	!	*	-	-	-	-	-	-	5S ribosomal RNA
1592	5S_rRNA	RF00001	Glur_chr1	-	CL00113	cm	1	119	7923794	7923912	+	no	1	0.55	0	129.8	7.8e-25	!	*	-	-	-	-	-	-	5S ribosomal RNA
1593	5S_rRNA	RF00001	Glur_chr1	-	CL00113	cm	1	119	7924112	7924230	+	no	1	0.55	0	129.8	7.8e-25	!	*	-	-	-	-	-	-	5S ribosomal RNA
1594	5S_rRNA	RF00001	Glur_chr1	-	CL00113	cm	1	119	7924428	7924546	+	no	1	0.55	0	129.8	7.8e-25	!	*	-	-	-	-	-	-	5S ribosomal RNA
1595	5S_rRNA	RF00001	Glur_chr1	-	CL00113	cm	1	119	7925367	7925485	+	no	1	0.55	0	129.8	7.8e-25	!	*	-	-	-	-	-	-	5S ribosomal RNA
1596	5S_rRNA	RF00001	Glur_chr1	-	CL00113	cm	1	119	7925685	7925803	+	no	1	0.55	0	129.8	7.8e-25	!	*	-	-	-	-	-	-	5S ribosomal RNA
1597	5S_rRNA	RF00001	Glur_chr1	-	CL00113	cm	1	119	7926318	7926436	+	no	1	0.55	0	129.8	7.8e-25	!	*	-	-	-	-	-	-	5S ribosomal RNA
1598	5S_rRNA	RF00001	Glur_chr1	-	CL00113	cm	1	119	7927266	7927384	+	no	1	0.55	0	129.8	7.8e-25	!	*	-	-	-	-	-	-	5S ribosomal RNA
1599	5S_rRNA	RF00001	Glur_chr1	-	CL00113	cm	1	119	7927584	7927702	+	no	1	0.55	0	129.8	7.8e-25	!	*	-	-	-	-	-	-	5S ribosomal RNA
1600	5S_rRNA	RF00001	Glur_chr1	-	CL00113	cm	1	119	7928216	7928334	+	no	1	0.55	0	129.8	7.8e-25	!	*	-	-	-	-	-	-	5S ribosomal RNA
1601	5S_rRNA	RF00001	Glur_chr1	-	CL00113	cm	1	119	7929164	7929282	+	no	1	0.55	0	129.8	7.8e-25	!	*	-	-	-	-	-	-	5S ribosomal RNA
1602	5S_rRNA	RF00001	Glur_chr1	-	CL00113	cm	1	119	7930103	7930221	+	no	1	0.55	0	129.8	7.8e-25	!	*	-	-	-	-	-	-	5S ribosomal RNA
1603	5S_rRNA	RF00001	Glur_chr1	-	CL00113	cm	1	119	7930421	7930539	+	no	1	0.55	0	129.8	7.8e-25	!	*	-	-	-	-	-	-	5S ribosomal RNA
1604	5S_rRNA	RF00001	Glur_chr1	-	CL00113	cm	1	119	7932318	7932436	+	no	1	0.55	0	129.8	7.8e-25	!	*	-	-	-	-	-	-	5S ribosomal RNA
1605	5S_rRNA	RF00001	Glur_chr1	-	CL00113	cm	1	119	7933257	7933375	+	no	1	0.55	0	129.8	7.8e-25	!	*	-	-	-	-	-	-	5S ribosomal RNA
1606	5S_rRNA	RF00001	Glur_chr1	-	CL00113	cm	1	119	7933575	7933693	+	no	1	0.55	0	129.8	7.8e-25	!	*	-	-	-	-	-	-	5S ribosomal RNA
1607	5S_rRNA	RF00001	Glur_chr1	-	CL00113	cm	1	119	7935790	7935908	+	no	1	0.55	0	129.8	7.8e-25	!	*	-	-	-	-	-	-	5S ribosomal RNA
1608	5S_rRNA	RF00001	Glur_chr1	-	CL00113	cm	1	119	7936729	7936847	+	no	1	0.55	0	129.8	7.8e-25	!	*	-	-	-	-	-	-	5S ribosomal RNA
1609	5S_rRNA	RF00001	Glur_chr1	-	CL00113	cm	1	119	7937047	7937165	+	no	1	0.55	0	129.8	7.8e-25	!	*	-	-	-	-	-	-	5S ribosomal RNA
1610	5S_rRNA	RF00001	Glur_chr1	-	CL00113	cm	1	119	7938944	7939062	+	no	1	0.55	0	129.8	7.8e-25	!	*	-	-	-	-	-	-	5S ribosomal RNA
1611	5S_rRNA	RF00001	Glur_chr1	-	CL00113	cm	1	119	7940208	7940326	+	no	1	0.55	0	129.8	7.8e-25	!	*	-	-	-	-	-	-	5S ribosomal RNA
1612	5S_rRNA	RF00001	Glur_chr1	-	CL00113	cm	1	119	7941147	7941265	+	no	1	0.55	0	129.8	7.8e-25	!	*	-	-	-	-	-	-	5S ribosomal RNA
1613	5S_rRNA	RF00001	Glur_chr1	-	CL00113	cm	1	119	7942720	7942838	+	no	1	0.55	0	129.8	7.8e-25	!	*	-	-	-	-	-	-	5S ribosomal RNA
1614	5S_rRNA	RF00001	Glur_chr1	-	CL00113	cm	1	119	7943670	7943788	+	no	1	0.55	0	129.8	7.8e-25	!	*	-	-	-	-	-	-	5S ribosomal RNA
1615	5S_rRNA	RF00001	Glur_chr1	-	CL00113	cm	1	119	7945568	7945686	+	no	1	0.55	0	129.8	7.8e-25	!	*	-	-	-	-	-	-	5S ribosomal RNA
1616	5S_rRNA	RF00001	Glur_chr1	-	CL00113	cm	1	119	7946201	7946319	+	no	1	0.55	0	129.8	7.8e-25	!	*	-	-	-	-	-	-	5S ribosomal RNA
1617	5S_rRNA	RF00001	Glur_chr1	-	CL00113	cm	1	119	7947782	7947900	+	no	1	0.55	0	129.8	7.8e-25	!	*	-	-	-	-	-	-	5S ribosomal RNA
1618	5S_rRNA	RF00001	Glur_chr1	-	CL00113	cm	1	119	7949039	7949157	+	no	1	0.55	0	129.8	7.8e-25	!	*	-	-	-	-	-	-	5S ribosomal RNA
1619	5S_rRNA	RF00001	Glur_chr1	-	CL00113	cm	1	119	7949672	7949790	+	no	1	0.55	0	129.8	7.8e-25	!	*	-	-	-	-	-	-	5S ribosomal RNA
1620	5S_rRNA	RF00001	Glur_chr1	-	CL00113	cm	1	119	7952825	7952943	+	no	1	0.55	0	129.8	7.8e-25	!	*	-	-	-	-	-	-	5S ribosomal RNA
1621	5S_rRNA	RF00001	Glur_chr1	-	CL00113	cm	1	119	7953458	7953576	+	no	1	0.55	0	129.8	7.8e-25	!	*	-	-	-	-	-	-	5S ribosomal RNA
1622	5S_rRNA	RF00001	Glur_chr1	-	CL00113	cm	1	119	7955353	7955471	+	no	1	0.55	0	129.8	7.8e-25	!	*	-	-	-	-	-	-	5S ribosomal RNA
1623	5S_rRNA	RF00001	Glur_chr1	-	CL00113	cm	1	119	7955669	7955787	+	no	1	0.55	0	129.8	7.8e-25	!	*	-	-	-	-	-	-	5S ribosomal RNA
1624	5S_rRNA	RF00001	Glur_chr1	-	CL00113	cm	1	119	7958827	7958945	+	no	1	0.55	0	129.8	7.8e-25	!	*	-	-	-	-	-	-	5S ribosomal RNA
1625	5S_rRNA	RF00001	Glur_chr1	-	CL00113	cm	1	119	7959143	7959261	+	no	1	0.55	0	129.8	7.8e-25	!	*	-	-	-	-	-	-	5S ribosomal RNA
1626	5S_rRNA	RF00001	Glur_chr1	-	CL00113	cm	1	119	7962617	7962735	+	no	1	0.55	0	129.8	7.8e-25	!	*	-	-	-	-	-	-	5S ribosomal RNA
1627	5S_rRNA	RF00001	Glur_chr1	-	CL00113	cm	1	119	7962933	7963051	+	no	1	0.55	0	129.8	7.8e-25	!	*	-	-	-	-	-	-	5S ribosomal RNA
1628	5S_rRNA	RF00001	Glur_chr1	-	CL00113	cm	1	119	7965460	7965578	+	no	1	0.55	0	129.8	7.8e-25	!	*	-	-	-	-	-	-	5S ribosomal RNA
1629	5S_rRNA	RF00001	Glur_chr1	-	CL00113	cm	1	119	7974611	7974729	+	no	1	0.55	0	129.8	7.8e-25	!	*	-	-	-	-	-	-	5S ribosomal RNA
1630	5S_rRNA	RF00001	Glur_chr1	-	CL00113	cm	1	119	7977762	7977880	+	no	1	0.55	0	129.8	7.8e-25	!	*	-	-	-	-	-	-	5S ribosomal RNA
1631	5S_rRNA	RF00001	Glur_chr1	-	CL00113	cm	1	119	7981553	7981671	+	no	1	0.55	0	129.8	7.8e-25	!	*	-	-	-	-	-	-	5S ribosomal RNA
1632	5S_rRNA	RF00001	Glur_chr1	-	CL00113	cm	1	119	7984081	7984199	+	no	1	0.55	0	129.8	7.8e-25	!	*	-	-	-	-	-	-	5S ribosomal RNA
1633	5S_rRNA	RF00001	Glur_chr1	-	CL00113	cm	1	119	7986294	7986412	+	no	1	0.55	0	129.8	7.8e-25	!	*	-	-	-	-	-	-	5S ribosomal RNA
1634	5S_rRNA	RF00001	Glur_chr1	-	CL00113	cm	1	119	7989762	7989880	+	no	1	0.55	0	129.8	7.8e-25	!	*	-	-	-	-	-	-	5S ribosomal RNA
1635	5S_rRNA	RF00001	Glur_chr1	-	CL00113	cm	1	119	8004925	8005043	+	no	1	0.55	0	129.8	7.8e-25	!	*	-	-	-	-	-	-	5S ribosomal RNA
1636	5S_rRNA	RF00001	Glur_chr1	-	CL00113	cm	1	119	8008086	8008204	+	no	1	0.55	0	129.8	7.8e-25	!	*	-	-	-	-	-	-	5S ribosomal RNA
1637	5S_rRNA	RF00001	Glur_chr1	-	CL00113	cm	1	119	8008402	8008520	+	no	1	0.55	0	129.8	7.8e-25	!	*	-	-	-	-	-	-	5S ribosomal RNA
1638	5S_rRNA	RF00001	Glur_chr1	-	CL00113	cm	1	119	8009351	8009469	+	no	1	0.55	0	129.8	7.8e-25	!	*	-	-	-	-	-	-	5S ribosomal RNA
1639	5S_rRNA	RF00001	Glur_chr1	-	CL00113	cm	1	119	8009667	8009785	+	no	1	0.55	0	129.8	7.8e-25	!	*	-	-	-	-	-	-	5S ribosomal RNA
1640	5S_rRNA	RF00001	Glur_chr1	-	CL00113	cm	1	119	8011248	8011366	+	no	1	0.55	0	129.8	7.8e-25	!	*	-	-	-	-	-	-	5S ribosomal RNA
1641	5S_rRNA	RF00001	Glur_chr1	-	CL00113	cm	1	119	8012829	8012947	+	no	1	0.55	0	129.8	7.8e-25	!	*	-	-	-	-	-	-	5S ribosomal RNA
1642	5S_rRNA	RF00001	Glur_chr1	-	CL00113	cm	1	119	8013462	8013580	+	no	1	0.55	0	129.8	7.8e-25	!	*	-	-	-	-	-	-	5S ribosomal RNA
1643	5S_rRNA	RF00001	Glur_chr1	-	CL00113	cm	1	119	8014085	8014203	+	no	1	0.55	0	129.8	7.8e-25	!	*	-	-	-	-	-	-	5S ribosomal RNA
1644	5S_rRNA	RF00001	Glur_chr1	-	CL00113	cm	1	119	8015663	8015781	+	no	1	0.55	0	129.8	7.8e-25	!	*	-	-	-	-	-	-	5S ribosomal RNA
1645	5S_rRNA	RF00001	Glur_chr1	-	CL00113	cm	1	119	8019141	8019259	+	no	1	0.55	0	129.8	7.8e-25	!	*	-	-	-	-	-	-	5S ribosomal RNA
1646	5S_rRNA	RF00001	Glur_chr1	-	CL00113	cm	1	119	8021342	8021460	+	no	1	0.55	0	129.8	7.8e-25	!	*	-	-	-	-	-	-	5S ribosomal RNA
1647	5S_rRNA	RF00001	Glur_chr1	-	CL00113	cm	1	119	8023871	8023989	+	no	1	0.55	0	129.8	7.8e-25	!	*	-	-	-	-	-	-	5S ribosomal RNA
1648	5S_rRNA	RF00001	Glur_chr1	-	CL00113	cm	1	119	8024178	8024296	+	no	1	0.55	0	129.8	7.8e-25	!	*	-	-	-	-	-	-	5S ribosomal RNA
1649	5S_rRNA	RF00001	Glur_chr1	-	CL00113	cm	1	119	8027003	8027121	+	no	1	0.55	0	129.8	7.8e-25	!	*	-	-	-	-	-	-	5S ribosomal RNA
1650	5S_rRNA	RF00001	Glur_chr1	-	CL00113	cm	1	119	8028582	8028700	+	no	1	0.55	0	129.8	7.8e-25	!	*	-	-	-	-	-	-	5S ribosomal RNA
1651	5S_rRNA	RF00001	Glur_chr1	-	CL00113	cm	1	119	8029845	8029963	+	no	1	0.55	0	129.8	7.8e-25	!	*	-	-	-	-	-	-	5S ribosomal RNA
1652	5S_rRNA	RF00001	Glur_chr1	-	CL00113	cm	1	119	8032375	8032493	+	no	1	0.55	0	129.8	7.8e-25	!	*	-	-	-	-	-	-	5S ribosomal RNA
1653	5S_rRNA	RF00001	Glur_chr1	-	CL00113	cm	1	119	8032682	8032800	+	no	1	0.55	0	129.8	7.8e-25	!	*	-	-	-	-	-	-	5S ribosomal RNA
1654	5S_rRNA	RF00001	Glur_chr1	-	CL00113	cm	1	119	8032998	8033116	+	no	1	0.55	0	129.8	7.8e-25	!	*	-	-	-	-	-	-	5S ribosomal RNA
1655	5S_rRNA	RF00001	Glur_chr1	-	CL00113	cm	1	119	8033946	8034064	+	no	1	0.55	0	129.8	7.8e-25	!	*	-	-	-	-	-	-	5S ribosomal RNA
1656	5S_rRNA	RF00001	Glur_chr1	-	CL00113	cm	1	119	8034262	8034380	+	no	1	0.55	0	129.8	7.8e-25	!	*	-	-	-	-	-	-	5S ribosomal RNA
1657	5S_rRNA	RF00001	Glur_chr1	-	CL00113	cm	1	119	8034578	8034696	+	no	1	0.55	0	129.8	7.8e-25	!	*	-	-	-	-	-	-	5S ribosomal RNA
1658	5S_rRNA	RF00001	Glur_chr1	-	CL00113	cm	1	119	8034894	8035012	+	no	1	0.55	0	129.8	7.8e-25	!	*	-	-	-	-	-	-	5S ribosomal RNA
1659	5S_rRNA	RF00001	Glur_chr1	-	CL00113	cm	1	119	8036782	8036900	+	no	1	0.55	0	129.8	7.8e-25	!	*	-	-	-	-	-	-	5S ribosomal RNA
1660	5S_rRNA	RF00001	Glur_chr1	-	CL00113	cm	1	119	8037089	8037207	+	no	1	0.55	0	129.8	7.8e-25	!	*	-	-	-	-	-	-	5S ribosomal RNA
1661	5S_rRNA	RF00001	Glur_chr1	-	CL00113	cm	1	119	8037405	8037523	+	no	1	0.55	0	129.8	7.8e-25	!	*	-	-	-	-	-	-	5S ribosomal RNA
1662	5S_rRNA	RF00001	Glur_chr1	-	CL00113	cm	1	119	8038353	8038471	+	no	1	0.55	0	129.8	7.8e-25	!	*	-	-	-	-	-	-	5S ribosomal RNA
1663	5S_rRNA	RF00001	Glur_chr1	-	CL00113	cm	1	119	8038669	8038787	+	no	1	0.55	0	129.8	7.8e-25	!	*	-	-	-	-	-	-	5S ribosomal RNA
1664	5S_rRNA	RF00001	Glur_chr1	-	CL00113	cm	1	119	8038985	8039103	+	no	1	0.55	0	129.8	7.8e-25	!	*	-	-	-	-	-	-	5S ribosomal RNA
1665	5S_rRNA	RF00001	Glur_chr1	-	CL00113	cm	1	119	8040557	8040675	+	no	1	0.55	0	129.8	7.8e-25	!	*	-	-	-	-	-	-	5S ribosomal RNA
1666	5S_rRNA	RF00001	Glur_chr1	-	CL00113	cm	1	119	8040873	8040991	+	no	1	0.55	0	129.8	7.8e-25	!	*	-	-	-	-	-	-	5S ribosomal RNA
1667	5S_rRNA	RF00001	Glur_chr1	-	CL00113	cm	1	119	8042771	8042889	+	no	1	0.55	0	129.8	7.8e-25	!	*	-	-	-	-	-	-	5S ribosomal RNA
1668	5S_rRNA	RF00001	Glur_chr1	-	CL00113	cm	1	119	8043087	8043205	+	no	1	0.55	0	129.8	7.8e-25	!	*	-	-	-	-	-	-	5S ribosomal RNA
1669	5S_rRNA	RF00001	Glur_chr1	-	CL00113	cm	1	119	8043394	8043512	+	no	1	0.55	0	129.8	7.8e-25	!	*	-	-	-	-	-	-	5S ribosomal RNA
1670	5S_rRNA	RF00001	Glur_chr1	-	CL00113	cm	1	119	8045605	8045723	+	no	1	0.55	0	129.8	7.8e-25	!	*	-	-	-	-	-	-	5S ribosomal RNA
1671	5S_rRNA	RF00001	Glur_chr1	-	CL00113	cm	1	119	8045921	8046039	+	no	1	0.55	0	129.8	7.8e-25	!	*	-	-	-	-	-	-	5S ribosomal RNA
1672	5S_rRNA	RF00001	Glur_chr1	-	CL00113	cm	1	119	8046228	8046346	+	no	1	0.55	0	129.8	7.8e-25	!	*	-	-	-	-	-	-	5S ribosomal RNA
1673	5S_rRNA	RF00001	Glur_chr1	-	CL00113	cm	1	119	8046544	8046662	+	no	1	0.55	0	129.8	7.8e-25	!	*	-	-	-	-	-	-	5S ribosomal RNA
1674	5S_rRNA	RF00001	Glur_chr1	-	CL00113	cm	1	119	8047176	8047294	+	no	1	0.55	0	129.8	7.8e-25	!	*	-	-	-	-	-	-	5S ribosomal RNA
1675	5S_rRNA	RF00001	Glur_chr1	-	CL00113	cm	1	119	8047808	8047926	+	no	1	0.55	0	129.8	7.8e-25	!	*	-	-	-	-	-	-	5S ribosomal RNA
1676	5S_rRNA	RF00001	Glur_chr1	-	CL00113	cm	1	119	8048115	8048233	+	no	1	0.55	0	129.8	7.8e-25	!	*	-	-	-	-	-	-	5S ribosomal RNA
1677	5S_rRNA	RF00001	Glur_chr1	-	CL00113	cm	1	119	8048431	8048549	+	no	1	0.55	0	129.8	7.8e-25	!	*	-	-	-	-	-	-	5S ribosomal RNA
1678	5S_rRNA	RF00001	Glur_chr1	-	CL00113	cm	1	119	8049379	8049497	+	no	1	0.55	0	129.8	7.8e-25	!	*	-	-	-	-	-	-	5S ribosomal RNA
1679	5S_rRNA	RF00001	Glur_chr1	-	CL00113	cm	1	119	8049695	8049813	+	no	1	0.55	0	129.8	7.8e-25	!	*	-	-	-	-	-	-	5S ribosomal RNA
1680	5S_rRNA	RF00001	Glur_chr1	-	CL00113	cm	1	119	8050011	8050129	+	no	1	0.55	0	129.8	7.8e-25	!	*	-	-	-	-	-	-	5S ribosomal RNA
1681	5S_rRNA	RF00001	Glur_chr1	-	CL00113	cm	1	119	8050327	8050445	+	no	1	0.55	0	129.8	7.8e-25	!	*	-	-	-	-	-	-	5S ribosomal RNA
1682	5S_rRNA	RF00001	Glur_chr1	-	CL00113	cm	1	119	8050634	8050752	+	no	1	0.55	0	129.8	7.8e-25	!	*	-	-	-	-	-	-	5S ribosomal RNA
1683	5S_rRNA	RF00001	Glur_chr1	-	CL00113	cm	1	119	8050950	8051068	+	no	1	0.55	0	129.8	7.8e-25	!	*	-	-	-	-	-	-	5S ribosomal RNA
1684	5S_rRNA	RF00001	Glur_chr1	-	CL00113	cm	1	119	8051898	8052016	+	no	1	0.55	0	129.8	7.8e-25	!	*	-	-	-	-	-	-	5S ribosomal RNA
1685	5S_rRNA	RF00001	Glur_chr1	-	CL00113	cm	1	119	8052214	8052332	+	no	1	0.55	0	129.8	7.8e-25	!	*	-	-	-	-	-	-	5S ribosomal RNA
1686	5S_rRNA	RF00001	Glur_chr1	-	CL00113	cm	1	119	8052530	8052648	+	no	1	0.55	0	129.8	7.8e-25	!	*	-	-	-	-	-	-	5S ribosomal RNA
1687	5S_rRNA	RF00001	Glur_chr1	-	CL00113	cm	1	119	8052846	8052964	+	no	1	0.55	0	129.8	7.8e-25	!	*	-	-	-	-	-	-	5S ribosomal RNA
1688	5S_rRNA	RF00001	Glur_chr1	-	CL00113	cm	1	119	8054715	8054833	+	no	1	0.55	0	129.8	7.8e-25	!	*	-	-	-	-	-	-	5S ribosomal RNA
1689	5S_rRNA	RF00001	Glur_chr1	-	CL00113	cm	1	119	8055022	8055140	+	no	1	0.55	0	129.8	7.8e-25	!	*	-	-	-	-	-	-	5S ribosomal RNA
1690	5S_rRNA	RF00001	Glur_chr1	-	CL00113	cm	1	119	8055338	8055456	+	no	1	0.55	0	129.8	7.8e-25	!	*	-	-	-	-	-	-	5S ribosomal RNA
1691	5S_rRNA	RF00001	Glur_chr1	-	CL00113	cm	1	119	8056286	8056404	+	no	1	0.55	0	129.8	7.8e-25	!	*	-	-	-	-	-	-	5S ribosomal RNA
1692	5S_rRNA	RF00001	Glur_chr1	-	CL00113	cm	1	119	8056602	8056720	+	no	1	0.55	0	129.8	7.8e-25	!	*	-	-	-	-	-	-	5S ribosomal RNA
1693	5S_rRNA	RF00001	Glur_chr1	-	CL00113	cm	1	119	8056918	8057036	+	no	1	0.55	0	129.8	7.8e-25	!	*	-	-	-	-	-	-	5S ribosomal RNA
1694	5S_rRNA	RF00001	Glur_chr1	-	CL00113	cm	1	119	8058489	8058607	+	no	1	0.55	0	129.8	7.8e-25	!	*	-	-	-	-	-	-	5S ribosomal RNA
1695	5S_rRNA	RF00001	Glur_chr1	-	CL00113	cm	1	119	8058805	8058923	+	no	1	0.55	0	129.8	7.8e-25	!	*	-	-	-	-	-	-	5S ribosomal RNA
1696	5S_rRNA	RF00001	Glur_chr1	-	CL00113	cm	1	119	8060703	8060821	+	no	1	0.55	0	129.8	7.8e-25	!	*	-	-	-	-	-	-	5S ribosomal RNA
1697	5S_rRNA	RF00001	Glur_chr1	-	CL00113	cm	1	119	8061019	8061137	+	no	1	0.55	0	129.8	7.8e-25	!	*	-	-	-	-	-	-	5S ribosomal RNA
1698	5S_rRNA	RF00001	Glur_chr1	-	CL00113	cm	1	119	8061326	8061444	+	no	1	0.55	0	129.8	7.8e-25	!	*	-	-	-	-	-	-	5S ribosomal RNA
1699	5S_rRNA	RF00001	Glur_chr1	-	CL00113	cm	1	119	8061642	8061760	+	no	1	0.55	0	129.8	7.8e-25	!	*	-	-	-	-	-	-	5S ribosomal RNA
1700	5S_rRNA	RF00001	Glur_chr1	-	CL00113	cm	1	119	8062274	8062392	+	no	1	0.55	0	129.8	7.8e-25	!	*	-	-	-	-	-	-	5S ribosomal RNA
1701	5S_rRNA	RF00001	Glur_chr1	-	CL00113	cm	1	119	8063538	8063656	+	no	1	0.55	0	129.8	7.8e-25	!	*	-	-	-	-	-	-	5S ribosomal RNA
1702	5S_rRNA	RF00001	Glur_chr1	-	CL00113	cm	1	119	8063854	8063972	+	no	1	0.55	0	129.8	7.8e-25	!	*	-	-	-	-	-	-	5S ribosomal RNA
1703	5S_rRNA	RF00001	Glur_chr1	-	CL00113	cm	1	119	8064161	8064279	+	no	1	0.55	0	129.8	7.8e-25	!	*	-	-	-	-	-	-	5S ribosomal RNA
1704	5S_rRNA	RF00001	Glur_chr1	-	CL00113	cm	1	119	8064477	8064595	+	no	1	0.55	0	129.8	7.8e-25	!	*	-	-	-	-	-	-	5S ribosomal RNA
1705	5S_rRNA	RF00001	Glur_chr1	-	CL00113	cm	1	119	8065741	8065859	+	no	1	0.55	0	129.8	7.8e-25	!	*	-	-	-	-	-	-	5S ribosomal RNA
1706	5S_rRNA	RF00001	Glur_chr1	-	CL00113	cm	1	119	8067005	8067123	+	no	1	0.55	0	129.8	7.8e-25	!	*	-	-	-	-	-	-	5S ribosomal RNA
1707	5S_rRNA	RF00001	Glur_chr1	-	CL00113	cm	1	119	8067321	8067439	+	no	1	0.55	0	129.8	7.8e-25	!	*	-	-	-	-	-	-	5S ribosomal RNA
1708	5S_rRNA	RF00001	Glur_chr1	-	CL00113	cm	1	119	8067628	8067746	+	no	1	0.55	0	129.8	7.8e-25	!	*	-	-	-	-	-	-	5S ribosomal RNA
1709	5S_rRNA	RF00001	Glur_chr1	-	CL00113	cm	1	119	8067944	8068062	+	no	1	0.55	0	129.8	7.8e-25	!	*	-	-	-	-	-	-	5S ribosomal RNA
1710	5S_rRNA	RF00001	Glur_chr1	-	CL00113	cm	1	119	8069208	8069326	+	no	1	0.55	0	129.8	7.8e-25	!	*	-	-	-	-	-	-	5S ribosomal RNA
1711	5S_rRNA	RF00001	Glur_chr1	-	CL00113	cm	1	119	8070472	8070590	+	no	1	0.55	0	129.8	7.8e-25	!	*	-	-	-	-	-	-	5S ribosomal RNA
1712	5S_rRNA	RF00001	Glur_chr1	-	CL00113	cm	1	119	8070788	8070906	+	no	1	0.55	0	129.8	7.8e-25	!	*	-	-	-	-	-	-	5S ribosomal RNA
1713	5S_rRNA	RF00001	Glur_chr1	-	CL00113	cm	1	119	8071411	8071529	+	no	1	0.55	0	129.8	7.8e-25	!	*	-	-	-	-	-	-	5S ribosomal RNA
1714	5S_rRNA	RF00001	Glur_chr1	-	CL00113	cm	1	119	8072676	8072794	+	no	1	0.55	0	129.8	7.8e-25	!	*	-	-	-	-	-	-	5S ribosomal RNA
1715	5S_rRNA	RF00001	Glur_chr1	-	CL00113	cm	1	119	8072992	8073110	+	no	1	0.55	0	129.8	7.8e-25	!	*	-	-	-	-	-	-	5S ribosomal RNA
1716	5S_rRNA	RF00001	Glur_chr1	-	CL00113	cm	1	119	8073299	8073417	+	no	1	0.55	0	129.8	7.8e-25	!	*	-	-	-	-	-	-	5S ribosomal RNA
1717	5S_rRNA	RF00001	Glur_chr1	-	CL00113	cm	1	119	8073615	8073733	+	no	1	0.55	0	129.8	7.8e-25	!	*	-	-	-	-	-	-	5S ribosomal RNA
1718	5S_rRNA	RF00001	Glur_chr1	-	CL00113	cm	1	119	8074879	8074997	+	no	1	0.55	0	129.8	7.8e-25	!	*	-	-	-	-	-	-	5S ribosomal RNA
1719	5S_rRNA	RF00001	Glur_chr1	-	CL00113	cm	1	119	8075195	8075313	+	no	1	0.55	0	129.8	7.8e-25	!	*	-	-	-	-	-	-	5S ribosomal RNA
1720	5S_rRNA	RF00001	Glur_chr1	-	CL00113	cm	1	119	8075511	8075629	+	no	1	0.55	0	129.8	7.8e-25	!	*	-	-	-	-	-	-	5S ribosomal RNA
1721	5S_rRNA	RF00001	Glur_chr1	-	CL00113	cm	1	119	8076450	8076568	+	no	1	0.55	0	129.8	7.8e-25	!	*	-	-	-	-	-	-	5S ribosomal RNA
1722	5S_rRNA	RF00001	Glur_chr1	-	CL00113	cm	1	119	8077082	8077200	+	no	1	0.55	0	129.8	7.8e-25	!	*	-	-	-	-	-	-	5S ribosomal RNA
1723	5S_rRNA	RF00001	Glur_chr1	-	CL00113	cm	1	119	8078662	8078780	+	no	1	0.55	0	129.8	7.8e-25	!	*	-	-	-	-	-	-	5S ribosomal RNA
1724	5S_rRNA	RF00001	Glur_chr1	-	CL00113	cm	1	119	8078978	8079096	+	no	1	0.55	0	129.8	7.8e-25	!	*	-	-	-	-	-	-	5S ribosomal RNA
1725	5S_rRNA	RF00001	Glur_chr1	-	CL00113	cm	1	119	8079294	8079412	+	no	1	0.55	0	129.8	7.8e-25	!	*	-	-	-	-	-	-	5S ribosomal RNA
1726	5S_rRNA	RF00001	Glur_chr1	-	CL00113	cm	1	119	8079610	8079728	+	no	1	0.55	0	129.8	7.8e-25	!	*	-	-	-	-	-	-	5S ribosomal RNA
1727	5S_rRNA	RF00001	Glur_chr1	-	CL00113	cm	1	119	8081506	8081624	+	no	1	0.55	0	129.8	7.8e-25	!	*	-	-	-	-	-	-	5S ribosomal RNA
1728	5S_rRNA	RF00001	Glur_chr1	-	CL00113	cm	1	119	8083402	8083520	+	no	1	0.55	0	129.8	7.8e-25	!	*	-	-	-	-	-	-	5S ribosomal RNA
1729	5S_rRNA	RF00001	Glur_chr1	-	CL00113	cm	1	119	8083718	8083836	+	no	1	0.55	0	129.8	7.8e-25	!	*	-	-	-	-	-	-	5S ribosomal RNA
1730	5S_rRNA	RF00001	Glur_chr1	-	CL00113	cm	1	119	8084034	8084152	+	no	1	0.55	0	129.8	7.8e-25	!	*	-	-	-	-	-	-	5S ribosomal RNA
1731	5S_rRNA	RF00001	Glur_chr1	-	CL00113	cm	1	119	8085930	8086048	+	no	1	0.55	0	129.8	7.8e-25	!	*	-	-	-	-	-	-	5S ribosomal RNA
1732	5S_rRNA	RF00001	Glur_chr1	-	CL00113	cm	1	119	8087510	8087628	+	no	1	0.55	0	129.8	7.8e-25	!	*	-	-	-	-	-	-	5S ribosomal RNA
1733	5S_rRNA	RF00001	Glur_chr1	-	CL00113	cm	1	119	8087826	8087944	+	no	1	0.55	0	129.8	7.8e-25	!	*	-	-	-	-	-	-	5S ribosomal RNA
1734	5S_rRNA	RF00001	Glur_chr1	-	CL00113	cm	1	119	8089406	8089524	+	no	1	0.55	0	129.8	7.8e-25	!	*	-	-	-	-	-	-	5S ribosomal RNA
1735	5S_rRNA	RF00001	Glur_chr1	-	CL00113	cm	1	119	8091302	8091420	+	no	1	0.55	0	129.8	7.8e-25	!	*	-	-	-	-	-	-	5S ribosomal RNA
1736	5S_rRNA	RF00001	Glur_chr1	-	CL00113	cm	1	119	8091618	8091736	+	no	1	0.55	0	129.8	7.8e-25	!	*	-	-	-	-	-	-	5S ribosomal RNA
1737	5S_rRNA	RF00001	Glur_chr1	-	CL00113	cm	1	119	8093200	8093318	+	no	1	0.55	0	129.8	7.8e-25	!	*	-	-	-	-	-	-	5S ribosomal RNA
1738	5S_rRNA	RF00001	Glur_chr1	-	CL00113	cm	1	119	8094781	8094899	+	no	1	0.55	0	129.8	7.8e-25	!	*	-	-	-	-	-	-	5S ribosomal RNA
1739	5S_rRNA	RF00001	Glur_chr1	-	CL00113	cm	1	119	8095730	8095848	+	no	1	0.55	0	129.8	7.8e-25	!	*	-	-	-	-	-	-	5S ribosomal RNA
1740	5S_rRNA	RF00001	Glur_chr1	-	CL00113	cm	1	119	8096362	8096480	+	no	1	0.55	0	129.8	7.8e-25	!	*	-	-	-	-	-	-	5S ribosomal RNA
1741	5S_rRNA	RF00001	Glur_chr1	-	CL00113	cm	1	119	8096994	8097112	+	no	1	0.55	0	129.8	7.8e-25	!	*	-	-	-	-	-	-	5S ribosomal RNA
1742	5S_rRNA	RF00001	Glur_chr1	-	CL00113	cm	1	119	8097310	8097428	+	no	1	0.55	0	129.8	7.8e-25	!	*	-	-	-	-	-	-	5S ribosomal RNA
1743	5S_rRNA	RF00001	Glur_chr1	-	CL00113	cm	1	119	8097626	8097744	+	no	1	0.55	0	129.8	7.8e-25	!	*	-	-	-	-	-	-	5S ribosomal RNA
1744	5S_rRNA	RF00001	Glur_chr1	-	CL00113	cm	1	119	8099208	8099326	+	no	1	0.55	0	129.8	7.8e-25	!	*	-	-	-	-	-	-	5S ribosomal RNA
1745	5S_rRNA	RF00001	Glur_chr1	-	CL00113	cm	1	119	8099525	8099643	+	no	1	0.55	0	129.8	7.8e-25	!	*	-	-	-	-	-	-	5S ribosomal RNA
1746	5S_rRNA	RF00001	Glur_chr1	-	CL00113	cm	1	119	8100159	8100277	+	no	1	0.55	0	129.8	7.8e-25	!	*	-	-	-	-	-	-	5S ribosomal RNA
1747	5S_rRNA	RF00001	Glur_chr1	-	CL00113	cm	1	119	8100791	8100909	+	no	1	0.55	0	129.8	7.8e-25	!	*	-	-	-	-	-	-	5S ribosomal RNA
1748	5S_rRNA	RF00001	Glur_chr1	-	CL00113	cm	1	119	8101423	8101541	+	no	1	0.55	0	129.8	7.8e-25	!	*	-	-	-	-	-	-	5S ribosomal RNA
1749	5S_rRNA	RF00001	Glur_chr1	-	CL00113	cm	1	119	8101739	8101857	+	no	1	0.55	0	129.8	7.8e-25	!	*	-	-	-	-	-	-	5S ribosomal RNA
1750	5S_rRNA	RF00001	Glur_chr1	-	CL00113	cm	1	119	8102055	8102173	+	no	1	0.55	0	129.8	7.8e-25	!	*	-	-	-	-	-	-	5S ribosomal RNA
1751	5S_rRNA	RF00001	Glur_chr1	-	CL00113	cm	1	119	8103635	8103753	+	no	1	0.55	0	129.8	7.8e-25	!	*	-	-	-	-	-	-	5S ribosomal RNA
1752	5S_rRNA	RF00001	Glur_chr1	-	CL00113	cm	1	119	8103951	8104069	+	no	1	0.55	0	129.8	7.8e-25	!	*	-	-	-	-	-	-	5S ribosomal RNA
1753	5S_rRNA	RF00001	Glur_chr1	-	CL00113	cm	1	119	8105532	8105650	+	no	1	0.55	0	129.8	7.8e-25	!	*	-	-	-	-	-	-	5S ribosomal RNA
1754	5S_rRNA	RF00001	Glur_chr1	-	CL00113	cm	1	119	8106165	8106283	+	no	1	0.55	0	129.8	7.8e-25	!	*	-	-	-	-	-	-	5S ribosomal RNA
1755	5S_rRNA	RF00001	Glur_chr1	-	CL00113	cm	1	119	8107115	8107233	+	no	1	0.55	0	129.8	7.8e-25	!	*	-	-	-	-	-	-	5S ribosomal RNA
1756	5S_rRNA	RF00001	Glur_chr1	-	CL00113	cm	1	119	8108063	8108181	+	no	1	0.55	0	129.8	7.8e-25	!	*	-	-	-	-	-	-	5S ribosomal RNA
1757	5S_rRNA	RF00001	Glur_chr1	-	CL00113	cm	1	119	8109327	8109445	+	no	1	0.55	0	129.8	7.8e-25	!	*	-	-	-	-	-	-	5S ribosomal RNA
1758	5S_rRNA	RF00001	Glur_chr1	-	CL00113	cm	1	119	8109959	8110077	+	no	1	0.55	0	129.8	7.8e-25	!	*	-	-	-	-	-	-	5S ribosomal RNA
1759	5S_rRNA	RF00001	Glur_chr1	-	CL00113	cm	1	119	8111539	8111657	+	no	1	0.55	0	129.8	7.8e-25	!	*	-	-	-	-	-	-	5S ribosomal RNA
1760	5S_rRNA	RF00001	Glur_chr1	-	CL00113	cm	1	119	8112171	8112289	+	no	1	0.55	0	129.8	7.8e-25	!	*	-	-	-	-	-	-	5S ribosomal RNA
1761	5S_rRNA	RF00001	Glur_chr1	-	CL00113	cm	1	119	8112803	8112921	+	no	1	0.55	0	129.8	7.8e-25	!	*	-	-	-	-	-	-	5S ribosomal RNA
1762	5S_rRNA	RF00001	Glur_chr1	-	CL00113	cm	1	119	8113435	8113553	+	no	1	0.55	0	129.8	7.8e-25	!	*	-	-	-	-	-	-	5S ribosomal RNA
1763	5S_rRNA	RF00001	Glur_chr1	-	CL00113	cm	1	119	8114067	8114185	+	no	1	0.55	0	129.8	7.8e-25	!	*	-	-	-	-	-	-	5S ribosomal RNA
1764	5S_rRNA	RF00001	Glur_chr1	-	CL00113	cm	1	119	8115646	8115764	+	no	1	0.55	0	129.8	7.8e-25	!	*	-	-	-	-	-	-	5S ribosomal RNA
1765	5S_rRNA	RF00001	Glur_chr1	-	CL00113	cm	1	119	8116278	8116396	+	no	1	0.55	0	129.8	7.8e-25	!	*	-	-	-	-	-	-	5S ribosomal RNA
1766	5S_rRNA	RF00001	Glur_chr1	-	CL00113	cm	1	119	8116910	8117028	+	no	1	0.55	0	129.8	7.8e-25	!	*	-	-	-	-	-	-	5S ribosomal RNA
1767	5S_rRNA	RF00001	Glur_chr1	-	CL00113	cm	1	119	8117542	8117660	+	no	1	0.55	0	129.8	7.8e-25	!	*	-	-	-	-	-	-	5S ribosomal RNA
1768	5S_rRNA	RF00001	Glur_chr1	-	CL00113	cm	1	119	8119122	8119240	+	no	1	0.55	0	129.8	7.8e-25	!	*	-	-	-	-	-	-	5S ribosomal RNA
1769	5S_rRNA	RF00001	Glur_chr1	-	CL00113	cm	1	119	8119754	8119872	+	no	1	0.55	0	129.8	7.8e-25	!	*	-	-	-	-	-	-	5S ribosomal RNA
1770	5S_rRNA	RF00001	Glur_chr1	-	CL00113	cm	1	119	8120386	8120504	+	no	1	0.55	0	129.8	7.8e-25	!	*	-	-	-	-	-	-	5S ribosomal RNA
1771	5S_rRNA	RF00001	Glur_chr1	-	CL00113	cm	1	119	8121018	8121136	+	no	1	0.55	0	129.8	7.8e-25	!	*	-	-	-	-	-	-	5S ribosomal RNA
1772	5S_rRNA	RF00001	Glur_chr1	-	CL00113	cm	1	119	8122598	8122716	+	no	1	0.55	0	129.8	7.8e-25	!	*	-	-	-	-	-	-	5S ribosomal RNA
1773	5S_rRNA	RF00001	Glur_chr1	-	CL00113	cm	1	119	8124178	8124296	+	no	1	0.55	0	129.8	7.8e-25	!	*	-	-	-	-	-	-	5S ribosomal RNA
1774	5S_rRNA	RF00001	Glur_chr1	-	CL00113	cm	1	119	8124810	8124928	+	no	1	0.55	0	129.8	7.8e-25	!	*	-	-	-	-	-	-	5S ribosomal RNA
1775	5S_rRNA	RF00001	Glur_chr1	-	CL00113	cm	1	119	8125126	8125244	+	no	1	0.55	0	129.8	7.8e-25	!	*	-	-	-	-	-	-	5S ribosomal RNA
1776	5S_rRNA	RF00001	Glur_chr1	-	CL00113	cm	1	119	8126074	8126192	+	no	1	0.55	0	129.8	7.8e-25	!	*	-	-	-	-	-	-	5S ribosomal RNA
1777	5S_rRNA	RF00001	Glur_chr1	-	CL00113	cm	1	119	8126390	8126508	+	no	1	0.55	0	129.8	7.8e-25	!	*	-	-	-	-	-	-	5S ribosomal RNA
1778	5S_rRNA	RF00001	Glur_chr1	-	CL00113	cm	1	119	8128917	8129035	+	no	1	0.55	0	129.8	7.8e-25	!	*	-	-	-	-	-	-	5S ribosomal RNA
1779	5S_rRNA	RF00001	Glur_chr1	-	CL00113	cm	1	119	8130812	8130930	+	no	1	0.55	0	129.8	7.8e-25	!	*	-	-	-	-	-	-	5S ribosomal RNA
1780	5S_rRNA	RF00001	Glur_chr1	-	CL00113	cm	1	119	8132076	8132194	+	no	1	0.55	0	129.8	7.8e-25	!	*	-	-	-	-	-	-	5S ribosomal RNA
1781	5S_rRNA	RF00001	Glur_chr1	-	CL00113	cm	1	119	8134914	8135032	+	no	1	0.55	0	129.8	7.8e-25	!	*	-	-	-	-	-	-	5S ribosomal RNA
1782	5S_rRNA	RF00001	Glur_chr1	-	CL00113	cm	1	119	8136177	8136295	+	no	1	0.55	0	129.8	7.8e-25	!	*	-	-	-	-	-	-	5S ribosomal RNA
1783	5S_rRNA	RF00001	Glur_chr1	-	CL00113	cm	1	119	8141226	8141344	+	no	1	0.55	0	129.8	7.8e-25	!	*	-	-	-	-	-	-	5S ribosomal RNA
1784	5S_rRNA	RF00001	Glur_chr1	-	CL00113	cm	1	119	8143435	8143553	+	no	1	0.55	0	129.8	7.8e-25	!	*	-	-	-	-	-	-	5S ribosomal RNA
1785	5S_rRNA	RF00001	Glur_chr1	-	CL00113	cm	1	119	8144690	8144808	+	no	1	0.55	0	129.8	7.8e-25	!	*	-	-	-	-	-	-	5S ribosomal RNA
1786	5S_rRNA	RF00001	Glur_chr1	-	CL00113	cm	1	119	8145321	8145439	+	no	1	0.55	0	129.8	7.8e-25	!	*	-	-	-	-	-	-	5S ribosomal RNA
1787	5S_rRNA	RF00001	Glur_chr1	-	CL00113	cm	1	119	8146587	8146705	+	no	1	0.55	0	129.8	7.8e-25	!	*	-	-	-	-	-	-	5S ribosomal RNA
1788	5S_rRNA	RF00001	Glur_chr1	-	CL00113	cm	1	119	8149115	8149233	+	no	1	0.55	0	129.8	7.8e-25	!	*	-	-	-	-	-	-	5S ribosomal RNA
1789	5S_rRNA	RF00001	Glur_chr1	-	CL00113	cm	1	119	8152276	8152394	+	no	1	0.55	0	129.8	7.8e-25	!	*	-	-	-	-	-	-	5S ribosomal RNA
1790	5S_rRNA	RF00001	Glur_chr1	-	CL00113	cm	1	119	8152592	8152710	+	no	1	0.55	0	129.8	7.8e-25	!	*	-	-	-	-	-	-	5S ribosomal RNA
1791	5S_rRNA	RF00001	Glur_chr1	-	CL00113	cm	1	119	8154487	8154605	+	no	1	0.55	0	129.8	7.8e-25	!	*	-	-	-	-	-	-	5S ribosomal RNA
1792	5S_rRNA	RF00001	Glur_chr1	-	CL00113	cm	1	119	8154803	8154921	+	no	1	0.55	0	129.8	7.8e-25	!	*	-	-	-	-	-	-	5S ribosomal RNA
1793	5S_rRNA	RF00001	Glur_chr1	-	CL00113	cm	1	119	8155750	8155868	+	no	1	0.55	0	129.8	7.8e-25	!	*	-	-	-	-	-	-	5S ribosomal RNA
1794	5S_rRNA	RF00001	Glur_chr1	-	CL00113	cm	1	119	8156066	8156184	+	no	1	0.55	0	129.8	7.8e-25	!	*	-	-	-	-	-	-	5S ribosomal RNA
1795	5S_rRNA	RF00001	Glur_chr1	-	CL00113	cm	1	119	8157647	8157765	+	no	1	0.55	0	129.8	7.8e-25	!	*	-	-	-	-	-	-	5S ribosomal RNA
1796	5S_rRNA	RF00001	Glur_chr1	-	CL00113	cm	1	119	8157963	8158081	+	no	1	0.55	0	129.8	7.8e-25	!	*	-	-	-	-	-	-	5S ribosomal RNA
1797	5S_rRNA	RF00001	Glur_chr1	-	CL00113	cm	1	119	8159859	8159977	+	no	1	0.55	0	129.8	7.8e-25	!	*	-	-	-	-	-	-	5S ribosomal RNA
1798	5S_rRNA	RF00001	Glur_chr1	-	CL00113	cm	1	119	8160175	8160293	+	no	1	0.55	0	129.8	7.8e-25	!	*	-	-	-	-	-	-	5S ribosomal RNA
1799	5S_rRNA	RF00001	Glur_chr1	-	CL00113	cm	1	119	8162386	8162504	+	no	1	0.55	0	129.8	7.8e-25	!	*	-	-	-	-	-	-	5S ribosomal RNA
1800	5S_rRNA	RF00001	Glur_chr1	-	CL00113	cm	1	119	8162702	8162820	+	no	1	0.55	0	129.8	7.8e-25	!	*	-	-	-	-	-	-	5S ribosomal RNA
1801	5S_rRNA	RF00001	Glur_chr1	-	CL00113	cm	1	119	8164599	8164717	+	no	1	0.55	0	129.8	7.8e-25	!	*	-	-	-	-	-	-	5S ribosomal RNA
1802	5S_rRNA	RF00001	Glur_chr1	-	CL00113	cm	1	119	8167759	8167877	+	no	1	0.55	0	129.8	7.8e-25	!	*	-	-	-	-	-	-	5S ribosomal RNA
1803	5S_rRNA	RF00001	Glur_chr1	-	CL00113	cm	1	119	8169665	8169783	+	no	1	0.55	0	129.8	7.8e-25	!	*	-	-	-	-	-	-	5S ribosomal RNA
1804	5S_rRNA	RF00001	Glur_chr1	-	CL00113	cm	1	119	8172203	8172321	+	no	1	0.55	0	129.8	7.8e-25	!	*	-	-	-	-	-	-	5S ribosomal RNA
1805	5S_rRNA	RF00001	Glur_chr1	-	CL00113	cm	1	119	8175040	8175158	+	no	1	0.55	0	129.8	7.8e-25	!	*	-	-	-	-	-	-	5S ribosomal RNA
1806	5S_rRNA	RF00001	Glur_chr1	-	CL00113	cm	1	119	8177887	8178005	+	no	1	0.55	0	129.8	7.8e-25	!	*	-	-	-	-	-	-	5S ribosomal RNA
1807	5S_rRNA	RF00001	Glur_chr1	-	CL00113	cm	1	119	8179459	8179577	+	no	1	0.55	0	129.8	7.8e-25	!	*	-	-	-	-	-	-	5S ribosomal RNA
1808	5S_rRNA	RF00001	Glur_chr1	-	CL00113	cm	1	119	8182306	8182424	+	no	1	0.55	0	129.8	7.8e-25	!	*	-	-	-	-	-	-	5S ribosomal RNA
1809	5S_rRNA	RF00001	Glur_chr1	-	CL00113	cm	1	119	8183571	8183689	+	no	1	0.55	0	129.8	7.8e-25	!	*	-	-	-	-	-	-	5S ribosomal RNA
1810	5S_rRNA	RF00001	Glur_chr1	-	CL00113	cm	1	119	8184518	8184636	+	no	1	0.55	0	129.8	7.8e-25	!	*	-	-	-	-	-	-	5S ribosomal RNA
1811	5S_rRNA	RF00001	Glur_chr1	-	CL00113	cm	1	119	8184834	8184952	+	no	1	0.55	0	129.8	7.8e-25	!	*	-	-	-	-	-	-	5S ribosomal RNA
1812	5S_rRNA	RF00001	Glur_chr1	-	CL00113	cm	1	119	8186089	8186207	+	no	1	0.55	0	129.8	7.8e-25	!	*	-	-	-	-	-	-	5S ribosomal RNA
1813	5S_rRNA	RF00001	Glur_chr1	-	CL00113	cm	1	119	8187036	8187154	+	no	1	0.55	0	129.8	7.8e-25	!	*	-	-	-	-	-	-	5S ribosomal RNA
1814	5S_rRNA	RF00001	Glur_chr1	-	CL00113	cm	1	119	8187352	8187470	+	no	1	0.55	0	129.8	7.8e-25	!	*	-	-	-	-	-	-	5S ribosomal RNA
1815	5S_rRNA	RF00001	Glur_chr1	-	CL00113	cm	1	119	8192084	8192202	+	no	1	0.55	0	129.8	7.8e-25	!	*	-	-	-	-	-	-	5S ribosomal RNA
1816	5S_rRNA	RF00001	Glur_chr1	-	CL00113	cm	1	119	8192707	8192825	+	no	1	0.55	0	129.8	7.8e-25	!	*	-	-	-	-	-	-	5S ribosomal RNA
1817	5S_rRNA	RF00001	Glur_chr1	-	CL00113	cm	1	119	8193339	8193457	+	no	1	0.55	0	129.8	7.8e-25	!	*	-	-	-	-	-	-	5S ribosomal RNA
1818	5S_rRNA	RF00001	Glur_chr1	-	CL00113	cm	1	119	8193655	8193773	+	no	1	0.55	0	129.8	7.8e-25	!	*	-	-	-	-	-	-	5S ribosomal RNA
1819	5S_rRNA	RF00001	Glur_chr1	-	CL00113	cm	1	119	8194920	8195038	+	no	1	0.55	0	129.8	7.8e-25	!	*	-	-	-	-	-	-	5S ribosomal RNA
1820	5S_rRNA	RF00001	Glur_chr1	-	CL00113	cm	1	119	8195236	8195354	+	no	1	0.55	0	129.8	7.8e-25	!	*	-	-	-	-	-	-	5S ribosomal RNA
1821	5S_rRNA	RF00001	Glur_chr1	-	CL00113	cm	1	119	8196184	8196302	+	no	1	0.55	0	129.8	7.8e-25	!	*	-	-	-	-	-	-	5S ribosomal RNA
1822	5S_rRNA	RF00001	Glur_chr1	-	CL00113	cm	1	119	8196500	8196618	+	no	1	0.55	0	129.8	7.8e-25	!	*	-	-	-	-	-	-	5S ribosomal RNA
1823	5S_rRNA	RF00001	Glur_chr1	-	CL00113	cm	1	119	8199332	8199450	+	no	1	0.55	0	129.8	7.8e-25	!	*	-	-	-	-	-	-	5S ribosomal RNA
1824	5S_rRNA	RF00001	Glur_chr1	-	CL00113	cm	1	119	8199955	8200073	+	no	1	0.55	0	129.8	7.8e-25	!	*	-	-	-	-	-	-	5S ribosomal RNA
1825	5S_rRNA	RF00001	Glur_chr1	-	CL00113	cm	1	119	8200587	8200705	+	no	1	0.55	0	129.8	7.8e-25	!	*	-	-	-	-	-	-	5S ribosomal RNA
1826	5S_rRNA	RF00001	Glur_chr1	-	CL00113	cm	1	119	8200903	8201021	+	no	1	0.55	0	129.8	7.8e-25	!	*	-	-	-	-	-	-	5S ribosomal RNA
1827	5S_rRNA	RF00001	Glur_chr1	-	CL00113	cm	1	119	8202168	8202286	+	no	1	0.55	0	129.8	7.8e-25	!	*	-	-	-	-	-	-	5S ribosomal RNA
1828	5S_rRNA	RF00001	Glur_chr1	-	CL00113	cm	1	119	8202484	8202602	+	no	1	0.55	0	129.8	7.8e-25	!	*	-	-	-	-	-	-	5S ribosomal RNA
1829	5S_rRNA	RF00001	Glur_chr1	-	CL00113	cm	1	119	8203432	8203550	+	no	1	0.55	0	129.8	7.8e-25	!	*	-	-	-	-	-	-	5S ribosomal RNA
1830	5S_rRNA	RF00001	Glur_chr1	-	CL00113	cm	1	119	8206581	8206699	+	no	1	0.55	0	129.8	7.8e-25	!	*	-	-	-	-	-	-	5S ribosomal RNA
1831	5S_rRNA	RF00001	Glur_chr1	-	CL00113	cm	1	119	8208468	8208586	+	no	1	0.55	0	129.8	7.8e-25	!	*	-	-	-	-	-	-	5S ribosomal RNA
1832	5S_rRNA	RF00001	Glur_chr1	-	CL00113	cm	1	119	8209091	8209209	+	no	1	0.55	0	129.8	7.8e-25	!	*	-	-	-	-	-	-	5S ribosomal RNA
1833	5S_rRNA	RF00001	Glur_chr1	-	CL00113	cm	1	119	8209723	8209841	+	no	1	0.55	0	129.8	7.8e-25	!	*	-	-	-	-	-	-	5S ribosomal RNA
1834	5S_rRNA	RF00001	Glur_chr1	-	CL00113	cm	1	119	8210039	8210157	+	no	1	0.55	0	129.8	7.8e-25	!	*	-	-	-	-	-	-	5S ribosomal RNA
1835	5S_rRNA	RF00001	Glur_chr1	-	CL00113	cm	1	119	8211295	8211413	+	no	1	0.55	0	129.8	7.8e-25	!	*	-	-	-	-	-	-	5S ribosomal RNA
1836	5S_rRNA	RF00001	Glur_chr1	-	CL00113	cm	1	119	8211927	8212045	+	no	1	0.55	0	129.8	7.8e-25	!	*	-	-	-	-	-	-	5S ribosomal RNA
1837	5S_rRNA	RF00001	Glur_chr1	-	CL00113	cm	1	119	8212243	8212361	+	no	1	0.55	0	129.8	7.8e-25	!	*	-	-	-	-	-	-	5S ribosomal RNA
1838	5S_rRNA	RF00001	Glur_chr1	-	CL00113	cm	1	119	8212875	8212993	+	no	1	0.55	0	129.8	7.8e-25	!	*	-	-	-	-	-	-	5S ribosomal RNA
1839	5S_rRNA	RF00001	Glur_chr1	-	CL00113	cm	1	119	8213813	8213931	+	no	1	0.55	0	129.8	7.8e-25	!	*	-	-	-	-	-	-	5S ribosomal RNA
1840	5S_rRNA	RF00001	Glur_chr1	-	CL00113	cm	1	119	8215394	8215512	+	no	1	0.55	0	129.8	7.8e-25	!	*	-	-	-	-	-	-	5S ribosomal RNA
1841	5S_rRNA	RF00001	Glur_chr1	-	CL00113	cm	1	119	8217598	8217716	+	no	1	0.55	0	129.8	7.8e-25	!	*	-	-	-	-	-	-	5S ribosomal RNA
1842	5S_rRNA	RF00001	Glur_chr1	-	CL00113	cm	1	119	8218221	8218339	+	no	1	0.55	0	129.8	7.8e-25	!	*	-	-	-	-	-	-	5S ribosomal RNA
1843	5S_rRNA	RF00001	Glur_chr1	-	CL00113	cm	1	119	8218853	8218971	+	no	1	0.55	0	129.8	7.8e-25	!	*	-	-	-	-	-	-	5S ribosomal RNA
1844	5S_rRNA	RF00001	Glur_chr1	-	CL00113	cm	1	119	8220117	8220235	+	no	1	0.55	0	129.8	7.8e-25	!	*	-	-	-	-	-	-	5S ribosomal RNA
1845	5S_rRNA	RF00001	Glur_chr1	-	CL00113	cm	1	119	8221372	8221490	+	no	1	0.55	0	129.8	7.8e-25	!	*	-	-	-	-	-	-	5S ribosomal RNA
1846	5S_rRNA	RF00001	Glur_chr1	-	CL00113	cm	1	119	8222636	8222754	+	no	1	0.55	0	129.8	7.8e-25	!	*	-	-	-	-	-	-	5S ribosomal RNA
1847	5S_rRNA	RF00001	Glur_chr1	-	CL00113	cm	1	119	8224207	8224325	+	no	1	0.55	0	129.8	7.8e-25	!	*	-	-	-	-	-	-	5S ribosomal RNA
1848	5S_rRNA	RF00001	Glur_chr1	-	CL00113	cm	1	119	8225462	8225580	+	no	1	0.55	0	129.8	7.8e-25	!	*	-	-	-	-	-	-	5S ribosomal RNA
1849	5S_rRNA	RF00001	Glur_chr1	-	CL00113	cm	1	119	8226410	8226528	+	no	1	0.55	0	129.8	7.8e-25	!	*	-	-	-	-	-	-	5S ribosomal RNA
1850	5S_rRNA	RF00001	Glur_chr1	-	CL00113	cm	1	119	8226726	8226844	+	no	1	0.55	0	129.8	7.8e-25	!	*	-	-	-	-	-	-	5S ribosomal RNA
1851	5S_rRNA	RF00001	Glur_chr1	-	CL00113	cm	1	119	8227042	8227160	+	no	1	0.55	0	129.8	7.8e-25	!	*	-	-	-	-	-	-	5S ribosomal RNA
1852	5S_rRNA	RF00001	Glur_chr1	-	CL00113	cm	1	119	8227674	8227792	+	no	1	0.55	0	129.8	7.8e-25	!	*	-	-	-	-	-	-	5S ribosomal RNA
1853	5S_rRNA	RF00001	Glur_chr1	-	CL00113	cm	1	119	8228297	8228415	+	no	1	0.55	0	129.8	7.8e-25	!	*	-	-	-	-	-	-	5S ribosomal RNA
1854	5S_rRNA	RF00001	Glur_chr1	-	CL00113	cm	1	119	8229245	8229363	+	no	1	0.55	0	129.8	7.8e-25	!	*	-	-	-	-	-	-	5S ribosomal RNA
1855	5S_rRNA	RF00001	Glur_chr1	-	CL00113	cm	1	119	8229868	8229986	+	no	1	0.55	0	129.8	7.8e-25	!	*	-	-	-	-	-	-	5S ribosomal RNA
1856	5S_rRNA	RF00001	Glur_chr1	-	CL00113	cm	1	119	8230816	8230934	+	no	1	0.55	0	129.8	7.8e-25	!	*	-	-	-	-	-	-	5S ribosomal RNA
1857	5S_rRNA	RF00001	Glur_chr1	-	CL00113	cm	1	119	8231764	8231882	+	no	1	0.55	0	129.8	7.8e-25	!	*	-	-	-	-	-	-	5S ribosomal RNA
1858	5S_rRNA	RF00001	Glur_chr1	-	CL00113	cm	1	119	8232080	8232198	+	no	1	0.55	0	129.8	7.8e-25	!	*	-	-	-	-	-	-	5S ribosomal RNA
1859	5S_rRNA	RF00001	Glur_chr1	-	CL00113	cm	1	119	8232396	8232514	+	no	1	0.55	0	129.8	7.8e-25	!	*	-	-	-	-	-	-	5S ribosomal RNA
1860	5S_rRNA	RF00001	Glur_chr1	-	CL00113	cm	1	119	8233028	8233146	+	no	1	0.55	0	129.8	7.8e-25	!	*	-	-	-	-	-	-	5S ribosomal RNA
1861	5S_rRNA	RF00001	Glur_chr1	-	CL00113	cm	1	119	8233651	8233769	+	no	1	0.55	0	129.8	7.8e-25	!	*	-	-	-	-	-	-	5S ribosomal RNA
1862	5S_rRNA	RF00001	Glur_chr1	-	CL00113	cm	1	119	8234599	8234717	+	no	1	0.55	0	129.8	7.8e-25	!	*	-	-	-	-	-	-	5S ribosomal RNA
1863	5S_rRNA	RF00001	Glur_chr1	-	CL00113	cm	1	119	8234906	8235024	+	no	1	0.55	0	129.8	7.8e-25	!	*	-	-	-	-	-	-	5S ribosomal RNA
1864	5S_rRNA	RF00001	Glur_chr1	-	CL00113	cm	1	119	8235854	8235972	+	no	1	0.55	0	129.8	7.8e-25	!	*	-	-	-	-	-	-	5S ribosomal RNA
1865	5S_rRNA	RF00001	Glur_chr1	-	CL00113	cm	1	119	8236170	8236288	+	no	1	0.55	0	129.8	7.8e-25	!	*	-	-	-	-	-	-	5S ribosomal RNA
1866	5S_rRNA	RF00001	Glur_chr1	-	CL00113	cm	1	119	8236486	8236604	+	no	1	0.55	0	129.8	7.8e-25	!	*	-	-	-	-	-	-	5S ribosomal RNA
1867	5S_rRNA	RF00001	Glur_chr1	-	CL00113	cm	1	119	8237118	8237236	+	no	1	0.55	0	129.8	7.8e-25	!	*	-	-	-	-	-	-	5S ribosomal RNA
1868	5S_rRNA	RF00001	Glur_chr1	-	CL00113	cm	1	119	8237741	8237859	+	no	1	0.55	0	129.8	7.8e-25	!	*	-	-	-	-	-	-	5S ribosomal RNA
1869	5S_rRNA	RF00001	Glur_chr1	-	CL00113	cm	1	119	8238689	8238807	+	no	1	0.55	0	129.8	7.8e-25	!	*	-	-	-	-	-	-	5S ribosomal RNA
1870	5S_rRNA	RF00001	Glur_chr1	-	CL00113	cm	1	119	8239312	8239430	+	no	1	0.55	0	129.8	7.8e-25	!	*	-	-	-	-	-	-	5S ribosomal RNA
1871	5S_rRNA	RF00001	Glur_chr1	-	CL00113	cm	1	119	8240883	8241001	+	no	1	0.55	0	129.8	7.8e-25	!	*	-	-	-	-	-	-	5S ribosomal RNA
1872	5S_rRNA	RF00001	Glur_chr1	-	CL00113	cm	1	119	8241199	8241317	+	no	1	0.55	0	129.8	7.8e-25	!	*	-	-	-	-	-	-	5S ribosomal RNA
1873	5S_rRNA	RF00001	Glur_chr1	-	CL00113	cm	1	119	8241831	8241949	+	no	1	0.55	0	129.8	7.8e-25	!	*	-	-	-	-	-	-	5S ribosomal RNA
1874	5S_rRNA	RF00001	Glur_chr1	-	CL00113	cm	1	119	8243402	8243520	+	no	1	0.55	0	129.8	7.8e-25	!	*	-	-	-	-	-	-	5S ribosomal RNA
1875	5S_rRNA	RF00001	Glur_chr1	-	CL00113	cm	1	119	8243718	8243836	+	no	1	0.55	0	129.8	7.8e-25	!	*	-	-	-	-	-	-	5S ribosomal RNA
1876	5S_rRNA	RF00001	Glur_chr1	-	CL00113	cm	1	119	8244350	8244468	+	no	1	0.55	0	129.8	7.8e-25	!	*	-	-	-	-	-	-	5S ribosomal RNA
1877	5S_rRNA	RF00001	Glur_chr1	-	CL00113	cm	1	119	8244982	8245100	+	no	1	0.55	0	129.8	7.8e-25	!	*	-	-	-	-	-	-	5S ribosomal RNA
1878	5S_rRNA	RF00001	Glur_chr1	-	CL00113	cm	1	119	8245605	8245723	+	no	1	0.55	0	129.8	7.8e-25	!	*	-	-	-	-	-	-	5S ribosomal RNA
1879	5S_rRNA	RF00001	Glur_chr1	-	CL00113	cm	1	119	8245921	8246039	+	no	1	0.55	0	129.8	7.8e-25	!	*	-	-	-	-	-	-	5S ribosomal RNA
1880	5S_rRNA	RF00001	Glur_chr1	-	CL00113	cm	1	119	8246553	8246671	+	no	1	0.55	0	129.8	7.8e-25	!	*	-	-	-	-	-	-	5S ribosomal RNA
1881	5S_rRNA	RF00001	Glur_chr1	-	CL00113	cm	1	119	8247501	8247619	+	no	1	0.55	0	129.8	7.8e-25	!	*	-	-	-	-	-	-	5S ribosomal RNA
1882	5S_rRNA	RF00001	Glur_chr1	-	CL00113	cm	1	119	8248124	8248242	+	no	1	0.55	0	129.8	7.8e-25	!	*	-	-	-	-	-	-	5S ribosomal RNA
1883	5S_rRNA	RF00001	Glur_chr1	-	CL00113	cm	1	119	8248440	8248558	+	no	1	0.55	0	129.8	7.8e-25	!	*	-	-	-	-	-	-	5S ribosomal RNA
1884	5S_rRNA	RF00001	Glur_chr1	-	CL00113	cm	1	119	8249072	8249190	+	no	1	0.55	0	129.8	7.8e-25	!	*	-	-	-	-	-	-	5S ribosomal RNA
1885	5S_rRNA	RF00001	Glur_chr1	-	CL00113	cm	1	119	8249388	8249506	+	no	1	0.55	0	129.8	7.8e-25	!	*	-	-	-	-	-	-	5S ribosomal RNA
1886	5S_rRNA	RF00001	Glur_chr1	-	CL00113	cm	1	119	8249704	8249822	+	no	1	0.55	0	129.8	7.8e-25	!	*	-	-	-	-	-	-	5S ribosomal RNA
1887	5S_rRNA	RF00001	Glur_chr1	-	CL00113	cm	1	119	8250336	8250454	+	no	1	0.55	0	129.8	7.8e-25	!	*	-	-	-	-	-	-	5S ribosomal RNA
1888	5S_rRNA	RF00001	Glur_chr1	-	CL00113	cm	1	119	8251284	8251402	+	no	1	0.55	0	129.8	7.8e-25	!	*	-	-	-	-	-	-	5S ribosomal RNA
1889	5S_rRNA	RF00001	Glur_chr1	-	CL00113	cm	1	119	8251907	8252025	+	no	1	0.55	0	129.8	7.8e-25	!	*	-	-	-	-	-	-	5S ribosomal RNA
1890	5S_rRNA	RF00001	Glur_chr1	-	CL00113	cm	1	119	8252223	8252341	+	no	1	0.55	0	129.8	7.8e-25	!	*	-	-	-	-	-	-	5S ribosomal RNA
1891	5S_rRNA	RF00001	Glur_chr1	-	CL00113	cm	1	119	8252855	8252973	+	no	1	0.55	0	129.8	7.8e-25	!	*	-	-	-	-	-	-	5S ribosomal RNA
1892	5S_rRNA	RF00001	Glur_chr1	-	CL00113	cm	1	119	8253794	8253912	+	no	1	0.55	0	129.8	7.8e-25	!	*	-	-	-	-	-	-	5S ribosomal RNA
1893	5S_rRNA	RF00001	Glur_chr1	-	CL00113	cm	1	119	8254426	8254544	+	no	1	0.55	0	129.8	7.8e-25	!	*	-	-	-	-	-	-	5S ribosomal RNA
1894	5S_rRNA	RF00001	Glur_chr1	-	CL00113	cm	1	119	8255049	8255167	+	no	1	0.55	0	129.8	7.8e-25	!	*	-	-	-	-	-	-	5S ribosomal RNA
1895	5S_rRNA	RF00001	Glur_chr1	-	CL00113	cm	1	119	8255365	8255483	+	no	1	0.55	0	129.8	7.8e-25	!	*	-	-	-	-	-	-	5S ribosomal RNA
1896	5S_rRNA	RF00001	Glur_chr1	-	CL00113	cm	1	119	8255997	8256115	+	no	1	0.55	0	129.8	7.8e-25	!	*	-	-	-	-	-	-	5S ribosomal RNA
1897	5S_rRNA	RF00001	Glur_chr1	-	CL00113	cm	1	119	8259459	8259577	+	no	1	0.55	0	129.8	7.8e-25	!	*	-	-	-	-	-	-	5S ribosomal RNA
1898	5S_rRNA	RF00001	Glur_chr1	-	CL00113	cm	1	119	8260087	8260205	+	no	1	0.55	0	129.8	7.8e-25	!	*	-	-	-	-	-	-	5S ribosomal RNA
1899	5S_rRNA	RF00001	Glur_chr1	-	CL00113	cm	1	119	8260403	8260521	+	no	1	0.55	0	129.8	7.8e-25	!	*	-	-	-	-	-	-	5S ribosomal RNA
1900	5S_rRNA	RF00001	Glur_chr1	-	CL00113	cm	1	119	8261978	8262096	+	no	1	0.55	0	129.8	7.8e-25	!	*	-	-	-	-	-	-	5S ribosomal RNA
1901	5S_rRNA	RF00001	Glur_chr1	-	CL00113	cm	1	119	8262591	8262709	+	no	1	0.55	0	129.8	7.8e-25	!	*	-	-	-	-	-	-	5S ribosomal RNA
1902	5S_rRNA	RF00001	Glur_chr1	-	CL00113	cm	1	119	8263214	8263332	+	no	1	0.55	0	129.8	7.8e-25	!	*	-	-	-	-	-	-	5S ribosomal RNA
1903	5S_rRNA	RF00001	Glur_chr1	-	CL00113	cm	1	119	8263530	8263648	+	no	1	0.55	0	129.8	7.8e-25	!	*	-	-	-	-	-	-	5S ribosomal RNA
1904	5S_rRNA	RF00001	Glur_chr1	-	CL00113	cm	1	119	8264162	8264280	+	no	1	0.55	0	129.8	7.8e-25	!	*	-	-	-	-	-	-	5S ribosomal RNA
1905	5S_rRNA	RF00001	Glur_chr1	-	CL00113	cm	1	119	8266040	8266158	+	no	1	0.55	0	129.8	7.8e-25	!	*	-	-	-	-	-	-	5S ribosomal RNA
1906	5S_rRNA	RF00001	Glur_chr1	-	CL00113	cm	1	119	8266663	8266781	+	no	1	0.55	0	129.8	7.8e-25	!	*	-	-	-	-	-	-	5S ribosomal RNA
1907	5S_rRNA	RF00001	Glur_chr1	-	CL00113	cm	1	119	8266979	8267097	+	no	1	0.55	0	129.8	7.8e-25	!	*	-	-	-	-	-	-	5S ribosomal RNA
1908	5S_rRNA	RF00001	Glur_chr1	-	CL00113	cm	1	119	8267611	8267729	+	no	1	0.55	0	129.8	7.8e-25	!	*	-	-	-	-	-	-	5S ribosomal RNA
1909	5S_rRNA	RF00001	Glur_chr1	-	CL00113	cm	1	119	8269489	8269607	+	no	1	0.55	0	129.8	7.8e-25	!	*	-	-	-	-	-	-	5S ribosomal RNA
1910	5S_rRNA	RF00001	Glur_chr1	-	CL00113	cm	1	119	8270121	8270239	+	no	1	0.55	0	129.8	7.8e-25	!	*	-	-	-	-	-	-	5S ribosomal RNA
1911	5S_rRNA	RF00001	Glur_chr1	-	CL00113	cm	1	119	8270428	8270546	+	no	1	0.55	0	129.8	7.8e-25	!	*	-	-	-	-	-	-	5S ribosomal RNA
1912	5S_rRNA	RF00001	Glur_chr1	-	CL00113	cm	1	119	8271060	8271178	+	no	1	0.55	0	129.8	7.8e-25	!	*	-	-	-	-	-	-	5S ribosomal RNA
1913	5S_rRNA	RF00001	Glur_chr1	-	CL00113	cm	1	119	8272621	8272739	+	no	1	0.55	0	129.8	7.8e-25	!	*	-	-	-	-	-	-	5S ribosomal RNA
1914	5S_rRNA	RF00001	Glur_chr1	-	CL00113	cm	1	119	8273551	8273669	+	no	1	0.55	0	129.8	7.8e-25	!	*	-	-	-	-	-	-	5S ribosomal RNA
1915	5S_rRNA	RF00001	Glur_chr1	-	CL00113	cm	1	119	8274183	8274301	+	no	1	0.55	0	129.8	7.8e-25	!	*	-	-	-	-	-	-	5S ribosomal RNA
1916	5S_rRNA	RF00001	Glur_chr1	-	CL00113	cm	1	119	8275113	8275231	+	no	1	0.55	0	129.8	7.8e-25	!	*	-	-	-	-	-	-	5S ribosomal RNA
1917	5S_rRNA	RF00001	Glur_chr1	-	CL00113	cm	1	119	8275745	8275863	+	no	1	0.55	0	129.8	7.8e-25	!	*	-	-	-	-	-	-	5S ribosomal RNA
1918	5S_rRNA	RF00001	Glur_chr1	-	CL00113	cm	1	119	8276684	8276802	+	no	1	0.55	0	129.8	7.8e-25	!	*	-	-	-	-	-	-	5S ribosomal RNA
1919	5S_rRNA	RF00001	Glur_chr1	-	CL00113	cm	1	119	8277307	8277425	+	no	1	0.55	0	129.8	7.8e-25	!	*	-	-	-	-	-	-	5S ribosomal RNA
1920	5S_rRNA	RF00001	Glur_chr1	-	CL00113	cm	1	119	8278869	8278987	+	no	1	0.55	0	129.8	7.8e-25	!	*	-	-	-	-	-	-	5S ribosomal RNA
1921	5S_rRNA	RF00001	Glur_chr1	-	CL00113	cm	1	119	8279185	8279303	+	no	1	0.55	0	129.8	7.8e-25	!	*	-	-	-	-	-	-	5S ribosomal RNA
1922	5S_rRNA	RF00001	Glur_chr1	-	CL00113	cm	1	119	8280422	8280540	+	no	1	0.55	0	129.8	7.8e-25	!	*	-	-	-	-	-	-	5S ribosomal RNA
1923	5S_rRNA	RF00001	Glur_chr1	-	CL00113	cm	1	119	8280738	8280856	+	no	1	0.55	0	129.8	7.8e-25	!	*	-	-	-	-	-	-	5S ribosomal RNA
1924	5S_rRNA	RF00001	Glur_chr1	-	CL00113	cm	1	119	8281669	8281787	+	no	1	0.55	0	129.8	7.8e-25	!	*	-	-	-	-	-	-	5S ribosomal RNA
1925	5S_rRNA	RF00001	Glur_chr1	-	CL00113	cm	1	119	8282301	8282419	+	no	1	0.55	0	129.8	7.8e-25	!	*	-	-	-	-	-	-	5S ribosomal RNA
1926	5S_rRNA	RF00001	Glur_chr1	-	CL00113	cm	1	119	8283547	8283665	+	no	1	0.55	0	129.8	7.8e-25	!	*	-	-	-	-	-	-	5S ribosomal RNA
1927	5S_rRNA	RF00001	Glur_chr1	-	CL00113	cm	1	119	8284179	8284297	+	no	1	0.55	0	129.8	7.8e-25	!	*	-	-	-	-	-	-	5S ribosomal RNA
1928	5S_rRNA	RF00001	Glur_chr1	-	CL00113	cm	1	119	8284802	8284920	+	no	1	0.55	0	129.8	7.8e-25	!	*	-	-	-	-	-	-	5S ribosomal RNA
1929	5S_rRNA	RF00001	Glur_chr1	-	CL00113	cm	1	119	8285109	8285227	+	no	1	0.55	0	129.8	7.8e-25	!	*	-	-	-	-	-	-	5S ribosomal RNA
1930	5S_rRNA	RF00001	Glur_chr1	-	CL00113	cm	1	119	8286364	8286482	+	no	1	0.55	0	129.8	7.8e-25	!	*	-	-	-	-	-	-	5S ribosomal RNA
1931	5S_rRNA	RF00001	Glur_chr1	-	CL00113	cm	1	119	8286680	8286798	+	no	1	0.55	0	129.8	7.8e-25	!	*	-	-	-	-	-	-	5S ribosomal RNA
1932	5S_rRNA	RF00001	Glur_chr1	-	CL00113	cm	1	119	8287917	8288035	+	no	1	0.55	0	129.8	7.8e-25	!	*	-	-	-	-	-	-	5S ribosomal RNA
1933	5S_rRNA	RF00001	Glur_chr1	-	CL00113	cm	1	119	8288233	8288351	+	no	1	0.55	0	129.8	7.8e-25	!	*	-	-	-	-	-	-	5S ribosomal RNA
1934	5S_rRNA	RF00001	Glur_chr1	-	CL00113	cm	1	119	8289470	8289588	+	no	1	0.55	0	129.8	7.8e-25	!	*	-	-	-	-	-	-	5S ribosomal RNA
1935	5S_rRNA	RF00001	Glur_chr1	-	CL00113	cm	1	119	8289786	8289904	+	no	1	0.55	0	129.8	7.8e-25	!	*	-	-	-	-	-	-	5S ribosomal RNA
1936	5S_rRNA	RF00001	Glur_chr1	-	CL00113	cm	1	119	8290717	8290835	+	no	1	0.55	0	129.8	7.8e-25	!	*	-	-	-	-	-	-	5S ribosomal RNA
1937	5S_rRNA	RF00001	Glur_chr1	-	CL00113	cm	1	119	8291665	8291783	+	no	1	0.55	0	129.8	7.8e-25	!	*	-	-	-	-	-	-	5S ribosomal RNA
1938	5S_rRNA	RF00001	Glur_chr1	-	CL00113	cm	1	119	8292289	8292407	+	no	1	0.55	0	129.8	7.8e-25	!	*	-	-	-	-	-	-	5S ribosomal RNA
1939	5S_rRNA	RF00001	Glur_chr1	-	CL00113	cm	1	119	8292605	8292723	+	no	1	0.55	0	129.8	7.8e-25	!	*	-	-	-	-	-	-	5S ribosomal RNA
1940	5S_rRNA	RF00001	Glur_chr1	-	CL00113	cm	1	119	8293554	8293672	+	no	1	0.55	0	129.8	7.8e-25	!	*	-	-	-	-	-	-	5S ribosomal RNA
1941	5S_rRNA	RF00001	Glur_chr1	-	CL00113	cm	1	119	8294177	8294295	+	no	1	0.55	0	129.8	7.8e-25	!	*	-	-	-	-	-	-	5S ribosomal RNA
1942	5S_rRNA	RF00001	Glur_chr1	-	CL00113	cm	1	119	8294800	8294918	+	no	1	0.55	0	129.8	7.8e-25	!	*	-	-	-	-	-	-	5S ribosomal RNA
1943	5S_rRNA	RF00001	Glur_chr1	-	CL00113	cm	1	119	8295116	8295234	+	no	1	0.55	0	129.8	7.8e-25	!	*	-	-	-	-	-	-	5S ribosomal RNA
1944	5S_rRNA	RF00001	Glur_chr1	-	CL00113	cm	1	119	8295739	8295857	+	no	1	0.55	0	129.8	7.8e-25	!	*	-	-	-	-	-	-	5S ribosomal RNA
1945	5S_rRNA	RF00001	Glur_chr1	-	CL00113	cm	1	119	8296362	8296480	+	no	1	0.55	0	129.8	7.8e-25	!	*	-	-	-	-	-	-	5S ribosomal RNA
1946	5S_rRNA	RF00001	Glur_chr1	-	CL00113	cm	1	119	8296678	8296796	+	no	1	0.55	0	129.8	7.8e-25	!	*	-	-	-	-	-	-	5S ribosomal RNA
1947	5S_rRNA	RF00001	Glur_chr1	-	CL00113	cm	1	119	8297310	8297428	+	no	1	0.55	0	129.8	7.8e-25	!	*	-	-	-	-	-	-	5S ribosomal RNA
1948	5S_rRNA	RF00001	Glur_chr1	-	CL00113	cm	1	119	8297933	8298051	+	no	1	0.55	0	129.8	7.8e-25	!	*	-	-	-	-	-	-	5S ribosomal RNA
1949	5S_rRNA	RF00001	Glur_chr1	-	CL00113	cm	1	119	8298249	8298367	+	no	1	0.55	0	129.8	7.8e-25	!	*	-	-	-	-	-	-	5S ribosomal RNA
1950	5S_rRNA	RF00001	Glur_chr1	-	CL00113	cm	1	119	8298872	8298990	+	no	1	0.55	0	129.8	7.8e-25	!	*	-	-	-	-	-	-	5S ribosomal RNA
1951	5S_rRNA	RF00001	Glur_chr1	-	CL00113	cm	1	119	8299504	8299622	+	no	1	0.55	0	129.8	7.8e-25	!	*	-	-	-	-	-	-	5S ribosomal RNA
1952	5S_rRNA	RF00001	Glur_chr1	-	CL00113	cm	1	119	8300127	8300245	+	no	1	0.55	0	129.8	7.8e-25	!	*	-	-	-	-	-	-	5S ribosomal RNA
1953	5S_rRNA	RF00001	Glur_chr1	-	CL00113	cm	1	119	8300443	8300561	+	no	1	0.55	0	129.8	7.8e-25	!	*	-	-	-	-	-	-	5S ribosomal RNA
1954	5S_rRNA	RF00001	Glur_chr1	-	CL00113	cm	1	119	8301066	8301184	+	no	1	0.55	0	129.8	7.8e-25	!	*	-	-	-	-	-	-	5S ribosomal RNA
1955	5S_rRNA	RF00001	Glur_chr1	-	CL00113	cm	1	119	8302014	8302132	+	no	1	0.55	0	129.8	7.8e-25	!	*	-	-	-	-	-	-	5S ribosomal RNA
1956	5S_rRNA	RF00001	Glur_chr1	-	CL00113	cm	1	119	8302330	8302448	+	no	1	0.55	0	129.8	7.8e-25	!	*	-	-	-	-	-	-	5S ribosomal RNA
1957	5S_rRNA	RF00001	Glur_chr1	-	CL00113	cm	1	119	8308270	8308388	+	no	1	0.55	0	129.8	7.8e-25	!	*	-	-	-	-	-	-	5S ribosomal RNA
1958	5S_rRNA	RF00001	Glur_chr1	-	CL00113	cm	1	119	8308902	8309020	+	no	1	0.55	0	129.8	7.8e-25	!	*	-	-	-	-	-	-	5S ribosomal RNA
1959	5S_rRNA	RF00001	Glur_chr1	-	CL00113	cm	1	119	8311403	8311521	+	no	1	0.55	0	129.8	7.8e-25	!	*	-	-	-	-	-	-	5S ribosomal RNA
1960	5S_rRNA	RF00001	Glur_chr1	-	CL00113	cm	1	119	8313913	8314031	+	no	1	0.55	0	129.8	7.8e-25	!	*	-	-	-	-	-	-	5S ribosomal RNA
1961	5S_rRNA	RF00001	Glur_chr1	-	CL00113	cm	1	119	8314852	8314970	+	no	1	0.55	0	129.8	7.8e-25	!	*	-	-	-	-	-	-	5S ribosomal RNA
1962	5S_rRNA	RF00001	Glur_chr1	-	CL00113	cm	1	119	8315484	8315602	+	no	1	0.55	0	129.8	7.8e-25	!	*	-	-	-	-	-	-	5S ribosomal RNA
1963	5S_rRNA	RF00001	Glur_chr1	-	CL00113	cm	1	119	8317985	8318103	+	no	1	0.55	0	129.8	7.8e-25	!	*	-	-	-	-	-	-	5S ribosomal RNA
1964	5S_rRNA	RF00001	Glur_chr1	-	CL00113	cm	1	119	8318933	8319051	+	no	1	0.55	0	129.8	7.8e-25	!	*	-	-	-	-	-	-	5S ribosomal RNA
1965	5S_rRNA	RF00001	Glur_chr1	-	CL00113	cm	1	119	8320495	8320613	+	no	1	0.55	0	129.8	7.8e-25	!	*	-	-	-	-	-	-	5S ribosomal RNA
1966	5S_rRNA	RF00001	Glur_chr1	-	CL00113	cm	1	119	8321741	8321859	+	no	1	0.55	0	129.8	7.8e-25	!	*	-	-	-	-	-	-	5S ribosomal RNA
1967	5S_rRNA	RF00001	Glur_chr1	-	CL00113	cm	1	119	8322680	8322798	+	no	1	0.55	0	129.8	7.8e-25	!	*	-	-	-	-	-	-	5S ribosomal RNA
1968	5S_rRNA	RF00001	Glur_chr1	-	CL00113	cm	1	119	8323312	8323430	+	no	1	0.55	0	129.8	7.8e-25	!	*	-	-	-	-	-	-	5S ribosomal RNA
1969	5S_rRNA	RF00001	Glur_chr1	-	CL00113	cm	1	119	8327384	8327502	+	no	1	0.55	0	129.8	7.8e-25	!	*	-	-	-	-	-	-	5S ribosomal RNA
1970	5S_rRNA	RF00001	Glur_chr1	-	CL00113	cm	1	119	8327700	8327818	+	no	1	0.55	0	129.8	7.8e-25	!	*	-	-	-	-	-	-	5S ribosomal RNA
1971	5S_rRNA	RF00001	Glur_chr1	-	CL00113	cm	1	119	8330842	8330960	+	no	1	0.55	0	129.8	7.8e-25	!	*	-	-	-	-	-	-	5S ribosomal RNA
1972	5S_rRNA	RF00001	Glur_chr1	-	CL00113	cm	1	119	8331158	8331276	+	no	1	0.55	0	129.8	7.8e-25	!	*	-	-	-	-	-	-	5S ribosomal RNA
1973	5S_rRNA	RF00001	Glur_chr1	-	CL00113	cm	1	119	8333045	8333163	+	no	1	0.55	0	129.8	7.8e-25	!	*	-	-	-	-	-	-	5S ribosomal RNA
1974	5S_rRNA	RF00001	Glur_chr1	-	CL00113	cm	1	119	8333361	8333479	+	no	1	0.55	0	129.8	7.8e-25	!	*	-	-	-	-	-	-	5S ribosomal RNA
1975	5S_rRNA	RF00001	Glur_chr1	-	CL00113	cm	1	119	8333993	8334111	+	no	1	0.55	0	129.8	7.8e-25	!	*	-	-	-	-	-	-	5S ribosomal RNA
1976	5S_rRNA	RF00001	Glur_chr1	-	CL00113	cm	1	119	8334932	8335050	+	no	1	0.55	0	129.8	7.8e-25	!	*	-	-	-	-	-	-	5S ribosomal RNA
1977	5S_rRNA	RF00001	Glur_chr1	-	CL00113	cm	1	119	8335565	8335683	+	no	1	0.55	0	129.8	7.8e-25	!	*	-	-	-	-	-	-	5S ribosomal RNA
1978	5S_rRNA	RF00001	Glur_chr1	-	CL00113	cm	1	119	8335881	8335999	+	no	1	0.55	0	129.8	7.8e-25	!	*	-	-	-	-	-	-	5S ribosomal RNA
1979	5S_rRNA	RF00001	Glur_chr1	-	CL00113	cm	1	119	8336513	8336631	+	no	1	0.55	0	129.8	7.8e-25	!	*	-	-	-	-	-	-	5S ribosomal RNA
1980	5S_rRNA	RF00001	Glur_chr1	-	CL00113	cm	1	119	8337136	8337254	+	no	1	0.55	0	129.8	7.8e-25	!	*	-	-	-	-	-	-	5S ribosomal RNA
1981	5S_rRNA	RF00001	Glur_chr1	-	CL00113	cm	1	119	8337452	8337570	+	no	1	0.55	0	129.8	7.8e-25	!	*	-	-	-	-	-	-	5S ribosomal RNA
1982	5S_rRNA	RF00001	Glur_chr1	-	CL00113	cm	1	119	8338401	8338519	+	no	1	0.55	0	129.8	7.8e-25	!	*	-	-	-	-	-	-	5S ribosomal RNA
1983	5S_rRNA	RF00001	Glur_chr1	-	CL00113	cm	1	119	8339033	8339151	+	no	1	0.55	0	129.8	7.8e-25	!	*	-	-	-	-	-	-	5S ribosomal RNA
1984	5S_rRNA	RF00001	Glur_chr1	-	CL00113	cm	1	119	8339656	8339774	+	no	1	0.55	0	129.8	7.8e-25	!	*	-	-	-	-	-	-	5S ribosomal RNA
1985	5S_rRNA	RF00001	Glur_chr1	-	CL00113	cm	1	119	8339972	8340090	+	no	1	0.55	0	129.8	7.8e-25	!	*	-	-	-	-	-	-	5S ribosomal RNA
1986	5S_rRNA	RF00001	Glur_chr1	-	CL00113	cm	1	119	8341852	8341970	+	no	1	0.55	0	129.8	7.8e-25	!	*	-	-	-	-	-	-	5S ribosomal RNA
1987	5S_rRNA	RF00001	Glur_chr1	-	CL00113	cm	1	119	8342168	8342286	+	no	1	0.55	0	129.8	7.8e-25	!	*	-	-	-	-	-	-	5S ribosomal RNA
1988	5S_rRNA	RF00001	Glur_chr1	-	CL00113	cm	1	119	8343109	8343227	+	no	1	0.55	0	129.8	7.8e-25	!	*	-	-	-	-	-	-	5S ribosomal RNA
1989	5S_rRNA	RF00001	Glur_chr1	-	CL00113	cm	1	119	8345625	8345743	+	no	1	0.55	0	129.8	7.8e-25	!	*	-	-	-	-	-	-	5S ribosomal RNA
1990	5S_rRNA	RF00001	Glur_chr1	-	CL00113	cm	1	119	8348135	8348253	+	no	1	0.55	0	129.8	7.8e-25	!	*	-	-	-	-	-	-	5S ribosomal RNA
1991	5S_rRNA	RF00001	Glur_chr1	-	CL00113	cm	1	119	8348451	8348569	+	no	1	0.55	0	129.8	7.8e-25	!	*	-	-	-	-	-	-	5S ribosomal RNA
1992	5S_rRNA	RF00001	Glur_chr1	-	CL00113	cm	1	119	8349708	8349826	+	no	1	0.55	0	129.8	7.8e-25	!	*	-	-	-	-	-	-	5S ribosomal RNA
1993	5S_rRNA	RF00001	Glur_chr1	-	CL00113	cm	1	119	8350015	8350133	+	no	1	0.55	0	129.8	7.8e-25	!	*	-	-	-	-	-	-	5S ribosomal RNA
1994	5S_rRNA	RF00001	Glur_chr1	-	CL00113	cm	1	119	8350331	8350449	+	no	1	0.55	0	129.8	7.8e-25	!	*	-	-	-	-	-	-	5S ribosomal RNA
1995	5S_rRNA	RF00001	Glur_chr1	-	CL00113	cm	1	119	8350647	8350765	+	no	1	0.55	0	129.8	7.8e-25	!	*	-	-	-	-	-	-	5S ribosomal RNA
1996	5S_rRNA	RF00001	Glur_chr1	-	CL00113	cm	1	119	8351588	8351706	+	no	1	0.55	0	129.8	7.8e-25	!	*	-	-	-	-	-	-	5S ribosomal RNA
1997	5S_rRNA	RF00001	Glur_chr1	-	CL00113	cm	1	119	8351904	8352022	+	no	1	0.55	0	129.8	7.8e-25	!	*	-	-	-	-	-	-	5S ribosomal RNA
1998	5S_rRNA	RF00001	Glur_chr1	-	CL00113	cm	1	119	8352220	8352338	+	no	1	0.55	0	129.8	7.8e-25	!	*	-	-	-	-	-	-	5S ribosomal RNA
[truncated: 12,220 more rows]
