# Supplementary material for: Chromosome-scale genome assembly of Glycyrrhiza uralensis revealed metabolic gene cluster centred specialized metabolites biosynthesis
Source: DNA Res. 2022 Dec 20;29(6):dsac043. doi: 10.1093/dnares/dsac043 (PMC9763095; doi:10.1093/dnares/dsac043)
Supplement: dsac043_suppl_Supplementary_Table_S6 [file dsac043_suppl_supplementary_table_s6.xlsx]

## Sheet: Sheet1
Supplementary Table 6S. Annotation of tRNA identified in the Glycyrrhiza uralensis genome
Sequence		tRNA	Bounds	tRNA	Anti	Intron Bounds	Cove
Name	tRNA #	Begin	End	Type	Codon	Begin	End	Score	Note
--------	------	-----	------	----	-----	-----	----	------	------
Glur_chr1	1	23780491	23780562	Met	CAT	0	0	67.25
Glur_chr1	2	24928561	24928633	Phe	GAA	0	0	77.43
Glur_chr1	3	30765815	30765886	Met	CAT	0	0	67.25
Glur_chr1	4	30769510	30769581	Met	CAT	0	0	24.08
Glur_chr1	5	30784303	30784374	Ile	AAT	0	0	48.61
Glur_chr1	6	30790210	30790281	Leu	CAA	0	0	57.04
Glur_chr1	7	30791478	30791549	Met	CAT	0	0	47.25
Glur_chr1	8	30792423	30792494	Met	CAT	0	0	40.96
Glur_chr1	9	30793635	30793706	Met	CAT	0	0	67.25
Glur_chr1	10	30802169	30802240	Met	CAT	0	0	67.25
Glur_chr1	11	30829313	30829384	Met	CAT	0	0	53.02
Glur_chr1	12	31093201	31093273	Arg	ACG	0	0	73.66
Glur_chr1	13	31231742	31231815	Val	AAC	0	0	76.67
Glur_chr1	14	32390484	32390555	Asp	GTC	0	0	70.78
Glur_chr1	15	35244385	35244457	Arg	ACG	0	0	73.66
Glur_chr1	16	35521738	35521811	Asn	GTT	0	0	81.83
Glur_chr1	17	38933275	38933347	Arg	CCT	0	0	48.22
Glur_chr1	18	38943051	38943123	Arg	CCT	0	0	70
Glur_chr1	19	39523672	39523744	Arg	TCT	0	0	71.46
Glur_chr1	20	40899694	40899766	Ala	TGC	0	0	64.6
Glur_chr1	21	41908625	41908696	Cys	GCA	0	0	78.18
Glur_chr1	22	42278392	42278465	Val	AAC	0	0	76.67
Glur_chr1	23	42429308	42429380	Glu	CTC	0	0	51.15
Glur_chr1	24	43084248	43084319	Gly	TCC	0	0	74.33
Glur_chr1	25	43084424	43084495	Gly	TCC	0	0	74.33
Glur_chr1	26	43629559	43629632	Val	CAC	0	0	86.07
Glur_chr1	27	43894582	43894652	Gly	GCC	0	0	71.56
Glur_chr1	28	43896989	43897059	Gly	GCC	0	0	69.82
Glur_chr1	29	43913523	43913593	Gly	GCC	0	0	71.56
Glur_chr1	30	44429412	44429485	Val	AAC	0	0	76.67
Glur_chr1	31	45851770	45851841	Glu	TTC	0	0	72.67
Glur_chr1	32	46014006	46014077	Glu	TTC	0	0	72.67
Glur_chr1	33	46447914	46447985	Trp	CCA	0	0	77.63
Glur_chr1	34	47516689	47516760	Met	CAT	0	0	68.81
Glur_chr1	35	49217510	49217582	Lys	CTT	0	0	84.38
Glur_chr1	36	49514256	49514329	Val	AAC	0	0	76.67
Glur_chr1	37	51271128	51271201	Ile	AAT	0	0	82.24
Glur_chr1	38	52068666	52068738	Phe	GAA	0	0	73.65
Glur_chr1	39	52619995	52620076	Ser	AGA	0	0	82.35
Glur_chr1	40	52661147	52661228	Ser	GCT	0	0	79.53
Glur_chr1	41	56572142	56572212	Gly	GCC	0	0	71.56
Glur_chr1	42	56915313	56915385	Ala	TGC	0	0	66.31
Glur_chr1	43	57408345	57408416	His	GTG	0	0	63.7
Glur_chr1	44	58108723	58108796	Val	CAC	0	0	86.07
Glur_chr1	45	58276858	58276929	Pro	TGG	0	0	73.73
Glur_chr1	46	58990530	58990601	Ile	TAT	0	0	48.03
Glur_chr1	47	60096823	60096896	Val	AAC	0	0	76.95
Glur_chr1	48	59590931	59590858	Undet	NNN	0	0	20.15
Glur_chr1	49	59465501	59465421	Leu	CAG	0	0	68.57
Glur_chr1	50	59061538	59061466	Phe	GAA	0	0	77.43
Glur_chr1	51	57590065	57589992	Thr	AGT	0	0	76.9
Glur_chr1	52	56194185	56194112	Asn	GTT	0	0	81.83
Glur_chr1	53	56093530	56093449	Ser	GCT	0	0	79.53
Glur_chr1	54	55817159	55817087	Glu	CTC	0	0	77.31
Glur_chr1	55	55328936	55328864	Ala	TGC	0	0	69.9
Glur_chr1	56	51623020	51622949	Thr	CGT	0	0	84.43
Glur_chr1	57	51265142	51265070	Ala	AGC	0	0	68.12
Glur_chr1	58	50430878	50430799	Leu	TAG	0	0	68.72
Glur_chr1	59	49544090	49544010	Leu	AAG	0	0	69.68
Glur_chr1	60	48447294	48447222	Glu	CTC	0	0	77.31
Glur_chr1	61	48320256	48320185	Trp	CCA	0	0	69.73
Glur_chr1	62	48115013	48114940	Lys	CTT	0	0	45.97	pseudo
Glur_chr1	63	46863829	46863758	Thr	TGT	0	0	61.35
Glur_chr1	64	45967476	45967403	Ile	TAT	0	0	85.4
Glur_chr1	65	45733254	45733183	His	GTG	0	0	62.38
Glur_chr1	66	44732589	44732508	Ser	GCT	0	0	79.53
Glur_chr1	67	44636662	44636588	Thr	TGT	0	0	31.32
Glur_chr1	68	44077779	44077699	Leu	AAG	0	0	69.68
Glur_chr1	69	42522063	42521991	Ala	CGC	0	0	62.99
Glur_chr1	70	42226091	42226019	Glu	CTC	0	0	73.83
Glur_chr1	71	41258619	41258547	Ala	TGC	0	0	66.31
Glur_chr1	72	40132298	40132228	Gly	GCC	0	0	71.56
Glur_chr1	73	40130227	40130157	Gly	GCC	0	0	71.56
Glur_chr1	74	39605992	39605920	Lys	CTT	0	0	83.73
Glur_chr1	75	37344772	37344699	Ile	AAT	0	0	75.66
Glur_chr1	76	36731512	36731440	Arg	CCG	0	0	70.8
Glur_chr1	77	33228162	33228081	Ser	GCT	0	0	79.53
Glur_chr1	78	32929252	32929179	Asn	GTT	0	0	81.83
Glur_chr1	79	31200498	31200425	Asn	GTT	0	0	80.45
Glur_chr1	80	28484264	28484181	Leu	CAA	0	0	71.45
Glur_chr1	81	25850294	25850213	Ser	AGA	0	0	83.63
Glur_chr1	82	1856743	1856673	Asn	ATT	0	0	67.17
Glur_chr1	83	1131204	1131132	Glu	CTC	0	0	77.31
Glur_chr2	1	2186640	2186711	Asp	GTC	0	0	67.62
Glur_chr2	2	4567210	4567299	Tyr	GTA	4567247	4567263	76.03
Glur_chr2	3	35382906	35382977	Pro	AGG	0	0	71.75
Glur_chr2	4	36612317	36612389	Ala	AGC	0	0	61.13
Glur_chr2	5	37050126	37050196	Gly	GCC	0	0	71.56
Glur_chr2	6	37062374	37062444	Gly	GCC	0	0	71.56
Glur_chr2	7	37292992	37293063	Gln	TTG	0	0	74.09
Glur_chr2	8	37552773	37552866	Tyr	GTA	37552810	37552830	75.42
Glur_chr2	9	38538287	38538370	Leu	CAA	0	0	73.19
Glur_chr2	10	38790055	38790135	Leu	AAG	0	0	69.68
Glur_chr2	11	40043212	40043284	Ala	AGC	0	0	68.12
Glur_chr2	12	40992211	40992282	Lys	TTT	0	0	88.52
Glur_chr2	13	41415149	41415229	Leu	CAG	0	0	68.57
Glur_chr2	14	42845304	42845384	Leu	CAG	0	0	68.57
Glur_chr2	15	46396271	46396344	Ile	AAT	0	0	80.5
Glur_chr2	16	47134541	47134613	Arg	CCG	0	0	69.37
Glur_chr2	17	47429464	47429534	Gly	GCC	0	0	71.56
Glur_chr2	18	48394156	48394229	Thr	AGT	0	0	76.02
Glur_chr2	19	50157232	50157302	Gly	CCC	0	0	69.01
Glur_chr2	20	50241705	50241777	Arg	ACG	0	0	68.92
Glur_chr2	21	50314539	50314619	Leu	AAG	0	0	69.68
Glur_chr2	22	51557967	51558038	Asp	GTC	0	0	69.46
Glur_chr2	23	51611178	51611251	Ile	AAT	0	0	80.73
Glur_chr2	24	51810603	51810675	Glu	CTC	0	0	77.31
Glur_chr2	25	56061574	56061645	Pro	TGG	0	0	73.73
Glur_chr2	26	56062191	56062262	Pro	TGG	0	0	73.73
Glur_chr2	27	57389258	57389339	Ser	AGA	0	0	81.73
Glur_chr2	28	59603300	59603229	Gln	TTG	0	0	56.12
Glur_chr2	29	58630527	58630456	Cys	GCA	0	0	78.18
Glur_chr2	30	58600196	58600124	Arg	CCG	0	0	82.46
Glur_chr2	31	55739858	55739779	Leu	TAG	0	0	68.72
Glur_chr2	32	54364138	54364065	Val	AAC	0	0	76.95
Glur_chr2	33	51328400	51328327	Arg	TCG	0	0	82.11
Glur_chr2	34	50480062	50479981	Ser	TGA	0	0	83.28
Glur_chr2	35	50346913	50346842	Pro	AGG	0	0	71.75
Glur_chr2	36	49257944	49257872	Phe	GAA	0	0	77.5
Glur_chr2	37	49201812	49201740	Phe	GAA	0	0	77.43
Glur_chr2	38	48681560	48681487	Ile	TAT	0	0	85.4
Glur_chr2	39	48446344	48446272	Ala	AGC	0	0	68.12
Glur_chr2	40	48442680	48442609	Pro	CGG	0	0	74.11
Glur_chr2	41	48183589	48183518	Glu	TTC	0	0	72.67
Glur_chr2	42	47773815	47773734	Ser	TGA	0	0	78.02
Glur_chr2	43	45687950	45687879	Asp	GTC	0	0	67.62
Glur_chr2	44	44207153	44207084	Gly	GCC	0	0	58.11
Glur_chr2	45	43760939	43760855	Met	CAT	43760901	43760891	61.15
Glur_chr2	46	43060266	43060194	Glu	CTC	0	0	77.31
Glur_chr2	47	39347331	39347258	Val	CAC	0	0	86.07
Glur_chr2	48	38537888	38537815	Val	AAC	0	0	76.67
Glur_chr2	49	38360850	38360778	Lys	CTT	0	0	83.73
Glur_chr2	50	35576949	35576866	Leu	CAA	0	0	71.38
Glur_chr2	51	35193710	35193637	Val	CAC	0	0	85.42
Glur_chr2	52	34523600	34523528	Lys	CTT	0	0	83.73
Glur_chr2	53	13872511	13872440	Glu	TTC	0	0	58.4
Glur_chr2	54	11725833	11725761	Arg	TCT	0	0	50.98	pseudo
Glur_chr2	55	8216807	8216737	Gly	GCC	0	0	57.86
Glur_chr2	56	8095678	8095605	Asp	GTC	0	0	32.49
Glur_chr2	57	7492806	7492727	Leu	TAG	0	0	68.72
Glur_chr2	58	5653849	5653767	Leu	TAA	0	0	65.99
Glur_chr2	59	5507873	5507801	Arg	TCT	0	0	71.86
Glur_chr2	60	4696890	4696819	His	GTG	0	0	62.38
Glur_chr2	61	1325893	1325820	Val	CAC	0	0	72.83
Glur_chr2	62	1322699	1322626	Val	CAC	0	0	86.07
Glur_chr3	1	406663	406735	Lys	TTT	0	0	88.06
Glur_chr3	2	3520016	3520088	Lys	CTT	0	0	83.73
Glur_chr3	3	5329488	5329561	Asn	GTT	0	0	81.83
Glur_chr3	4	8042262	8042334	Ala	AGC	0	0	68.12
Glur_chr3	5	8119965	8120038	Asp	ATC	0	0	61.09
Glur_chr3	6	31868663	31868735	Phe	GAA	0	0	77.43
Glur_chr3	7	34768222	34768294	Arg	TCT	0	0	72.11
Glur_chr3	8	37824700	37824771	Pro	CGG	0	0	74.11
Glur_chr3	9	38275682	38275753	Glu	TTC	0	0	72.6
Glur_chr3	10	39143265	39143336	Gln	TTG	0	0	74.09
Glur_chr3	11	39632220	39632293	Arg	TCG	0	0	81.86
Glur_chr3	12	40301275	40301346	Gly	TCC	0	0	74.33
Glur_chr3	13	40966691	40966772	Ser	AGA	0	0	81.33
Glur_chr3	14	42796335	42796406	Gly	TCC	0	0	74.33
Glur_chr3	15	42815716	42815788	Glu	CTC	0	0	77.31
Glur_chr3	16	43068447	43068519	Phe	GAA	0	0	75.31
Glur_chr3	17	43072781	43072853	Phe	GAA	0	0	73.13
Glur_chr3	18	43168167	43168238	Pro	AGG	0	0	64.76
Glur_chr3	19	44066502	44066573	His	GTG	0	0	62.38
Glur_chr3	20	45228756	45228828	Val	TAC	0	0	81.31
Glur_chr3	21	45310128	45310198	Gly	GCC	0	0	71.56
Glur_chr3	22	45807421	45807505	Met	CAT	45807459	45807469	61.3
Glur_chr3	23	45810574	45810647	Ile	TAT	0	0	78.78
Glur_chr3	24	46355894	46355966	Arg	ACG	0	0	73.66
Glur_chr3	25	46507717	46507789	Arg	TCT	0	0	71.86
Glur_chr3	26	47356678	47356749	Thr	CGT	0	0	82.42
Glur_chr3	27	48011642	48011712	Gly	CCC	0	0	66.84
Glur_chr3	28	48407826	48407898	Arg	CCT	0	0	72.63
Glur_chr3	29	50111038	50111109	Gln	CTG	0	0	71.93
Glur_chr3	30	50607584	50607666	Leu	TAA	0	0	66.93
Glur_chr3	31	52607172	52607253	Ser	GCT	0	0	79.53
Glur_chr3	32	52740952	52741024	Lys	CTT	0	0	83.73
Glur_chr3	33	53051700	53051772	Arg	ACG	0	0	72.21
Glur_chr3	34	53237326	53237398	Ala	AGC	0	0	68.12
Glur_chr3	35	54300179	54300262	Met	CAT	54300217	54300226	61.3
Glur_chr3	36	55364897	55364968	Cys	GCA	0	0	78.18
Glur_chr3	37	56157188	56157260	Glu	CTC	0	0	76.33
Glur_chr3	38	56204120	56204192	Ala	CGC	0	0	65.14
Glur_chr3	39	57607644	57607573	Asp	GTC	0	0	70.78
Glur_chr3	40	56302305	56302234	Cys	GCA	0	0	72.28
Glur_chr3	41	55546025	55545954	Thr	TGT	0	0	81.19
Glur_chr3	42	55408565	55408492	Val	CAC	0	0	86.07
Glur_chr3	43	55364680	55364609	Cys	GCA	0	0	78.18
Glur_chr3	44	54615618	54615537	Ser	AGA	0	0	81.73
Glur_chr3	45	54385893	54385822	His	GTG	0	0	62.38
Glur_chr3	46	54298141	54298070	Gln	TTG	0	0	74.09
Glur_chr3	47	53435092	53435012	Leu	AAG	0	0	69.68
Glur_chr3	48	52549155	52549084	Asp	GTC	0	0	70.78
Glur_chr3	49	52142618	52142545	Val	AAC	0	0	76.67
Glur_chr3	50	50844316	50844244	Val	TAC	0	0	81.05
Glur_chr3	51	50672583	50672502	Ser	GCT	0	0	79.53
Glur_chr3	52	50575009	50574929	Leu	AAG	0	0	69.68
Glur_chr3	53	49358098	49358017	Ser	CGA	0	0	70.12
Glur_chr3	54	49357162	49357074	Tyr	GTA	49357125	49357110	75.49
Glur_chr3	55	49331802	49331730	Ala	AGC	0	0	68.12
Glur_chr3	56	48835271	48835199	Val	TAC	0	0	73.35
Glur_chr3	57	48735964	48735894	Gly	GCC	0	0	71.56
Glur_chr3	58	47882987	47882915	Ala	AGC	0	0	68.12
Glur_chr3	59	47530670	47530599	Trp	CCA	0	0	77.63
Glur_chr3	60	46866294	46866213	Ser	AGA	0	0	82.35
Glur_chr3	61	46320668	46320597	Thr	TGT	0	0	78.52
Glur_chr3	62	45885143	45885071	Ala	TGC	0	0	69.9
Glur_chr3	63	44632549	44632476	Thr	AGT	0	0	76.02
Glur_chr3	64	43084828	43084756	Arg	ACG	0	0	72.61
Glur_chr3	65	43084673	43084590	Leu	CAA	0	0	71.45
Glur_chr3	66	42119894	42119814	Leu	CAG	0	0	68.57
Glur_chr3	67	40835099	40835029	Gly	GCC	0	0	64.98
Glur_chr3	68	40781568	40781497	Gly	TCC	0	0	74.33
Glur_chr3	69	40389018	40388948	Glu	CTC	0	0	60.13
Glur_chr3	70	40296601	40296528	Ile	AAT	0	0	80.73
Glur_chr3	71	40277993	40277922	Met	CAT	0	0	68.81
Glur_chr3	72	39630994	39630922	Lys	CTT	0	0	83.73
Glur_chr3	73	39018891	39018807	Met	CAT	39018853	39018843	61.15
Glur_chr3	74	39017785	39017694	Tyr	GTA	39017748	39017730	73.95
Glur_chr3	75	38902580	38902509	Thr	TGT	0	0	81.19
Glur_chr3	76	38548430	38548357	Ile	AAT	0	0	82.24
Glur_chr3	77	38214178	38214107	Gln	CTG	0	0	66.47
Glur_chr3	78	37643573	37643490	Leu	CAA	0	0	73.19
Glur_chr3	79	30685904	30685832	Lys	CTT	0	0	84.38
Glur_chr3	80	24472113	24472037	Ala	TGC	0	0	49.87
Glur_chr3	81	21833436	21833343	Tyr	GTA	21833399	21833379	72.78
Glur_chr4	1	419190	419273	Leu	CAA	0	0	73.19
Glur_chr4	2	5597563	5597634	Met	CAT	0	0	32.29	pseudo
Glur_chr4	3	33514143	33514215	Phe	GAA	0	0	75.56
Glur_chr4	4	37121500	37121573	Ile	AAT	0	0	69.58
Glur_chr4	5	37741864	37741934	Gly	GCC	0	0	54.82
Glur_chr4	6	41722524	41722595	Gly	TCC	0	0	71.66
Glur_chr4	7	41824479	41824552	Asn	GTT	0	0	80.93
Glur_chr4	8	41837388	41837460	Arg	CCT	0	0	58.68
Glur_chr4	9	42920817	42920888	Gln	TTG	0	0	75.35
Glur_chr4	10	43180249	43180320	Gln	TTG	0	0	46.64
Glur_chr4	11	44163762	44163835	Asn	GTT	0	0	81.73
Glur_chr4	12	44748173	44748253	Leu	AAG	0	0	69.68
Glur_chr4	13	49324542	49324624	Ser	GCT	0	0	79.89
Glur_chr4	14	50350035	50350106	Asp	GTC	0	0	70.78
Glur_chr4	15	50950412	50950496	Met	CAT	50950450	50950460	60.93
Glur_chr4	16	51969056	51969127	Pro	AGG	0	0	71.75
Glur_chr4	17	52435319	52435392	Ile	AAT	0	0	82.24
Glur_chr4	18	54271557	54271628	Pro	AGG	0	0	71.75
Glur_chr4	19	54533221	54533292	Asp	GTC	0	0	70.78
Glur_chr4	20	55831991	55832064	Ile	TAT	0	0	85.4
Glur_chr4	21	55998815	55998887	Ala	AGC	0	0	68.12
Glur_chr4	22	56003557	56003628	Pro	CGG	0	0	74.11
Glur_chr4	23	56664327	56664408	Ser	TGA	0	0	80.82
Glur_chr4	24	57868548	57868620	Ala	TGC	0	0	63.74
Glur_chr4	25	57903311	57903382	Gln	CTG	0	0	71.08
Glur_chr4	26	58006848	58006920	Glu	CTC	0	0	79.78
Glur_chr4	27	58173961	58174032	Cys	GCA	0	0	78.18
Glur_chr4	28	58235430	58235501	Cys	GCA	0	0	62.54
Glur_chr4	29	57988777	57988704	Val	AAC	0	0	76.67
Glur_chr4	30	57593540	57593469	Gly	TCC	0	0	74.33
Glur_chr4	31	57299817	57299745	Arg	CCG	0	0	69.37
Glur_chr4	32	56638732	56638660	Ala	CGC	0	0	59.57
Glur_chr4	33	56638563	56638491	Ala	CGC	0	0	67.99
Glur_chr4	34	56064023	56063950	Thr	AGT	0	0	74.68
Glur_chr4	35	55971321	55971250	Undet	NNN	0	0	30.02	pseudo
Glur_chr4	36	55901088	55901015	Ile	AAT	0	0	82.24
Glur_chr4	37	55830471	55830399	Phe	GAA	0	0	77.43
Glur_chr4	38	54538828	54538758	Gly	CCC	0	0	69.01
Glur_chr4	39	54103333	54103261	Arg	CCT	0	0	72.63
Glur_chr4	40	53498825	53498754	Lys	TTT	0	0	84.67
Glur_chr4	41	53494782	53494711	Lys	TTT	0	0	88.52
Glur_chr4	42	53493517	53493446	Lys	TTT	0	0	76.26
Glur_chr4	43	53413355	53413276	Leu	TAG	0	0	68.72
Glur_chr4	44	52850300	52850227	Val	AAC	0	0	76.95
Glur_chr4	45	52827029	52826957	Arg	TCT	0	0	73.12
Glur_chr4	46	51630476	51630406	Arg	TCG	0	0	67.04
Glur_chr4	47	51467568	51467497	Cys	GCA	0	0	78.18
Glur_chr4	48	51201369	51201298	Asp	GTC	0	0	70.78
Glur_chr4	49	51197798	51197727	Asp	GTC	0	0	69.46
Glur_chr4	50	51044427	51044348	Leu	TAG	0	0	68.72
Glur_chr4	51	49605090	49605009	Ser	TGA	0	0	80.82
Glur_chr4	52	48757242	48757166	Lys	CTT	0	0	62.4
Glur_chr4	53	47769735	47769663	Ala	AGC	0	0	68.12
Glur_chr4	54	46709493	46709422	Asp	GTC	0	0	70.78
Glur_chr4	55	45748503	45748431	Arg	CCT	0	0	72.63
Glur_chr4	56	44869300	44869228	Arg	ACG	0	0	66.21
Glur_chr4	57	44269126	44269054	Lys	TTT	0	0	86.92
Glur_chr4	58	43447931	43447860	Gln	TTG	0	0	74.09
Glur_chr4	59	42919594	42919510	Met	CAT	42919556	42919546	61.15
Glur_chr4	60	41945003	41944932	Cys	GCA	0	0	78.18
Glur_chr4	61	41809462	41809390	Ala	TGC	0	0	69.9
Glur_chr4	62	41340259	41340187	Ala	TGC	0	0	69.9
Glur_chr4	63	40721205	40721133	Lys	CTT	0	0	83.73
Glur_chr4	64	38434689	38434617	Lys	CTT	0	0	84.38
Glur_chr4	65	36050471	36050399	Lys	TTT	0	0	88.06
Glur_chr4	66	34718503	34718431	Lys	TTT	0	0	79.02
Glur_chr4	67	34715309	34715237	Lys	TTT	0	0	69.36
Glur_chr4	68	12372394	12372323	Thr	TGT	0	0	78.52
Glur_chr4	69	11819411	11819339	Phe	GAA	0	0	63.73
Glur_chr4	70	11819290	11819218	Phe	GAA	0	0	69.52
Glur_chr4	71	11813269	11813197	Phe	GAA	0	0	77.43
Glur_chr4	72	11813097	11813025	Phe	GAA	0	0	77.43
Glur_chr4	73	7876367	7876286	Ser	TGA	0	0	80.82
Glur_chr4	74	2945936	2945865	Asp	GTC	0	0	70.78
Glur_chr4	75	2944200	2944129	Asp	GTC	0	0	70.78
Glur_chr4	76	2845210	2845139	Pro	TGG	0	0	73.73
Glur_chr4	77	2759463	2759390	Thr	AGT	0	0	76.9
Glur_chr4	78	2058745	2058673	Arg	CCT	0	0	72.63
Glur_chr4	79	462875	462804	Lys	TTT	0	0	88.52
Glur_chr5	1	2910868	2910947	Leu	TAG	0	0	68.72
Glur_chr5	2	3248012	3248083	Trp	CCA	0	0	77.63
Glur_chr5	3	3289149	3289219	Gly	CCC	0	0	68.5
Glur_chr5	4	4475822	4475893	His	GTG	0	0	62.38
Glur_chr5	5	5420745	5420816	Gln	TTG	0	0	74.09
Glur_chr5	6	7956622	7956706	Met	CAT	7956660	7956670	48.06
Glur_chr5	7	28531116	28531187	Lys	TTT	0	0	88.52
Glur_chr5	8	30626437	30626508	Pro	AGG	0	0	71.75
Glur_chr5	9	33104948	33105032	Met	CAT	33104986	33104996	61.15
Glur_chr5	10	33491339	33491411	Arg	ACG	0	0	73.66
Glur_chr5	11	33872896	33872967	Pro	AGG	0	0	71.75
Glur_chr5	12	33965862	33965935	Val	AAC	0	0	76.67
Glur_chr5	13	34299628	34299708	Leu	AAG	0	0	69.68
Glur_chr5	14	34405873	34405954	Ser	TGA	0	0	80.82
Glur_chr5	15	37302530	37302601	Pro	TGG	0	0	73.73
Glur_chr5	16	38372771	38372855	Met	CAT	38372809	38372819	61.15
Glur_chr5	17	38416397	38416488	Tyr	GTA	38416434	38416452	75.66
Glur_chr5	18	39080792	39080863	Met	CAT	0	0	67.87
Glur_chr5	19	41232238	41232321	Leu	CAA	0	0	73.19
Glur_chr5	20	42043292	42043364	Glu	CTC	0	0	77.31
Glur_chr5	21	43079824	43079905	Ser	AGA	0	0	81.73
Glur_chr5	22	43746915	43746987	Ala	TGC	0	0	69.65
Glur_chr5	23	45250780	45250851	His	GTG	0	0	62.38
Glur_chr5	24	45520687	45520760	Asn	GTT	0	0	83.49
Glur_chr5	25	45945847	45945919	Phe	GAA	0	0	77.43
Glur_chr5	26	46721854	46721927	Ile	AAT	0	0	82.24
Glur_chr5	27	51301340	51301411	Asp	GTC	0	0	70.81
Glur_chr5	28	53383545	53383627	Leu	TAA	0	0	65.99
Glur_chr5	29	53466804	53466875	Asp	GTC	0	0	69.46
Glur_chr5	30	53560671	53560742	Met	CAT	0	0	67.87
Glur_chr5	31	54614961	54615032	Pro	TGG	0	0	73.73
Glur_chr5	32	54974728	54974799	Asp	GTC	0	0	67.62
Glur_chr5	33	55217183	55217254	Gln	CTG	0	0	71.93
Glur_chr5	34	55817103	55817175	Glu	CTC	0	0	79.78
Glur_chr5	35	55197231	55197160	Glu	TTC	0	0	72.6
Glur_chr5	36	54292000	54291917	Leu	CAA	0	0	73.19
Glur_chr5	37	53856269	53856197	Ala	AGC	0	0	68.12
Glur_chr5	38	52427413	52427341	Phe	GAA	0	0	72.32
Glur_chr5	39	51687089	51687005	Gly	TCC	51687052	51687039	41.02
Glur_chr5	40	51686902	51686817	Gly	TCC	51686865	51686852	35.81
Glur_chr5	41	51686714	51686630	Gly	TCC	51686677	51686664	45.93
Glur_chr5	42	51686527	51686435	Gly	TCC	51686490	51686470	33.01	pseudo
Glur_chr5	43	51686332	51686247	Gly	TCC	51686295	51686282	54.32
Glur_chr5	44	51686144	51686051	Arg	TCT	51686107	51686087	44.15
Glur_chr5	45	51685949	51685864	Glu	TTC	51685912	51685899	49.82
Glur_chr5	46	51416374	51416302	Arg	CCG	0	0	71.41
Glur_chr5	47	51099510	51099437	Thr	AGT	0	0	76.02
Glur_chr5	48	50633820	50633749	Asp	GTC	0	0	70.78
Glur_chr5	49	50012763	50012692	Asp	GTC	0	0	70.78
Glur_chr5	50	49903901	49903830	Pro	TGG	0	0	73.73
Glur_chr5	51	48274825	48274752	Arg	TCG	0	0	81.86
Glur_chr5	52	48264506	48264427	Ser	TGA	0	0	46.78
Glur_chr5	53	47789152	47789071	Ser	AGA	0	0	83.63
Glur_chr5	54	47491146	47491075	His	GTG	0	0	55.46
Glur_chr5	55	46430841	46430761	Leu	AAG	0	0	69.68
Glur_chr5	56	45726438	45726347	Tyr	GTA	45726401	45726383	75.36
Glur_chr5	57	44883663	44883593	Gly	GCC	0	0	71.56
Glur_chr5	58	44486952	44486881	Thr	CGT	0	0	84.43
Glur_chr5	59	44150522	44150450	Phe	GAA	0	0	75.31
Glur_chr5	60	43987600	43987528	Ala	AGC	0	0	68.12
Glur_chr5	61	42291244	42291174	Gly	GCC	0	0	65.24
Glur_chr5	62	42204988	42204907	Ser	CGA	0	0	81.28
Glur_chr5	63	41986301	41986228	Ile	TAT	0	0	82.33
Glur_chr5	64	41460700	41460629	Met	CAT	0	0	67.87
Glur_chr5	65	41454472	41454401	Gly	TCC	0	0	74.33
Glur_chr5	66	39889877	39889806	Met	CAT	0	0	67.87
Glur_chr5	67	39709847	39709776	Met	CAT	0	0	67.87
Glur_chr5	68	39361326	39361255	Glu	TTC	0	0	72.6
Glur_chr5	69	38884268	38884197	Trp	CCA	0	0	77.63
Glur_chr5	70	38565284	38565212	Lys	CTT	0	0	71.12
Glur_chr5	71	34975569	34975477	Tyr	GTA	34975532	34975513	76.06
Glur_chr5	72	33256206	33256121	Tyr	GTA	33256169	33256157	76.52
Glur_chr5	73	33252446	33252355	Tyr	GTA	33252409	33252391	74.88
Glur_chr5	74	33174582	33174510	Arg	ACG	0	0	73.66
Glur_chr5	75	33174437	33174365	Arg	ACG	0	0	72.21
Glur_chr5	76	31012032	31011960	Arg	CCT	0	0	76.26
Glur_chr5	77	30230414	30230341	Val	CAC	0	0	85.42
Glur_chr5	78	29272311	29272238	Asn	GTT	0	0	81.83
Glur_chr5	79	22166864	22166790	Met	CAT	0	0	30.89
Glur_chr5	80	6241295	6241226	Thr	TGT	0	0	31.24	pseudo
Glur_chr5	81	6175174	6175105	Thr	TGT	0	0	31.24	pseudo
Glur_chr5	82	3724985	3724913	Ala	CGC	0	0	60.22
Glur_chr5	83	3103873	3103802	Ile	TAT	0	0	26.65
Glur_chr5	84	821954	821883	Lys	TTT	0	0	88.52
Glur_chr6	1	648625	648696	Gly	TCC	0	0	74.33
Glur_chr6	2	1661029	1661101	Phe	GAA	0	0	77.43
Glur_chr6	3	1939155	1939226	Met	CAT	0	0	67.87
Glur_chr6	4	2359765	2359836	Glu	TTC	0	0	68.02
Glur_chr6	5	3504325	3504408	Leu	CAA	0	0	73.19
Glur_chr6	6	5439726	5439798	Arg	CCT	0	0	73.62
Glur_chr6	7	5716685	5716758	Val	CAC	0	0	74.28
Glur_chr6	8	6223627	6223700	Asn	GTT	0	0	81.83
Glur_chr6	9	6867982	6868055	Ile	AAT	0	0	82.24
Glur_chr6	10	7117714	7117786	Phe	GAA	0	0	77.43
Glur_chr6	11	7531877	7531947	Gly	GCC	0	0	71.56
Glur_chr6	12	9673734	9673807	Pro	TGG	0	0	53.41
Glur_chr6	13	10859136	10859209	Lys	CTT	0	0	21.48	pseudo
Glur_chr6	14	12832014	12832098	Met	CAT	12832052	12832062	49.66
Glur_chr6	15	13034487	13034580	Tyr	GTA	13034524	13034544	67.86
Glur_chr6	16	14558377	14558448	Trp	CCA	0	0	77.63
Glur_chr6	17	19753160	19753247	Ser	GCT	0	0	29.98	pseudo
Glur_chr6	18	21943538	21943609	Arg	TCT	0	0	58.24
Glur_chr6	19	35104071	35104142	His	GTG	0	0	62.38
Glur_chr6	20	37439985	37440057	Thr	TGT	0	0	55.93
Glur_chr6	21	37743875	37743946	Asp	GTC	0	0	66.46
Glur_chr6	22	37772995	37773066	Asp	GTC	0	0	56.15
Glur_chr6	23	37780430	37780501	Asp	GTC	0	0	65.7
Glur_chr6	24	38386408	38386481	Asn	GTT	0	0	81.83
Glur_chr6	25	41317964	41318037	Val	AAC	0	0	74.93
Glur_chr6	26	42585135	42585205	Undet	NNN	0	0	28.55
Glur_chr6	27	45192319	45192389	Gly	TCC	0	0	53.83
Glur_chr6	28	45233620	45233692	Lys	TTT	0	0	87.57
Glur_chr6	29	45778842	45778915	Val	AAC	0	0	76.67
Glur_chr6	30	45898053	45898124	Glu	TTC	0	0	66.02
Glur_chr6	31	45981426	45981499	Ile	AAT	0	0	82.24
Glur_chr6	32	46660184	46660255	Glu	TTC	0	0	72.67
Glur_chr6	33	50169470	50169542	Glu	CTC	0	0	79.78
Glur_chr6	34	50522093	50522165	Ala	AGC	0	0	68.12
Glur_chr6	35	52175981	52176056	Asn	GTT	0	0	56.68
Glur_chr6	36	51327710	51327637	Thr	AGT	0	0	76.9
Glur_chr6	37	51327544	51327471	Thr	AGT	0	0	76.9
Glur_chr6	38	50966928	50966856	Ala	TGC	0	0	62.37
Glur_chr6	39	50487768	50487697	Thr	TGT	0	0	81.19
Glur_chr6	40	49880951	49880879	Lys	CTT	0	0	83.73
Glur_chr6	41	49199070	49198994	Glu	CTC	0	0	51.7
Glur_chr6	42	48986286	48986214	Lys	CTT	0	0	83.73
Glur_chr6	43	47953128	47953057	Trp	CCA	0	0	77.63
Glur_chr6	44	47934378	47934306	Lys	TTT	0	0	87.57
Glur_chr6	45	47712953	47712882	Sup	TTA	0	0	47.23
Glur_chr6	46	46875205	46875127	Undet	NNN	0	0	25.18	pseudo
Glur_chr6	47	46858396	46858323	Ile	TAT	0	0	85.4
Glur_chr6	48	46850462	46850391	Gln	CTG	0	0	71.93
Glur_chr6	49	46849308	46849237	Gln	CTG	0	0	71.93
Glur_chr6	50	46417419	46417349	Gly	GCC	0	0	71.56
Glur_chr6	51	43257810	43257726	Met	CAT	43257772	43257762	60.52
Glur_chr6	52	42541082	42541001	Ser	GCT	0	0	79.53
Glur_chr6	53	40650527	40650457	Gly	GCC	0	0	71.56
Glur_chr6	54	39927282	39927164	Leu	CAA	39927244	39927206	58.61
Glur_chr6	55	39037912	39037841	Trp	CCA	0	0	77.63
Glur_chr6	56	35850347	35850277	Gly	CCC	0	0	35.68
Glur_chr6	57	13399965	13399893	Lys	CTT	0	0	83.73
Glur_chr6	58	8544450	8544378	Glu	CTC	0	0	77.31
Glur_chr6	59	6973933	6973852	Ser	AGA	0	0	78.11
Glur_chr6	60	6347391	6347318	Asn	GTT	0	0	77.92
Glur_chr6	61	6223877	6223796	Ser	AGA	0	0	82.35
Glur_chr6	62	6068692	6068621	Lys	TTT	0	0	88.52
Glur_chr6	63	2776661	2776590	Glu	TTC	0	0	72.6
Glur_chr7	1	1834491	1834572	Ser	AGA	0	0	83.63
Glur_chr7	2	9551754	9551824	Met	CAT	0	0	32.62
Glur_chr7	3	29900539	29900620	Ser	GCT	0	0	79.53
Glur_chr7	4	30809146	30809219	Ile	AAT	0	0	80.73
Glur_chr7	5	35431883	35431953	Gly	CCC	0	0	69.01
Glur_chr7	6	35939969	35940041	Arg	CCT	0	0	72.63
Glur_chr7	7	36764374	36764455	Ser	CGA	0	0	69.69
Glur_chr7	8	36767795	36767883	Tyr	GTA	36767832	36767847	74.36
Glur_chr7	9	36924016	36924083	Cys	GCA	0	0	20.54
Glur_chr7	10	37086130	37086203	Asn	GTT	0	0	81.83
Glur_chr7	11	38087106	38087188	Leu	TAA	0	0	66.93
Glur_chr7	12	38101565	38101636	Pro	AGG	0	0	71.75
Glur_chr7	13	38213159	38213231	Arg	TCT	0	0	68.68
Glur_chr7	14	39737340	39737411	Gly	TCC	0	0	74.33
Glur_chr7	15	41208240	41208312	Arg	TCT	0	0	73.6
Glur_chr7	16	41208903	41208975	Arg	TCT	0	0	71.46
Glur_chr7	17	41211668	41211740	Arg	TCT	0	0	71.46
Glur_chr7	18	41293352	41293433	Ser	CGA	0	0	81.28
Glur_chr7	19	41375111	41375182	Met	CAT	0	0	68.81
Glur_chr7	20	42437807	42437880	Thr	AGT	0	0	76.9
Glur_chr7	21	42563982	42564053	Pro	TGG	0	0	73.73
Glur_chr7	22	44576485	44576558	Thr	AGT	0	0	76.02
Glur_chr7	23	45125097	45125169	Phe	GAA	0	0	77.43
Glur_chr7	24	45290288	45290359	Trp	CCA	0	0	76.38
Glur_chr7	25	45782762	45782844	Leu	TAA	0	0	66.93
Glur_chr7	26	45932746	45932817	Pro	AGG	0	0	71.75
Glur_chr7	27	46970734	46970805	Arg	TCT	0	0	68.83
Glur_chr7	28	47277581	47277651	Gly	GCC	0	0	71.56
Glur_chr7	29	47304168	47304240	Ala	TGC	0	0	69.9
Glur_chr7	30	49420705	49420776	Arg	TCT	0	0	58.24
Glur_chr7	31	49775758	49775831	Val	CAC	0	0	86.07
Glur_chr7	32	50212983	50213056	Arg	TCG	0	0	81.86
Glur_chr7	33	49199928	49199857	His	GTG	0	0	62.38
Glur_chr7	34	48871208	48871135	Val	AAC	0	0	76.67
Glur_chr7	35	48238489	48238418	Gln	CTG	0	0	71.93
Glur_chr7	36	48041039	48040967	Val	TAC	0	0	81.31
Glur_chr7	37	47401648	47401575	Ile	TAT	0	0	82.33
Glur_chr7	38	46957678	46957605	Ile	AAT	0	0	82.24
Glur_chr7	39	45934586	45934515	Pro	TGG	0	0	73.73
Glur_chr7	40	45668904	45668833	Pro	TGG	0	0	73.73
Glur_chr7	41	44252092	44252019	Asn	GTT	0	0	81.83
Glur_chr7	42	42961059	42960988	Trp	CCA	0	0	77.63
Glur_chr7	43	42735598	42735527	His	GTG	0	0	62.38
Glur_chr7	44	42026576	42026506	Gly	CCC	0	0	68.5
Glur_chr7	45	41246910	41246837	Asn	GTT	0	0	78.1
Glur_chr7	46	41025987	41025914	Ile	AAT	0	0	82.24
Glur_chr7	47	40317163	40317092	Thr	TGT	0	0	81.19
Glur_chr7	48	40309573	40309492	Ser	GCT	0	0	79.53
Glur_chr7	49	39063728	39063657	Pro	AGG	0	0	71.75
Glur_chr7	50	38351352	38351280	Val	TAC	0	0	81.05
Glur_chr7	51	38203287	38203206	Ser	GCT	0	0	79.53
Glur_chr7	52	38043260	38043180	Leu	AAG	0	0	67.01
Glur_chr7	53	36305453	36305381	Val	TAC	0	0	81.31
Glur_chr7	54	36174838	36174766	Phe	GAA	0	0	61.92
Glur_chr7	55	35266465	35266393	Ala	AGC	0	0	68.12
Glur_chr7	56	34891920	34891848	Phe	GAA	0	0	77.43
Glur_chr7	57	34785943	34785872	Gln	CTG	0	0	71.93
Glur_chr7	58	33666960	33666888	Glu	CTC	0	0	76.33
Glur_chr7	59	33540425	33540353	Ala	AGC	0	0	55.05
Glur_chr7	60	10812930	10812857	Met	CAT	0	0	45.71
Glur_chr7	61	8302100	8302029	Met	CAT	0	0	51.79
Glur_chr7	62	5736462	5736382	Leu	AAG	0	0	69.68
Glur_chr7	63	4306964	4306885	Leu	TAG	0	0	68.72
Glur_chr7	64	3107446	3107370	Lys	CTT	0	0	24.3
Glur_chr7	65	1665988	1665917	Asp	ATC	0	0	48.47	pseudo
Glur_chr8	1	550383	550454	Pro	TGG	0	0	73.73
Glur_chr8	2	763032	763105	Arg	TCG	0	0	79.77
Glur_chr8	3	4423675	4423746	Pro	AGG	0	0	71.75
Glur_chr8	4	5690517	5690588	Cys	GCA	0	0	78.18
Glur_chr8	5	7661524	7661596	Ala	TGC	0	0	69.9
Glur_chr8	6	8857636	8857708	Arg	TCT	0	0	65.05
Glur_chr8	7	17848495	17848587	Ser	TGA	0	0	36.35
Glur_chr8	8	27011548	27011621	Met	CAT	0	0	66.97
Glur_chr8	9	29934407	29934479	Phe	GAA	0	0	75.31
Glur_chr8	10	29581022	29580942	Leu	CAG	0	0	68.57
Glur_chr8	11	26125626	26125556	Gly	GCC	0	0	71.56
Glur_chr8	12	7205330	7205259	Pro	AGG	0	0	64.32
Glur_chr8	13	2903411	2903338	Ile	AAT	0	0	82.24
Glur_chr8	14	1981500	1981428	Ala	TGC	0	0	66.31
Glur_chr8	15	191750	191679	Asp	GTC	0	0	67.62
