# Supplementary material for: Chromosome-scale genome assembly of Glycyrrhiza uralensis revealed metabolic gene cluster centred specialized metabolites biosynthesis
Source: DNA Res. 2022 Dec 20;29(6):dsac043. doi: 10.1093/dnares/dsac043 (PMC9763095; doi:10.1093/dnares/dsac043)
Supplement: dsac043_suppl_Supplementary_Table_S7 [file dsac043_suppl_supplementary_table_s7.xlsx]

## Sheet: Guralensis_HC_final_Annotation_
Supplementary Table 7S. Glycyrrhiza uralensis high confidence (HC) gene model annotation and functional classifications using multiple databases
Gene name	Chromosome	Start	End	Strand	Length	Blastp against NCBI-nr database													Interprocsan annotation					Blast2go based annotation classification						EggNOG
						Sequence Description	Sequence Length	Blast Top Hit Description (HSP)	Blast Top Hit Accession	Blast Top Hit Taxonomy Name	Blast Top Hit E-Value	Blast Top Hit Length	Blast Top Hit Alignment Length	Blast Top Hit Similarity	Blast Hits Count	Blast Min E-Value	Blast Similarity Mean	Blast Hit Description (HSP)	InterPro Accession	InterPro Name	InterPro GO ID	InterPro GO Term	InterPro GO Category	Enzyme Code	Enzyme Name	Annotation GO Count	Annotation GO ID	Annotation GO Term	Annotation GO Category	non/TE	seed_ortholog	evalue	score	eggNOG_OGs	max_annot_lvl	COG_category	Description	Preferred_name	GOs	EC	KEGG_ko	KEGG_Pathway	KEGG_Module	KEGG_Reaction	KEGG_rclass	BRITE	KEGG_TC	CAZy	BiGG_Reaction
Glur_chr1.g000030.1	Glur_chr1	37509	40888	-	250	plant UBX domain-containing protein 1	250	ref|XP_004489577.1|plant UBX domain-containing protein 1 isoform X1 [Cicer arietinum]	XP_004489577	Cicer arietinum	8e-141	245	248	0.871	20	8e-141	0.8333	ref|XP_004489577.1|plant UBX domain-containing protein 1 isoform X1 [Cicer arietinum];ref|XP_004489578.1|plant UBX domain-containing protein 1 isoform X2 [Cicer arietinum];gb|OIW06437.1|hypothetical protein TanjilG_05208 [Lupinus angustifolius];ref|XP_027351807.1|plant UBX domain-containing protein 1 [Abrus precatorius];ref|XP_019451508.1|PREDICTED: plant UBX domain-containing protein 1-like [Lup…	IPR001012;noIPR;noIPR;IPR044232;noIPR;IPR001012;noIPR;IPR029071	UBX domain;UBX domain;UBX domain;Plant UBX domain-containing protein 1;Plant UBX domain-containing protein 1;UBX domain;UBX domain;Ubiquitin-like domain superfamily	GO:0005515;;;GO:0032984/GO:0051117;;GO:0005515;;	protein binding;;;protein-containing complex disassembly/ATPase binding;;protein binding;;	Molecular Function;;;Biological Process/Molecular Function;;Molecular Function;;			2	GO:0032984;GO:0051117	protein-containing complex disassembly;ATPase binding	Biological Process;Molecular Function	non	3827.XP_004489577.1	3.637e-118	383	KOG2699@1|root,KOG2699@2759|Eukaryota,37RNB@33090|Viridiplantae,3G7FN@35493|Streptophyta,4JJJZ@91835|fabids	35493|Streptophyta	O	Tether containing UBX domain for	PUX1	GO:0003674,GO:0005488,GO:0005515,GO:0005575,GO:0005622,GO:0005623,GO:0005634,GO:0005654,GO:0005886,GO:0008150,GO:0009893,GO:0009987,GO:0010604,GO:0016020,GO:0016043,GO:0019222,GO:0019899,GO:0022411,GO:0031323,GO:0031325,GO:0031399,GO:0031401,GO:0031974,GO:0031981,GO:0032268,GO:0032270,GO:0032501,GO:0032502,GO:0032984,GO:0035265,GO:0040007,GO:0043226,GO:0043227,GO:0043229,GO:0043231,GO:0043233,GO:…	-	ko:K15627	ko05202,map05202	-	-	-	ko00000,ko00001	-	-	-
Glur_chr1.g000040.1	Glur_chr1	40945	44032	-	111	---NA---	111												noIPR;noIPR	Ubiquitin-conjugating enzyme/RWD-like;Ubiquitin-conjugating enzyme/RWD-like	;	;	;							non	No_hits	#	#	#	#	#	#	#	#	#	#	#	#	#	#	#	#	#	#
Glur_chr1.g000050.1	Glur_chr1	52705	54152	+	97	---NA---	97												noIPR	Peptide-N4-(N-acetyl-beta-glucosaminyl)asparagine amidase A										non	No_hits	#	#	#	#	#	#	#	#	#	#	#	#	#	#	#	#	#	#
Glur_chr1.g000110.1	Glur_chr1	92472	97717	-	585	Replication protein A DNA-binding subunit B	585	gb|KAF1893763.1|hypothetical protein Lal_00002287 [Lupinus albus]	KAF1893763	Lupinus albus	2.4e-124	468	496	0.5948	20	2.4e-124	0.5621	gb|KAF1893763.1|hypothetical protein Lal_00002287 [Lupinus albus];gb|KAF1893758.1|hypothetical protein Lal_00002281 [Lupinus albus];gb|KAF1866525.1|hypothetical protein Lal_00017908 [Lupinus albus];gb|KAF1877350.1|hypothetical protein Lal_00038266 [Lupinus albus];ref|XP_019437634.1|PREDICTED: replication protein A 70 kDa DNA-binding subunit-like [Lupinus angustifolius];gb|KAF1863562.1|hypothetica…	IPR012340;IPR013955;IPR012340;IPR004591;noIPR;noIPR;IPR013955;IPR012340;IPR012340	Nucleic acid-binding, OB-fold;Replication factor A, C-terminal;Nucleic acid-binding, OB-fold;Replication factor A protein 1;Replication factor A protein 1;Replication factor A protein 1;Replication factor A, C-terminal;Nucleic acid-binding, OB-fold;Nucleic acid-binding, OB-fold	;;;GO:0006260/GO:0005634/GO:0006281/GO:0003677/GO:0006310;;;;;	;;;DNA replication/nucleus/DNA repair/DNA binding/DNA recombination;;;;;	;;;Biological Process/Cellular Component/Biological Process/Molecular Function/Biological Process;;;;;			5	GO:0003677;GO:0005634;GO:0006260;GO:0006281;GO:0006310	DNA binding;nucleus;DNA replication;DNA repair;DNA recombination	Molecular Function;Cellular Component;Biological Process;Biological Process;Biological Process	non	3847.GLYMA07G33701.1	7.442e-80	288	COG1599@1|root,KOG0851@2759|Eukaryota,380R1@33090|Viridiplantae,3GQCB@35493|Streptophyta	35493|Streptophyta	L	Domain of unknown function DUF223	-	-	-	ko:K07466	ko03030,ko03420,ko03430,ko03440,ko03460,map03030,map03420,map03430,map03440,map03460	M00288	-	-	ko00000,ko00001,ko00002,ko03000,ko03032,ko03400	-	-	-
Glur_chr1.g000120.1	Glur_chr1	109260	116848	-	260	putative GOLD domain-containing protein	260	ref|XP_004510081.1|uncharacterized protein LOC101493369 [Cicer arietinum]	XP_004510081	Cicer arietinum	2e-143	434	215	0.9581	20	2e-143	0.9485	ref|XP_004510081.1|uncharacterized protein LOC101493369 [Cicer arietinum];ref|XP_014628873.1|uncharacterized protein LOC100778827 isoform X1 [Glycine max]/ref|XP_028223904.1|uncharacterized protein LOC114405659 isoform X1 [Glycine soja]/gb|KAG5070712.1|hypothetical protein JHK86_005923 [Glycine max]/gb|KAH1067947.1|hypothetical protein GYH30_005798 [Glycine max]/gb|KRH64853.1|hypothetical protein…	noIPR;noIPR;IPR009038;IPR036598	Ubiquitin-conjugating enzyme/RWD-like;Ubiquitin-conjugating enzyme/RWD-like;GOLD domain;GOLD domain superfamily	;;;	;;;	;;;							non	3827.XP_004510081.1	5.87e-128	412	28K8E@1|root,2QSP4@2759|Eukaryota,37SP7@33090|Viridiplantae,3GA9I@35493|Streptophyta,4JFNQ@91835|fabids	35493|Streptophyta	-	-	-	-	-	-	-	-	-	-	-	-	-	-
Glur_chr1.g000170.1	Glur_chr1	123591	127510	-	257	hypothetical protein E2542_SST05293	257	gb|TKY69029.1|hypothetical protein E2542_SST05293 [Spatholobus suberectus]	TKY69029	Spatholobus suberectus	1.6e-140	434	220	0.9318	20	1.6e-140	0.9264	gb|TKY69029.1|hypothetical protein E2542_SST05293 [Spatholobus suberectus];ref|XP_017442069.1|PREDICTED: uncharacterized protein LOC108347379 isoform X4 [Vigna angularis];ref|XP_020221484.1|uncharacterized protein LOC109804119 isoform X3 [Cajanus cajan];ref|XP_022641864.1|uncharacterized protein LOC106774171 isoform X3 [Vigna radiata var. radiata];gb|KAG5053574.1|hypothetical protein JHK85_006084…	noIPR;noIPR	HAD-like superfamily;HAD-like superfamily	;	;	;							non	3827.XP_004510081.1	1.14e-119	388	28K8E@1|root,2QSP4@2759|Eukaryota,37SP7@33090|Viridiplantae,3GA9I@35493|Streptophyta,4JFNQ@91835|fabids	35493|Streptophyta	-	-	-	-	-	-	-	-	-	-	-	-	-	-
Glur_chr1.g000220.1	Glur_chr1	197653	198349	+	109	---NA---	109												noIPR	Leucine-rich repeat domain superfamily										non	No_hits	#	#	#	#	#	#	#	#	#	#	#	#	#	#	#	#	#	#
Glur_chr1.g000230.1	Glur_chr1	199658	199985	+	82	---NA---	82																							non	No_hits	#	#	#	#	#	#	#	#	#	#	#	#	#	#	#	#	#	#
Glur_chr1.g000270.1	Glur_chr1	223633	226696	+	131	---NA---	131																							non	No_hits	#	#	#	#	#	#	#	#	#	#	#	#	#	#	#	#	#	#
Glur_chr1.g000280.1	Glur_chr1	227969	229085	+	226	Protein LURP-one-related 8	226	gb|RDX94929.1|Protein LURP-one-related 8, partial [Mucuna pruriens]	RDX94929	Mucuna pruriens	4.6e-96	204	234	0.7393	20	4.6e-96	0.7175	gb|RDX94929.1|Protein LURP-one-related 8, partial [Mucuna pruriens];ref|XP_027336974.1|protein LURP-one-related 8 [Abrus precatorius];gb|PQQ09455.1|protein LURP-one-related 8 [Prunus yedoensis var. nudiflora];gb|PQQ02102.1|protein LURP-one-related 8 [Prunus yedoensis var. nudiflora];ref|XP_021828995.1|protein LURP-one-related 8 [Prunus avium];ref|XP_034218718.1|protein LURP-one-related 8 [Prunus …	IPR007612;IPR038595;noIPR;IPR007612;IPR025659	LURP-one-related;LURP-one-related superfamily;LURP-one-related superfamily;LURP-one-related;Tubby-like, C-terminal	;;;;	;;;;	;;;;							non	3885.XP_007134598.1	1.006e-77	265	2A8YV@1|root,2RXRU@2759|Eukaryota,37U9Y@33090|Viridiplantae,3GBS3@35493|Streptophyta,4JP8P@91835|fabids	35493|Streptophyta	S	LURP-one-related	-	-	-	-	-	-	-	-	-	-	-	-
Glur_chr1.g000410.1	Glur_chr1	281163	284193	+	384	serine/threonine-protein phosphatase PP1-like	384	gb|RDX69152.1|Serine/threonine-protein phosphatase PP1, partial [Mucuna pruriens]	RDX69152	Mucuna pruriens	0	341	292	0.9829	20	0	0.9805	gb|RDX69152.1|Serine/threonine-protein phosphatase PP1, partial [Mucuna pruriens];ref|XP_014520261.1|serine/threonine-protein phosphatase PP1-like [Vigna radiata var. radiata];ref|XP_027914913.1|serine/threonine-protein phosphatase PP1-like [Vigna unguiculata]/gb|QCD89862.1|protein phosphatase 1 [Vigna unguiculata];gb|KAF1877339.1|hypothetical protein Lal_00038255 [Lupinus albus];ref|XP_027337172…	IPR006186;IPR031675;IPR004843;IPR029052;noIPR;noIPR;noIPR;IPR029052	Serine/threonine-specific protein phosphatase/bis(5-nucleosyl)-tetraphosphatase;Serine-threonine protein phosphatase, N-terminal;Calcineurin-like phosphoesterase domain, ApaH type;Metallo-dependent phosphatase-like;Metallo-dependent phosphatase-like;Metallo-dependent phosphatase-like;Metallo-dependent phosphatase-like;Metallo-dependent phosphatase-like	GO:0016787;;GO:0016787;;;;;	hydrolase activity;;hydrolase activity;;;;;	Molecular Function;;Molecular Function;;;;;	EC:3.1.3.16	Protein-serine/threonine phosphatase	3	GO:0005737;GO:0006470;GO:0017018	cytoplasm;protein dephosphorylation;myosin phosphatase activity	Cellular Component;Biological Process;Molecular Function	non	3880.AET01100	2.943e-189	596	COG0639@1|root,KOG0374@2759|Eukaryota,37JXN@33090|Viridiplantae,3G8VX@35493|Streptophyta,4JD9P@91835|fabids	35493|Streptophyta	T	Serine threonine-protein phosphatase	-	-	3.1.3.16	ko:K06269	ko03015,ko04022,ko04024,ko04113,ko04114,ko04218,ko04261,ko04270,ko04390,ko04510,ko04611,ko04720,ko04728,ko04750,ko04810,ko04910,ko04921,ko04931,ko05031,ko05034,ko05168,ko05205,map03015,map04022,map04024,map04113,map04114,map04218,map04261,map04270,map04390,map04510,map04611,map04720,map04728,map04750,map04810,map04910,map04921,map04931,map05031,map05034,map05168,map05205	-	-	-	ko00000,ko00001,ko01000,ko01009,ko03019,ko03021,ko03041	-	-	-
Glur_chr1.g000490.1	Glur_chr1	307466	309318	-	508	hypothetical protein GYH30_033838	508	gb|KRH26113.1|hypothetical protein GLYMA_12G152900v4 [Glycine max]/gb|KAH1143316.1|hypothetical protein GYH30_033838 [Glycine max]	KAH1143316;KRH26113	Glycine max	0	753	541	0.7505	20	0	0.7578	gb|KAH1143316.1|hypothetical protein GYH30_033838 [Glycine max]/gb|KRH26113.1|hypothetical protein GLYMA_12G152900v4 [Glycine max];gb|KAH1221743.1|hypothetical protein GmHk_12G035088 [Glycine max];ref|XP_028195026.1|uncharacterized protein LOC114380227 [Glycine soja];ref|XP_028206930.1|uncharacterized protein LOC114390401 [Glycine soja];gb|KAH1197692.1|hypothetical protein GmHk_18G051415 [Glycine…	IPR007021;noIPR;noIPR;noIPR;noIPR;noIPR;IPR012337	Domain of unknown function DUF659;Domain of unknown function DUF659;Domain of unknown function DUF659;Domain of unknown function DUF659;Domain of unknown function DUF659;Domain of unknown function DUF659;Ribonuclease H-like superfamily	;;;;;;	;;;;;;	;;;;;;			2	GO:0005488;GO:0016020	binding;membrane	Molecular Function;Cellular Component	non	3847.GLYMA0220S00260.1	1.08e-206	653	2C7QK@1|root,2QUNQ@2759|Eukaryota,37QB2@33090|Viridiplantae,3GCE5@35493|Streptophyta,4JRQZ@91835|fabids	35493|Streptophyta	S	source UniProtKB	-	-	-	-	-	-	-	-	-	-	-	-
Glur_chr1.g000500.1	Glur_chr1	309351	310708	-	253	putative RING-type E3 ubiquitin transferase C3H69	253	ref|XP_020229380.1|uncharacterized protein LOC109810351 [Cajanus cajan]	XP_020229380	Cajanus cajan	9.7e-71	366	237	0.5949	20	9.7e-71	0.6001	ref|XP_020229380.1|uncharacterized protein LOC109810351 [Cajanus cajan];gb|KYP44384.1|hypothetical protein KK1_034110 [Cajanus cajan];ref|XP_020237752.1|uncharacterized protein LOC109816979 [Cajanus cajan];gb|KYP38803.1|hypothetical protein KK1_039927 [Cajanus cajan];gb|KAH1051385.1|hypothetical protein GYH30_021341 [Glycine max];ref|XP_027357050.1|uncharacterized protein LOC113866362 [Abrus prec…	IPR003656;noIPR;noIPR	Zinc finger, BED-type;Zinc finger, BED-type;Zinc finger, BED-type	GO:0003677;;	DNA binding;;	Molecular Function;;			1	GO:0003677	DNA binding	Molecular Function	non	3847.GLYMA08G16346.1	9.402e-57	206	2C7QK@1|root,2QUNQ@2759|Eukaryota,37QB2@33090|Viridiplantae,3GCE5@35493|Streptophyta,4JRQZ@91835|fabids	35493|Streptophyta	S	source UniProtKB	-	-	-	-	-	-	-	-	-	-	-	-
Glur_chr1.g000550.1	Glur_chr1	326981	327559	+	192	Late embryogenesis abundant protein	192	gb|TKY69019.1|Late embryogenesis abundant protein [Spatholobus suberectus]	TKY69019	Spatholobus suberectus	2.9e-119	192	192	0.9531	20	2.9e-119	0.9334	gb|TKY69019.1|Late embryogenesis abundant protein [Spatholobus suberectus];ref|XP_003521609.1|late embryogenesis abundant protein At1g64065 [Glycine max]/ref|XP_028223906.1|late embryogenesis abundant protein At1g64065-like [Glycine soja]/gb|KAG5041855.1|hypothetical protein JHK87_005770 [Glycine soja]/gb|KAG5053576.1|hypothetical protein JHK85_006086 [Glycine max]/gb|KAG5070713.1|hypothetical pr…	noIPR;IPR004864;noIPR;noIPR;noIPR	Ribonuclease H-like superfamily;Late embryogenesis abundant protein, LEA_2 subgroup;Late embryogenesis abundant protein, LEA_2 subgroup;Late embryogenesis abundant protein, LEA_2 subgroup;Late embryogenesis abundant protein, LEA_2 subgroup	;;;;	;;;;	;;;;			1	GO:0016020	membrane	Cellular Component	non	3847.GLYMA03G00310.1	5.585e-101	331	2CXQS@1|root,2RZ37@2759|Eukaryota,37UHD@33090|Viridiplantae,3GIRE@35493|Streptophyta,4JPN1@91835|fabids	35493|Streptophyta	S	Late embryogenesis abundant protein	-	-	-	-	-	-	-	-	-	-	-	-
Glur_chr1.g000560.1	Glur_chr1	328571	331353	-	102	nuclear poly(A) polymerase 4-like isoform X1	102	ref|XP_027334245.1|nuclear poly(A) polymerase 4-like isoform X1 [Abrus precatorius]	XP_027334245	Abrus precatorius	4.9e-07	711	93	0.5376	1	4.9e-07	0.5376	ref|XP_027334245.1|nuclear poly(A) polymerase 4-like isoform X1 [Abrus precatorius]												non	No_hits	#	#	#	#	#	#	#	#	#	#	#	#	#	#	#	#	#	#
Glur_chr1.g000570.1	Glur_chr1	332714	333675	-	227	cyclin-dependent protein kinase inhibitor SMR11	227	gb|KAH1255977.1|hypothetical protein GmHk_03G006245 [Glycine max]	KAH1255977	Glycine max	1.8e-72	207	196	0.7398	20	1.8e-72	0.7071	gb|KAH1255977.1|hypothetical protein GmHk_03G006245 [Glycine max];gb|KAG5053577.1|hypothetical protein JHK85_006087 [Glycine max];ref|XP_003521678.1|unknown protein 1 [Glycine max]/ref|XP_028223907.1|unknown protein 1-like [Glycine soja]/gb|KAG5070714.1|hypothetical protein JHK86_005925 [Glycine max]/gb|KAH1067951.1|hypothetical protein GYH30_005801 [Glycine max]/gb|KHN42122.1|Unknown protein 1 […	noIPR;noIPR;noIPR;IPR038971;noIPR	Domain of unknown function DUF4216;Domain of unknown function DUF4216;Domain of unknown function DUF4216;Cyclin-dependent protein kinase inhibitor SMR11/SMR16;Cyclin-dependent protein kinase inhibitor SMR11/SMR16	;;;;	;;;;	;;;;							non	3847.GLYMA03G00320.1	4.433e-63	223	2C8ZT@1|root,2RZCV@2759|Eukaryota,37UPC@33090|Viridiplantae,3GIJQ@35493|Streptophyta,4JQ0H@91835|fabids	35493|Streptophyta	-	-	-	-	-	-	-	-	-	-	-	-	-	-
Glur_chr1.g000580.1	Glur_chr1	336015	343300	-	869	putative DEAD-box ATP-dependent RNA helicase 29	869	ref|XP_027334485.1|putative DEAD-box ATP-dependent RNA helicase 29 isoform X4 [Abrus precatorius]	XP_027334485	Abrus precatorius	0	779	729	0.963	20	0	0.9517	ref|XP_027334485.1|putative DEAD-box ATP-dependent RNA helicase 29 isoform X4 [Abrus precatorius];ref|XP_027334484.1|putative DEAD-box ATP-dependent RNA helicase 29 isoform X3 [Abrus precatorius];gb|TKY69017.1|putative DEAD-box ATP-dependent RNA helicase 29 [Spatholobus suberectus];ref|XP_027334483.1|putative DEAD-box ATP-dependent RNA helicase 29 isoform X2 [Abrus precatorius];gb|RDX69156.1|puta…	IPR012541;IPR001650;IPR011545;IPR027417;IPR027417;noIPR;noIPR;noIPR;noIPR;noIPR;noIPR;noIPR;noIPR;noIPR;noIPR;IPR001650;IPR014001;noIPR;noIPR;IPR027417	DBP10, C-terminal;Helicase, C-terminal;DEAD/DEAH box helicase domain;P-loop containing nucleoside triphosphate hydrolase;P-loop containing nucleoside triphosphate hydrolase;P-loop containing nucleoside triphosphate hydrolase;P-loop containing nucleoside triphosphate hydrolase;P-loop containing nucleoside triphosphate hydrolase;P-loop containing nucleoside triphosphate hydrolase;P-loop containing …	GO:0005634/GO:0003724/GO:0005524/GO:0003723;;GO:0003676/GO:0005524;;;;;;;;;;;;;;;;;	nucleus/RNA helicase activity/ATP binding/RNA binding;;nucleic acid binding/ATP binding;;;;;;;;;;;;;;;;;	Cellular Component/Molecular Function/Molecular Function/Molecular Function;;Molecular Function/Molecular Function;;;;;;;;;;;;;;;;;	EC:3.6.4.13;EC:3.6.1.15	RNA helicase;Nucleoside-triphosphate phosphatase	6	GO:0003723;GO:0003724;GO:0005524;GO:0005730;GO:0006364;GO:0016887	RNA binding;RNA helicase activity;ATP binding;nucleolus;rRNA processing;ATP hydrolysis activity	Molecular Function;Molecular Function;Molecular Function;Cellular Component;Biological Process;Molecular Function	non	3847.GLYMA03G00350.1	0	1323	COG0513@1|root,KOG0337@2759|Eukaryota,37IQS@33090|Viridiplantae,3GA8M@35493|Streptophyta,4JN9K@91835|fabids	35493|Streptophyta	A	DEAD-box ATP-dependent RNA helicase	-	GO:0003674,GO:0003724,GO:0003824,GO:0004004,GO:0004386,GO:0005575,GO:0005622,GO:0005623,GO:0005634,GO:0005730,GO:0005737,GO:0006139,GO:0006725,GO:0006807,GO:0008026,GO:0008150,GO:0008152,GO:0008186,GO:0009987,GO:0010501,GO:0016070,GO:0016462,GO:0016787,GO:0016817,GO:0016818,GO:0016887,GO:0017111,GO:0031974,GO:0031981,GO:0034641,GO:0042623,GO:0043170,GO:0043226,GO:0043227,GO:0043228,GO:0043229,GO:…	3.6.4.13	ko:K14808	-	-	-	-	ko00000,ko01000,ko03009	-	-	-
Glur_chr1.g000620.1	Glur_chr1	361265	363823	+	376	bromodomain protein	376	gb|TKY69015.1|hypothetical protein E2542_SST05279 [Spatholobus suberectus]	TKY69015	Spatholobus suberectus	1.1e-131	371	402	0.7363	20	1.1e-131	0.6839	gb|TKY69015.1|hypothetical protein E2542_SST05279 [Spatholobus suberectus];ref|XP_020209258.1|uncharacterized protein LOC109794198 [Cajanus cajan];ref|XP_045790680.1|uncharacterized protein LOC123885439 [Trifolium pratense];gb|KYP79119.1|hypothetical protein KK1_048969 [Cajanus cajan];ref|XP_003547639.1|uncharacterized protein LOC100816878 [Glycine max]/ref|XP_028206894.1|uncharacterized protein …	noIPR;noIPR;noIPR;noIPR;noIPR;noIPR;noIPR;noIPR;noIPR	VQ motif-containing protein 5/9/14;VQ motif-containing protein 5/9/14;VQ motif-containing protein 5/9/14;VQ motif-containing protein 5/9/14;VQ motif-containing protein 5/9/14;VQ motif-containing protein 5/9/14;VQ motif-containing protein 5/9/14;VQ motif-containing protein 5/9/14;VQ motif-containing protein 5/9/14	;;;;;;;;	;;;;;;;;	;;;;;;;;							non	3847.GLYMA16G34780.1	1.058e-111	372	2CM9M@1|root,2QPQ1@2759|Eukaryota,37N17@33090|Viridiplantae,3G7WP@35493|Streptophyta,4JKA6@91835|fabids	35493|Streptophyta	-	-	-	-	-	-	-	-	-	-	-	-	-	-
Glur_chr1.g000760.1	Glur_chr1	452184	453047	+	287	cell adhesion molecule-related/down-regulated by oncogenes	287	ref|XP_020209082.1|uncharacterized protein LOC109794023 [Cajanus cajan]	XP_020209082	Cajanus cajan	1.2e-127	293	279	0.8244	20	1.2e-127	0.7914	ref|XP_020209082.1|uncharacterized protein LOC109794023 [Cajanus cajan];ref|XP_003552332.1|uncharacterized protein LOC100818010 [Glycine max]/gb|KRH00517.1|hypothetical protein GLYMA_18G217800v4 [Glycine max];gb|KYP39077.1|hypothetical protein KK1_039631 [Cajanus cajan];ref|XP_020203413.1|uncharacterized protein LOC109788960 [Cajanus cajan];gb|KAG5053578.1|hypothetical protein JHK85_006088 [Glyci…	IPR010605;noIPR;IPR010605;noIPR	Protein of unknown function DUF1191;Protein of unknown function DUF1191;Protein of unknown function DUF1191;Protein of unknown function DUF1191	;;;	;;;	;;;			1	GO:0016020	membrane	Cellular Component	non	3847.GLYMA18G45000.1	1.001e-120	393	28K8X@1|root,2QSPM@2759|Eukaryota,37Q65@33090|Viridiplantae,3GCBV@35493|Streptophyta,4JK89@91835|fabids	35493|Streptophyta	S	Protein of unknown function (DUF1191)	-	-	-	-	-	-	-	-	-	-	-	-
Glur_chr1.g000770.1	Glur_chr1	454723	457425	-	85	NADH dehydrogenase [ubiquinone] 1 alpha subcomplex subunit 1	85	gb|POF26991.1|hypothetical protein CFP56_40762 [Quercus suber]	POF26991	Quercus suber	1.2e-07	166	53	0.5849	5	1.2e-07	0.7267	gb|POF26991.1|hypothetical protein CFP56_40762 [Quercus suber];gb|KHG14427.1|hypothetical protein F383_18000 [Gossypium arboreum]/gb|KHG18835.1|hypothetical protein F383_26019 [Gossypium arboreum];gb|KAG2404481.1|uncharacterized protein HKW66_Vig0114030 [Vigna angularis]/gb|KOM28127.1|hypothetical protein LR48_Vigan503s000200 [Vigna angularis];gb|MBA0786604.1|hypothetical protein [Gossypium trilo…												non	No_hits	#	#	#	#	#	#	#	#	#	#	#	#	#	#	#	#	#	#
Glur_chr1.g000780.1	Glur_chr1	460349	461335	+	328	protein RETICULATA-RELATED 3, chloroplastic-like	328	ref|XP_027335097.1|protein RETICULATA-RELATED 3, chloroplastic-like [Abrus precatorius]	XP_027335097	Abrus precatorius	3.6e-133	312	225	0.9289	20	3.6e-133	0.7611	ref|XP_027335097.1|protein RETICULATA-RELATED 3, chloroplastic-like [Abrus precatorius];ref|XP_019464389.1|PREDICTED: protein RETICULATA-RELATED 3, chloroplastic-like [Lupinus angustifolius]/ref|XP_019464390.1|PREDICTED: protein RETICULATA-RELATED 3, chloroplastic-like [Lupinus angustifolius]/ref|XP_019464391.1|PREDICTED: protein RETICULATA-RELATED 3, chloroplastic-like [Lupinus angustifolius]/gb…	IPR021825;noIPR;noIPR;noIPR;noIPR	Protein RETICULATA-related;Protein RETICULATA-related;Protein RETICULATA-related;Protein RETICULATA-related;Protein RETICULATA-related	;;;;	;;;;	;;;;			2	GO:0009507;GO:0016020	chloroplast;membrane	Cellular Component;Cellular Component	non	3827.XP_004492377.1	1.712e-120	394	28JCA@1|root,2QRRA@2759|Eukaryota,37MKH@33090|Viridiplantae,3GD0Z@35493|Streptophyta,4JKRR@91835|fabids	35493|Streptophyta	S	Protein RETICULATA-related	-	GO:0000003,GO:0000302,GO:0003006,GO:0005575,GO:0005622,GO:0005623,GO:0005737,GO:0006950,GO:0006979,GO:0007275,GO:0008150,GO:0009314,GO:0009416,GO:0009507,GO:0009526,GO:0009536,GO:0009628,GO:0009648,GO:0009790,GO:0009791,GO:0009793,GO:0009941,GO:0010154,GO:0022414,GO:0031967,GO:0031975,GO:0032501,GO:0032502,GO:0042221,GO:0043226,GO:0043227,GO:0043229,GO:0043231,GO:0044422,GO:0044424,GO:0044434,GO:…	-	-	-	-	-	-	-	-	-	-
Glur_chr1.g000890.1	Glur_chr1	494569	499672	-	277	Acid phosphatase 1	277	ref|XP_027335792.1|acid phosphatase 1-like [Abrus precatorius]	XP_027335792	Abrus precatorius	1.5e-144	264	278	0.7878	20	1.5e-144	0.7962	ref|XP_027335792.1|acid phosphatase 1-like [Abrus precatorius];gb|TKY69009.1|Acid phosphatase 1 [Spatholobus suberectus];gb|RDX64957.1|Acid phosphatase 1, partial [Mucuna pruriens];ref|XP_025641075.1|acid phosphatase 1 [Arachis hypogaea]/gb|QHO52385.1|Acid phosphatase [Arachis hypogaea]/gb|RYR74736.1|hypothetical protein Ahy_A02g009457 [Arachis hypogaea];ref|XP_027907671.1|acid phosphatase 1-like…	IPR014403;IPR005519;IPR010028;IPR023214;noIPR;noIPR;noIPR;IPR036412	Vegetative storage protein/acid phosphatase;Acid phosphatase, class B-like;Acid phosphatase, plant;HAD superfamily;HAD superfamily;HAD superfamily;HAD superfamily;HAD-like superfamily	;;GO:0003993;;;;;	;;acid phosphatase activity;;;;;	;;Molecular Function;;;;;	EC:3.1.3.2	Acid phosphatase	3	GO:0008152;GO:0009987;GO:0016787	metabolic process;cellular process;hydrolase activity	Biological Process;Biological Process;Molecular Function	non	3827.XP_004510091.1	3.34e-124	402	2C7MT@1|root,2QR0V@2759|Eukaryota,37IGU@33090|Viridiplantae,3GB57@35493|Streptophyta,4JKQK@91835|fabids	35493|Streptophyta	S	acid phosphatase	-	-	-	ko:K02866	ko03010,map03010	M00177,M00179	-	-	br01610,ko00000,ko00001,ko00002,ko03011	-	-	-
Glur_chr1.g001020.1	Glur_chr1	606591	612513	+	323	Acid phosphatase 1	323	gb|TKY69007.1|Acid phosphatase 1 [Spatholobus suberectus]	TKY69007	Spatholobus suberectus	7.6e-145	269	269	0.8662	20	7.6e-145	0.8644	gb|TKY69007.1|Acid phosphatase 1 [Spatholobus suberectus];gb|RDX73790.1|Acid phosphatase 1 [Mucuna pruriens];ref|XP_028206624.1|acid phosphatase 1-like [Glycine soja]/ref|XP_028206625.1|acid phosphatase 1-like [Glycine soja]/ref|XP_028206626.1|acid phosphatase 1-like [Glycine soja]/gb|KAG4939908.1|hypothetical protein JHK86_046049 [Glycine max]/gb|KAG4941944.1|hypothetical protein JHK87_045815 [G…	IPR005519;IPR023214;IPR010028;noIPR;noIPR;noIPR;IPR036412	Acid phosphatase, class B-like;HAD superfamily;Acid phosphatase, plant;Acid phosphatase, plant;Acid phosphatase, plant;Acid phosphatase, plant;HAD-like superfamily	;;GO:0003993;;;;	;;acid phosphatase activity;;;;	;;Molecular Function;;;;	EC:3.1.3.2	Acid phosphatase	4	GO:0005840;GO:0008152;GO:0009987;GO:0016787	ribosome;metabolic process;cellular process;hydrolase activity	Cellular Component;Biological Process;Biological Process;Molecular Function	non	3847.GLYMA16G34700.1	8.467e-135	436	2C7MT@1|root,2QR0V@2759|Eukaryota,37IGU@33090|Viridiplantae,3GB57@35493|Streptophyta,4JKQK@91835|fabids	35493|Streptophyta	S	acid phosphatase	-	-	-	ko:K02866	ko03010,map03010	M00177,M00179	-	-	br01610,ko00000,ko00001,ko00002,ko03011	-	-	-
Glur_chr1.g001040.1	Glur_chr1	619901	621058	-	219	---NA---	219												noIPR;noIPR	P-loop containing nucleoside triphosphate hydrolase;P-loop containing nucleoside triphosphate hydrolase	;	;	;							non	No_hits	#	#	#	#	#	#	#	#	#	#	#	#	#	#	#	#	#	#
Glur_chr1.g001060.1	Glur_chr1	640102	643636	+	432	mucin-5AC isoform X2	432	gb|KAG5070723.1|hypothetical protein JHK86_005934 [Glycine max]	KAG5070723	Glycine max	1.2e-86	449	504	0.5298	20	1.2e-86	0.5261	gb|KAG5070723.1|hypothetical protein JHK86_005934 [Glycine max];ref|XP_014628875.3|mucin-5AC [Glycine max]/gb|KRH64866.2|hypothetical protein GLYMA_03G001700v4 [Glycine max];gb|KHN42130.1|hypothetical protein glysoja_021620 [Glycine soja];gb|KAH1255988.1|hypothetical protein GmHk_03G006254 [Glycine max];ref|XP_028223918.1|flocculation protein FLO11-like [Glycine soja]/gb|KAH1067967.1|hypothetical…	noIPR;noIPR;noIPR;noIPR;noIPR;noIPR	Peptide-N4-(N-acetyl-beta-glucosaminyl)asparagine amidase A;Peptide-N4-(N-acetyl-beta-glucosaminyl)asparagine amidase A;Peptide-N4-(N-acetyl-beta-glucosaminyl)asparagine amidase A;Peptide-N4-(N-acetyl-beta-glucosaminyl)asparagine amidase A;Peptide-N4-(N-acetyl-beta-glucosaminyl)asparagine amidase A;Peptide-N4-(N-acetyl-beta-glucosaminyl)asparagine amidase A	;;;;;	;;;;;	;;;;;							non	3847.GLYMA18G44880.1	1.008e-78	278	28M4W@1|root,2QTMQ@2759|Eukaryota,37IZ6@33090|Viridiplantae,3G842@35493|Streptophyta,4JN7A@91835|fabids	35493|Streptophyta	-	-	-	-	-	-	-	-	-	-	-	-	-	-
Glur_chr1.g001070.1	Glur_chr1	644378	648564	-	397	alpha-galactosidase 1-like	397	gb|TKY69000.1|Alpha-galactosidase 1 [Spatholobus suberectus]	TKY69000	Spatholobus suberectus	0	402	405	0.8568	20	0	0.8485	gb|TKY69000.1|Alpha-galactosidase 1 [Spatholobus suberectus];ref|XP_020204109.1|alpha-galactosidase 1 [Cajanus cajan];ref|XP_027337166.1|alpha-galactosidase 1-like [Abrus precatorius];gb|KYP38259.1|Alpha-galactosidase [Cajanus cajan];ref|XP_003548331.1|alpha-galactosidase 1 [Glycine max]/ref|XP_028207986.1|alpha-galactosidase 1-like [Glycine soja]/gb|KHN24560.1|Alpha-galactosidase [Glycine soja];…	IPR002241;IPR002241;IPR013780;IPR041233;IPR013785;IPR002241;noIPR;IPR002241;IPR017853;noIPR	Glycoside hydrolase, family 27;Glycoside hydrolase, family 27;Glycosyl hydrolase, all-beta;Alpha galactosidase, C-terminal beta sandwich domain;Aldolase-type TIM barrel;Glycoside hydrolase, family 27;Glycoside hydrolase, family 27;Glycoside hydrolase, family 27;Glycoside hydrolase superfamily;Glycoside hydrolase superfamily	GO:0004553/GO:0005975;GO:0004553/GO:0005975;;;;GO:0004553/GO:0005975;;GO:0004553/GO:0005975;;	hydrolase activity, hydrolyzing O-glycosyl compounds/carbohydrate metabolic process;hydrolase activity, hydrolyzing O-glycosyl compounds/carbohydrate metabolic process;;;;hydrolase activity, hydrolyzing O-glycosyl compounds/carbohydrate metabolic process;;hydrolase activity, hydrolyzing O-glycosyl compounds/carbohydrate metabolic process;;	Molecular Function/Biological Process;Molecular Function/Biological Process;;;;Molecular Function/Biological Process;;Molecular Function/Biological Process;;	EC:3.2.1.22	Alpha-galactosidase	3	GO:0005975;GO:0016021;GO:0052692	carbohydrate metabolic process;integral component of membrane;raffinose alpha-galactosidase activity	Biological Process;Cellular Component;Molecular Function	non	3847.GLYMA18G44820.1	1.24e-203	638	KOG2366@1|root,KOG2366@2759|Eukaryota,37MJ5@33090|Viridiplantae,3GCUQ@35493|Streptophyta,4JN95@91835|fabids	35493|Streptophyta	G	Alpha-galactosidase	-	GO:0005575,GO:0005576,GO:0005618,GO:0005623,GO:0009505,GO:0030312,GO:0044464,GO:0048046,GO:0071944	3.2.1.22	ko:K07407	ko00052,ko00561,ko00600,ko00603,map00052,map00561,map00600,map00603	-	R01101,R01103,R01104,R01194,R01329,R02926,R03634,R04019,R04470,R05549,R05961,R06091	RC00049,RC00059,RC00451	ko00000,ko00001,ko01000	-	-	-
Glur_chr1.g001120.1	Glur_chr1	653961	654338	-	97	---NA---	97												noIPR;noIPR;noIPR	P-loop containing nucleoside triphosphate hydrolase;P-loop containing nucleoside triphosphate hydrolase;P-loop containing nucleoside triphosphate hydrolase	;;	;;	;;							non	No_hits	#	#	#	#	#	#	#	#	#	#	#	#	#	#	#	#	#	#
Glur_chr1.g001130.1	Glur_chr1	661148	665931	+	454	mannan endo-1,4-beta-mannosidase 6 isoform X1	454	ref|XP_039685617.1|mannan endo-1,4-beta-mannosidase 6 isoform X2 [Medicago truncatula]	XP_039685617	Medicago truncatula	0	445	439	0.9248	20	0	0.9351	ref|XP_039685617.1|mannan endo-1,4-beta-mannosidase 6 isoform X2 [Medicago truncatula];gb|KAH1152432.1|hypothetical protein GYH30_045744 [Glycine max];ref|XP_028207017.1|mannan endo-1,4-beta-mannosidase 6-like isoform X1 [Glycine soja];gb|KAH1152434.1|hypothetical protein GYH30_045744 [Glycine max];gb|KAH1152433.1|hypothetical protein GYH30_045744 [Glycine max];ref|XP_003626672.2|mannan endo-1,4-…	IPR001547;noIPR;IPR045053;noIPR;IPR017853	Glycoside hydrolase, family 5;Glycoside hydrolase, family 5;Mannan endo-1,4-beta-mannosidase-like;Mannan endo-1,4-beta-mannosidase-like;Glycoside hydrolase superfamily	GO:0004553/GO:0071704;;GO:0004553;;	hydrolase activity, hydrolyzing O-glycosyl compounds/organic substance metabolic process;;hydrolase activity, hydrolyzing O-glycosyl compounds;;	Molecular Function/Biological Process;;Molecular Function;;	EC:3.2.1.25;EC:3.2.1.78	Beta-mannosidase;Mannan endo-1,4-beta-mannosidase	3	GO:0005576;GO:0016985;GO:0071704	extracellular region;mannan endo-1,4-beta-mannosidase activity;organic substance metabolic process	Cellular Component;Molecular Function;Biological Process	non	3827.XP_004510098.1	5.423e-262	810	COG3934@1|root,2QU0Z@2759|Eukaryota,37MW8@33090|Viridiplantae,3GC1G@35493|Streptophyta,4JJKJ@91835|fabids	35493|Streptophyta	G	Belongs to the glycosyl hydrolase 5 (cellulase A) family	-	GO:0000272,GO:0003674,GO:0003824,GO:0004553,GO:0004567,GO:0005975,GO:0005976,GO:0007275,GO:0008150,GO:0008152,GO:0009056,GO:0009057,GO:0009791,GO:0009845,GO:0009987,GO:0010412,GO:0015923,GO:0016052,GO:0016787,GO:0016798,GO:0016985,GO:0016998,GO:0032501,GO:0032502,GO:0043170,GO:0044036,GO:0044237,GO:0044238,GO:0044247,GO:0044248,GO:0044260,GO:0044262,GO:0044264,GO:0044275,GO:0046355,GO:0048856,GO:…	3.2.1.78	ko:K19355	ko00051,map00051	-	R01332	RC00467	ko00000,ko00001,ko01000	-	-	-
Glur_chr1.g001140.1	Glur_chr1	666105	669262	-	442	serine/threonine-protein kinase STN8, chloroplastic	442	ref|XP_027334389.1|serine/threonine-protein kinase STN8, chloroplastic-like isoform X1 [Abrus precatorius]/ref|XP_027334387.1|serine/threonine-protein kinase STN8, chloroplastic-like isoform X1 [Abrus precatorius]/ref|XP_027334388.1|serine/threonine-protein kinase STN8, chloroplastic-like isoform X1 [Abrus precatorius]/ref|XP_027334386.1|serine/threonine-protein kinase STN8, chloroplastic-like is…	XP_027334389;XP_027334387;XP_027334390;XP_027334388;XP_027334386	Abrus precatorius	0	514	484	0.7521	20	0	0.734	ref|XP_027334386.1|serine/threonine-protein kinase STN8, chloroplastic-like isoform X1 [Abrus precatorius]/ref|XP_027334387.1|serine/threonine-protein kinase STN8, chloroplastic-like isoform X1 [Abrus precatorius]/ref|XP_027334388.1|serine/threonine-protein kinase STN8, chloroplastic-like isoform X1 [Abrus precatorius]/ref|XP_027334389.1|serine/threonine-protein kinase STN8, chloroplastic-like is…	IPR000719;noIPR;noIPR;noIPR;IPR044803;IPR000719;IPR011009	Protein kinase domain;Protein kinase domain;Protein kinase domain;Protein kinase domain;Serine/threonine-protein kinase STT7-like;Protein kinase domain;Protein kinase-like domain superfamily	GO:0006468/GO:0004672/GO:0005524;;;;GO:0009579/GO:0004674;GO:0006468/GO:0004672/GO:0005524;	protein phosphorylation/protein kinase activity/ATP binding;;;;thylakoid/protein serine/threonine kinase activity;protein phosphorylation/protein kinase activity/ATP binding;	Biological Process/Molecular Function/Molecular Function;;;;Cellular Component/Molecular Function;Biological Process/Molecular Function/Molecular Function;	EC:2.7.1	Transferring phosphorus-containing groups	4	GO:0004674;GO:0005524;GO:0006468;GO:0009579	protein serine/threonine kinase activity;ATP binding;protein phosphorylation;thylakoid	Molecular Function;Molecular Function;Biological Process;Cellular Component	non	3847.GLYMA03G00450.2	1.257e-180	574	KOG0594@1|root,KOG0594@2759|Eukaryota,37I1U@33090|Viridiplantae,3G7VD@35493|Streptophyta,4JKFA@91835|fabids	35493|Streptophyta	T	Serine threonine-protein kinase STN8	-	GO:0003674,GO:0003824,GO:0004672,GO:0005575,GO:0005622,GO:0005623,GO:0005737,GO:0006464,GO:0006468,GO:0006793,GO:0006796,GO:0006807,GO:0008150,GO:0008152,GO:0009507,GO:0009536,GO:0009579,GO:0009987,GO:0010109,GO:0016301,GO:0016310,GO:0016740,GO:0016772,GO:0016773,GO:0019222,GO:0019538,GO:0031323,GO:0036211,GO:0042548,GO:0042549,GO:0043170,GO:0043226,GO:0043227,GO:0043229,GO:0043231,GO:0043412,GO:…	-	-	-	-	-	-	-	-	-	-
Glur_chr1.g001170.1	Glur_chr1	674225	675237	-	100	---NA---	100												noIPR	Peptide-N4-(N-acetyl-beta-glucosaminyl)asparagine amidase A										non	No_hits	#	#	#	#	#	#	#	#	#	#	#	#	#	#	#	#	#	#
Glur_chr1.g001180.1	Glur_chr1	678367	682509	+	170	exonuclease 1 isoform X1	170	gb|PNY06175.1|exonuclease 1-like protein [Trifolium pratense]	PNY06175	Trifolium pratense	9.9e-20	643	49	0.9388	20	9.9e-20	0.916	gb|PNY06175.1|exonuclease 1-like protein [Trifolium pratense];dbj|GAU18778.1|hypothetical protein TSUD_80670 [Trifolium subterraneum];gb|TKY60094.1|Exonuclease 1 [Spatholobus suberectus];ref|XP_045825675.1|exonuclease 1 isoform X1 [Trifolium pratense];ref|XP_045825676.1|exonuclease 1 isoform X2 [Trifolium pratense];ref|XP_004504251.1|exonuclease 1 isoform X1 [Cicer arietinum];ref|XP_012572334.1|e…	noIPR;IPR006084;IPR032641;IPR029060	Cullin repeat-like-containing domain superfamily;XPG/Rad2 endonuclease;Exonuclease 1;PIN-like domain superfamily	;;GO:0035312/GO:0006281;	;;5'-3' exodeoxyribonuclease activity/DNA repair;	;;Molecular Function/Biological Process;	EC:3.1.30;EC:3.1.21;EC:3.1.11;EC:3.1.15	Acting on ester bonds;Acting on ester bonds;Acting on ester bonds;Acting on ester bonds	4	GO:0003677;GO:0004518;GO:0006259;GO:0006950	DNA binding;nuclease activity;DNA metabolic process;response to stress	Molecular Function;Molecular Function;Biological Process;Biological Process	non	3827.XP_004504251.1	7.95e-18	89	COG0258@1|root,KOG2518@2759|Eukaryota,37RCI@33090|Viridiplantae,3GBPA@35493|Streptophyta,4JKI4@91835|fabids	35493|Streptophyta	L	exonuclease	-	-	-	ko:K10746	ko03430,map03430	-	-	-	ko00000,ko00001,ko01000,ko03032,ko03400	-	-	-
Glur_chr1.g001190.1	Glur_chr1	683408	684163	-	251	VQ motif-containing protein 9	251	gb|RHN70133.1|hypothetical protein MtrunA17_Chr3g0132311 [Medicago truncatula]/gb|AES73077.1|VQ motif protein [Medicago truncatula]/ref|XP_003602826.1|VQ motif-containing protein 9 [Medicago truncatula]	RHN70133;XP_003602826;AES73077	Medicago truncatula	2.7e-61	310	218	0.6972	20	2.7e-61	0.6797	ref|XP_003602826.1|VQ motif-containing protein 9 [Medicago truncatula]/gb|AES73077.1|VQ motif protein [Medicago truncatula]/gb|RHN70133.1|hypothetical protein MtrunA17_Chr3g0132311 [Medicago truncatula];ref|XP_007136273.1|hypothetical protein PHAVU_009G032600g [Phaseolus vulgaris]/gb|ESW08267.1|hypothetical protein PHAVU_009G032600g [Phaseolus vulgaris];ref|XP_019417860.1|PREDICTED: VQ motif-cont…	IPR008889;noIPR;noIPR;noIPR;noIPR;noIPR;noIPR;IPR039824;IPR039612	VQ;VQ;VQ;VQ;VQ;VQ;VQ;VQ motif-containing protein 9;VQ motif-containing protein 5/9/14	;;;;;;;GO:1901001;	;;;;;;;negative regulation of response to salt stress;	;;;;;;;Biological Process;			1	GO:1901001	negative regulation of response to salt stress	Biological Process	non	3880.AES73077	7.577e-77	264	2CNBS@1|root,2QV2B@2759|Eukaryota,37SX1@33090|Viridiplantae,3GCDN@35493|Streptophyta,4JE01@91835|fabids	35493|Streptophyta	S	VQ motif	-	GO:0005575,GO:0005622,GO:0005623,GO:0005634,GO:0006355,GO:0006873,GO:0006875,GO:0006883,GO:0008150,GO:0009889,GO:0009987,GO:0010468,GO:0010556,GO:0019219,GO:0019222,GO:0019725,GO:0030003,GO:0030004,GO:0030007,GO:0031323,GO:0031326,GO:0042592,GO:0043226,GO:0043227,GO:0043229,GO:0043231,GO:0043433,GO:0044092,GO:0044424,GO:0044464,GO:0047484,GO:0048519,GO:0048583,GO:0048585,GO:0048878,GO:0050789,GO:…	-	-	-	-	-	-	-	-	-	-
Glur_chr1.g001200.1	Glur_chr1	686179	689595	+	1099	Receptor-like protein kinase	1099	gb|RDX99389.1|Receptor-like protein kinase, partial [Mucuna pruriens]	RDX99389	Mucuna pruriens	0	1098	1081	0.8344	20	0	0.7825	gb|RDX99389.1|Receptor-like protein kinase, partial [Mucuna pruriens];ref|XP_020202796.1|receptor-like protein kinase [Cajanus cajan];gb|TKY66406.1|Receptor protein kinase [Spatholobus suberectus];gb|KOM24758.1|hypothetical protein LR48_Vigan2500s000100 [Vigna angularis]/dbj|BAT89477.1|hypothetical protein VIGAN_06044000 [Vigna angularis var. angularis];ref|XP_017411794.1|PREDICTED: receptor-like…	noIPR;IPR032675;noIPR;IPR001611;IPR032675;IPR032675;IPR013210;IPR032675;IPR000719;noIPR;noIPR;IPR001611;IPR000719;noIPR;noIPR;noIPR;IPR011009	Protein kinase-like domain superfamily;Leucine-rich repeat domain superfamily;Leucine-rich repeat domain superfamily;Leucine-rich repeat;Leucine-rich repeat domain superfamily;Leucine-rich repeat domain superfamily;Leucine-rich repeat-containing N-terminal, plant-type;Leucine-rich repeat domain superfamily;Protein kinase domain;Protein kinase domain;Protein kinase domain;Leucine-rich repeat;Prote…	;;;GO:0005515;;;;;GO:0006468/GO:0004672/GO:0005524;;;GO:0005515;GO:0006468/GO:0004672/GO:0005524;;;;	;;;protein binding;;;;;protein phosphorylation/protein kinase activity/ATP binding;;;protein binding;protein phosphorylation/protein kinase activity/ATP binding;;;;	;;;Molecular Function;;;;;Biological Process/Molecular Function/Molecular Function;;;Molecular Function;Biological Process/Molecular Function/Molecular Function;;;;	EC:2.7.1	Transferring phosphorus-containing groups	5	GO:0004672;GO:0005515;GO:0005524;GO:0006468;GO:0016021	protein kinase activity;protein binding;ATP binding;protein phosphorylation;integral component of membrane	Molecular Function;Molecular Function;Molecular Function;Biological Process;Cellular Component	non	3885.XP_007133279.1	0	1420	COG4886@1|root,2QUAH@2759|Eukaryota,37I7W@33090|Viridiplantae,3GAKX@35493|Streptophyta,4JF5F@91835|fabids	35493|Streptophyta	T	Belongs to the protein kinase superfamily. Ser Thr protein kinase family	-	GO:0001101,GO:0001653,GO:0002376,GO:0003674,GO:0003824,GO:0004383,GO:0004672,GO:0004888,GO:0005488,GO:0005575,GO:0005576,GO:0005623,GO:0005886,GO:0005911,GO:0006139,GO:0006163,GO:0006164,GO:0006182,GO:0006464,GO:0006468,GO:0006725,GO:0006753,GO:0006793,GO:0006796,GO:0006807,GO:0006950,GO:0006952,GO:0006955,GO:0007154,GO:0007165,GO:0008150,GO:0008152,GO:0009058,GO:0009117,GO:0009150,GO:0009152,GO:…	-	-	-	-	-	-	-	-	-	-
Glur_chr1.g001250.1	Glur_chr1	715505	718871	+	277	atpA	277	ref|YP_009675515.1|ATPase subunit 1 [Sophora flavescens]/gb|QDD68243.1|ATPase subunit 1 [Sophora flavescens]	QDD68243;YP_009675515	Sophora flavescens	2.7e-32	667	189	0.5291	20	2.7e-32	0.6803	ref|YP_009675515.1|ATPase subunit 1 [Sophora flavescens]/gb|QDD68243.1|ATPase subunit 1 [Sophora flavescens];gb|PPD87917.1|hypothetical protein GOBAR_DD15147 [Gossypium barbadense];gb|PPR92065.1|hypothetical protein GOBAR_AA28620 [Gossypium barbadense];gb|QHO40041.1|ATP synthase subunit alpha [Arachis hypogaea];ref|XP_025650675.2|uncharacterized protein LOC112745747 [Arachis hypogaea]/ref|XP_0291…	noIPR;IPR000793;IPR038376;noIPR;IPR029060	Nucleic acid-binding, OB-fold;ATP synthase, alpha subunit, C-terminal;ATP synthase, alpha subunit, C-terminal domain superfamily;ATP synthase, alpha subunit, C-terminal domain superfamily;PIN-like domain superfamily	;GO:0015986;;;	;proton motive force-driven ATP synthesis;;;	;Biological Process;;;	EC:3	Hydrolases	7	GO:0000166;GO:0005739;GO:0006139;GO:0006810;GO:0009058;GO:0016020;GO:0016787	nucleotide binding;mitochondrion;nucleobase-containing compound metabolic process;transport;biosynthetic process;membrane;hydrolase activity	Molecular Function;Cellular Component;Biological Process;Biological Process;Biological Process;Cellular Component;Molecular Function	non	3880.AES58550	1.281e-06	59	COG0056@1|root,COG0356@1|root,COG1622@1|root,KOG1353@2759|Eukaryota,KOG4665@2759|Eukaryota,KOG4767@2759|Eukaryota,37JWW@33090|Viridiplantae,3G9FP@35493|Streptophyta,4JSJY@91835|fabids	35493|Streptophyta	C	ATP synthase	atp1	-	-	ko:K02132	ko00190,ko01100,ko04714,ko05010,ko05012,ko05016,map00190,map01100,map04714,map05010,map05012,map05016	M00158	-	-	ko00000,ko00001,ko00002	3.A.2.1	-	-
Glur_chr1.g001260.1	Glur_chr1	719723	720472	-	249	VQ motif-containing protein 9	249	gb|RHN70133.1|hypothetical protein MtrunA17_Chr3g0132311 [Medicago truncatula]/gb|AES73077.1|VQ motif protein [Medicago truncatula]/ref|XP_003602826.1|VQ motif-containing protein 9 [Medicago truncatula]	RHN70133;XP_003602826;AES73077	Medicago truncatula	1.2e-61	310	216	0.7037	20	1.2e-61	0.6839	ref|XP_003602826.1|VQ motif-containing protein 9 [Medicago truncatula]/gb|AES73077.1|VQ motif protein [Medicago truncatula]/gb|RHN70133.1|hypothetical protein MtrunA17_Chr3g0132311 [Medicago truncatula];ref|XP_007136273.1|hypothetical protein PHAVU_009G032600g [Phaseolus vulgaris]/gb|ESW08267.1|hypothetical protein PHAVU_009G032600g [Phaseolus vulgaris];ref|XP_039053068.1|VQ motif-containing prot…	IPR008889;noIPR;noIPR;noIPR;noIPR;noIPR;noIPR;IPR039824;IPR039612	VQ;VQ;VQ;VQ;VQ;VQ;VQ;VQ motif-containing protein 9;VQ motif-containing protein 5/9/14	;;;;;;;GO:1901001;	;;;;;;;negative regulation of response to salt stress;	;;;;;;;Biological Process;			1	GO:1901001	negative regulation of response to salt stress	Biological Process	non	3880.AES73077	9.534e-77	264	2CNBS@1|root,2QV2B@2759|Eukaryota,37SX1@33090|Viridiplantae,3GCDN@35493|Streptophyta,4JE01@91835|fabids	35493|Streptophyta	S	VQ motif	-	GO:0005575,GO:0005622,GO:0005623,GO:0005634,GO:0006355,GO:0006873,GO:0006875,GO:0006883,GO:0008150,GO:0009889,GO:0009987,GO:0010468,GO:0010556,GO:0019219,GO:0019222,GO:0019725,GO:0030003,GO:0030004,GO:0030007,GO:0031323,GO:0031326,GO:0042592,GO:0043226,GO:0043227,GO:0043229,GO:0043231,GO:0043433,GO:0044092,GO:0044424,GO:0044464,GO:0047484,GO:0048519,GO:0048583,GO:0048585,GO:0048878,GO:0050789,GO:…	-	-	-	-	-	-	-	-	-	-
Glur_chr1.g001270.1	Glur_chr1	722487	725903	+	1099	Receptor-like protein kinase	1099	gb|RDX99389.1|Receptor-like protein kinase, partial [Mucuna pruriens]	RDX99389	Mucuna pruriens	0	1098	1081	0.8344	20	0	0.7825	gb|RDX99389.1|Receptor-like protein kinase, partial [Mucuna pruriens];ref|XP_020202796.1|receptor-like protein kinase [Cajanus cajan];gb|TKY66406.1|Receptor protein kinase [Spatholobus suberectus];gb|KOM24758.1|hypothetical protein LR48_Vigan2500s000100 [Vigna angularis]/dbj|BAT89477.1|hypothetical protein VIGAN_06044000 [Vigna angularis var. angularis];ref|XP_017411794.1|PREDICTED: receptor-like…	noIPR;noIPR;IPR032675;IPR032675;IPR013210;IPR032675;IPR000719;IPR032675;noIPR;noIPR;noIPR;noIPR;noIPR;IPR000719;IPR001611;noIPR;noIPR;noIPR;IPR011009	Zinc finger, BED-type;Zinc finger, BED-type;Leucine-rich repeat domain superfamily;Leucine-rich repeat domain superfamily;Leucine-rich repeat-containing N-terminal, plant-type;Leucine-rich repeat domain superfamily;Protein kinase domain;Leucine-rich repeat domain superfamily;Leucine-rich repeat domain superfamily;Leucine-rich repeat domain superfamily;Leucine-rich repeat domain superfamily;Leucin…	;;;;;;GO:0006468/GO:0004672/GO:0005524;;;;;;;GO:0006468/GO:0004672/GO:0005524;GO:0005515;;;;	;;;;;;protein phosphorylation/protein kinase activity/ATP binding;;;;;;;protein phosphorylation/protein kinase activity/ATP binding;protein binding;;;;	;;;;;;Biological Process/Molecular Function/Molecular Function;;;;;;;Biological Process/Molecular Function/Molecular Function;Molecular Function;;;;	EC:2.7.1	Transferring phosphorus-containing groups	5	GO:0004672;GO:0005515;GO:0005524;GO:0006468;GO:0016021	protein kinase activity;protein binding;ATP binding;protein phosphorylation;integral component of membrane	Molecular Function;Molecular Function;Molecular Function;Biological Process;Cellular Component	non	3885.XP_007133279.1	0	1422	COG4886@1|root,2QUAH@2759|Eukaryota,37I7W@33090|Viridiplantae,3GAKX@35493|Streptophyta,4JF5F@91835|fabids	35493|Streptophyta	T	Belongs to the protein kinase superfamily. Ser Thr protein kinase family	-	GO:0001101,GO:0001653,GO:0002376,GO:0003674,GO:0003824,GO:0004383,GO:0004672,GO:0004888,GO:0005488,GO:0005575,GO:0005576,GO:0005623,GO:0005886,GO:0005911,GO:0006139,GO:0006163,GO:0006164,GO:0006182,GO:0006464,GO:0006468,GO:0006725,GO:0006753,GO:0006793,GO:0006796,GO:0006807,GO:0006950,GO:0006952,GO:0006955,GO:0007154,GO:0007165,GO:0008150,GO:0008152,GO:0009058,GO:0009117,GO:0009150,GO:0009152,GO:…	-	-	-	-	-	-	-	-	-	-
Glur_chr1.g001280.1	Glur_chr1	727309	729795	+	369	DUF4283 domain protein	369	ref|XP_019460018.1|PREDICTED: uncharacterized protein LOC109359778 [Lupinus angustifolius]	XP_019460018	Lupinus angustifolius	1e-85	379	203	0.7586	20	1e-85	0.7175	ref|XP_019460018.1|PREDICTED: uncharacterized protein LOC109359778 [Lupinus angustifolius];ref|XP_019451778.1|PREDICTED: uncharacterized protein LOC109353873 [Lupinus angustifolius];ref|XP_019432836.1|PREDICTED: uncharacterized protein LOC109339775 [Lupinus angustifolius];ref|XP_019447356.1|PREDICTED: uncharacterized protein LOC109350589 [Lupinus angustifolius];ref|XP_019435023.1|PREDICTED: uncha…	IPR025558;noIPR;IPR040256;noIPR	Domain of unknown function DUF4283;Domain of unknown function DUF4283;Uncharacterized protein At4g02000-like;Uncharacterized protein At4g02000-like	;;;	;;;	;;;							non	3880.AES98025	8.298e-70	250	KOG1075@1|root,KOG1075@2759|Eukaryota,37WW1@33090|Viridiplantae	33090|Viridiplantae	S	Domain of unknown function (DUF4283)	-	-	-	-	-	-	-	-	-	-	-	-
Glur_chr1.g001320.1	Glur_chr1	744423	745209	+	230	---NA---	230												noIPR;noIPR	FHY3/FAR1 family;FHY3/FAR1 family	;	;	;							non	No_hits	#	#	#	#	#	#	#	#	#	#	#	#	#	#	#	#	#	#
Glur_chr1.g001370.1	Glur_chr1	777843	778596	-	66	---NA---	66												noIPR	FHY3/FAR1 family										non	No_hits	#	#	#	#	#	#	#	#	#	#	#	#	#	#	#	#	#	#
Glur_chr1.g001390.1	Glur_chr1	783391	785605	+	678	putative transcription factor interactor and regulator CCHC(Zn) family	678	ref|XP_012571262.2|uncharacterized protein LOC105852148 [Cicer arietinum]	XP_012571262	Cicer arietinum	0	679	593	0.7251	20	0	0.6381	ref|XP_012571262.2|uncharacterized protein LOC105852148 [Cicer arietinum];ref|XP_004506515.1|uncharacterized protein LOC101513301 [Cicer arietinum];ref|XP_027186025.1|uncharacterized protein LOC101488506 [Cicer arietinum];ref|XP_012570293.1|uncharacterized protein LOC105851909 [Cicer arietinum];gb|KYP53914.1|hypothetical protein KK1_000078 [Cajanus cajan];gb|KYP31902.1|hypothetical protein KK1_04…	IPR004332;IPR018289;noIPR;noIPR	Transposase, MuDR, plant;MULE transposase domain;MULE transposase domain;MULE transposase domain	;;;	;;;	;;;							non	3827.XP_004497291.1	4.536e-256	805	28JZP@1|root,2QSE3@2759|Eukaryota,37QZD@33090|Viridiplantae,3GGZ7@35493|Streptophyta,4JS72@91835|fabids	35493|Streptophyta	S	Encoded by	-	-	-	-	-	-	-	-	-	-	-	-
Glur_chr1.g001480.1	Glur_chr1	817440	822275	-	319	hypothetical protein CR513_06812, partial	319	gb|RDY08899.1|hypothetical protein CR513_06812, partial [Mucuna pruriens]	RDY08899	Mucuna pruriens	3.3e-14	650	166	0.494	20	3.3e-14	0.4445	gb|RDY08899.1|hypothetical protein CR513_06812, partial [Mucuna pruriens];gb|RDX86907.1|hypothetical protein CR513_31695, partial [Mucuna pruriens];gb|PNX86742.1|hypothetical protein L195_g042823, partial [Trifolium pratense];gb|RDX93466.1|hypothetical protein CR513_24269, partial [Mucuna pruriens];gb|KEH22184.1|hypothetical protein MTR_7g034050 [Medicago truncatula];ref|XP_024625867.1|uncharacte…	noIPR	Cyclin-dependent protein kinase inhibitor SMR11/SMR16										non	No_hits	#	#	#	#	#	#	#	#	#	#	#	#	#	#	#	#	#	#
Glur_chr1.g001520.1	Glur_chr1	831438	832968	+	116	---NA---	116																							non	No_hits	#	#	#	#	#	#	#	#	#	#	#	#	#	#	#	#	#	#
Glur_chr1.g001530.1	Glur_chr1	833087	840864	+	549	protein transport protein Sec61 subunit alpha	549	ref|XP_025673627.1|protein transport protein Sec61 subunit alpha [Arachis hypogaea]/ref|XP_016170219.1|protein transport protein Sec61 subunit alpha [Arachis ipaensis]/gb|QHN96408.1|Protein transport protein subunit alpha [Arachis hypogaea]/gb|RYQ96507.1|hypothetical protein Ahy_B08g092270 [Arachis hypogaea]/ref|XP_020983894.1|protein transport protein Sec61 subunit alpha [Arachis duranensis]/ref…	XP_015933457;XP_020983894;XP_016170219;XP_025673627;RYQ96507;QHN96408	Arachis hypogaea/Arachis duranensis/Arachis ipaensis	0	476	431	0.9907	20	0	0.9915	ref|XP_015933457.1|protein transport protein Sec61 subunit alpha [Arachis duranensis]/ref|XP_016170219.1|protein transport protein Sec61 subunit alpha [Arachis ipaensis]/ref|XP_020983894.1|protein transport protein Sec61 subunit alpha [Arachis duranensis]/ref|XP_025673627.1|protein transport protein Sec61 subunit alpha [Arachis hypogaea]/gb|QHN96408.1|Protein transport protein subunit alpha [Arac…	noIPR;IPR023201;IPR002208;IPR019561;IPR002208;noIPR;IPR002208;IPR023201	Ribonuclease H-like superfamily;SecY domain superfamily;SecY/SEC61-alpha family;Translocon Sec61/SecY, plug domain;SecY/SEC61-alpha family;SecY/SEC61-alpha family;SecY/SEC61-alpha family;SecY domain superfamily	;;GO:0015031/GO:0016020;;GO:0015031/GO:0016020;;GO:0015031/GO:0016020;	;;protein transport/membrane;;protein transport/membrane;;protein transport/membrane;	;;Biological Process/Cellular Component;;Biological Process/Cellular Component;;Biological Process/Cellular Component;	EC:7	Translocases	8	GO:0005048;GO:0005784;GO:0006616;GO:0008320;GO:0009535;GO:0016021;GO:0031204;GO:0043022	signal sequence binding;Sec61 translocon complex;SRP-dependent cotranslational protein targeting to membrane, translocation;protein transmembrane transporter activity;chloroplast thylakoid membrane;integral component of membrane;post-translational protein targeting to membrane, translocation;ribosome binding	Molecular Function;Cellular Component;Biological Process;Molecular Function;Cellular Component;Cellular Component;Biological Process;Molecular Function	non	3847.GLYMA12G35990.1	2.04e-266	828	COG0201@1|root,KOG1373@2759|Eukaryota,37QKK@33090|Viridiplantae,3G891@35493|Streptophyta,4JENF@91835|fabids	35493|Streptophyta	OU	Belongs to the SecY SEC61-alpha family	-	GO:0003674,GO:0005215,GO:0005575,GO:0005622,GO:0005623,GO:0005737,GO:0005783,GO:0006605,GO:0006612,GO:0006620,GO:0006810,GO:0006886,GO:0008104,GO:0008150,GO:0008320,GO:0008565,GO:0012505,GO:0015031,GO:0015399,GO:0015405,GO:0015450,GO:0015833,GO:0022804,GO:0022857,GO:0022884,GO:0031204,GO:0033036,GO:0033365,GO:0034613,GO:0042886,GO:0042887,GO:0043226,GO:0043227,GO:0043229,GO:0043231,GO:0044424,GO:…	-	ko:K10956	ko03060,ko04141,ko04145,ko05110,map03060,map04141,map04145,map05110	M00401	-	-	ko00000,ko00001,ko00002,ko02044	3.A.5.4,3.A.5.8,3.A.5.9	-	-
Glur_chr1.g001580.1	Glur_chr1	888368	888787	-	139	---NA---	139												noIPR;noIPR;noIPR;noIPR	RNA-binding domain superfamily;RNA-binding domain superfamily;RNA-binding domain superfamily;RNA-binding domain superfamily	;;;	;;;	;;;							non	No_hits	#	#	#	#	#	#	#	#	#	#	#	#	#	#	#	#	#	#
Glur_chr1.g001590.1	Glur_chr1	888822	890510	-	113	---NA---	113												noIPR	Protein kinase-like domain superfamily										non	No_hits	#	#	#	#	#	#	#	#	#	#	#	#	#	#	#	#	#	#
Glur_chr1.g001620.1	Glur_chr1	942911	943234	-	107	---NA---	107																							non	No_hits	#	#	#	#	#	#	#	#	#	#	#	#	#	#	#	#	#	#
Glur_chr1.g001680.1	Glur_chr1	977622	984001	+	488	protein GRAVITROPIC IN THE LIGHT 1-like	488	gb|TKY66399.1|IRK-interacting protein [Spatholobus suberectus]	TKY66399	Spatholobus suberectus	0	464	470	0.8872	20	0	0.8786	gb|TKY66399.1|IRK-interacting protein [Spatholobus suberectus];gb|KAG4385739.1|hypothetical protein GLYMA_12G156900v4 [Glycine max]/gb|KAG4980742.1|hypothetical protein JHK85_034700 [Glycine max];gb|KAH1221844.1|Protein GRAVITROPIC IN THE LIGHT 1 [Glycine max];ref|XP_003540057.2|protein GRAVITROPIC IN THE LIGHT 1 [Glycine max]/ref|XP_006592534.1|protein GRAVITROPIC IN THE LIGHT 1 [Glycine max]/re…	IPR006943;noIPR;IPR040225	Domain of unknown function DUF641, plant;Domain of unknown function DUF641, plant;Protein gravitropic in the light 1-like	;;GO:0009639/GO:0009959	;;response to red or far red light/negative gravitropism	;;Biological Process/Biological Process			2	GO:0009416;GO:0009606	response to light stimulus;tropism	Biological Process;Biological Process	non	3847.GLYMA12G17960.3	1.665e-222	698	28J55@1|root,2QRHA@2759|Eukaryota,37QIK@33090|Viridiplantae,3GAV7@35493|Streptophyta,4JE21@91835|fabids	35493|Streptophyta	S	Plant protein of unknown function (DUF641)	-	-	-	-	-	-	-	-	-	-	-	-
Glur_chr1.g001700.1	Glur_chr1	1007999	1008807	+	149	---NA---	149												noIPR	Tubby-like, C-terminal										non	No_hits	#	#	#	#	#	#	#	#	#	#	#	#	#	#	#	#	#	#
Glur_chr1.g001730.1	Glur_chr1	1012318	1012737	-	109	---NA---	109																							non	No_hits	#	#	#	#	#	#	#	#	#	#	#	#	#	#	#	#	#	#
Glur_chr1.g001800.1	Glur_chr1	1023836	1025792	-	270	zinc finger BED domain-containing protein RICESLEEPER 2-like	270	gb|KYP77708.1|Putative AC9 transposase [Cajanus cajan]	KYP77708	Cajanus cajan	2.7e-65	189	167	0.7305	20	2.7e-65	0.6706	gb|KYP77708.1|Putative AC9 transposase [Cajanus cajan];gb|KYP38650.1|Putative AC transposase [Cajanus cajan];ref|XP_027187863.1|zinc finger BED domain-containing protein RICESLEEPER 2-like [Cicer arietinum];gb|MCI26300.1|zinc finger BED domain-containing protein ricesleeper 1-like [Trifolium medium];ref|XP_027916003.1|zinc finger BED domain-containing protein RICESLEEPER 2-like [Vigna unguiculata…	IPR014752;IPR008906;IPR028934;noIPR;noIPR;noIPR;IPR045259;IPR012337	Arrestin-like, C-terminal;HAT, C-terminal dimerisation domain;Vacuolar protein sorting protein 26 related;Vacuolar protein sorting protein 26 related;Vacuolar protein sorting protein 26 related;Vacuolar protein sorting protein 26 related;Transposase-like protein DAYSLEEPER;Ribonuclease H-like superfamily	;GO:0046983;GO:0006886;;;;;	;protein dimerization activity;intracellular protein transport;;;;;	;Molecular Function;Biological Process;;;;;			3	GO:0006886;GO:0016020;GO:0046983	intracellular protein transport;membrane;protein dimerization activity	Biological Process;Cellular Component;Molecular Function	non	3847.GLYMA19G06335.1	1.896e-40	160	KOG1121@1|root,KOG1121@2759|Eukaryota,37MSF@33090|Viridiplantae,3GDM8@35493|Streptophyta,4JSAI@91835|fabids	35493|Streptophyta	L	Zinc finger BED domain-containing protein	-	-	-	-	-	-	-	-	-	-	-	-
Glur_chr1.g001810.1	Glur_chr1	1026837	1027439	-	200	zinc finger BED domain-containing protein RICESLEEPER 2-like	200	gb|KYP38024.1|Putative AC transposase [Cajanus cajan]	KYP38024	Cajanus cajan	6.2e-92	520	199	0.794	20	6.2e-92	0.7681	gb|KYP38024.1|Putative AC transposase [Cajanus cajan];ref|XP_020204326.1|zinc finger BED domain-containing protein RICESLEEPER 1 [Cajanus cajan]/ref|XP_020204333.1|zinc finger BED domain-containing protein RICESLEEPER 1 [Cajanus cajan]/ref|XP_029125336.1|zinc finger BED domain-containing protein RICESLEEPER 1 [Cajanus cajan];gb|KYP38025.1|Putative AC transposase [Cajanus cajan];dbj|GAU44716.1|hyp…	noIPR;IPR045259;noIPR;IPR012337	Transcription factor TCP subgroup;Transposase-like protein DAYSLEEPER;Transposase-like protein DAYSLEEPER;Ribonuclease H-like superfamily	;;;	;;;	;;;			4	GO:0003677;GO:0005515;GO:0009791;GO:0016020	DNA binding;protein binding;post-embryonic development;membrane	Molecular Function;Molecular Function;Biological Process;Cellular Component	non	3827.XP_004516124.1	5.558e-61	216	KOG1121@1|root,KOG1121@2759|Eukaryota,37MSF@33090|Viridiplantae,3GDM8@35493|Streptophyta,4JSAI@91835|fabids	35493|Streptophyta	L	Zinc finger BED domain-containing protein	-	-	3.2.1.4	ko:K01179	ko00500,ko01100,map00500,map01100	-	R06200,R11307,R11308	-	ko00000,ko00001,ko01000	-	GH5,GH9	-
Glur_chr1.g001920.1	Glur_chr1	1099661	1106392	+	1191	TMV resistance protein N isoform X1	1191	ref|XP_012569066.1|TMV resistance protein N isoform X1 [Cicer arietinum]/ref|XP_012569072.1|TMV resistance protein N isoform X1 [Cicer arietinum]/ref|XP_027188764.1|TMV resistance protein N isoform X1 [Cicer arietinum]/ref|XP_012569068.1|TMV resistance protein N isoform X1 [Cicer arietinum]/ref|XP_012569069.1|TMV resistance protein N isoform X1 [Cicer arietinum]/ref|XP_012569071.1|TMV resistance …	XP_012569068;XP_012569069;XP_012569066;XP_012569071;XP_012569072;XP_027188764;XP_027188765	Cicer arietinum	0	1159	1152	0.776	20	0	0.7611	ref|XP_012569066.1|TMV resistance protein N isoform X1 [Cicer arietinum]/ref|XP_012569068.1|TMV resistance protein N isoform X1 [Cicer arietinum]/ref|XP_012569069.1|TMV resistance protein N isoform X1 [Cicer arietinum]/ref|XP_012569071.1|TMV resistance protein N isoform X1 [Cicer arietinum]/ref|XP_012569072.1|TMV resistance protein N isoform X1 [Cicer arietinum]/ref|XP_027188764.1|TMV resistance …	noIPR;IPR032675;IPR035897;IPR042197;IPR032675;IPR027417;IPR032675;IPR002182;IPR000157;IPR011713;IPR044974;noIPR;noIPR;IPR044974;noIPR;IPR000157;noIPR;IPR027417;IPR035897	Transposon, En/Spm-like;Leucine-rich repeat domain superfamily;Toll/interleukin-1 receptor homology (TIR) domain superfamily;Apoptotic protease-activating factors, helical domain;Leucine-rich repeat domain superfamily;P-loop containing nucleoside triphosphate hydrolase;Leucine-rich repeat domain superfamily;NB-ARC;Toll/interleukin-1 receptor homology (TIR) domain;Leucine-rich repeat 3;Disease res…	;;;;;;;GO:0043531;GO:0007165;;GO:0006952;;;GO:0006952;;GO:0007165;;;	;;;;;;;ADP binding;signal transduction;;defense response;;;defense response;;signal transduction;;;	;;;;;;;Molecular Function;Biological Process;;Biological Process;;;Biological Process;;Biological Process;;;	EC:3.2.2	Glycosylases	4	GO:0000166;GO:0006950;GO:0007165;GO:0016787	nucleotide binding;response to stress;signal transduction;hydrolase activity	Molecular Function;Biological Process;Biological Process;Molecular Function	non	3827.XP_004492462.1	0	1479	COG4886@1|root,2R41B@2759|Eukaryota,37TDP@33090|Viridiplantae,3GCY2@35493|Streptophyta,4JFD5@91835|fabids	35493|Streptophyta	S	resistance protein	-	-	-	-	-	-	-	-	-	-	-	-
Glur_chr1.g001930.1	Glur_chr1	1110434	1112358	-	89	---NA---	89																							non	No_hits	#	#	#	#	#	#	#	#	#	#	#	#	#	#	#	#	#	#
Glur_chr1.g001950.1	Glur_chr1	1129631	1129975	+	114	---NA---	114																							non	No_hits	#	#	#	#	#	#	#	#	#	#	#	#	#	#	#	#	#	#
Glur_chr1.g001960.1	Glur_chr1	1131449	1139400	+	466	Anaphase-promoting complex subunit 6	466	ref|XP_027361587.1|anaphase-promoting complex subunit 6-like [Abrus precatorius]	XP_027361587	Abrus precatorius	0	545	466	0.9893	20	0	0.9739	ref|XP_027361587.1|anaphase-promoting complex subunit 6-like [Abrus precatorius];ref|XP_027186386.1|anaphase-promoting complex subunit 6 isoform X2 [Cicer arietinum];ref|XP_004514627.1|anaphase-promoting complex subunit 6 isoform X1 [Cicer arietinum];gb|TKY66391.1|Anaphase-promoting complex subunit 6 [Spatholobus suberectus];gb|QCD87246.1|anaphase-promoting complex subunit 6 [Vigna unguiculata];r…	noIPR;IPR019734;IPR011990;noIPR;noIPR;IPR019734;IPR019734;IPR019734;IPR011990;IPR011990	Protein SIEVE ELEMENT OCCLUSION;Tetratricopeptide repeat;Tetratricopeptide-like helical domain superfamily;Tetratricopeptide-like helical domain superfamily;Tetratricopeptide-like helical domain superfamily;Tetratricopeptide repeat;Tetratricopeptide repeat;Tetratricopeptide repeat;Tetratricopeptide-like helical domain superfamily;Tetratricopeptide-like helical domain superfamily	;GO:0005515;GO:0005515;;;GO:0005515;GO:0005515;GO:0005515;GO:0005515;GO:0005515	;protein binding;protein binding;;;protein binding;protein binding;protein binding;protein binding;protein binding	;Molecular Function;Molecular Function;;;Molecular Function;Molecular Function;Molecular Function;Molecular Function;Molecular Function			7	GO:0005515;GO:0005680;GO:0005737;GO:0016567;GO:0031145;GO:0045842;GO:0051301	protein binding;anaphase-promoting complex;cytoplasm;protein ubiquitination;anaphase-promoting complex-dependent catabolic process;positive regulation of mitotic metaphase/anaphase transition;cell division	Molecular Function;Cellular Component;Cellular Component;Biological Process;Biological Process;Biological Process;Biological Process	non	3827.XP_004514627.1	6.209e-306	938	KOG1173@1|root,KOG1173@2759|Eukaryota,37HX4@33090|Viridiplantae,3GCRF@35493|Streptophyta,4JHDJ@91835|fabids	35493|Streptophyta	DO	Anaphase-promoting complex subunit	-	GO:0006275,GO:0008150,GO:0009888,GO:0009889,GO:0010087,GO:0010556,GO:0010564,GO:0019219,GO:0019222,GO:0031323,GO:0031326,GO:0032502,GO:0032875,GO:0048856,GO:0050789,GO:0050794,GO:0051052,GO:0051171,GO:0051726,GO:0060255,GO:0065007,GO:0080090,GO:0090329,GO:2000112	-	ko:K03353	ko04110,ko04111,ko04113,ko04114,ko04120,ko04914,ko05166,map04110,map04111,map04113,map04114,map04120,map04914,map05166	M00389	-	-	ko00000,ko00001,ko00002,ko01009,ko03036,ko04121	-	-	-
Glur_chr1.g001990.1	Glur_chr1	1145739	1147757	+	84	Anaphase-promoting complex subunit 6	84	gb|KAH1247056.1|Anaphase-promoting complex subunit 6 [Glycine max]	KAH1247056	Glycine max	1.5e-47	247	81	0.9753	20	1.5e-47	0.9575	gb|KAH1247056.1|Anaphase-promoting complex subunit 6 [Glycine max];gb|KAG5032572.1|hypothetical protein JHK85_016554 [Glycine max]/gb|KAG5046778.1|hypothetical protein JHK86_016184 [Glycine max];gb|KHN07792.1|Anaphase-promoting complex subunit 6, partial [Glycine soja];ref|XP_003527204.1|anaphase-promoting complex subunit 6 [Glycine max]/gb|KAH1127213.1|hypothetical protein GYH30_015975 [Glycine …	noIPR;IPR011990;noIPR;noIPR;IPR019734;IPR011990	Protein RETICULATA-related;Tetratricopeptide-like helical domain superfamily;Tetratricopeptide-like helical domain superfamily;Tetratricopeptide-like helical domain superfamily;Tetratricopeptide repeat;Tetratricopeptide-like helical domain superfamily	;GO:0005515;;;GO:0005515;GO:0005515	;protein binding;;;protein binding;protein binding	;Molecular Function;;;Molecular Function;Molecular Function			7	GO:0005515;GO:0005680;GO:0005737;GO:0016567;GO:0031145;GO:0045842;GO:0051301	protein binding;anaphase-promoting complex;cytoplasm;protein ubiquitination;anaphase-promoting complex-dependent catabolic process;positive regulation of mitotic metaphase/anaphase transition;cell division	Molecular Function;Cellular Component;Cellular Component;Biological Process;Biological Process;Biological Process;Biological Process	non	3847.GLYMA06G32850.1	5.769e-44	160	KOG1173@1|root,KOG1173@2759|Eukaryota,37HX4@33090|Viridiplantae,3GCRF@35493|Streptophyta,4JHDJ@91835|fabids	35493|Streptophyta	DO	Anaphase-promoting complex subunit	-	GO:0006275,GO:0008150,GO:0009888,GO:0009889,GO:0010087,GO:0010556,GO:0010564,GO:0019219,GO:0019222,GO:0031323,GO:0031326,GO:0032502,GO:0032875,GO:0048856,GO:0050789,GO:0050794,GO:0051052,GO:0051171,GO:0051726,GO:0060255,GO:0065007,GO:0080090,GO:0090329,GO:2000112	-	ko:K03353	ko04110,ko04111,ko04113,ko04114,ko04120,ko04914,ko05166,map04110,map04111,map04113,map04114,map04120,map04914,map05166	M00389	-	-	ko00000,ko00001,ko00002,ko01009,ko03036,ko04121	-	-	-
Glur_chr1.g002000.1	Glur_chr1	1148090	1148866	-	86	---NA---	86																							non	No_hits	#	#	#	#	#	#	#	#	#	#	#	#	#	#	#	#	#	#
Glur_chr1.g002010.1	Glur_chr1	1148930	1149277	+	115	---NA---	115												noIPR	Probable transposase, Ptta/En/Spm, plant										non	No_hits	#	#	#	#	#	#	#	#	#	#	#	#	#	#	#	#	#	#
Glur_chr1.g002020.1	Glur_chr1	1150730	1153417	-	619	peptide-N4-(N-acetyl-beta-glucosaminyl)asparagine amidase A	619	ref|XP_027355445.1|peptide-N4-(N-acetyl-beta-glucosaminyl)asparagine amidase A [Abrus precatorius]	XP_027355445	Abrus precatorius	0	598	533	0.8912	20	0	0.8355	ref|XP_027355445.1|peptide-N4-(N-acetyl-beta-glucosaminyl)asparagine amidase A [Abrus precatorius];gb|PNY01075.1|peptide-N(4)-(N-acetyl-beta-glucosaminyl)asparagine amidase [Trifolium pratense];ref|XP_045792001.1|peptide-N4-(N-acetyl-beta-glucosaminyl)asparagine amidase A-like [Trifolium pratense];gb|RDX58197.1|hypothetical protein CR513_62500, partial [Mucuna pruriens];ref|XP_028237587.1|peptide…	IPR021102;noIPR;IPR021102;noIPR	Peptide-N4-(N-acetyl-beta-glucosaminyl)asparagine amidase A;Peptide-N4-(N-acetyl-beta-glucosaminyl)asparagine amidase A;Peptide-N4-(N-acetyl-beta-glucosaminyl)asparagine amidase A;Peptide-N4-(N-acetyl-beta-glucosaminyl)asparagine amidase A	;;;	;;;	;;;	EC:3.5.1.52	Peptide-N(4)-(N-acetyl-beta-glucosaminyl)asparagine amidase	2	GO:0016020;GO:0016787	membrane;hydrolase activity	Cellular Component;Molecular Function	non	3827.XP_004514647.1	1.018e-266	833	arCOG05967@1|root,2QSXK@2759|Eukaryota,37JS6@33090|Viridiplantae,3GBKD@35493|Streptophyta,4JKYC@91835|fabids	35493|Streptophyta	S	peptide-N(4)-(N-acetyl-beta- glucosaminyl)asparagine amidase	-	-	-	-	-	-	-	-	-	-	-	-
Glur_chr1.g002030.1	Glur_chr1	1158321	1160220	-	519	putative pentatricopeptide repeat-containing protein At1g53330	519	ref|XP_012575444.1|putative pentatricopeptide repeat-containing protein At1g53330 [Cicer arietinum]/ref|XP_027186387.1|putative pentatricopeptide repeat-containing protein At1g53330 [Cicer arietinum]	XP_027186387;XP_012575444	Cicer arietinum	0	458	461	0.8677	20	0	0.7659	ref|XP_012575444.1|putative pentatricopeptide repeat-containing protein At1g53330 [Cicer arietinum]/ref|XP_027186387.1|putative pentatricopeptide repeat-containing protein At1g53330 [Cicer arietinum];ref|XP_039685204.1|putative pentatricopeptide repeat-containing protein At1g53330 [Medicago truncatula]/ref|XP_039685205.1|putative pentatricopeptide repeat-containing protein At1g53330 [Medicago tru…	IPR002885;IPR002885;IPR011990;IPR002885;IPR011990;IPR011990;noIPR;noIPR;IPR002885;IPR002885;IPR002885;IPR002885;IPR002885;IPR002885;IPR002885	Pentatricopeptide repeat;Pentatricopeptide repeat;Tetratricopeptide-like helical domain superfamily;Pentatricopeptide repeat;Tetratricopeptide-like helical domain superfamily;Tetratricopeptide-like helical domain superfamily;Tetratricopeptide-like helical domain superfamily;Tetratricopeptide-like helical domain superfamily;Pentatricopeptide repeat;Pentatricopeptide repeat;Pentatricopeptide repeat…	;;GO:0005515;;GO:0005515;GO:0005515;;;;;;;;;	;;protein binding;;protein binding;protein binding;;;;;;;;;	;;Molecular Function;;Molecular Function;Molecular Function;;;;;;;;;			1	GO:0005515	protein binding	Molecular Function	non	3827.XP_004514637.1	1.1e-220	694	KOG4197@1|root,KOG4197@2759|Eukaryota,37HZ4@33090|Viridiplantae,3GFDE@35493|Streptophyta,4JGTH@91835|fabids	35493|Streptophyta	S	Pentatricopeptide repeat-containing protein	-	-	-	-	-	-	-	-	-	-	-	-
Glur_chr1.g002040.1	Glur_chr1	1161744	1165253	+	770	uncharacterized protein LOC120577412	770	ref|XP_039684686.1|uncharacterized protein LOC120577412 [Medicago truncatula]	XP_039684686	Medicago truncatula	0	672	669	0.7489	20	0	0.7052	ref|XP_039684686.1|uncharacterized protein LOC120577412 [Medicago truncatula];gb|RZB46314.1|hypothetical protein D0Y65_050370 [Glycine soja];ref|XP_040870564.1|uncharacterized protein LOC106798484 [Glycine max];gb|KAH1253546.1|hypothetical protein GmHk_04G010174 [Glycine max];ref|XP_040868684.1|uncharacterized protein LOC112999531 [Glycine max];ref|XP_028224649.1|uncharacterized protein LOC114406…	IPR018289;IPR007527;noIPR;noIPR;noIPR;noIPR;noIPR;noIPR;noIPR;IPR001878;IPR007527	MULE transposase domain;Zinc finger, SWIM-type;Zinc finger, SWIM-type;Zinc finger, SWIM-type;Zinc finger, SWIM-type;Zinc finger, SWIM-type;Zinc finger, SWIM-type;Zinc finger, SWIM-type;Zinc finger, SWIM-type;Zinc finger, CCHC-type;Zinc finger, SWIM-type	;GO:0008270;;;;;;;;GO:0003676/GO:0008270;GO:0008270	;zinc ion binding;;;;;;;;nucleic acid binding/zinc ion binding;zinc ion binding	;Molecular Function;;;;;;;;Molecular Function/Molecular Function;Molecular Function			2	GO:0003676;GO:0008270	nucleic acid binding;zinc ion binding	Molecular Function;Molecular Function	non	3847.GLYMA09G16800.1	1.05e-225	722	2CN5X@1|root,2QU1T@2759|Eukaryota,37T40@33090|Viridiplantae,3GGBN@35493|Streptophyta,4JSF2@91835|fabids	35493|Streptophyta	-	-	-	-	-	ko:K17086	-	-	-	-	ko00000,ko04147	-	-	-
Glur_chr1.g002080.1	Glur_chr1	1182072	1183785	-	166	rab3 GTPase-activating protein non-catalytic subunit	166	dbj|GAU35744.1|hypothetical protein TSUD_370100 [Trifolium subterraneum]	GAU35744	Trifolium subterraneum	1.8e-87	252	137	0.9489	20	1.8e-87	0.9313	dbj|GAU35744.1|hypothetical protein TSUD_370100 [Trifolium subterraneum];gb|PNY04601.1|RAB3 GTPase-activating protein non-catalytic subunit-like protein [Trifolium pratense];ref|XP_045802083.1|rab3 GTPase-activating protein non-catalytic subunit [Trifolium pratense];gb|KAF7822630.1|rab3 GTPase-activating protein non-catalytic subunit [Senna tora];gb|KEH19570.1|Rab3 GTPase-activating protein non-c…	IPR032839;IPR026059	Rab3-GAP regulatory subunit, N-terminal;Rab3GAP regulatory subunit	;GO:0043087	;regulation of GTPase activity	;Biological Process			1	GO:0065009	regulation of molecular function	Biological Process	non	3847.GLYMA12G18316.1	8.676e-75	254	KOG2727@1|root,KOG2727@2759|Eukaryota,37HZW@33090|Viridiplantae,3GBCV@35493|Streptophyta,4JG3J@91835|fabids	35493|Streptophyta	U	Rab3 gtpase-activating protein non-catalytic	-	-	-	ko:K19937	-	-	-	-	ko00000,ko04131	-	-	-
Glur_chr1.g002110.1	Glur_chr1	1189532	1191944	-	322	rab3 GTPase-activating protein non-catalytic subunit	322	ref|XP_004516083.1|rab3 GTPase-activating protein non-catalytic subunit [Cicer arietinum]	XP_004516083	Cicer arietinum	0	459	304	0.9441	20	0	0.9073	ref|XP_004516083.1|rab3 GTPase-activating protein non-catalytic subunit [Cicer arietinum];dbj|GAU35745.1|hypothetical protein TSUD_370110, partial [Trifolium subterraneum];ref|XP_045802083.1|rab3 GTPase-activating protein non-catalytic subunit [Trifolium pratense];ref|XP_027355885.1|rab3 GTPase-activating protein non-catalytic subunit [Abrus precatorius];gb|KEH19571.1|Rab3 GTPase-activating prote…	IPR032839;noIPR;noIPR;IPR026059	Rab3-GAP regulatory subunit, N-terminal;Rab3-GAP regulatory subunit, N-terminal;Rab3-GAP regulatory subunit, N-terminal;Rab3GAP regulatory subunit	;;;GO:0043087	;;;regulation of GTPase activity	;;;Biological Process			1	GO:0065009	regulation of molecular function	Biological Process	non	3827.XP_004516083.1	4.546e-174	549	KOG2727@1|root,KOG2727@2759|Eukaryota,37HZW@33090|Viridiplantae,3GBCV@35493|Streptophyta,4JG3J@91835|fabids	35493|Streptophyta	U	Rab3 gtpase-activating protein non-catalytic	-	-	-	ko:K19937	-	-	-	-	ko00000,ko04131	-	-	-
Glur_chr1.g002170.1	Glur_chr1	1206117	1209269	+	297	protein FAR1-RELATED SEQUENCE 5-like	297	ref|XP_017438367.1|PREDICTED: protein FAR1-RELATED SEQUENCE 5-like [Vigna angularis]	XP_017438367	Vigna angularis	1.2e-109	337	260	0.7192	20	1.2e-109	0.7262	ref|XP_017438367.1|PREDICTED: protein FAR1-RELATED SEQUENCE 5-like [Vigna angularis];ref|XP_014511816.2|protein FAR-RED ELONGATED HYPOCOTYL 3-like [Vigna radiata var. radiata];ref|XP_017407122.1|PREDICTED: protein FAR1-RELATED SEQUENCE 5-like [Vigna angularis];ref|XP_027915988.1|PKS-NRPS hybrid synthetase CHGG_01239-like [Vigna unguiculata];ref|XP_017412952.1|PREDICTED: protein FAR1-RELATED SEQUE…	IPR018289;IPR031052;noIPR	MULE transposase domain;FHY3/FAR1 family;FHY3/FAR1 family	;GO:0006355;	;regulation of DNA-templated transcription;	;Biological Process;			3	GO:0006355;GO:0016020;GO:0046872	regulation of DNA-templated transcription;membrane;metal ion binding	Biological Process;Cellular Component;Molecular Function	non	3847.GLYMA02G00300.1	1.156e-92	312	2CMGX@1|root,2QQB8@2759|Eukaryota,37REV@33090|Viridiplantae,3GFBZ@35493|Streptophyta,4JTK5@91835|fabids	35493|Streptophyta	S	protein FAR1-RELATED SEQUENCE	-	-	-	-	-	-	-	-	-	-	-	-
Glur_chr1.g002180.1	Glur_chr1	1209351	1210563	+	347	PKS-NRPS hybrid synthetase CHGG_01239-like	347	ref|XP_020216699.1|PKS-NRPS hybrid synthetase CHGG_01239 [Cajanus cajan]	XP_020216699	Cajanus cajan	9.2e-139	793	341	0.7449	20	9.2e-139	0.714	ref|XP_020216699.1|PKS-NRPS hybrid synthetase CHGG_01239 [Cajanus cajan];gb|RDX88304.1|hypothetical protein CR513_30119, partial [Mucuna pruriens];gb|KYP65730.1|Protein FAR1-RELATED SEQUENCE 5 [Cajanus cajan];ref|XP_003518690.1|PKS-NRPS hybrid synthetase CHGG_01239-like isoform X1 [Glycine max]/ref|XP_006574492.1|PKS-NRPS hybrid synthetase CHGG_01239-like isoform X1 [Glycine max]/ref|XP_014619440…	IPR031052;noIPR	FHY3/FAR1 family;FHY3/FAR1 family	GO:0006355;	regulation of DNA-templated transcription;	Biological Process;			4	GO:0005488;GO:0006139;GO:0009058;GO:0016020	binding;nucleobase-containing compound metabolic process;biosynthetic process;membrane	Molecular Function;Biological Process;Biological Process;Cellular Component	non	3885.XP_007139082.1	5.97e-112	371	2CMGX@1|root,2QQB8@2759|Eukaryota,37REV@33090|Viridiplantae,3GFBZ@35493|Streptophyta,4JTK5@91835|fabids	35493|Streptophyta	S	protein FAR1-RELATED SEQUENCE	-	-	-	-	-	-	-	-	-	-	-	-
Glur_chr1.g002190.1	Glur_chr1	1211756	1221618	-	1726	CST complex subunit CTC1 isoform X1	1726	ref|XP_004511199.1|CST complex subunit CTC1 isoform X1 [Cicer arietinum]	XP_004511199	Cicer arietinum	0	1341	656	0.8704	20	0	0.8243	ref|XP_004511199.1|CST complex subunit CTC1 isoform X1 [Cicer arietinum];gb|PNY07793.1|cst complex subunit ctc1-like protein [Trifolium pratense];ref|XP_045806522.1|CST complex subunit CTC1-like [Trifolium pratense];ref|XP_045806470.1|CST complex subunit CTC1-like [Trifolium pratense];gb|TKY68592.1|CST complex subunit CTC1 [Spatholobus suberectus];gb|KAH1238336.1|CST complex subunit CTC1 [Glycine…	IPR045358;noIPR;IPR036397;noIPR;IPR025724;IPR043128;IPR001584;IPR021109;IPR000477;noIPR;noIPR;noIPR;IPR001584;IPR000477;noIPR;noIPR;IPR043502;IPR021109;IPR012337	Ty3 transposon capsid-like protein;Ty3 transposon capsid-like protein;Ribonuclease H superfamily;Ribonuclease H superfamily;GAG-pre-integrase domain;Reverse transcriptase/Diguanylate cyclase domain;Integrase, catalytic core;Aspartic peptidase domain superfamily;Reverse transcriptase domain;Reverse transcriptase domain;Reverse transcriptase domain;Reverse transcriptase domain;Integrase, catalytic …	;;GO:0003676;;;;GO:0015074;;;;;;GO:0015074;;;;;;	;;nucleic acid binding;;;;DNA integration;;;;;;DNA integration;;;;;;	;;Molecular Function;;;;Biological Process;;;;;;Biological Process;;;;;;			6	GO:0003697;GO:0010833;GO:0015074;GO:0042162;GO:0045740;GO:1990879	single-stranded DNA binding;telomere maintenance via telomere lengthening;DNA integration;telomeric DNA binding;positive regulation of DNA replication;CST complex	Molecular Function;Biological Process;Biological Process;Molecular Function;Biological Process;Cellular Component	non	3827.XP_004511199.1	0	1041	2C2RE@1|root,2QU1G@2759|Eukaryota,37PFX@33090|Viridiplantae,3G9G5@35493|Streptophyta,4JEF2@91835|fabids	35493|Streptophyta	S	CST complex subunit	-	-	-	-	-	-	-	-	-	-	-	-
Glur_chr1.g002200.1	Glur_chr1	1222652	1227301	-	693	CST complex subunit CTC1	693	ref|XP_039685384.1|CST complex subunit CTC1 [Medicago truncatula]/gb|RHN40748.1|putative CST complex subunit CTC1, plant protein [Medicago truncatula]	RHN40748;XP_039685384	Medicago truncatula	0	1329	607	0.8353	20	0	0.8086	ref|XP_039685384.1|CST complex subunit CTC1 [Medicago truncatula]/gb|RHN40748.1|putative CST complex subunit CTC1, plant protein [Medicago truncatula];ref|XP_004511199.1|CST complex subunit CTC1 isoform X1 [Cicer arietinum];ref|XP_004511201.1|CST complex subunit CTC1 isoform X2 [Cicer arietinum];ref|XP_045806470.1|CST complex subunit CTC1-like [Trifolium pratense];ref|XP_045806522.1|CST complex s…	IPR028262;IPR042617	CST complex subunit CTC1, plant;CST complex subunit CTC1-like	GO:0000723;	telomere maintenance;	Biological Process;			5	GO:0003697;GO:0010833;GO:0042162;GO:0045740;GO:1990879	single-stranded DNA binding;telomere maintenance via telomere lengthening;telomeric DNA binding;positive regulation of DNA replication;CST complex	Molecular Function;Biological Process;Molecular Function;Biological Process;Cellular Component	non	3827.XP_004511199.1	5.412e-297	925	2C2RE@1|root,2QU1G@2759|Eukaryota,37PFX@33090|Viridiplantae,3G9G5@35493|Streptophyta,4JEF2@91835|fabids	35493|Streptophyta	S	CST complex subunit	-	-	-	-	-	-	-	-	-	-	-	-
Glur_chr1.g002210.1	Glur_chr1	1231278	1238834	+	702	ribonuclease H	702	gb|PNY16011.1|ribonuclease H, partial [Trifolium pratense]	PNY16011	Trifolium pratense	5.9e-69	1483	402	0.5448	20	5.9e-69	0.557	gb|PNY16011.1|ribonuclease H, partial [Trifolium pratense];gb|OMO80909.1|reverse transcriptase [Corchorus capsularis];dbj|GAU33810.1|hypothetical protein TSUD_221470, partial [Trifolium subterraneum];dbj|GAU25489.1|hypothetical protein TSUD_218610 [Trifolium subterraneum];ref|XP_039684948.1|uncharacterized protein LOC120577470 [Medicago truncatula];gb|PNX75866.1|hypothetical protein L195_g031810 …	IPR025558;IPR000477;noIPR;noIPR;IPR000477	Domain of unknown function DUF4283;Reverse transcriptase domain;Reverse transcriptase domain;Reverse transcriptase domain;Reverse transcriptase domain	;;;;	;;;;	;;;;							non	3880.AES87193	9.76e-56	219	KOG1075@1|root,KOG1075@2759|Eukaryota,37W4F@33090|Viridiplantae,3GIQB@35493|Streptophyta,4JU1G@91835|fabids	35493|Streptophyta	S	Domain of unknown function (DUF4283)	-	-	-	-	-	-	-	-	-	-	-	-
Glur_chr1.g002340.1	Glur_chr1	1292353	1299480	-	398	polynucleotide 3'-phosphatase ZDP isoform X1	398	ref|XP_004516081.1|polynucleotide 3'-phosphatase ZDP isoform X1 [Cicer arietinum]/ref|XP_004516082.1|polynucleotide 3'-phosphatase ZDP isoform X1 [Cicer arietinum]/ref|XP_027186829.1|polynucleotide 3'-phosphatase ZDP isoform X1 [Cicer arietinum]	XP_027186829;XP_004516082;XP_004516081	Cicer arietinum	0	379	367	0.8474	20	0	0.8238	ref|XP_004516081.1|polynucleotide 3'-phosphatase ZDP isoform X1 [Cicer arietinum]/ref|XP_004516082.1|polynucleotide 3'-phosphatase ZDP isoform X1 [Cicer arietinum]/ref|XP_027186829.1|polynucleotide 3'-phosphatase ZDP isoform X1 [Cicer arietinum];ref|XP_014493393.1|polynucleotide 3'-phosphatase ZDP isoform X1 [Vigna radiata var. radiata];ref|XP_020239164.1|polynucleotide 3'-phosphatase ZDP [Cajanu…	IPR013954;IPR023214;IPR001510;IPR006549;IPR006551;IPR036957;noIPR;noIPR;IPR001510;noIPR;IPR036412;noIPR	Polynucleotide kinase 3 phosphatase;HAD superfamily;Zinc finger, PARP-type;HAD-superfamily hydrolase,subfamily IIIA;Polynucleotide 3'-phosphatase;Zinc finger, PARP-type superfamily;Zinc finger, PARP-type superfamily;Zinc finger, PARP-type superfamily;Zinc finger, PARP-type;Zinc finger, PARP-type;HAD-like superfamily;HAD-like superfamily	;;GO:0008270/GO:0003677;;;GO:0008270/GO:0003677;;;GO:0008270/GO:0003677;;;	;;zinc ion binding/DNA binding;;;zinc ion binding/DNA binding;;;zinc ion binding/DNA binding;;;	;;Molecular Function/Molecular Function;;;Molecular Function/Molecular Function;;;Molecular Function/Molecular Function;;;	EC:3.1.3.32;EC:2.7.1.78	Polynucleotide 3'-phosphatase;Polynucleotide 5'-hydroxyl-kinase	7	GO:0003690;GO:0006281;GO:0008270;GO:0046403;GO:0046404;GO:0046939;GO:0098506	double-stranded DNA binding;DNA repair;zinc ion binding;polynucleotide 3'-phosphatase activity;polydeoxyribonucleotide 5'-hydroxyl-kinase activity;nucleotide phosphorylation;polynucleotide 3' dephosphorylation	Molecular Function;Biological Process;Molecular Function;Molecular Function;Molecular Function;Biological Process;Biological Process	non	3827.XP_004516081.1	2.836e-176	559	COG0241@1|root,KOG1037@1|root,KOG1037@2759|Eukaryota,KOG2134@2759|Eukaryota,37P8G@33090|Viridiplantae,3G8Z7@35493|Streptophyta,4JEBI@91835|fabids	35493|Streptophyta	KLO	Polynucleotide	-	GO:0003674,GO:0003676,GO:0003677,GO:0003690,GO:0003824,GO:0005488,GO:0005575,GO:0005622,GO:0005623,GO:0005634,GO:0005730,GO:0005737,GO:0005739,GO:0006139,GO:0006259,GO:0006281,GO:0006725,GO:0006753,GO:0006793,GO:0006796,GO:0006807,GO:0006950,GO:0006974,GO:0006979,GO:0008150,GO:0008152,GO:0009117,GO:0009889,GO:0009891,GO:0009892,GO:0009893,GO:0009987,GO:0010556,GO:0010557,GO:0010604,GO:0010605,GO:…	2.7.1.78,3.1.3.32	ko:K08073	-	-	-	-	ko00000,ko01000,ko01009,ko03400	-	-	-
Glur_chr1.g002350.1	Glur_chr1	1299654	1303236	-	140	---NA---	140																							non	No_hits	#	#	#	#	#	#	#	#	#	#	#	#	#	#	#	#	#	#
Glur_chr1.g002390.1	Glur_chr1	1332163	1333075	+	209	---NA---	209																							non	No_hits	#	#	#	#	#	#	#	#	#	#	#	#	#	#	#	#	#	#
Glur_chr1.g002540.1	Glur_chr1	1435333	1435659	-	108	ABC transporter G family member 20	108	gb|TYJ50837.1|hypothetical protein E1A91_A01G236200v1 [Gossypium mustelinum]	TYJ50837	Gossypium mustelinum	6.1e-16	297	71	0.6479	20	6.1e-16	0.6577	gb|TYJ50837.1|hypothetical protein E1A91_A01G236200v1 [Gossypium mustelinum];emb|VVB06024.1|unnamed protein product [Arabis nemorensis];gb|KFK34602.1|hypothetical protein AALP_AA5G167000 [Arabis alpina];gb|QVT92280.1|ABC transporter [Salvia miltiorrhiza];ref|XP_020574392.1|ABC transporter G family member 6-like [Phalaenopsis equestris];gb|MQM17393.1|hypothetical protein [Colocasia esculenta];gb|K…	noIPR;noIPR	Protein kinase-like domain superfamily;Protein kinase-like domain superfamily	;	;	;	EC:3;EC:7	Hydrolases;Translocases	6	GO:0000166;GO:0005215;GO:0006810;GO:0009987;GO:0016020;GO:0016787	nucleotide binding;transporter activity;transport;cellular process;membrane;hydrolase activity	Molecular Function;Molecular Function;Biological Process;Biological Process;Cellular Component;Molecular Function	non	50452.A0A087GXK0	5.744e-13	72	COG1131@1|root,KOG0061@2759|Eukaryota,37IXI@33090|Viridiplantae,3GBA3@35493|Streptophyta,3HYEN@3699|Brassicales	35493|Streptophyta	Q	ABC transporter	-	GO:0003674,GO:0003824,GO:0005215,GO:0005575,GO:0005623,GO:0005886,GO:0006725,GO:0006810,GO:0008150,GO:0008152,GO:0009058,GO:0009698,GO:0009699,GO:0009987,GO:0010345,GO:0015399,GO:0015405,GO:0016020,GO:0016021,GO:0016462,GO:0016787,GO:0016817,GO:0016818,GO:0016887,GO:0017111,GO:0019438,GO:0019748,GO:0022804,GO:0022857,GO:0031224,GO:0042623,GO:0042626,GO:0043492,GO:0044237,GO:0044249,GO:0044425,GO:…	-	-	-	-	-	-	-	-	-	-
Glur_chr1.g002550.1	Glur_chr1	1435733	1436693	-	133	ABC transporter G family member 20	133	gb|QYF11710.1|ABCG2, partial [Glycyrrhiza glabra]	QYF11710	Glycyrrhiza glabra	1.3e-16	776	53	0.8302	20	1.3e-16	0.732	gb|QYF11710.1|ABCG2, partial [Glycyrrhiza glabra];ref|XP_027349130.1|ABC transporter G family member 20-like [Abrus precatorius];ref|XP_004493913.1|ABC transporter G family member 20 [Cicer arietinum];ref|XP_003625526.1|ABC transporter G family member 20 [Medicago truncatula]/gb|AES81744.1|white-brown-complex ABC transporter family protein [Medicago truncatula]/gb|RHN48398.1|putative polar-amino-…	IPR027417;IPR027417	P-loop containing nucleoside triphosphate hydrolase;P-loop containing nucleoside triphosphate hydrolase	;	;	;	EC:3;EC:7	Hydrolases;Translocases	6	GO:0000166;GO:0005215;GO:0006810;GO:0009987;GO:0016020;GO:0016787	nucleotide binding;transporter activity;transport;cellular process;membrane;hydrolase activity	Molecular Function;Molecular Function;Biological Process;Biological Process;Cellular Component;Molecular Function	non	3827.XP_004493913.1	3.51e-11	68	COG1131@1|root,KOG0061@2759|Eukaryota,37IXI@33090|Viridiplantae,3GBA3@35493|Streptophyta,4JSQZ@91835|fabids	35493|Streptophyta	Q	ABC transporter G family member	-	GO:0003674,GO:0003824,GO:0005215,GO:0005575,GO:0005623,GO:0005886,GO:0006725,GO:0006810,GO:0008150,GO:0008152,GO:0009058,GO:0009698,GO:0009699,GO:0009987,GO:0010345,GO:0015399,GO:0015405,GO:0016020,GO:0016021,GO:0016462,GO:0016787,GO:0016817,GO:0016818,GO:0016887,GO:0017111,GO:0019438,GO:0019748,GO:0022804,GO:0022857,GO:0031224,GO:0042623,GO:0042626,GO:0043492,GO:0044237,GO:0044249,GO:0044425,GO:…	-	ko:K05681	ko01523,ko02010,ko04976,map01523,map02010,map04976	-	-	-	ko00000,ko00001,ko02000,ko04090,ko04147	3.A.1.204	-	-
Glur_chr1.g002560.1	Glur_chr1	1436860	1441312	+	561	uncharacterized protein LOC107630059 isoform X1	561	gb|QHO00731.1|uncharacterized protein DS421_13g408910 [Arachis hypogaea]/gb|QHO00732.1|uncharacterized protein DS421_13g408910 [Arachis hypogaea]/ref|XP_020974248.1|uncharacterized protein LOC107630059 isoform X1 [Arachis ipaensis]/gb|RYR21071.1|hypothetical protein Ahy_B03g066315 [Arachis hypogaea]/ref|XP_016188569.1|uncharacterized protein LOC107630059 isoform X1 [Arachis ipaensis]/ref|XP_02564…	XP_016188569;XP_020974248;XP_025643865;XP_025643864;QHO00731;QHO00730;QHO00732;RYR21071	Arachis hypogaea/Arachis ipaensis	1.1e-157	576	537	0.6555	20	1.1e-157	0.5945	ref|XP_016188569.1|uncharacterized protein LOC107630059 isoform X1 [Arachis ipaensis]/ref|XP_020974248.1|uncharacterized protein LOC107630059 isoform X1 [Arachis ipaensis]/ref|XP_025643864.1|uncharacterized protein LOC112737923 isoform X1 [Arachis hypogaea]/ref|XP_025643865.1|uncharacterized protein LOC112737923 isoform X1 [Arachis hypogaea]/gb|QHO00730.1|uncharacterized protein DS421_13g408910 […	noIPR;noIPR;noIPR;noIPR;noIPR	Protein kinase-like domain superfamily;Protein kinase-like domain superfamily;Protein kinase-like domain superfamily;Protein kinase-like domain superfamily;Protein kinase-like domain superfamily	;;;;	;;;;	;;;;							non	3885.XP_007149381.1	4.198e-111	379	28JKS@1|root,2QS00@2759|Eukaryota,37HFZ@33090|Viridiplantae,3GBTQ@35493|Streptophyta,4JIYN@91835|fabids	35493|Streptophyta	-	-	-	-	-	-	-	-	-	-	-	-	-	-
Glur_chr1.g002600.1	Glur_chr1	1491363	1492319	-	267	(-)-isopiperitenol/(-)-carveol dehydrogenase, mitochondrial	267	gb|PNX85445.1|short-chain alcohol dehydrogenase [Trifolium pratense]	PNX85445	Trifolium pratense	3.3e-149	265	264	0.875	20	3.3e-149	0.8609	gb|PNX85445.1|short-chain alcohol dehydrogenase [Trifolium pratense];ref|XP_003618831.1|(-)-isopiperitenol/(-)-carveol dehydrogenase, mitochondrial [Medicago truncatula]/gb|AES75049.1|short-chain alcohol dehydrogenase [Medicago truncatula];gb|RHN50603.1|putative oxidoreductase [Medicago truncatula];ref|XP_045790027.1|(+)-cis,trans-nepetalactol synthase NEPS2-like [Trifolium pratense];ref|XP_02735…	IPR002347;IPR002347;noIPR;noIPR;noIPR;noIPR;IPR036291	Short-chain dehydrogenase/reductase SDR;Short-chain dehydrogenase/reductase SDR;Short-chain dehydrogenase/reductase SDR;Short-chain dehydrogenase/reductase SDR;Short-chain dehydrogenase/reductase SDR;Short-chain dehydrogenase/reductase SDR;NAD(P)-binding domain superfamily	;;;;;;	;;;;;;	;;;;;;	EC:1	Oxidoreductases	1	GO:0003824	catalytic activity	Molecular Function	non	3880.AES75074	1.751e-122	397	COG1028@1|root,KOG0725@2759|Eukaryota,37S51@33090|Viridiplantae,3GBU0@35493|Streptophyta,4JKG4@91835|fabids	35493|Streptophyta	Q	Dehydrogenase	-	-	-	-	-	-	-	-	-	-	-	-
Glur_chr1.g002610.1	Glur_chr1	1510279	1510827	-	182	(-)-isopiperitenol/(-)-carveol dehydrogenase, mitochondrial-like	182	ref|XP_003618859.1|(+)-cis,trans-nepetalactol synthase NEPS2 [Medicago truncatula]/gb|AES75077.1|short-chain dehydrogenase/reductase [Medicago truncatula]/gb|RHN50607.1|putative oxidoreductase [Medicago truncatula]	XP_003618859;RHN50607;AES75077	Medicago truncatula	1.1e-87	266	175	0.8171	20	1.1e-87	0.8248	ref|XP_003618859.1|(+)-cis,trans-nepetalactol synthase NEPS2 [Medicago truncatula]/gb|AES75077.1|short-chain dehydrogenase/reductase [Medicago truncatula]/gb|RHN50607.1|putative oxidoreductase [Medicago truncatula];ref|XP_027356275.1|(-)-isopiperitenol/(-)-carveol dehydrogenase, mitochondrial-like [Abrus precatorius];gb|PNX85445.1|short-chain alcohol dehydrogenase [Trifolium pratense];ref|XP_0457…	IPR002347;noIPR;noIPR;noIPR;noIPR;IPR036291	Short-chain dehydrogenase/reductase SDR;Short-chain dehydrogenase/reductase SDR;Short-chain dehydrogenase/reductase SDR;Short-chain dehydrogenase/reductase SDR;Short-chain dehydrogenase/reductase SDR;NAD(P)-binding domain superfamily	;;;;;	;;;;;	;;;;;	EC:1	Oxidoreductases	1	GO:0003824	catalytic activity	Molecular Function	non	3880.AES75077	8.75e-74	252	COG1028@1|root,KOG0725@2759|Eukaryota,37S51@33090|Viridiplantae,3GBU0@35493|Streptophyta,4JKG4@91835|fabids	35493|Streptophyta	Q	Dehydrogenase	-	-	-	-	-	-	-	-	-	-	-	-
Glur_chr1.g002620.1	Glur_chr1	1519032	1520909	-	152	---NA---	152																							non	No_hits	#	#	#	#	#	#	#	#	#	#	#	#	#	#	#	#	#	#
Glur_chr1.g002630.1	Glur_chr1	1521840	1524260	+	197	---NA---	197												noIPR;noIPR;noIPR	Chorismate mutase type II superfamily;Chorismate mutase type II superfamily;Chorismate mutase type II superfamily	;;	;;	;;							non	No_hits	#	#	#	#	#	#	#	#	#	#	#	#	#	#	#	#	#	#
Glur_chr1.g002650.1	Glur_chr1	1563292	1563907	+	106	---NA---	106												noIPR;noIPR	Ribonuclease H-like superfamily;Ribonuclease H-like superfamily	;	;	;							non	No_hits	#	#	#	#	#	#	#	#	#	#	#	#	#	#	#	#	#	#
Glur_chr1.g002700.1	Glur_chr1	1577868	1579758	-	454	putative transposase, Ptta/En/Spm, plant, Transposase-associated domain-containing protein	454	ref|XP_045804281.1|uncharacterized protein LOC123897612 isoform X2 [Trifolium pratense]	XP_045804281	Trifolium pratense	2.2e-100	760	358	0.6397	20	2.2e-100	0.618	ref|XP_045804281.1|uncharacterized protein LOC123897612 isoform X2 [Trifolium pratense];dbj|GAU49407.1|hypothetical protein TSUD_92530 [Trifolium subterraneum];ref|XP_045802060.1|uncharacterized protein LOC123895641 isoform X2 [Trifolium pratense];ref|XP_045824010.1|uncharacterized protein LOC123916574 [Trifolium pratense]/ref|XP_045824011.1|uncharacterized protein LOC123916574 [Trifolium pratens…	IPR004252;noIPR;noIPR;noIPR;noIPR;noIPR;noIPR;noIPR;noIPR;noIPR	Probable transposase, Ptta/En/Spm, plant;Probable transposase, Ptta/En/Spm, plant;Probable transposase, Ptta/En/Spm, plant;Probable transposase, Ptta/En/Spm, plant;Probable transposase, Ptta/En/Spm, plant;Probable transposase, Ptta/En/Spm, plant;Probable transposase, Ptta/En/Spm, plant;Probable transposase, Ptta/En/Spm, plant;Probable transposase, Ptta/En/Spm, plant;Probable transposase, Ptta/En/…	;;;;;;;;;	;;;;;;;;;	;;;;;;;;;							non	No_hits	#	#	#	#	#	#	#	#	#	#	#	#	#	#	#	#	#	#
Glur_chr1.g002800.1	Glur_chr1	1632154	1632623	+	126	Receptor-like protein Cf-9	126	gb|KAH1198951.1|hypothetical protein GmHk_18G052420 [Glycine max]	KAH1198951	Glycine max	1.3e-06	88	38	0.7632	20	1.3e-06	0.69	gb|KAH1198951.1|hypothetical protein GmHk_18G052420 [Glycine max];gb|KHN06123.1|hypothetical protein glysoja_042392, partial [Glycine soja];gb|KHM99329.1|hypothetical protein glysoja_042742, partial [Glycine soja];gb|KHN25171.1|hypothetical protein glysoja_047034, partial [Glycine soja];gb|KAH1233706.1|Receptor-like protein Cf-9 [Glycine max];gb|RZB92069.1|Receptor-like protein Cf-9-like [Glycine…												non	No_hits	#	#	#	#	#	#	#	#	#	#	#	#	#	#	#	#	#	#
Glur_chr1.g002940.1	Glur_chr1	1760536	1763389	+	838	PKS-NRPS hybrid synthetase CHGG_01239-like	838	gb|RDX88304.1|hypothetical protein CR513_30119, partial [Mucuna pruriens]	RDX88304	Mucuna pruriens	0	1291	820	0.7159	20	0	0.6853	gb|RDX88304.1|hypothetical protein CR513_30119, partial [Mucuna pruriens];ref|XP_007139082.1|hypothetical protein PHAVU_008G000100g [Phaseolus vulgaris]/gb|ESW11076.1|hypothetical protein PHAVU_008G000100g [Phaseolus vulgaris];ref|XP_027913070.1|PKS-NRPS hybrid synthetase CHGG_01239-like isoform X1 [Vigna unguiculata]/ref|XP_027913071.1|PKS-NRPS hybrid synthetase CHGG_01239-like isoform X1 [Vigna…	IPR018289;noIPR;noIPR;noIPR;noIPR;IPR031052;IPR003323	MULE transposase domain;MULE transposase domain;MULE transposase domain;MULE transposase domain;MULE transposase domain;FHY3/FAR1 family;OTU domain	;;;;;GO:0006355;	;;;;;regulation of DNA-templated transcription;	;;;;;Biological Process;			3	GO:0005488;GO:0006355;GO:0016020	binding;regulation of DNA-templated transcription;membrane	Molecular Function;Biological Process;Cellular Component	non	3847.GLYMA02G00300.1	9.387e-283	891	2CMGX@1|root,2QQB8@2759|Eukaryota,37REV@33090|Viridiplantae,3GFBZ@35493|Streptophyta,4JTK5@91835|fabids	35493|Streptophyta	S	protein FAR1-RELATED SEQUENCE	-	-	-	-	-	-	-	-	-	-	-	-
Glur_chr1.g003000.1	Glur_chr1	1804722	1805462	+	246	DUF1645 family protein	246	gb|KAG5001694.1|hypothetical protein JHK87_022766 [Glycine soja]	KAG5001694	Glycine soja	4.7e-76	270	268	0.6604	20	4.7e-76	0.6188	gb|KAG5001694.1|hypothetical protein JHK87_022766 [Glycine soja];ref|XP_027357189.1|uncharacterized protein LOC113866563 [Abrus precatorius];ref|XP_027348142.1|uncharacterized protein LOC113859616 [Abrus precatorius];ref|XP_027348130.1|uncharacterized protein LOC113859600 [Abrus precatorius];ref|XP_006586544.1|uncharacterized protein LOC102668895 [Glycine max]/gb|KAG5017219.1|hypothetical protein…	IPR012442;noIPR;noIPR	Protein of unknown function DUF1645, plant;Protein of unknown function DUF1645, plant;Protein of unknown function DUF1645, plant	;;	;;	;;							non	3827.XP_004509948.1	1.828e-59	214	29TGJ@1|root,2RXGK@2759|Eukaryota,37U5A@33090|Viridiplantae,3GIFA@35493|Streptophyta,4JQD8@91835|fabids	35493|Streptophyta	S	Protein of unknown function (DUF1645)	-	-	-	-	-	-	-	-	-	-	-	-
Glur_chr1.g003020.1	Glur_chr1	1812421	1812780	+	119	uncharacterized protein LOC105852508	119	ref|XP_012573855.1|uncharacterized protein LOC105852508 [Cicer arietinum]	XP_012573855	Cicer arietinum	3.7e-36	120	118	0.7203	20	3.7e-36	0.7004	ref|XP_012573855.1|uncharacterized protein LOC105852508 [Cicer arietinum];gb|TKY60859.1|hypothetical protein E2542_SST17962 [Spatholobus suberectus];ref|XP_029130288.1|uncharacterized protein LOC109813836 [Cajanus cajan];ref|XP_004513150.1|uncharacterized protein LOC101498575 [Cicer arietinum];gb|KHN26877.1|hypothetical protein glysoja_035516 [Glycine soja];gb|TKY58643.1|hypothetical protein E254…	IPR012442;noIPR;noIPR	Protein of unknown function DUF1645, plant;Protein of unknown function DUF1645, plant;Protein of unknown function DUF1645, plant	;;	;;	;;							non	3827.XP_004513151.1	1.573e-32	129	29TGJ@1|root,2RXGK@2759|Eukaryota,37U5A@33090|Viridiplantae,3GIFA@35493|Streptophyta,4JQD8@91835|fabids	35493|Streptophyta	S	Protein of unknown function (DUF1645)	-	-	-	-	-	-	-	-	-	-	-	-
Glur_chr1.g003070.1	Glur_chr1	1839818	1842090	+	220	hypothetical protein E2542_SST21258	220	gb|TKY56812.1|hypothetical protein E2542_SST21258 [Spatholobus suberectus]	TKY56812	Spatholobus suberectus	2.1e-10	367	50	0.8	20	2.1e-10	0.7708	gb|TKY56812.1|hypothetical protein E2542_SST21258 [Spatholobus suberectus];ref|XP_028201239.1|uncharacterized protein LOC114385384 [Glycine soja]/gb|KAG4962268.1|hypothetical protein JHK86_039136 [Glycine max]/gb|KAG5121025.1|hypothetical protein JHK84_039365 [Glycine max]/gb|RZB67731.1|hypothetical protein D0Y65_037860 [Glycine soja];ref|XP_003544147.1|uncharacterized protein LOC100781579 [Glyci…												non	3847.GLYMA14G06920.1	1.023e-09	67	28PKI@1|root,2QWGV@2759|Eukaryota,37PIR@33090|Viridiplantae,3GHEZ@35493|Streptophyta,4JP9P@91835|fabids	35493|Streptophyta	-	-	-	-	-	-	-	-	-	-	-	-	-	-
Glur_chr1.g003140.1	Glur_chr1	1887101	1888147	+	348	putative nucleotidyltransferase, Ribonuclease H	348	ref|XP_031392176.1|uncharacterized protein LOC116204235, partial [Punica granatum]	XP_031392176	Punica granatum	2.3e-13	584	98	0.6122	20	2.3e-13	0.5762	ref|XP_031392176.1|uncharacterized protein LOC116204235, partial [Punica granatum];ref|XP_027150387.1|uncharacterized protein LOC113750629 [Coffea eugenioides];gb|KAE9592380.1|putative nucleotidyltransferase, Ribonuclease H [Lupinus albus];ref|XP_028223089.1|uncharacterized protein LOC114404211, partial [Glycine soja];ref|XP_027357486.1|uncharacterized protein LOC113866887 [Abrus precatorius];ref…	noIPR;noIPR	AWPM-19-like;AWPM-19-like	;	;	;							TE	4096.XP_009786821.1	2.429e-07	62	COG2801@1|root,KOG0017@2759|Eukaryota,37M1D@33090|Viridiplantae,3GCV5@35493|Streptophyta	35493|Streptophyta	O	DNA RNA polymerases superfamily protein	-	-	-	-	-	-	-	-	-	-	-	-
Glur_chr1.g003180.1	Glur_chr1	1921376	1925995	-	153	DNA-directed RNA polymerase III subunit rpc9	153	gb|TKY64556.1|DNA-directed RNA polymerase III subunit rpc9 [Spatholobus suberectus]	TKY64556	Spatholobus suberectus	4e-82	191	153	0.8889	20	4e-82	0.8594	gb|TKY64556.1|DNA-directed RNA polymerase III subunit rpc9 [Spatholobus suberectus];ref|XP_020209778.1|DNA-directed RNA polymerase III subunit RPC9 [Cajanus cajan]/ref|XP_020209840.1|DNA-directed RNA polymerase III subunit RPC9 [Cajanus cajan]/gb|KYP75937.1|DNA-directed RNA polymerase III subunit RPC9 [Cajanus cajan];gb|KAE9611366.1|putative RNA polymerase II, Rpb4 [Lupinus albus];ref|XP_02791990…	IPR005574;IPR038324;noIPR;noIPR;IPR038846;IPR010997	RNA polymerase subunit Rpb4/RPC9;Rpb4/RPC9 superfamily;Rpb4/RPC9 superfamily;Rpb4/RPC9 superfamily;DNA-directed RNA polymerase III subunit RPC9;HRDC-like superfamily	GO:0030880/GO:0006352;;;;GO:0006384/GO:0005666;GO:0000166/GO:0044237	RNA polymerase complex/DNA-templated transcription initiation;;;;transcription initiation at RNA polymerase III promoter/RNA polymerase III complex;nucleotide binding/cellular metabolic process	Cellular Component/Biological Process;;;;Biological Process/Cellular Component;Molecular Function/Biological Process			3	GO:0000166;GO:0005666;GO:0006384	nucleotide binding;RNA polymerase III complex;transcription initiation at RNA polymerase III promoter	Molecular Function;Cellular Component;Biological Process	non	3885.XP_007163393.1	3.99e-63	219	KOG4168@1|root,KOG4168@2759|Eukaryota,37V7A@33090|Viridiplantae,3GJEN@35493|Streptophyta,4JQFP@91835|fabids	35493|Streptophyta	K	DNA-directed RNA polymerase III subunit	-	GO:0000428,GO:0003674,GO:0003824,GO:0003899,GO:0005575,GO:0005622,GO:0005623,GO:0005634,GO:0005654,GO:0005666,GO:0005737,GO:0005886,GO:0006139,GO:0006351,GO:0006352,GO:0006383,GO:0006384,GO:0006725,GO:0006807,GO:0007568,GO:0008150,GO:0008152,GO:0009058,GO:0009059,GO:0009360,GO:0009987,GO:0010467,GO:0016020,GO:0016070,GO:0016740,GO:0016772,GO:0016779,GO:0018130,GO:0019438,GO:0030424,GO:0030425,GO:…	-	-	-	-	-	-	-	-	-	-
Glur_chr1.g003350.1	Glur_chr1	2109339	2111115	+	87	patatin-like phospholipase domain-containing protein 2	87	gb|TKY71323.1|Patatin phospholipase domain-containing protein 4 [Spatholobus suberectus]	TKY71323	Spatholobus suberectus	1.9e-09	390	62	0.6935	20	1.9e-09	0.7385	gb|TKY71323.1|Patatin phospholipase domain-containing protein 4 [Spatholobus suberectus];dbj|GAU43295.1|hypothetical protein TSUD_389940 [Trifolium subterraneum];ref|XP_027336186.1|patatin-like phospholipase domain-containing protein 4 isoform X1 [Abrus precatorius];ref|XP_004485514.1|patatin-like phospholipase domain-containing protein 2 [Cicer arietinum];gb|PNY11985.1|patatin-like phospholipase…	noIPR	HAD-like superfamily				EC:3.1.1.1;EC:3.1.1.3	Carboxylesterase;Triacylglycerol lipase	6	GO:0005737;GO:0006629;GO:0009056;GO:0009987;GO:0016020;GO:0016787	cytoplasm;lipid metabolic process;catabolic process;cellular process;membrane;hydrolase activity	Cellular Component;Biological Process;Biological Process;Biological Process;Cellular Component;Molecular Function	non	3827.XP_004485514.1	7.005e-07	54	KOG3773@1|root,KOG3773@2759|Eukaryota,37RZY@33090|Viridiplantae,3GCTR@35493|Streptophyta,4JEIG@91835|fabids	35493|Streptophyta	I	Lipolytic acyl hydrolase (LAH)	-	GO:0003674,GO:0003824,GO:0004806,GO:0005575,GO:0005622,GO:0005623,GO:0005634,GO:0005654,GO:0005737,GO:0005811,GO:0005829,GO:0005886,GO:0006629,GO:0006638,GO:0006639,GO:0006641,GO:0006996,GO:0008150,GO:0008152,GO:0009056,GO:0009893,GO:0009894,GO:0009896,GO:0009987,GO:0010876,GO:0010883,GO:0010888,GO:0010889,GO:0010891,GO:0010896,GO:0010898,GO:0016020,GO:0016042,GO:0016043,GO:0016298,GO:0016787,GO:…	-	-	-	-	-	-	-	-	-	-
Glur_chr1.g003360.1	Glur_chr1	2115673	2117129	+	101	---NA---	101																							non	No_hits	#	#	#	#	#	#	#	#	#	#	#	#	#	#	#	#	#	#
Glur_chr1.g003370.1	Glur_chr1	2129688	2130679	-	94	probable receptor-like protein kinase At1g80640	94	gb|EEE63242.1|hypothetical protein OsJ_18052 [Oryza sativa Japonica Group]	EEE63242	Oryza sativa Japonica Group	3.1e-40	539	85	0.8824	20	3.1e-40	0.9097	gb|EEE63242.1|hypothetical protein OsJ_18052 [Oryza sativa Japonica Group];gb|KAG1358940.1|putative receptor-like protein kinase [Cocos nucifera];dbj|GFA73858.1|probable receptor-like protein kinase At1g80640 [Tanacetum cinerariifolium];gb|KAF0927054.1|hypothetical protein E2562_029726 [Oryza meyeriana var. granulata];ref|XP_044425097.1|probable receptor-like protein kinase At1g80640 [Triticum ae…	noIPR;noIPR;noIPR;IPR011009	Ribonuclease H-like superfamily;Ribonuclease H-like superfamily;Ribonuclease H-like superfamily;Protein kinase-like domain superfamily	;;;	;;;	;;;	EC:2.7.10.1	Receptor protein-tyrosine kinase	6	GO:0000166;GO:0005886;GO:0009987;GO:0016301;GO:0036211;GO:0038023	nucleotide binding;plasma membrane;cellular process;kinase activity;protein modification process;signaling receptor activity	Molecular Function;Cellular Component;Biological Process;Molecular Function;Biological Process;Molecular Function	non	3847.GLYMA06G06810.1	8.327e-39	146	COG0515@1|root,KOG1187@2759|Eukaryota,37MFQ@33090|Viridiplantae,3GDRC@35493|Streptophyta,4JDEE@91835|fabids	35493|Streptophyta	T	receptor-like protein kinase	-	GO:0003674,GO:0003824,GO:0004672,GO:0004674,GO:0004675,GO:0004888,GO:0005575,GO:0005623,GO:0005886,GO:0006464,GO:0006468,GO:0006793,GO:0006796,GO:0006807,GO:0007154,GO:0007165,GO:0007166,GO:0007167,GO:0007178,GO:0008150,GO:0008152,GO:0009987,GO:0016020,GO:0016301,GO:0016310,GO:0016740,GO:0016772,GO:0016773,GO:0019199,GO:0019538,GO:0023052,GO:0036211,GO:0038023,GO:0043170,GO:0043412,GO:0044237,GO:…	-	-	-	-	-	-	-	-	-	-
Glur_chr1.g003470.1	Glur_chr1	2176848	2178756	-	106	---NA---	106																							non	No_hits	#	#	#	#	#	#	#	#	#	#	#	#	#	#	#	#	#	#
Glur_chr1.g003480.1	Glur_chr1	2181533	2183337	+	116	---NA---	116												noIPR	Protein kinase-like domain superfamily										non	No_hits	#	#	#	#	#	#	#	#	#	#	#	#	#	#	#	#	#	#
Glur_chr1.g003490.1	Glur_chr1	2185088	2190968	+	1597	Disease resistance protein	1597	ref|XP_045807531.1|uncharacterized protein LOC123901050 [Trifolium pratense]/ref|XP_045807566.1|uncharacterized protein LOC123901050 [Trifolium pratense]/ref|XP_045807540.1|uncharacterized protein LOC123901050 [Trifolium pratense]/ref|XP_045807580.1|uncharacterized protein LOC123901050 [Trifolium pratense]/ref|XP_045807590.1|uncharacterized protein LOC123901050 [Trifolium pratense]	XP_045807566;XP_045807580;XP_045807590;XP_045807531;XP_045807540	Trifolium pratense	0	2768	1624	0.7968	20	0	0.752	ref|XP_045807531.1|uncharacterized protein LOC123901050 [Trifolium pratense]/ref|XP_045807540.1|uncharacterized protein LOC123901050 [Trifolium pratense]/ref|XP_045807566.1|uncharacterized protein LOC123901050 [Trifolium pratense]/ref|XP_045807580.1|uncharacterized protein LOC123901050 [Trifolium pratense]/ref|XP_045807590.1|uncharacterized protein LOC123901050 [Trifolium pratense];ref|XP_0458020…	noIPR;IPR032675;IPR002182;IPR042197;IPR032675;IPR032675;IPR027417;noIPR;noIPR;noIPR;noIPR;noIPR;IPR027417;noIPR;noIPR	Protein of unknown function DUF1645, plant;Leucine-rich repeat domain superfamily;NB-ARC;Apoptotic protease-activating factors, helical domain;Leucine-rich repeat domain superfamily;Leucine-rich repeat domain superfamily;P-loop containing nucleoside triphosphate hydrolase;P-loop containing nucleoside triphosphate hydrolase;P-loop containing nucleoside triphosphate hydrolase;P-loop containing nucl…	;;GO:0043531;;;;;;;;;;;;	;;ADP binding;;;;;;;;;;;;	;;Molecular Function;;;;;;;;;;;;			1	GO:0000166	nucleotide binding	Molecular Function	non	3847.GLYMA07G08445.2	0	1859	KOG4658@1|root,KOG4658@2759|Eukaryota,37RFN@33090|Viridiplantae,3GH54@35493|Streptophyta,4JRPA@91835|fabids	35493|Streptophyta	T	disease resistance	-	-	-	ko:K13459	ko04626,map04626	-	-	-	ko00000,ko00001	-	-	-
Glur_chr1.g003500.1	Glur_chr1	2196644	2205886	+	2016	disease resistance protein RPS2	2016	ref|XP_045802097.1|uncharacterized protein LOC123895675 isoform X1 [Trifolium pratense]/ref|XP_045802095.1|uncharacterized protein LOC123895675 isoform X1 [Trifolium pratense]/ref|XP_045802096.1|uncharacterized protein LOC123895675 isoform X1 [Trifolium pratense]	XP_045802096;XP_045802095;XP_045802097	Trifolium pratense	0	4226	2035	0.686	20	0	0.5866	ref|XP_045802095.1|uncharacterized protein LOC123895675 isoform X1 [Trifolium pratense]/ref|XP_045802096.1|uncharacterized protein LOC123895675 isoform X1 [Trifolium pratense]/ref|XP_045802097.1|uncharacterized protein LOC123895675 isoform X1 [Trifolium pratense];ref|XP_045802098.1|uncharacterized protein LOC123895675 isoform X2 [Trifolium pratense];ref|XP_029127708.1|uncharacterized protein LOC1…	IPR032675;IPR032675;noIPR;noIPR;noIPR;noIPR;noIPR;noIPR;noIPR;noIPR;noIPR;noIPR;noIPR;noIPR	Leucine-rich repeat domain superfamily;Leucine-rich repeat domain superfamily;Leucine-rich repeat domain superfamily;Leucine-rich repeat domain superfamily;Leucine-rich repeat domain superfamily;Leucine-rich repeat domain superfamily;Leucine-rich repeat domain superfamily;Leucine-rich repeat domain superfamily;Leucine-rich repeat domain superfamily;Leucine-rich repeat domain superfamily;Leucine-r…	;;;;;;;;;;;;;	;;;;;;;;;;;;;	;;;;;;;;;;;;;							non	3885.XP_007134969.1	0	1133	KOG4658@1|root,KOG4658@2759|Eukaryota,37RFN@33090|Viridiplantae,3GH54@35493|Streptophyta,4JRPA@91835|fabids	35493|Streptophyta	T	disease resistance	-	-	-	ko:K13459	ko04626,map04626	-	-	-	ko00000,ko00001	-	-	-
Glur_chr1.g003540.1	Glur_chr1	2211324	2213212	+	362	Disease resistance protein	362	ref|XP_014522481.2|uncharacterized protein LOC106778986 [Vigna radiata var. radiata]	XP_014522481	Vigna radiata var. radiata	6.2e-75	2679	360	0.6028	20	6.2e-75	0.7186	ref|XP_014522481.2|uncharacterized protein LOC106778986 [Vigna radiata var. radiata];gb|KAH1085887.1|hypothetical protein GYH30_017718 [Glycine max];gb|KAG5021950.1|hypothetical protein JHK85_018292 [Glycine max];ref|XP_006583342.1|uncharacterized protein LOC100797322 [Glycine max]/ref|XP_040872842.1|uncharacterized protein LOC100797322 [Glycine max]/gb|KRH48246.1|hypothetical protein GLYMA_07G07…	IPR032675;noIPR;noIPR;noIPR;noIPR;noIPR	Leucine-rich repeat domain superfamily;Leucine-rich repeat domain superfamily;Leucine-rich repeat domain superfamily;Leucine-rich repeat domain superfamily;Leucine-rich repeat domain superfamily;Leucine-rich repeat domain superfamily	;;;;;	;;;;;	;;;;;							non	3847.GLYMA07G08445.2	1.375e-81	284	KOG4658@1|root,KOG4658@2759|Eukaryota,37RFN@33090|Viridiplantae,3GH54@35493|Streptophyta,4JRPA@91835|fabids	35493|Streptophyta	T	disease resistance	-	-	-	ko:K13459	ko04626,map04626	-	-	-	ko00000,ko00001	-	-	-
Glur_chr1.g003550.1	Glur_chr1	2226820	2227359	+	179	protein LIGHT-DEPENDENT SHORT HYPOCOTYLS 10	179	ref|XP_027342751.1|protein LIGHT-DEPENDENT SHORT HYPOCOTYLS 10-like [Abrus precatorius]	XP_027342751	Abrus precatorius	3.9e-94	177	182	0.8791	20	3.9e-94	0.8507	ref|XP_027342751.1|protein LIGHT-DEPENDENT SHORT HYPOCOTYLS 10-like [Abrus precatorius];ref|XP_031251365.1|protein LIGHT-DEPENDENT SHORT HYPOCOTYLS 7-like [Pistacia vera];gb|AFK47598.1|unknown [Lotus japonicus];ref|XP_006592933.1|protein LIGHT-DEPENDENT SHORT HYPOCOTYLS 10 [Glycine max]/ref|XP_006592934.1|protein LIGHT-DEPENDENT SHORT HYPOCOTYLS 10 [Glycine max]/gb|KAG4987119.1|hypothetical prote…	IPR006936;noIPR;noIPR;noIPR;noIPR;IPR040222;IPR006936	ALOG domain;ALOG domain;ALOG domain;ALOG domain;ALOG domain;ALOG family;ALOG domain	;;;;;;	;;;;;;	;;;;;;			3	GO:0006139;GO:0009058;GO:0009416	nucleobase-containing compound metabolic process;biosynthetic process;response to light stimulus	Biological Process;Biological Process;Biological Process	non	3885.XP_007133232.1	7.63e-84	280	2CMM9@1|root,2QQTQ@2759|Eukaryota,37SIY@33090|Viridiplantae,3G9NV@35493|Streptophyta,4JN1J@91835|fabids	35493|Streptophyta	S	Protein LIGHT-DEPENDENT SHORT HYPOCOTYLS	-	GO:0005575,GO:0005622,GO:0005623,GO:0005634,GO:0006139,GO:0006351,GO:0006725,GO:0006807,GO:0008150,GO:0008152,GO:0009058,GO:0009059,GO:0009299,GO:0009314,GO:0009416,GO:0009628,GO:0009653,GO:0009987,GO:0010467,GO:0016070,GO:0016071,GO:0018130,GO:0019438,GO:0032502,GO:0032774,GO:0034641,GO:0034645,GO:0034654,GO:0043170,GO:0043226,GO:0043227,GO:0043229,GO:0043231,GO:0044237,GO:0044238,GO:0044249,GO:…	-	-	-	-	-	-	-	-	-	-
Glur_chr1.g003610.1	Glur_chr1	2305249	2307580	+	642	Copia protein	642	gb|KYP46558.1|Copia protein [Cajanus cajan]	KYP46558	Cajanus cajan	3.6e-105	682	666	0.509	20	3.6e-105	0.572	gb|KYP46558.1|Copia protein [Cajanus cajan];dbj|GAU49443.1|hypothetical protein TSUD_407350 [Trifolium subterraneum];ref|XP_020209494.1|uncharacterized protein LOC109794455 [Cajanus cajan];gb|OMO50151.1|hypothetical protein CCACVL1_30598 [Corchorus capsularis];dbj|GAV67439.1|zf-CCHC domain-containing protein/UBN2 domain-containing protein [Cephalotus follicularis];ref|XP_045807547.1|uncharacteriz…	noIPR;noIPR;noIPR;noIPR;IPR001878;IPR001878;noIPR;IPR036875	Tubby-like, C-terminal;Tubby-like, C-terminal;Tubby-like, C-terminal;Tubby-like, C-terminal;Zinc finger, CCHC-type;Zinc finger, CCHC-type;Zinc finger, CCHC-type;Zinc finger, CCHC-type superfamily	;;;;GO:0008270/GO:0003676;GO:0008270/GO:0003676;;GO:0003676/GO:0008270	;;;;zinc ion binding/nucleic acid binding;zinc ion binding/nucleic acid binding;;nucleic acid binding/zinc ion binding	;;;;Molecular Function/Molecular Function;Molecular Function/Molecular Function;;Molecular Function/Molecular Function	EC:2.7.7.6	DNA-directed RNA polymerase	5	GO:0003676;GO:0003899;GO:0008270;GO:0015074;GO:0032774	nucleic acid binding;DNA-directed 5'-3' RNA polymerase activity;zinc ion binding;DNA integration;RNA biosynthetic process	Molecular Function;Molecular Function;Molecular Function;Biological Process;Biological Process	TE	3659.XP_004145727.1	2.65e-81	294	COG2801@1|root,KOG4197@1|root,KOG0017@2759|Eukaryota,KOG4197@2759|Eukaryota,37PAM@33090|Viridiplantae,3GGGF@35493|Streptophyta,4JN68@91835|fabids	35493|Streptophyta	L	Pentatricopeptide repeat-containing protein	-	GO:0003674,GO:0003676,GO:0003723,GO:0003824,GO:0004518,GO:0004519,GO:0005488,GO:0005575,GO:0005622,GO:0005623,GO:0005737,GO:0005739,GO:0006139,GO:0006725,GO:0006807,GO:0008150,GO:0008152,GO:0009451,GO:0009987,GO:0016070,GO:0016787,GO:0016788,GO:0034641,GO:0043170,GO:0043226,GO:0043227,GO:0043229,GO:0043231,GO:0043412,GO:0044237,GO:0044238,GO:0044424,GO:0044444,GO:0044464,GO:0046483,GO:0071704,GO:…	-	-	-	-	-	-	-	-	-	-
Glur_chr1.g003660.1	Glur_chr1	2343945	2348857	-	275	---NA---	275												noIPR;noIPR	CST complex subunit CTC1-like;CST complex subunit CTC1-like	;	;	;							non	No_hits	#	#	#	#	#	#	#	#	#	#	#	#	#	#	#	#	#	#
Glur_chr1.g003700.1	Glur_chr1	2383395	2390239	+	963	phosphoenolpyruvate carboxylase, housekeeping isozyme	963	ref|XP_027356013.1|phosphoenolpyruvate carboxylase, housekeeping isozyme isoform X1 [Abrus precatorius]/ref|XP_027356009.1|phosphoenolpyruvate carboxylase, housekeeping isozyme isoform X1 [Abrus precatorius]/ref|XP_027356014.1|phosphoenolpyruvate carboxylase, housekeeping isozyme isoform X1 [Abrus precatorius]/ref|XP_027356011.1|phosphoenolpyruvate carboxylase, housekeeping isozyme isoform X1 [Ab…	XP_027356009;XP_027356012;XP_027356011;XP_027356010;XP_027356014;XP_027356013	Abrus precatorius	0	967	967	0.9866	20	0	0.9789	ref|XP_027356009.1|phosphoenolpyruvate carboxylase, housekeeping isozyme isoform X1 [Abrus precatorius]/ref|XP_027356010.1|phosphoenolpyruvate carboxylase, housekeeping isozyme isoform X1 [Abrus precatorius]/ref|XP_027356011.1|phosphoenolpyruvate carboxylase, housekeeping isozyme isoform X1 [Abrus precatorius]/ref|XP_027356012.1|phosphoenolpyruvate carboxylase, housekeeping isozyme isoform X1 [Ab…	IPR021135;IPR021135;noIPR;IPR021135;noIPR;IPR022805;IPR015813	Phosphoenolpyruvate carboxylase;Phosphoenolpyruvate carboxylase;Phosphoenolpyruvate carboxylase;Phosphoenolpyruvate carboxylase;Phosphoenolpyruvate carboxylase;Phosphoenolpyruvate carboxylase, bacterial/plant-type;Pyruvate/Phosphoenolpyruvate kinase-like domain superfamily	GO:0015977/GO:0006099/GO:0008964;GO:0015977/GO:0006099/GO:0008964;;GO:0015977/GO:0006099/GO:0008964;;GO:0015977/GO:0006099/GO:0008964;GO:0003824	carbon fixation/tricarboxylic acid cycle/phosphoenolpyruvate carboxylase activity;carbon fixation/tricarboxylic acid cycle/phosphoenolpyruvate carboxylase activity;;carbon fixation/tricarboxylic acid cycle/phosphoenolpyruvate carboxylase activity;;carbon fixation/tricarboxylic acid cycle/phosphoenolpyruvate carboxylase activity;catalytic activity	Biological Process/Biological Process/Molecular Function;Biological Process/Biological Process/Molecular Function;;Biological Process/Biological Process/Molecular Function;;Biological Process/Biological Process/Molecular Function;Molecular Function	EC:1;EC:4.1.1.31;EC:4.1.1.32	Oxidoreductases;Phosphoenolpyruvate carboxylase;Phosphoenolpyruvate carboxykinase (GTP)	7	GO:0005829;GO:0006099;GO:0008964;GO:0015977;GO:0015979;GO:0016491;GO:0048366	cytosol;tricarboxylic acid cycle;phosphoenolpyruvate carboxylase activity;carbon fixation;photosynthesis;oxidoreductase activity;leaf development	Cellular Component;Biological Process;Molecular Function;Biological Process;Biological Process;Molecular Function;Biological Process	non	3847.GLYMA20G09810.1	0	1885	COG2352@1|root,2QPVS@2759|Eukaryota,37I3E@33090|Viridiplantae,3GA9N@35493|Streptophyta,4JFF7@91835|fabids	35493|Streptophyta	C	Phosphoenolpyruvate carboxylase	PPC1	GO:0003674,GO:0003824,GO:0004611,GO:0005575,GO:0005576,GO:0005622,GO:0005623,GO:0005737,GO:0005829,GO:0006950,GO:0007154,GO:0007275,GO:0008150,GO:0008964,GO:0009267,GO:0009507,GO:0009536,GO:0009605,GO:0009987,GO:0009991,GO:0016036,GO:0016043,GO:0016829,GO:0016830,GO:0016831,GO:0022607,GO:0031667,GO:0031668,GO:0031669,GO:0032501,GO:0032502,GO:0033554,GO:0042594,GO:0043226,GO:0043227,GO:0043229,GO:…	4.1.1.31	ko:K01595	ko00620,ko00680,ko00710,ko00720,ko01100,ko01120,ko01200,map00620,map00680,map00710,map00720,map01100,map01120,map01200	M00168,M00170,M00171,M00172,M00173,M00346,M00374	R00345	RC02741	ko00000,ko00001,ko00002,ko01000	-	-	-
Glur_chr1.g003710.1	Glur_chr1	2391188	2391605	+	109	---NA---	109																							non	No_hits	#	#	#	#	#	#	#	#	#	#	#	#	#	#	#	#	#	#
Glur_chr1.g003720.1	Glur_chr1	2398428	2403111	+	186	ubiquitin-conjugating enzyme E2 35	186	gb|KAF3496365.1|hypothetical protein DY000_02057530 [Brassica cretica]/gb|KAH0866101.1|hypothetical protein HID58_083312 [Brassica napus]	KAF3496365;KAH0866101	Brassica napus/Brassica cretica	7.8e-100	185	183	0.8361	20	7.8e-100	0.8139	gb|KAF3496365.1|hypothetical protein DY000_02057530 [Brassica cretica]/gb|KAH0866101.1|hypothetical protein HID58_083312 [Brassica napus];dbj|GER29167.1|ubiquitin-conjugating enzyme [Striga asiatica];ref|XP_027353694.1|ubiquitin-conjugating enzyme E2 36 isoform X1 [Abrus precatorius];emb|VDD58738.1|unnamed protein product [Brassica oleracea];gb|KAG7654554.1|Ubiquitin-conjugating enzyme E2 [Arabid…	IPR016135;IPR000608;noIPR;noIPR;noIPR;IPR000608;IPR000608;IPR016135	Ubiquitin-conjugating enzyme/RWD-like;Ubiquitin-conjugating enzyme E2;Ubiquitin-conjugating enzyme E2;Ubiquitin-conjugating enzyme E2;Ubiquitin-conjugating enzyme E2;Ubiquitin-conjugating enzyme E2;Ubiquitin-conjugating enzyme E2;Ubiquitin-conjugating enzyme/RWD-like	;;;;;;;	;;;;;;;	;;;;;;;	EC:6.2.1.45;EC:2.3.2.23	E1 ubiquitin-activating enzyme;E2 ubiquitin-conjugating enzyme	11	GO:0000166;GO:0005515;GO:0005575;GO:0006259;GO:0006950;GO:0007275;GO:0009056;GO:0016740;GO:0030154;GO:0036211;GO:0042221	nucleotide binding;protein binding;cellular_component;DNA metabolic process;response to stress;multicellular organism development;catabolic process;transferase activity;cell differentiation;protein modification process;response to chemical	Molecular Function;Molecular Function;Cellular Component;Biological Process;Biological Process;Biological Process;Biological Process;Molecular Function;Biological Process;Biological Process;Biological Process	non	3702.AT1G16890.3	3.281e-85	285	COG5078@1|root,KOG0417@2759|Eukaryota,37JX2@33090|Viridiplantae,3GDX4@35493|Streptophyta,3HVUN@3699|Brassicales	35493|Streptophyta	O	Belongs to the ubiquitin-conjugating enzyme family	-	GO:0000209,GO:0003674,GO:0003824,GO:0004842,GO:0005488,GO:0005515,GO:0005575,GO:0005622,GO:0005623,GO:0005634,GO:0006139,GO:0006259,GO:0006281,GO:0006301,GO:0006464,GO:0006725,GO:0006807,GO:0006950,GO:0006974,GO:0008150,GO:0008152,GO:0009987,GO:0016567,GO:0016740,GO:0019538,GO:0019787,GO:0019899,GO:0031625,GO:0032446,GO:0033554,GO:0034641,GO:0036211,GO:0043170,GO:0043226,GO:0043227,GO:0043229,GO:…	2.3.2.23	ko:K10580	ko04120,ko04624,map04120,map04624	-	-	-	ko00000,ko00001,ko01000,ko03400,ko04121	-	-	-
Glur_chr1.g003830.1	Glur_chr1	2465141	2465629	+	162	protein FAR1-RELATED SEQUENCE 5-like	162	ref|XP_039684333.1|putative protein FAR1-RELATED SEQUENCE 10 [Medicago truncatula]/ref|XP_039684334.1|putative protein FAR1-RELATED SEQUENCE 10 [Medicago truncatula]	XP_039684333;XP_039684334	Medicago truncatula	2.5e-53	248	147	0.7075	20	2.5e-53	0.6733	ref|XP_039684333.1|putative protein FAR1-RELATED SEQUENCE 10 [Medicago truncatula]/ref|XP_039684334.1|putative protein FAR1-RELATED SEQUENCE 10 [Medicago truncatula];gb|RHN43614.1|putative transcription factor FAR family [Medicago truncatula];ref|XP_039684281.1|protein FAR1-RELATED SEQUENCE 5-like [Medicago truncatula];ref|XP_024627844.2|protein FAR1-RELATED SEQUENCE 5-like [Medicago truncatula];…	IPR004330;noIPR;noIPR	FAR1 DNA binding domain;FAR1 DNA binding domain;FAR1 DNA binding domain	;;	;;	;;			1	GO:0005488	binding	Molecular Function	non	3880.AES99052	4.191e-36	142	2A7Z7@1|root,2RYFA@2759|Eukaryota,37U9K@33090|Viridiplantae,3GI4V@35493|Streptophyta	35493|Streptophyta	S	Protein FAR1-RELATED SEQUENCE	-	-	-	-	-	-	-	-	-	-	-	-
Glur_chr1.g003840.1	Glur_chr1	2468362	2468772	-	136	hypothetical protein L195_g043590	136	gb|PNX87501.1|hypothetical protein L195_g043590 [Trifolium pratense]	PNX87501	Trifolium pratense	5.1e-54	372	134	0.791	20	5.1e-54	0.7527	gb|PNX87501.1|hypothetical protein L195_g043590 [Trifolium pratense];dbj|GAU41482.1|hypothetical protein TSUD_239580 [Trifolium subterraneum];gb|KYP34028.1|hypothetical protein KK1_045064 [Cajanus cajan];ref|XP_014524552.1|uncharacterized protein LOC106780758 [Vigna radiata var. radiata];dbj|BAT90125.1|hypothetical protein VIGAN_06130700 [Vigna angularis var. angularis];ref|XP_022641264.1|unchara…	IPR025312;noIPR;noIPR;noIPR	Domain of unknown function DUF4216;Domain of unknown function DUF4216;Domain of unknown function DUF4216;Domain of unknown function DUF4216	;;;	;;;	;;;							non	No_hits	#	#	#	#	#	#	#	#	#	#	#	#	#	#	#	#	#	#
Glur_chr1.g003900.1	Glur_chr1	2499370	2504540	+	365	cold-responsive protein kinase 1 isoform X2	365	gb|TKY66436.1|leucine-rich repeat receptor serine/threonine-protein kinase [Spatholobus suberectus]	TKY66436	Spatholobus suberectus	5.8e-167	389	263	0.9278	20	5.8e-167	0.9261	gb|TKY66436.1|leucine-rich repeat receptor serine/threonine-protein kinase [Spatholobus suberectus];ref|XP_027354903.1|cold-responsive protein kinase 1-like [Abrus precatorius]/ref|XP_027354904.1|cold-responsive protein kinase 1-like [Abrus precatorius];ref|XP_029128835.1|cold-responsive protein kinase 1 [Cajanus cajan]/ref|XP_029128836.1|cold-responsive protein kinase 1 [Cajanus cajan]/gb|KYP592…	noIPR;noIPR;IPR000719;noIPR;noIPR;IPR000719;IPR011009	Zinc finger, SWIM-type;Zinc finger, SWIM-type;Protein kinase domain;Protein kinase domain;Protein kinase domain;Protein kinase domain;Protein kinase-like domain superfamily	;;GO:0006468/GO:0004672/GO:0005524;;;GO:0006468/GO:0004672/GO:0005524;	;;protein phosphorylation/protein kinase activity/ATP binding;;;protein phosphorylation/protein kinase activity/ATP binding;	;;Biological Process/Molecular Function/Molecular Function;;;Biological Process/Molecular Function/Molecular Function;	EC:2.7.10.1	Receptor protein-tyrosine kinase	6	GO:0004674;GO:0004714;GO:0005524;GO:0005886;GO:0016021;GO:0018108	protein serine/threonine kinase activity;transmembrane receptor protein tyrosine kinase activity;ATP binding;plasma membrane;integral component of membrane;peptidyl-tyrosine phosphorylation	Molecular Function;Molecular Function;Molecular Function;Cellular Component;Cellular Component;Biological Process	non	3847.GLYMA12G18950.2	2.722e-143	462	COG0515@1|root,KOG1187@2759|Eukaryota,37SD0@33090|Viridiplantae,3GFN0@35493|Streptophyta,4JT8C@91835|fabids	35493|Streptophyta	T	Belongs to the protein kinase superfamily	-	GO:0003674,GO:0003824,GO:0004672,GO:0004674,GO:0005575,GO:0005623,GO:0005886,GO:0006464,GO:0006468,GO:0006793,GO:0006796,GO:0006807,GO:0008150,GO:0008152,GO:0009987,GO:0016020,GO:0016301,GO:0016310,GO:0016740,GO:0016772,GO:0016773,GO:0019538,GO:0036211,GO:0043170,GO:0043412,GO:0044237,GO:0044238,GO:0044260,GO:0044267,GO:0044464,GO:0071704,GO:0071944,GO:0140096,GO:1901564	-	-	-	-	-	-	-	-	-	-
Glur_chr1.g003930.1	Glur_chr1	2510558	2510812	+	84	putative serine/threonine-protein kinase	84	gb|KEH19565.1|receptor-like kinase [Medicago truncatula]	KEH19565	Medicago truncatula	7.1e-27	322	84	0.8571	20	7.1e-27	0.7833	gb|KEH19565.1|receptor-like kinase [Medicago truncatula];ref|XP_013445541.1|cold-responsive protein kinase 1 isoform X2 [Medicago truncatula]/gb|KEH19567.1|receptor-like kinase [Medicago truncatula];ref|XP_013445540.1|cold-responsive protein kinase 1 isoform X1 [Medicago truncatula]/gb|KEH19566.1|receptor-like kinase [Medicago truncatula]/gb|RHN40946.1|putative protein kinase RLK-Pelle-DLSV famil…						EC:2.7.10.1	Receptor protein-tyrosine kinase	6	GO:0000166;GO:0005886;GO:0009987;GO:0016301;GO:0036211;GO:0038023	nucleotide binding;plasma membrane;cellular process;kinase activity;protein modification process;signaling receptor activity	Molecular Function;Cellular Component;Biological Process;Molecular Function;Biological Process;Molecular Function	non	3885.XP_007133196.1	8.727e-23	99	COG0515@1|root,KOG1187@2759|Eukaryota,37SD0@33090|Viridiplantae,3GFN0@35493|Streptophyta,4JT8C@91835|fabids	35493|Streptophyta	T	Belongs to the protein kinase superfamily	-	GO:0003674,GO:0003824,GO:0004672,GO:0004674,GO:0005575,GO:0005623,GO:0005886,GO:0006464,GO:0006468,GO:0006793,GO:0006796,GO:0006807,GO:0008150,GO:0008152,GO:0009987,GO:0016020,GO:0016301,GO:0016310,GO:0016740,GO:0016772,GO:0016773,GO:0019538,GO:0036211,GO:0043170,GO:0043412,GO:0044237,GO:0044238,GO:0044260,GO:0044267,GO:0044464,GO:0071704,GO:0071944,GO:0140096,GO:1901564	-	-	-	-	-	-	-	-	-	-
Glur_chr1.g003940.1	Glur_chr1	2514812	2517955	+	521	cytochrome P450 703A2	521	ref|XP_027355317.1|cytochrome P450 703A2 [Abrus precatorius]	XP_027355317	Abrus precatorius	0	524	522	0.9406	20	0	0.9199	ref|XP_027355317.1|cytochrome P450 703A2 [Abrus precatorius];gb|TKY66437.1|Cytochrome P450 703A2 [Spatholobus suberectus];ref|XP_019465190.1|PREDICTED: cytochrome P450 703A2 [Lupinus angustifolius]/gb|OIV99123.1|hypothetical protein TanjilG_22703 [Lupinus angustifolius];ref|XP_045794690.1|cytochrome P450 703A2 [Trifolium pratense];gb|RDX84180.1|Cytochrome P450 703A2, partial [Mucuna pruriens];ref…	IPR001128;IPR002401;IPR001128;IPR036396;noIPR;noIPR;IPR036396	Cytochrome P450;Cytochrome P450, E-class, group I;Cytochrome P450;Cytochrome P450 superfamily;Cytochrome P450 superfamily;Cytochrome P450 superfamily;Cytochrome P450 superfamily	GO:0005506/GO:0004497/GO:0016705/GO:0020037;GO:0005506/GO:0004497/GO:0016705/GO:0020037;GO:0005506/GO:0004497/GO:0016705/GO:0020037;GO:0005506/GO:0004497/GO:0016705/GO:0020037;;;GO:0005506/GO:0004497/GO:0016705/GO:0020037	iron ion binding/monooxygenase activity/oxidoreductase activity, acting on paired donors, with incorporation or reduction of molecular oxygen/heme binding;iron ion binding/monooxygenase activity/oxidoreductase activity, acting on paired donors, with incorporation or reduction of molecular oxygen/heme binding;iron ion binding/monooxygenase activity/oxidoreductase activity, acting on paired donors,…	Molecular Function/Molecular Function/Molecular Function/Molecular Function;Molecular Function/Molecular Function/Molecular Function/Molecular Function;Molecular Function/Molecular Function/Molecular Function/Molecular Function;Molecular Function/Molecular Function/Molecular Function/Molecular Function;;;Molecular Function/Molecular Function/Molecular Function/Molecular Function	EC:1.14	Acting on paired donors, with incorporation or reduction of molecular oxygen. The oxygen incorporated need not be derived from O(2)	11	GO:0002933;GO:0005506;GO:0006777;GO:0010584;GO:0016021;GO:0016705;GO:0020037;GO:0032454;GO:0033169;GO:0048653;GO:0052722	lipid hydroxylation;iron ion binding;Mo-molybdopterin cofactor biosynthetic process;pollen exine formation;integral component of membrane;oxidoreductase activity, acting on paired donors, with incorporation or reduction of molecular oxygen;heme binding;histone H3-methyl-lysine-9 demethylase activity;histone H3-K9 demethylation;anther development;fatty acid in-chain hydroxylase activity	Biological Process;Molecular Function;Biological Process;Biological Process;Cellular Component;Molecular Function;Molecular Function;Molecular Function;Biological Process;Biological Process;Molecular Function	non	3827.XP_004493277.1	0	990	COG2124@1|root,KOG0156@2759|Eukaryota,37M07@33090|Viridiplantae,3GE21@35493|Streptophyta,4JJ9I@91835|fabids	35493|Streptophyta	Q	Cytochrome p450	-	GO:0000003,GO:0002933,GO:0003006,GO:0003674,GO:0003824,GO:0004497,GO:0005575,GO:0006629,GO:0007275,GO:0008150,GO:0008152,GO:0009058,GO:0009555,GO:0009653,GO:0009719,GO:0009725,GO:0009733,GO:0009791,GO:0009908,GO:0009987,GO:0010033,GO:0010208,GO:0010584,GO:0010927,GO:0016020,GO:0016043,GO:0016491,GO:0016705,GO:0016709,GO:0019748,GO:0022414,GO:0022607,GO:0030198,GO:0030258,GO:0032501,GO:0032502,GO:…	1.14.13.206	ko:K20496	-	-	-	-	ko00000,ko00199,ko01000	-	-	-
Glur_chr1.g003950.1	Glur_chr1	2520054	2523582	-	436	putative nuclease associated modular domain 3	436	ref|XP_027355544.1|uncharacterized protein LOC113865286 [Abrus precatorius]	XP_027355544	Abrus precatorius	0	429	435	0.8161	20	0	0.7579	ref|XP_027355544.1|uncharacterized protein LOC113865286 [Abrus precatorius];ref|XP_013445542.1|uncharacterized protein LOC25502540 [Medicago truncatula]/gb|KEH19568.1|hypothetical protein MTR_8g464010 [Medicago truncatula]/gb|RHN40947.1|putative nuclease associated modular domain 3 [Medicago truncatula];gb|TKY66438.1|hypothetical protein E2542_SST09310 [Spatholobus suberectus];ref|XP_004516074.1|…	IPR003611;noIPR;noIPR;noIPR;noIPR	Nuclease associated modular domain 3;Nuclease associated modular domain 3;Nuclease associated modular domain 3;Nuclease associated modular domain 3;Nuclease associated modular domain 3	GO:0003677;;;;	DNA binding;;;;	Molecular Function;;;;			1	GO:0003677	DNA binding	Molecular Function	non	3827.XP_004516074.1	3.215e-164	527	28M62@1|root,2QTNT@2759|Eukaryota,37T9J@33090|Viridiplantae,3G9GF@35493|Streptophyta,4JNUJ@91835|fabids	35493|Streptophyta	S	NUMOD3 motif (2 copies)	-	-	-	-	-	-	-	-	-	-	-	-
Glur_chr1.g004110.1	Glur_chr1	2602033	2604451	-	341	zinc finger BED domain-containing protein RICESLEEPER 2-like	341	dbj|GAU51574.1|hypothetical protein TSUD_85550 [Trifolium subterraneum]	GAU51574	Trifolium subterraneum	1.1e-147	625	306	0.8072	20	1.1e-147	0.7263	dbj|GAU51574.1|hypothetical protein TSUD_85550 [Trifolium subterraneum];gb|KAF1860206.1|hypothetical protein Lal_00043715 [Lupinus albus];gb|KAF1887723.1|hypothetical protein Lal_00023730 [Lupinus albus];gb|KAF1883644.1|hypothetical protein Lal_00012559 [Lupinus albus];dbj|GAU51856.1|hypothetical protein TSUD_416400 [Trifolium subterraneum];gb|KAF1889627.1|hypothetical protein Lal_00024954 [Lupin…	IPR003656;noIPR;noIPR;IPR045259;noIPR;IPR012337;IPR036236	Zinc finger, BED-type;Zinc finger, BED-type;Zinc finger, BED-type;Transposase-like protein DAYSLEEPER;Transposase-like protein DAYSLEEPER;Ribonuclease H-like superfamily;Zinc finger C2H2 superfamily	GO:0003677;;;;;;	DNA binding;;;;;;	Molecular Function;;;;;;			3	GO:0003677;GO:0005515;GO:0009791	DNA binding;protein binding;post-embryonic development	Molecular Function;Molecular Function;Biological Process	non	3760.EMJ28848	1.774e-85	294	KOG1121@1|root,KOG1121@2759|Eukaryota,37T13@33090|Viridiplantae,3GEPR@35493|Streptophyta,4JVK0@91835|fabids	35493|Streptophyta	L	Domain of unknown function (DUF4413)	-	-	-	-	-	-	-	-	-	-	-	-
Glur_chr1.g004120.1	Glur_chr1	2607633	2610172	+	667	putative nuclease HARBI1	667	ref|XP_045802926.1|putative nuclease HARBI1 [Trifolium pratense]	XP_045802926	Trifolium pratense	0	406	406	0.8202	20	0	0.7874	ref|XP_045802926.1|putative nuclease HARBI1 [Trifolium pratense];ref|XP_039687297.1|putative nuclease HARBI1 isoform X1 [Medicago truncatula];ref|XP_024634384.2|putative nuclease HARBI1 [Medicago truncatula];gb|PNX85949.1|hypothetical protein L195_g042023 [Trifolium pratense];ref|XP_045831577.1|putative nuclease HARBI1 [Trifolium pratense];ref|XP_045821936.1|putative nuclease HARBI1 [Trifolium pr…	IPR027806;IPR024752;IPR045026;noIPR	Harbinger transposase-derived nuclease domain;Myb/SANT-like domain;L10-interacting MYB domain-containing protein;L10-interacting MYB domain-containing protein	;;;	;;;	;;;	EC:3.1	Acting on ester bonds	2	GO:0004518;GO:0005488	nuclease activity;binding	Molecular Function;Molecular Function	non	3880.AES88036	2.888e-112	387	2CZMD@1|root,2SAWF@2759|Eukaryota	2759|Eukaryota	-	-	-	-	-	-	-	-	-	-	-	-	-	-
Glur_chr1.g004140.1	Glur_chr1	2616503	2617613	-	73	---NA---	73																							non	No_hits	#	#	#	#	#	#	#	#	#	#	#	#	#	#	#	#	#	#
Glur_chr1.g004240.1	Glur_chr1	2688050	2691383	+	322	dentin sialophosphoprotein-like	322	gb|RDY07943.1|hypothetical protein CR513_07883, partial [Mucuna pruriens]	RDY07943	Mucuna pruriens	4.5e-83	353	323	0.7028	20	4.5e-83	0.6601	gb|RDY07943.1|hypothetical protein CR513_07883, partial [Mucuna pruriens];ref|XP_027330793.1|uncharacterized protein LOC113846565 [Abrus precatorius]/ref|XP_027330802.1|uncharacterized protein LOC113846565 [Abrus precatorius]/ref|XP_027330815.1|uncharacterized protein LOC113846565 [Abrus precatorius]/ref|XP_027330823.1|uncharacterized protein LOC113846565 [Abrus precatorius];gb|ACU19143.1|unknown…	noIPR;noIPR;noIPR;noIPR;noIPR;noIPR;noIPR;noIPR;noIPR;noIPR;noIPR	HAD-like superfamily;HAD-like superfamily;HAD-like superfamily;HAD-like superfamily;HAD-like superfamily;HAD-like superfamily;HAD-like superfamily;HAD-like superfamily;HAD-like superfamily;HAD-like superfamily;HAD-like superfamily	;;;;;;;;;;	;;;;;;;;;;	;;;;;;;;;;							non	3847.GLYMA09G10520.1	2.789e-73	258	2BEY6@1|root,2S15Q@2759|Eukaryota,37VI4@33090|Viridiplantae,3GIQY@35493|Streptophyta,4JQR7@91835|fabids	35493|Streptophyta	-	-	-	-	-	-	-	-	-	-	-	-	-	-
Glur_chr1.g004250.1	Glur_chr1	2693643	2695342	-	160	Membrane protein PM19L-like	160	gb|TKY73011.1|AWPM-19 protein [Spatholobus suberectus]	TKY73011	Spatholobus suberectus	4.1e-105	160	160	0.9688	20	4.1e-105	0.9447	gb|TKY73011.1|AWPM-19 protein [Spatholobus suberectus];ref|NP_001237651.1|Membrane protein PM19L-like [Glycine max]/ref|XP_028205005.1|membrane protein PM19L-like [Glycine soja]/gb|ACU16362.1|unknown [Glycine max]/gb|KAG4949695.1|hypothetical protein JHK86_042934 [Glycine max]/gb|KAG4957181.1|hypothetical protein JHK85_043561 [Glycine max]/gb|KAG5105947.1|hypothetical protein JHK82_042917 [Glycin…	IPR008390;IPR008390;noIPR	AWPM-19-like;AWPM-19-like;AWPM-19-like	;;	;;	;;			1	GO:0016020	membrane	Cellular Component	non	3847.GLYMA15G23230.1	6.035e-91	300	29T1F@1|root,2RXF9@2759|Eukaryota,37URC@33090|Viridiplantae,3GHZH@35493|Streptophyta,4JP67@91835|fabids	35493|Streptophyta	S	AWPM-19-like family	-	-	-	-	-	-	-	-	-	-	-	-
Glur_chr1.g004260.1	Glur_chr1	2696684	2700285	-	452	cyclin-L1-1-like isoform X1	452	ref|XP_020210582.1|cyclin-L1-1 [Cajanus cajan]	XP_020210582	Cajanus cajan	0	464	451	0.8692	20	0	0.8519	ref|XP_020210582.1|cyclin-L1-1 [Cajanus cajan];ref|XP_027365144.1|cyclin-L1-1 isoform X1 [Abrus precatorius]/ref|XP_027365145.1|cyclin-L1-1 isoform X1 [Abrus precatorius]/ref|XP_027365146.1|cyclin-L1-1 isoform X1 [Abrus precatorius];gb|KYP74408.1|Cyclin-L1-1 [Cajanus cajan];gb|RDX96403.1|Cyclin-L1-1, partial [Mucuna pruriens];ref|XP_007144772.1|hypothetical protein PHAVU_007G183500g [Phaseolus vu…	noIPR;noIPR;noIPR;IPR006671;noIPR;noIPR;noIPR;noIPR;noIPR;IPR043198;IPR013763;IPR013763;IPR036915;IPR036915	NAD(P)-binding domain superfamily;NAD(P)-binding domain superfamily;NAD(P)-binding domain superfamily;Cyclin, N-terminal;Cyclin, N-terminal;Cyclin, N-terminal;Cyclin, N-terminal;Cyclin, N-terminal;Cyclin, N-terminal;Cyclin/Cyclin-like subunit Ssn8;Cyclin-like;Cyclin-like;Cyclin-like superfamily;Cyclin-like superfamily	;;;;;;;;;GO:0006357/GO:0016538;;;;	;;;;;;;;;regulation of transcription by RNA polymerase II/cyclin-dependent protein serine/threonine kinase regulator activity;;;;	;;;;;;;;;Biological Process/Molecular Function;;;;			6	GO:0006139;GO:0006950;GO:0007049;GO:0009058;GO:0009628;GO:0030234	nucleobase-containing compound metabolic process;response to stress;cell cycle;biosynthetic process;response to abiotic stimulus;enzyme regulator activity	Biological Process;Biological Process;Biological Process;Biological Process;Biological Process;Molecular Function	non	3885.XP_007144772.1	4.16e-222	695	COG5333@1|root,KOG0835@2759|Eukaryota,37HXR@33090|Viridiplantae,3GECK@35493|Streptophyta,4JIX0@91835|fabids	35493|Streptophyta	D	Belongs to the cyclin family	-	GO:0000079,GO:0000307,GO:0001932,GO:0001934,GO:0003674,GO:0005575,GO:0005622,GO:0005623,GO:0005634,GO:0005911,GO:0006355,GO:0006357,GO:0006950,GO:0006970,GO:0008150,GO:0009506,GO:0009628,GO:0009651,GO:0009889,GO:0009891,GO:0009893,GO:0010468,GO:0010556,GO:0010557,GO:0010562,GO:0010604,GO:0010628,GO:0016538,GO:0019207,GO:0019219,GO:0019220,GO:0019222,GO:0019887,GO:0030054,GO:0030234,GO:0031323,GO:…	-	-	-	-	-	-	-	-	-	-
Glur_chr1.g004270.1	Glur_chr1	2715623	2716021	-	95	60S ribosomal protein L32-1	95	gb|RVW92785.1|60S ribosomal protein L32-1 [Vitis vinifera]	RVW92785	Vitis vinifera	8.3e-43	110	83	0.9036	20	8.3e-43	0.9309	gb|RVW92785.1|60S ribosomal protein L32-1 [Vitis vinifera];ref|XP_045798973.1|60S ribosomal protein L32-1 [Trifolium pratense]/gb|PNX80696.1|60S ribosomal protein l32-1-like [Trifolium pratense]/gb|PNY03580.1|60S ribosomal protein l32-1-like [Trifolium pratense]/dbj|GAU35334.1|hypothetical protein TSUD_337260 [Trifolium subterraneum];gb|PNX85601.1|60S ribosomal protein l32-1-like, partial [Trifol…	IPR001515;IPR001515;noIPR;IPR001515;IPR036351	Ribosomal protein L32e;Ribosomal protein L32e;Ribosomal protein L32e;Ribosomal protein L32e;Ribosomal protein L32e superfamily	GO:0003735/GO:0005840/GO:0006412;GO:0003735/GO:0005840/GO:0006412;;GO:0003735/GO:0005840/GO:0006412;	structural constituent of ribosome/ribosome/translation;structural constituent of ribosome/ribosome/translation;;structural constituent of ribosome/ribosome/translation;	Molecular Function/Cellular Component/Biological Process;Molecular Function/Cellular Component/Biological Process;;Molecular Function/Cellular Component/Biological Process;			3	GO:0005198;GO:0005840;GO:0006412	structural molecule activity;ribosome;translation	Molecular Function;Cellular Component;Biological Process	non	3847.GLYMA11G34890.1	2.383e-35	136	COG1717@1|root,KOG0878@2759|Eukaryota,37U20@33090|Viridiplantae,3GHWF@35493|Streptophyta,4JNZG@91835|fabids	35493|Streptophyta	J	RIBOSOMAL protein	-	GO:0003674,GO:0003735,GO:0005198,GO:0005575,GO:0005622,GO:0005623,GO:0005634,GO:0005730,GO:0005737,GO:0005829,GO:0005840,GO:0005844,GO:0015934,GO:0022625,GO:0022626,GO:0031974,GO:0031981,GO:0032991,GO:0042788,GO:0043226,GO:0043227,GO:0043228,GO:0043229,GO:0043231,GO:0043232,GO:0043233,GO:0044391,GO:0044422,GO:0044424,GO:0044428,GO:0044444,GO:0044445,GO:0044446,GO:0044464,GO:0070013,GO:1990904	-	ko:K02912	ko03010,map03010	M00177,M00179	-	-	br01610,ko00000,ko00001,ko00002,ko03011	-	-	-
Glur_chr1.g004310.1	Glur_chr1	2762291	2765453	+	462	UBP1-associated protein 2C	462	ref|XP_028755520.1|UBP1-associated protein 2C [Prosopis alba]/ref|XP_028755518.1|UBP1-associated protein 2C [Prosopis alba]/ref|XP_028755519.1|UBP1-associated protein 2C [Prosopis alba]/ref|XP_028755521.1|UBP1-associated protein 2C [Prosopis alba]	XP_028755518;XP_028755521;XP_028755519;XP_028755520	Prosopis alba	0	446	340	0.8971	20	0	0.868	ref|XP_028755518.1|UBP1-associated protein 2C [Prosopis alba]/ref|XP_028755519.1|UBP1-associated protein 2C [Prosopis alba]/ref|XP_028755520.1|UBP1-associated protein 2C [Prosopis alba]/ref|XP_028755521.1|UBP1-associated protein 2C [Prosopis alba];ref|XP_027355647.1|UBP1-associated protein 2C-like [Abrus precatorius];gb|PNX72910.1|RNA-binding (RRM/RBD/RNP motif) family protein [Trifolium pratense…	IPR012677;IPR012677;IPR000504;noIPR;noIPR;noIPR;noIPR;IPR000504;IPR000504;noIPR;noIPR;IPR035979;IPR035979	Nucleotide-binding alpha-beta plait domain superfamily;Nucleotide-binding alpha-beta plait domain superfamily;RNA recognition motif domain;RNA recognition motif domain;RNA recognition motif domain;RNA recognition motif domain;RNA recognition motif domain;RNA recognition motif domain;RNA recognition motif domain;RNA recognition motif domain;RNA recognition motif domain;RNA-binding domain superfami…	;;GO:0003723;;;;;GO:0003723;GO:0003723;;;GO:0003676;GO:0003676	;;RNA binding;;;;;RNA binding;RNA binding;;;nucleic acid binding;nucleic acid binding	;;Molecular Function;;;;;Molecular Function;Molecular Function;;;Molecular Function;Molecular Function			1	GO:0003723	RNA binding	Molecular Function	non	3885.XP_007133193.1	5.051e-179	571	KOG0118@1|root,KOG0118@2759|Eukaryota,37PR4@33090|Viridiplantae,3GBND@35493|Streptophyta,4JN3U@91835|fabids	35493|Streptophyta	A	RNA binding	-	GO:0002237,GO:0003674,GO:0003676,GO:0003723,GO:0003729,GO:0003730,GO:0005488,GO:0005515,GO:0005575,GO:0005622,GO:0005623,GO:0005634,GO:0005654,GO:0005730,GO:0005737,GO:0005849,GO:0006139,GO:0006378,GO:0006379,GO:0006396,GO:0006397,GO:0006725,GO:0006807,GO:0006950,GO:0006952,GO:0006954,GO:0007275,GO:0007568,GO:0008150,GO:0008152,GO:0008219,GO:0009058,GO:0009605,GO:0009607,GO:0009617,GO:0009692,GO:…	-	ko:K12741	ko03040,map03040	-	-	-	ko00000,ko00001,ko03019,ko03041	-	-	-
Glur_chr1.g004370.1	Glur_chr1	2775711	2786696	+	845	F-box/FBD/LRR-repeat protein At1g13570	845	gb|TKY69460.1|F-box/FBD/LRR-repeat protein [Spatholobus suberectus]	TKY69460	Spatholobus suberectus	2.5e-111	421	393	0.6692	20	2.5e-111	0.6403	gb|TKY69460.1|F-box/FBD/LRR-repeat protein [Spatholobus suberectus];ref|XP_024640407.1|F-box/FBD/LRR-repeat protein At1g13570 [Medicago truncatula]/ref|XP_024640408.1|F-box/FBD/LRR-repeat protein At1g13570 [Medicago truncatula]/ref|XP_024640412.1|F-box/FBD/LRR-repeat protein At1g13570 [Medicago truncatula]/ref|XP_024640414.1|F-box/FBD/LRR-repeat protein At1g13570 [Medicago truncatula]/ref|XP_0246…	IPR013101;IPR032675;IPR001810;IPR010666;noIPR;noIPR;noIPR;noIPR;noIPR;noIPR;noIPR;IPR001810;noIPR;IPR036047	Leucine-rich repeat 2;Leucine-rich repeat domain superfamily;F-box domain;Zinc finger, GRF-type;Zinc finger, GRF-type;Zinc finger, GRF-type;Zinc finger, GRF-type;Zinc finger, GRF-type;Zinc finger, GRF-type;Zinc finger, GRF-type;Zinc finger, GRF-type;F-box domain;F-box domain;F-box-like domain superfamily	;;GO:0005515;GO:0008270;;;;;;;;GO:0005515;;GO:0005515	;;protein binding;zinc ion binding;;;;;;;;protein binding;;protein binding	;;Molecular Function;Molecular Function;;;;;;;;Molecular Function;;Molecular Function			2	GO:0005515;GO:0008270	protein binding;zinc ion binding	Molecular Function;Molecular Function	non	3880.AES96546	1.363e-94	340	29HGX@1|root,2RQPH@2759|Eukaryota,37PD4@33090|Viridiplantae,3GCIX@35493|Streptophyta,4JDUJ@91835|fabids	35493|Streptophyta	S	F-box FBD LRR-repeat protein	-	-	-	-	-	-	-	-	-	-	-	-
Glur_chr1.g004390.1	Glur_chr1	2795618	2797058	-	141	probable GTP diphosphokinase RSH2, chloroplastic	141	ref|XP_027334047.1|probable GTP diphosphokinase RSH2, chloroplastic isoform X2 [Abrus precatorius]	XP_027334047	Abrus precatorius	3.1e-26	660	116	0.6293	20	3.1e-26	0.6984	ref|XP_027334047.1|probable GTP diphosphokinase RSH2, chloroplastic isoform X2 [Abrus precatorius];ref|XP_027334046.1|probable GTP diphosphokinase RSH2, chloroplastic isoform X1 [Abrus precatorius];gb|KAF1866014.1|hypothetical protein Lal_00041713 [Lupinus albus];gb|KAE9584751.1|putative GTP diphosphokinase [Lupinus albus];gb|RYR39770.1|hypothetical protein Ahy_A09g045368 isoform B [Arachis hypog…						EC:2.7	Transferring phosphorus-containing groups	5	GO:0000166;GO:0008152;GO:0009507;GO:0009987;GO:0016740	nucleotide binding;metabolic process;chloroplast;cellular process;transferase activity	Molecular Function;Biological Process;Cellular Component;Biological Process;Molecular Function	non	3847.GLYMA07G04450.1	5.612e-22	100	COG0317@1|root,KOG1157@2759|Eukaryota,37JJR@33090|Viridiplantae,3GCVM@35493|Streptophyta,4JGU4@91835|fabids	35493|Streptophyta	T	guanosine tetraphosphate biosynthetic process	-	GO:0001101,GO:0003674,GO:0003824,GO:0005575,GO:0005618,GO:0005622,GO:0005623,GO:0005737,GO:0005886,GO:0006139,GO:0006163,GO:0006164,GO:0006725,GO:0006753,GO:0006793,GO:0006796,GO:0006807,GO:0006950,GO:0007275,GO:0007568,GO:0008150,GO:0008152,GO:0008728,GO:0008893,GO:0009058,GO:0009116,GO:0009117,GO:0009119,GO:0009150,GO:0009152,GO:0009163,GO:0009165,GO:0009259,GO:0009260,GO:0009507,GO:0009536,GO:…	2.7.6.5	ko:K00951	ko00230,map00230	-	R00429	RC00002,RC00078	ko00000,ko00001,ko01000	-	-	-
Glur_chr1.g004440.1	Glur_chr1	2845693	2847287	+	473	zinc finger BED domain-containing protein RICESLEEPER 2-like	473	gb|KZV17238.1|hypothetical protein F511_20769, partial [Dorcoceras hygrometricum]	KZV17238	Dorcoceras hygrometricum	8.2e-174	565	465	0.7097	20	8.2e-174	0.7004	gb|KZV17238.1|hypothetical protein F511_20769, partial [Dorcoceras hygrometricum];gb|KAF7824133.1|zinc finger BED domain-containing protein RICESLEEPER 2-like [Senna tora];ref|XP_027368265.1|zinc finger BED domain-containing protein RICESLEEPER 2-like [Abrus precatorius];ref|XP_010527739.1|PREDICTED: zinc finger BED domain-containing protein RICESLEEPER 2-like isoform X2 [Tarenaya hassleriana];gb…	IPR008906;IPR025525;noIPR;IPR045259;IPR012337	HAT, C-terminal dimerisation domain;hAT-like transposase, RNase-H fold;hAT-like transposase, RNase-H fold;Transposase-like protein DAYSLEEPER;Ribonuclease H-like superfamily	GO:0046983;GO:0003677;;;	protein dimerization activity;DNA binding;;;	Molecular Function;Molecular Function;;;			2	GO:0003677;GO:0046983	DNA binding;protein dimerization activity	Molecular Function;Molecular Function	non	28532.XP_010527738.1	1.006e-150	490	KOG1121@1|root,KOG1121@2759|Eukaryota,37TDH@33090|Viridiplantae,3GHSH@35493|Streptophyta,3HY9E@3699|Brassicales	35493|Streptophyta	L	Zinc finger BED domain-containing protein	-	-	-	-	-	-	-	-	-	-	-	-
Glur_chr1.g004450.1	Glur_chr1	2848652	2849558	-	233	zinc finger BED domain-containing protein RICESLEEPER 2-like	233	ref|XP_027915851.1|zinc finger BED domain-containing protein RICESLEEPER 3-like [Vigna unguiculata]	XP_027915851	Vigna unguiculata	1.7e-71	515	228	0.7018	20	1.7e-71	0.642	ref|XP_027915851.1|zinc finger BED domain-containing protein RICESLEEPER 3-like [Vigna unguiculata];ref|XP_027914885.1|zinc finger BED domain-containing protein RICESLEEPER 2-like [Vigna unguiculata];ref|XP_027939091.1|zinc finger BED domain-containing protein RICESLEEPER 3-like [Vigna unguiculata];ref|XP_020991198.1|zinc finger BED domain-containing protein RICESLEEPER 2-like [Arachis duranensis…	IPR025525;IPR008906;noIPR;IPR045259;noIPR;IPR012337	hAT-like transposase, RNase-H fold;HAT, C-terminal dimerisation domain;HAT, C-terminal dimerisation domain;Transposase-like protein DAYSLEEPER;Transposase-like protein DAYSLEEPER;Ribonuclease H-like superfamily	GO:0003677;GO:0046983;;;;	DNA binding;protein dimerization activity;;;;	Molecular Function;Molecular Function;;;;			2	GO:0003677;GO:0046983	DNA binding;protein dimerization activity	Molecular Function;Molecular Function	non	3847.GLYMA20G08255.1	1.649e-54	199	KOG1121@1|root,KOG1121@2759|Eukaryota,37TDH@33090|Viridiplantae,3GHSH@35493|Streptophyta,4JRRA@91835|fabids	35493|Streptophyta	L	Zinc finger BED domain-containing protein	-	-	-	-	-	-	-	-	-	-	-	-
Glur_chr1.g004460.1	Glur_chr1	2861643	2863325	-	116	Chorismate mutase 2	116	gb|TKY58048.1|Chorismate mutase 2 [Spatholobus suberectus]	TKY58048	Spatholobus suberectus	4e-23	279	76	0.7763	20	4e-23	0.7597	gb|TKY58048.1|Chorismate mutase 2 [Spatholobus suberectus];ref|XP_020205424.1|chorismate mutase 2 isoform X2 [Cajanus cajan];ref|XP_020205423.1|chorismate mutase 2 isoform X1 [Cajanus cajan]/gb|KYP36600.1|hypothetical protein KK1_042276 [Cajanus cajan];gb|MCI24731.1|chorismate mutase [Trifolium medium];ref|XP_003544565.1|chorismate mutase 2 isoform X2 [Glycine max]/ref|XP_028198581.1|chorismate m…	IPR037039;IPR008238;noIPR;IPR036263	Chorismate mutase, AroQ class superfamily, eukaryotic;Chorismate mutase, AroQ class, eukaryotic type;Chorismate mutase, AroQ class, eukaryotic type;Chorismate mutase type II superfamily	GO:0004106/GO:0009073;GO:0004106/GO:0009073;;GO:0046417	chorismate mutase activity/aromatic amino acid family biosynthetic process;chorismate mutase activity/aromatic amino acid family biosynthetic process;;chorismate metabolic process	Molecular Function/Biological Process;Molecular Function/Biological Process;;Biological Process	EC:5.4.99.5	Chorismate mutase	4	GO:0003824;GO:0005737;GO:0009058;GO:0009987	catalytic activity;cytoplasm;biosynthetic process;cellular process	Molecular Function;Cellular Component;Biological Process;Biological Process	non	3847.GLYMA14G11870.1	8.022e-20	93	COG1605@1|root,KOG0795@2759|Eukaryota,37KHE@33090|Viridiplantae,3GFVZ@35493|Streptophyta,4JGPR@91835|fabids	35493|Streptophyta	E	Chorismate mutase	CM2	GO:0003674,GO:0003824,GO:0004106,GO:0005575,GO:0005622,GO:0005623,GO:0005737,GO:0005829,GO:0006082,GO:0006520,GO:0006725,GO:0006807,GO:0008150,GO:0008152,GO:0008652,GO:0009058,GO:0009072,GO:0009073,GO:0009987,GO:0016053,GO:0016853,GO:0016866,GO:0019438,GO:0019752,GO:0043436,GO:0044237,GO:0044238,GO:0044249,GO:0044281,GO:0044283,GO:0044424,GO:0044444,GO:0044464,GO:0046394,GO:0071704,GO:1901360,GO:…	5.4.99.5	ko:K01850	ko00400,ko01100,ko01110,ko01130,ko01230,map00400,map01100,map01110,map01130,map01230	M00024,M00025	R01715	RC03116	ko00000,ko00001,ko00002,ko01000	-	-	-
Glur_chr1.g004480.1	Glur_chr1	2881802	2885889	+	742	suppressor protein SRP40	742	ref|XP_017433615.1|PREDICTED: uncharacterized protein LOC108340630 isoform X1 [Vigna angularis]/gb|KOM49553.1|hypothetical protein LR48_Vigan08g038000 [Vigna angularis]/gb|KAG2396750.1|uncharacterized protein HKW66_Vig0230250 [Vigna angularis]	XP_017433615;KAG2396750;KOM49553	Vigna angularis	2.5e-175	711	759	0.61	20	2.5e-175	0.6653	ref|XP_017433615.1|PREDICTED: uncharacterized protein LOC108340630 isoform X1 [Vigna angularis]/gb|KAG2396750.1|uncharacterized protein HKW66_Vig0230250 [Vigna angularis]/gb|KOM49553.1|hypothetical protein LR48_Vigan08g038000 [Vigna angularis];gb|TKY66445.1|suppressor protein SRP40 [Spatholobus suberectus];dbj|BAT89560.1|hypothetical protein VIGAN_06054200 [Vigna angularis var. angularis];gb|QCD8…	noIPR;noIPR;noIPR;noIPR	P-loop containing nucleoside triphosphate hydrolase;P-loop containing nucleoside triphosphate hydrolase;P-loop containing nucleoside triphosphate hydrolase;P-loop containing nucleoside triphosphate hydrolase	;;;	;;;	;;;							non	3847.GLYMA06G33970.2	4.032e-145	486	2BAH3@1|root,2S0G0@2759|Eukaryota,37V4C@33090|Viridiplantae,3GI6X@35493|Streptophyta,4JQUV@91835|fabids	35493|Streptophyta	-	-	-	-	-	-	-	-	-	-	-	-	-	-
Glur_chr1.g004490.1	Glur_chr1	2886733	2890010	-	418	protein trichome birefringence-like 31	418	ref|XP_003525992.2|protein trichome birefringence-like 31 [Glycine max]/gb|KRH55115.1|hypothetical protein GLYMA_06G231300v4 [Glycine max]/gb|KAH1127251.1|hypothetical protein GYH30_016000 [Glycine max]/gb|KAG5032609.1|hypothetical protein JHK85_016591 [Glycine max]/gb|KAH1247148.1|Protein trichome birefringence-like 31 [Glycine max]/gb|KAG5046816.1|hypothetical protein JHK86_016222 [Glycine max]	XP_003525992;KRH55115;KAG5032609;KAH1247148;KAH1127251;KAG5046816	Glycine max	0	438	420	0.9429	20	0	0.927	ref|XP_003525992.2|protein trichome birefringence-like 31 [Glycine max]/gb|KAG5032609.1|hypothetical protein JHK85_016591 [Glycine max]/gb|KAG5046816.1|hypothetical protein JHK86_016222 [Glycine max]/gb|KAH1127251.1|hypothetical protein GYH30_016000 [Glycine max]/gb|KAH1247148.1|Protein trichome birefringence-like 31 [Glycine max]/gb|KRH55115.1|hypothetical protein GLYMA_06G231300v4 [Glycine max]…	IPR025846;IPR026057;IPR029962;noIPR	Trichome birefringence-like, N-terminal domain;PC-Esterase;Trichome birefringence-like family;Trichome birefringence-like family	;GO:0016740;GO:0016413;	;transferase activity;O-acetyltransferase activity;	;Molecular Function;Molecular Function;	EC:2.3.1	Acyltransferases	2	GO:0016021;GO:0016413	integral component of membrane;O-acetyltransferase activity	Cellular Component;Molecular Function	non	3847.GLYMA06G33980.1	1.162e-260	804	28K4X@1|root,2QV20@2759|Eukaryota,37RU2@33090|Viridiplantae,3GATS@35493|Streptophyta,4JGTU@91835|fabids	35493|Streptophyta	S	Protein trichome birefringence-like 31	-	GO:0000271,GO:0003674,GO:0003824,GO:0005575,GO:0005622,GO:0005623,GO:0005737,GO:0005794,GO:0005975,GO:0005976,GO:0008150,GO:0008152,GO:0008374,GO:0009058,GO:0009059,GO:0009987,GO:0010383,GO:0010410,GO:0012505,GO:0016051,GO:0016407,GO:0016413,GO:0016740,GO:0016746,GO:0016747,GO:0033692,GO:0034637,GO:0034645,GO:0042546,GO:0043170,GO:0043226,GO:0043227,GO:0043229,GO:0043231,GO:0044036,GO:0044038,GO:…	-	-	-	-	-	-	-	-	-	-
Glur_chr1.g004510.1	Glur_chr1	2895577	2896554	-	295	Cytochrome c/b562 domain-containing protein	295	ref|XP_045793117.1|uncharacterized protein LOC123888189 [Trifolium pratense]	XP_045793117	Trifolium pratense	6.5e-151	313	293	0.8191	20	6.5e-151	0.6618	ref|XP_045793117.1|uncharacterized protein LOC123888189 [Trifolium pratense];dbj|GAU24967.1|hypothetical protein TSUD_312020 [Trifolium subterraneum];gb|AET03057.1|Myb/SANT-like DNA-binding domain protein [Medicago truncatula];ref|XP_039686878.1|uncharacterized protein LOC120578288 [Medicago truncatula];dbj|GAU51826.1|hypothetical protein TSUD_416120 [Trifolium subterraneum];gb|KAH7677210.1|Cytoc…	IPR024752;noIPR;noIPR;noIPR	Myb/SANT-like domain;Myb/SANT-like domain;Myb/SANT-like domain;Myb/SANT-like domain	;;;	;;;	;;;			1	GO:0003677	DNA binding	Molecular Function	non	3880.AET03057	7.603e-121	394	2B7SH@1|root,2S0Q6@2759|Eukaryota,37V0U@33090|Viridiplantae,3GITW@35493|Streptophyta	35493|Streptophyta	S	Encoded by	-	-	-	-	-	-	-	-	-	-	-	-
Glur_chr1.g004520.1	Glur_chr1	2896838	2897821	-	190	putative nuclease HARBI1	190	ref|XP_039685004.1|putative nuclease HARBI1 [Medicago truncatula]	XP_039685004	Medicago truncatula	9.6e-75	236	138	0.8841	20	9.6e-75	0.7463	ref|XP_039685004.1|putative nuclease HARBI1 [Medicago truncatula];ref|XP_024632775.2|protein ALP1-like [Medicago truncatula];ref|XP_039134177.1|uncharacterized protein LOC120271560 [Dioscorea cayenensis subsp. rotundata];ref|XP_039686926.1|protein ALP1-like [Medicago truncatula];ref|XP_045802514.1|protein ALP1-like [Trifolium pratense];ref|XP_024634596.2|putative nuclease HARBI1 [Medicago truncat…	IPR027806;IPR045249;noIPR	Harbinger transposase-derived nuclease domain;Putative nuclease HARBI1-like;Putative nuclease HARBI1-like	;;	;;	;;	EC:3	Hydrolases	2	GO:0005575;GO:0016787	cellular_component;hydrolase activity	Cellular Component;Molecular Function	non	4096.XP_009787045.1	6.418e-54	195	KOG4585@1|root,KOG4585@2759|Eukaryota,37YSV@33090|Viridiplantae,3GIZC@35493|Streptophyta	35493|Streptophyta	L	DDE superfamily endonuclease	-	-	-	-	-	-	-	-	-	-	-	-
Glur_chr1.g004560.1	Glur_chr1	2919507	2922913	+	345	malate dehydrogenase, mitochondrial	345	ref|XP_027353941.1|malate dehydrogenase, mitochondrial [Abrus precatorius]	XP_027353941	Abrus precatorius	0	345	345	0.9681	20	0	0.9552	ref|XP_027353941.1|malate dehydrogenase, mitochondrial [Abrus precatorius];gb|TKY66447.1|Malate dehydrogenase [Spatholobus suberectus];gb|KAE9617031.1|putative malate dehydrogenase [Lupinus albus];ref|XP_028237617.1|malate dehydrogenase, mitochondrial [Glycine soja]/gb|KAG5032611.1|hypothetical protein JHK85_016593 [Glycine max]/gb|KAG5020273.1|hypothetical protein JHK87_016128 [Glycine soja]/gb|…	IPR001236;noIPR;IPR015955;IPR022383;IPR010097;IPR001557;noIPR;noIPR;IPR010097;IPR036291;IPR015955	Lactate/malate dehydrogenase, N-terminal;Lactate/malate dehydrogenase, N-terminal;Lactate dehydrogenase/glycoside hydrolase, family 4, C-terminal;Lactate/malate dehydrogenase, C-terminal;Malate dehydrogenase, type 1;L-lactate/malate dehydrogenase;L-lactate/malate dehydrogenase;L-lactate/malate dehydrogenase;Malate dehydrogenase, type 1;NAD(P)-binding domain superfamily;Lactate dehydrogenase/glyco…	GO:0016491;;GO:0003824/GO:0016616;GO:0016616;GO:0030060/GO:0006099;GO:0019752/GO:0016616;;;GO:0030060/GO:0006099;;GO:0003824/GO:0016616	oxidoreductase activity;;catalytic activity/oxidoreductase activity, acting on the CH-OH group of donors, NAD or NADP as acceptor;oxidoreductase activity, acting on the CH-OH group of donors, NAD or NADP as acceptor;L-malate dehydrogenase activity/tricarboxylic acid cycle;carboxylic acid metabolic process/oxidoreductase activity, acting on the CH-OH group of donors, NAD or NADP as acceptor;;;L-ma…	Molecular Function;;Molecular Function/Molecular Function;Molecular Function;Molecular Function/Biological Process;Biological Process/Molecular Function;;;Molecular Function/Biological Process;;Molecular Function/Molecular Function	EC:1.1.1.37	Malate dehydrogenase	3	GO:0006099;GO:0006108;GO:0030060	tricarboxylic acid cycle;malate metabolic process;L-malate dehydrogenase activity	Biological Process;Biological Process;Molecular Function	non	3847.GLYMA06G34190.1	6.249e-202	631	COG0039@1|root,KOG1494@2759|Eukaryota,37Q8V@33090|Viridiplantae,3G93G@35493|Streptophyta,4JTBC@91835|fabids	35493|Streptophyta	C	Malate dehydrogenase	-	GO:0003674,GO:0003824,GO:0005488,GO:0005507,GO:0005575,GO:0005576,GO:0005618,GO:0005622,GO:0005623,GO:0005737,GO:0005739,GO:0006950,GO:0006952,GO:0006970,GO:0008150,GO:0008152,GO:0009266,GO:0009409,GO:0009507,GO:0009536,GO:0009605,GO:0009607,GO:0009617,GO:0009628,GO:0009651,GO:0010035,GO:0010038,GO:0016020,GO:0016491,GO:0016614,GO:0016615,GO:0016616,GO:0030060,GO:0030312,GO:0042221,GO:0042742,GO:…	1.1.1.37	ko:K00026	ko00020,ko00270,ko00620,ko00630,ko00710,ko01100,ko01110,ko01120,ko01130,ko01200,map00020,map00270,map00620,map00630,map00710,map01100,map01110,map01120,map01130,map01200	M00009,M00011,M00012,M00168,M00171	R00342,R07136	RC00031	ko00000,ko00001,ko00002,ko01000	-	-	-
Glur_chr1.g004580.1	Glur_chr1	2947511	2948134	-	207	---NA---	207												noIPR;noIPR;noIPR;noIPR	Late embryogenesis abundant protein, LEA_2 subgroup;Late embryogenesis abundant protein, LEA_2 subgroup;Late embryogenesis abundant protein, LEA_2 subgroup;Late embryogenesis abundant protein, LEA_2 subgroup	;;;	;;;	;;;							non	No_hits	#	#	#	#	#	#	#	#	#	#	#	#	#	#	#	#	#	#
Glur_chr1.g004630.1	Glur_chr1	2978873	2979124	-	83	RecName: Full=CLAVATA3/ESR (CLE)-related protein 53; Short=MtCLE53; Contains: RecName: Full=CLE53p; Flags: Precursor	83	gb|KYP59255.1|hypothetical protein KK1_014687 [Cajanus cajan]	KYP59255	Cajanus cajan	3e-35	81	83	0.8193	20	3e-35	0.7891	gb|KYP59255.1|hypothetical protein KK1_014687 [Cajanus cajan];gb|RZC08838.1|hypothetical protein D0Y65_015515 [Glycine soja];gb|KYP59254.1|hypothetical protein KK1_014686 [Cajanus cajan];gb|KAG4390122.1|hypothetical protein GLYMA_06G231750v4 [Glycine max]/gb|KAG5020276.1|hypothetical protein JHK87_016131 [Glycine soja]/gb|KAG5032615.1|hypothetical protein JHK85_016597 [Glycine max]/gb|KAG5046821.…	noIPR;noIPR;IPR039617	Glycoside hydrolase superfamily;Glycoside hydrolase superfamily;CLAVATA3/ESR (CLE)-related protein	;;GO:0045168	;;cell-cell signaling involved in cell fate commitment	;;Biological Process			3	GO:0005576;GO:0007267;GO:0030154	extracellular region;cell-cell signaling;cell differentiation	Cellular Component;Biological Process;Biological Process	non	3885.XP_007133208.1	7.797e-26	108	2EAG3@1|root,2SGPZ@2759|Eukaryota,37XH6@33090|Viridiplantae,3GMK5@35493|Streptophyta,4JR66@91835|fabids	35493|Streptophyta	-	-	-	-	-	-	-	-	-	-	-	-	-	-
Glur_chr1.g004640.1	Glur_chr1	2981204	2981526	-	69	---NA---	69																							non	No_hits	#	#	#	#	#	#	#	#	#	#	#	#	#	#	#	#	#	#
Glur_chr1.g004650.1	Glur_chr1	2983445	2984203	-	78	---NA---	78												noIPR	Cullin repeat-like-containing domain superfamily										non	No_hits	#	#	#	#	#	#	#	#	#	#	#	#	#	#	#	#	#	#
Glur_chr1.g004830.1	Glur_chr1	3044398	3044676	-	92	---NA---	92												noIPR;noIPR;noIPR	CLAVATA3/ESR (CLE)-related protein;CLAVATA3/ESR (CLE)-related protein;CLAVATA3/ESR (CLE)-related protein	;;	;;	;;							non	No_hits	#	#	#	#	#	#	#	#	#	#	#	#	#	#	#	#	#	#
Glur_chr1.g005060.1	Glur_chr1	3186703	3187560	-	285	Histidine kinase 2	285	gb|RZB66822.1|Histidine kinase 2 isoform A [Glycine soja]	RZB66822	Glycine soja	2.3e-45	996	147	0.7551	20	2.3e-45	0.7185	gb|RZB66822.1|Histidine kinase 2 isoform A [Glycine soja];gb|KAG5064835.1|hypothetical protein JHK85_006018 [Glycine max];gb|KAH1211272.1|Histidine kinase 2 [Glycine max]/gb|KAH1211274.1|Histidine kinase 2 [Glycine max]/gb|KAH1211276.1|Histidine kinase 2 [Glycine max];ref|XP_014626423.1|histidine kinase 2 isoform X2 [Glycine max]/gb|RZC27520.1|Histidine kinase 2 isoform E [Glycine soja];gb|KAH121…	IPR036890;noIPR;noIPR;IPR036890	Histidine kinase/HSP90-like ATPase superfamily;Histidine kinase/HSP90-like ATPase superfamily;Histidine kinase/HSP90-like ATPase superfamily;Histidine kinase/HSP90-like ATPase superfamily	;;;	;;;	;;;	EC:2.7.3;EC:2.7.13.3	Transferring phosphorus-containing groups;Histidine kinase	5	GO:0007165;GO:0016020;GO:0016301;GO:0036211;GO:0042221	signal transduction;membrane;kinase activity;protein modification process;response to chemical	Biological Process;Cellular Component;Molecular Function;Biological Process;Biological Process	non	3847.GLYMA02G47611.2	3.35e-43	168	COG0642@1|root,KOG0519@2759|Eukaryota,37NGJ@33090|Viridiplantae,3G8RW@35493|Streptophyta,4JFPS@91835|fabids	35493|Streptophyta	T	Histidine kinase	-	GO:0001101,GO:0003674,GO:0003824,GO:0004672,GO:0004673,GO:0004888,GO:0005488,GO:0005515,GO:0005575,GO:0005623,GO:0005886,GO:0006464,GO:0006468,GO:0006793,GO:0006796,GO:0006807,GO:0006950,GO:0006970,GO:0007154,GO:0007165,GO:0008150,GO:0008152,GO:0009266,GO:0009409,GO:0009414,GO:0009415,GO:0009628,GO:0009636,GO:0009651,GO:0009719,GO:0009725,GO:0009735,GO:0009736,GO:0009737,GO:0009755,GO:0009884,GO:…	2.7.13.3	ko:K14489	ko04075,map04075	-	-	-	ko00000,ko00001,ko01000	-	-	-
Glur_chr1.g005080.1	Glur_chr1	3189089	3193056	+	442	zinc finger BED domain-containing protein RICESLEEPER 2-like	442	gb|EOY19559.1|T6D22.19, putative [Theobroma cacao]	EOY19559	Theobroma cacao	3.5e-112	559	368	0.6332	20	3.5e-112	0.5667	gb|EOY19559.1|T6D22.19, putative [Theobroma cacao];gb|KAF7815103.1|zinc finger BED domain-containing protein RICESLEEPER 2-like [Senna tora];gb|KAG6479294.1|hypothetical protein ZIOFF_062757 [Zingiber officinale];gb|KZV47481.1|zinc finger BED domain-containing protein RICESLEEPER 2-like [Dorcoceras hygrometricum];ref|XP_042386741.1|zinc finger BED domain-containing protein RICESLEEPER 2-like [Zin…	IPR025525;IPR045259;noIPR;IPR012337	hAT-like transposase, RNase-H fold;Transposase-like protein DAYSLEEPER;Transposase-like protein DAYSLEEPER;Ribonuclease H-like superfamily	GO:0003677;;;	DNA binding;;;	Molecular Function;;;			1	GO:0003677	DNA binding	Molecular Function	non	3641.EOY19559	1.511e-102	348	KOG1121@1|root,KOG1121@2759|Eukaryota,37TDH@33090|Viridiplantae,3GHSH@35493|Streptophyta	35493|Streptophyta	L	Zinc finger BED domain-containing protein	-	-	-	-	-	-	-	-	-	-	-	-
Glur_chr1.g005090.1	Glur_chr1	3193223	3193825	+	143	zinc finger BED domain-containing protein DAYSLEEPER-like	143	ref|XP_045790830.1|zinc finger BED domain-containing protein DAYSLEEPER-like [Trifolium pratense]	XP_045790830	Trifolium pratense	1.1e-65	166	146	0.8356	20	1.1e-65	0.7125	ref|XP_045790830.1|zinc finger BED domain-containing protein DAYSLEEPER-like [Trifolium pratense];ref|XP_028804698.1|zinc finger BED domain-containing protein DAYSLEEPER-like isoform X1 [Prosopis alba];gb|KAH1213207.1|putative AC transposase [Glycine max];ref|XP_018511257.1|zinc finger BED domain-containing protein DAYSLEEPER-like [Brassica rapa]/ref|XP_018511259.1|zinc finger BED domain-containi…	IPR008906;noIPR;noIPR;noIPR;IPR045259;IPR012337	HAT, C-terminal dimerisation domain;HAT, C-terminal dimerisation domain;HAT, C-terminal dimerisation domain;HAT, C-terminal dimerisation domain;Transposase-like protein DAYSLEEPER;Ribonuclease H-like superfamily	GO:0046983;;;;;	protein dimerization activity;;;;;	Molecular Function;;;;;			1	GO:0046983	protein dimerization activity	Molecular Function	non	90675.XP_010431082.1	4.511e-32	129	KOG1121@1|root,KOG1121@2759|Eukaryota,37TDH@33090|Viridiplantae,3GHSH@35493|Streptophyta,3HY9E@3699|Brassicales	35493|Streptophyta	L	Zinc finger BED domain-containing protein	-	-	-	-	-	-	-	-	-	-	-	-
Glur_chr1.g005130.1	Glur_chr1	3231410	3237751	-	347	26S proteasome non-ATPase regulatory subunit 5	347	gb|TKY66471.1|26S proteasome non-ATPase regulatory subunit 5 [Spatholobus suberectus]	TKY66471	Spatholobus suberectus	0	523	345	0.9478	20	0	0.9176	gb|TKY66471.1|26S proteasome non-ATPase regulatory subunit 5 [Spatholobus suberectus];ref|XP_027355201.1|uncharacterized protein LOC113865051 [Abrus precatorius];ref|XP_003527227.1|uncharacterized protein LOC100785671 [Glycine max]/ref|XP_028237652.1|uncharacterized protein LOC114416826 [Glycine soja]/gb|KAG5032687.1|hypothetical protein JHK85_016669 [Glycine max]/gb|KAG5046893.1|hypothetical pro…	IPR019538;IPR019538;IPR016024	26S proteasome non-ATPase regulatory subunit 5;26S proteasome non-ATPase regulatory subunit 5;Armadillo-type fold	GO:0043248;GO:0043248;	proteasome assembly;proteasome assembly;	Biological Process;Biological Process;			2	GO:0005575;GO:0016043	cellular_component;cellular component organization	Cellular Component;Biological Process	non	3847.GLYMA06G35680.1	1.185e-184	581	KOG4413@1|root,KOG4413@2759|Eukaryota,37NFC@33090|Viridiplantae,3GG13@35493|Streptophyta,4JEC9@91835|fabids	35493|Streptophyta	O	26S proteasome non-ATPase regulatory subunit	-	GO:0000502,GO:0005575,GO:0005622,GO:0005623,GO:0005838,GO:0008150,GO:0008540,GO:0009987,GO:0016043,GO:0022607,GO:0022624,GO:0032991,GO:0034622,GO:0043248,GO:0043933,GO:0044085,GO:0044424,GO:0044464,GO:0065003,GO:0070682,GO:0071840,GO:1902494,GO:1905368,GO:1905369	-	ko:K06692	-	-	-	-	ko00000,ko03051	-	-	-
Glur_chr1.g005200.1	Glur_chr1	3253098	3253364	+	88	---NA---	88												noIPR	P-loop containing nucleoside triphosphate hydrolase										non	No_hits	#	#	#	#	#	#	#	#	#	#	#	#	#	#	#	#	#	#
Glur_chr1.g005210.1	Glur_chr1	3254601	3257783	-	138	26S proteasome non-ATPase regulatory subunit 5	138	gb|TKY66471.1|26S proteasome non-ATPase regulatory subunit 5 [Spatholobus suberectus]	TKY66471	Spatholobus suberectus	3.1e-78	523	132	0.9318	20	3.1e-78	0.8972	gb|TKY66471.1|26S proteasome non-ATPase regulatory subunit 5 [Spatholobus suberectus];ref|XP_027355201.1|uncharacterized protein LOC113865051 [Abrus precatorius];ref|XP_028807476.1|uncharacterized protein LOC114762185 [Prosopis alba];gb|PNY15938.1|26S proteasome non-ATPase regulatory subunit 5-like protein [Trifolium pratense];ref|XP_020238034.1|uncharacterized protein LOC109817230 [Cajanus cajan…	IPR019538;IPR016024	26S proteasome non-ATPase regulatory subunit 5;Armadillo-type fold	GO:0043248;	proteasome assembly;	Biological Process;			2	GO:0005575;GO:0016043	cellular_component;cellular component organization	Cellular Component;Biological Process	non	3827.XP_004510024.1	1.908e-66	228	KOG4413@1|root,KOG4413@2759|Eukaryota,37NFC@33090|Viridiplantae,3GG13@35493|Streptophyta,4JEC9@91835|fabids	35493|Streptophyta	O	26S proteasome non-ATPase regulatory subunit	-	GO:0000502,GO:0005575,GO:0005622,GO:0005623,GO:0005838,GO:0008150,GO:0008540,GO:0009987,GO:0016043,GO:0022607,GO:0022624,GO:0032991,GO:0034622,GO:0043248,GO:0043933,GO:0044085,GO:0044424,GO:0044464,GO:0065003,GO:0070682,GO:0071840,GO:1902494,GO:1905368,GO:1905369	-	ko:K06692	-	-	-	-	ko00000,ko03051	-	-	-
Glur_chr1.g005220.1	Glur_chr1	3259429	3260598	-	208	Transposase-associated domain	208	dbj|GAU34021.1|hypothetical protein TSUD_393670 [Trifolium subterraneum]	GAU34021	Trifolium subterraneum	7.8e-52	2375	272	0.5257	20	7.8e-52	0.7435	dbj|GAU34021.1|hypothetical protein TSUD_393670 [Trifolium subterraneum];ref|XP_027187217.1|uncharacterized protein LOC101505019 [Cicer arietinum];emb|CAN74938.1|hypothetical protein VITISV_007244 [Vitis vinifera];ref|XP_039683449.1|uncharacterized protein LOC120576894 [Medicago truncatula];ref|XP_024631910.1|uncharacterized protein LOC112419132 [Medicago truncatula];ref|XP_029130899.1|uncharacte…	IPR025452;IPR004242;noIPR;noIPR	Domain of unknown function DUF4218;Transposon, En/Spm-like;Transposon, En/Spm-like;Transposon, En/Spm-like	;;;	;;;	;;;							non	No_hits	#	#	#	#	#	#	#	#	#	#	#	#	#	#	#	#	#	#
Glur_chr1.g005290.1	Glur_chr1	3300973	3302854	-	583	Transcription factor TCP3	583	ref|XP_004510040.1|transcription factor TCP4-like [Cicer arietinum]	XP_004510040	Cicer arietinum	2.4e-164	405	412	0.7621	20	2.4e-164	0.681	ref|XP_004510040.1|transcription factor TCP4-like [Cicer arietinum];gb|PNX99635.1|transcription factor TCP4-like protein [Trifolium pratense];ref|XP_045801520.1|transcription factor TCP4-like [Trifolium pratense];ref|XP_027354622.1|transcription factor TCP3-like [Abrus precatorius];ref|XP_013445507.1|transcription factor TCP4 [Medicago truncatula]/gb|KEH19533.1|TCP family transcription factor [Me…	IPR017887;noIPR;noIPR;noIPR;noIPR;noIPR;noIPR;noIPR;IPR005333;noIPR;IPR017887	Transcription factor TCP subgroup;Transcription factor TCP subgroup;Transcription factor TCP subgroup;Transcription factor TCP subgroup;Transcription factor TCP subgroup;Transcription factor TCP subgroup;Transcription factor TCP subgroup;Transcription factor TCP subgroup;Transcription factor, TCP;Transcription factor, TCP;Transcription factor TCP subgroup	;;;;;;;;GO:0003700;;	;;;;;;;;DNA-binding transcription factor activity;;	;;;;;;;;Molecular Function;;			2	GO:0003677;GO:0003700	DNA binding;DNA-binding transcription factor activity	Molecular Function;Molecular Function	non	3827.XP_004510040.1	7.436e-154	504	28JNR@1|root,2QRP9@2759|Eukaryota,37MB1@33090|Viridiplantae,3GAI7@35493|Streptophyta,4JM4N@91835|fabids	35493|Streptophyta	K	Transcription factor TCP4-like	TCP3	GO:0000003,GO:0003006,GO:0003674,GO:0003676,GO:0003677,GO:0003700,GO:0005488,GO:0006355,GO:0007275,GO:0008150,GO:0009653,GO:0009719,GO:0009725,GO:0009733,GO:0009790,GO:0009791,GO:0009793,GO:0009889,GO:0009965,GO:0009987,GO:0010016,GO:0010033,GO:0010154,GO:0010468,GO:0010556,GO:0019219,GO:0019222,GO:0022414,GO:0030154,GO:0031323,GO:0031326,GO:0032501,GO:0032502,GO:0040034,GO:0042221,GO:0045962,GO:…	-	-	-	-	-	-	-	-	-	-
Glur_chr1.g005360.1	Glur_chr1	3419850	3420467	+	82	---NA---	82																							non	No_hits	#	#	#	#	#	#	#	#	#	#	#	#	#	#	#	#	#	#
Glur_chr1.g005370.1	Glur_chr1	3420514	3421758	-	207	Replication protein A 70 kDa DNA-binding subunit A	207	gb|QHN93217.1|Replication factor A protein [Arachis hypogaea]	QHN93217	Arachis hypogaea	9.3e-48	174	174	0.6609	20	9.3e-48	0.6527	gb|QHN93217.1|Replication factor A protein [Arachis hypogaea];gb|QHN88550.1|Replication protein A 70 kDa DNA-binding subunit A [Arachis hypogaea];ref|XP_016207291.1|replication protein A 70 kDa DNA-binding subunit C [Arachis ipaensis];gb|QHN76282.1|Replication protein A 70 kDa DNA-binding subunit B [Arachis hypogaea];ref|XP_020989608.1|uncharacterized protein LOC107469794 [Arachis duranensis];ref…	IPR012340;IPR012340;IPR003871;noIPR;IPR012340	Nucleic acid-binding, OB-fold;Nucleic acid-binding, OB-fold;Domain of unknown function DUF223;Domain of unknown function DUF223;Nucleic acid-binding, OB-fold	;;;;	;;;;	;;;;			1	GO:0006259	DNA metabolic process	Biological Process	non	161934.XP_010668249.1	2.827e-25	113	COG1599@1|root,KOG0851@2759|Eukaryota,37YI1@33090|Viridiplantae,3GNV5@35493|Streptophyta	35493|Streptophyta	L	Encoded by	-	-	-	ko:K07466	ko03030,ko03420,ko03430,ko03440,ko03460,map03030,map03420,map03430,map03440,map03460	M00288	-	-	ko00000,ko00001,ko00002,ko03000,ko03032,ko03400	-	-	-
Glur_chr1.g005450.1	Glur_chr1	3474195	3475932	+	108	RNA polymerase II elongation factor	108	ref|XP_030929908.1|uncharacterized protein LOC115955741 [Quercus lobata]/ref|XP_030929907.1|uncharacterized protein LOC115955741 [Quercus lobata]	XP_030929908;XP_030929907	Quercus lobata	2.1e-33	222	80	0.825	20	2.1e-33	0.8031	ref|XP_030929907.1|uncharacterized protein LOC115955741 [Quercus lobata]/ref|XP_030929908.1|uncharacterized protein LOC115955741 [Quercus lobata];gb|KAF3973790.1|hypothetical protein CMV_002815 [Castanea mollissima];ref|XP_023891806.1|uncharacterized protein LOC112003820 [Quercus suber]/gb|POE61513.1|hypothetical protein CFP56_21480 [Quercus suber];ref|XP_019431115.1|PREDICTED: uncharacterized pr…	noIPR;IPR001236	AWPM-19-like;Lactate/malate dehydrogenase, N-terminal	;GO:0016491	;oxidoreductase activity	;Molecular Function			4	GO:0003746;GO:0006414;GO:0016021;GO:0016491	translation elongation factor activity;translational elongation;integral component of membrane;oxidoreductase activity	Molecular Function;Biological Process;Cellular Component;Molecular Function	non	981085.XP_010092391.1	2.368e-28	117	28SB7@1|root,2QVN1@2759|Eukaryota,37S0H@33090|Viridiplantae,3GG49@35493|Streptophyta,4JP38@91835|fabids	35493|Streptophyta	-	-	-	-	-	-	-	-	-	-	-	-	-	-
Glur_chr1.g005460.1	Glur_chr1	3480136	3480960	-	274	exocyst complex component EXO70B1	274	ref|XP_027335853.1|exocyst complex component EXO70B1-like [Abrus precatorius]	XP_027335853	Abrus precatorius	3.1e-94	641	234	0.7821	20	3.1e-94	0.7441	ref|XP_027335853.1|exocyst complex component EXO70B1-like [Abrus precatorius];ref|XP_004500325.1|exocyst complex component EXO70B1-like [Cicer arietinum];ref|XP_028768944.1|exocyst complex component EXO70B1 [Prosopis alba];dbj|GAU27260.1|hypothetical protein TSUD_125410 [Trifolium subterraneum];ref|XP_045820735.1|exocyst complex component EXO70B1-like [Trifolium pratense]/gb|PNY10162.1|exocyst co…	noIPR;IPR004140;noIPR;IPR016159	Zinc finger, CCHC-type superfamily;Exocyst complex component Exo70;Exocyst complex component Exo70;Cullin repeat-like-containing domain superfamily	;GO:0000145/GO:0006887;;	;exocyst/exocytosis;;	;Cellular Component/Biological Process;;			3	GO:0005737;GO:0006810;GO:0009987	cytoplasm;transport;cellular process	Cellular Component;Biological Process;Biological Process	non	3827.XP_004500325.1	5.568e-83	283	KOG2344@1|root,KOG2344@2759|Eukaryota,37I3J@33090|Viridiplantae,3GD6Y@35493|Streptophyta,4JMWT@91835|fabids	35493|Streptophyta	U	Exocyst subunit exo70 family protein	-	GO:0000145,GO:0001101,GO:0002237,GO:0002238,GO:0002831,GO:0002833,GO:0003674,GO:0005488,GO:0005515,GO:0005575,GO:0005576,GO:0005615,GO:0005622,GO:0005623,GO:0005634,GO:0005737,GO:0005829,GO:0005886,GO:0005938,GO:0006810,GO:0006887,GO:0006950,GO:0006952,GO:0008150,GO:0009414,GO:0009415,GO:0009605,GO:0009607,GO:0009617,GO:0009620,GO:0009628,GO:0009787,GO:0009789,GO:0009966,GO:0009967,GO:0009987,GO:…	-	ko:K07195	ko04910,map04910	-	-	-	ko00000,ko00001,ko03036,ko04131	-	-	-
Glur_chr1.g005470.1	Glur_chr1	3483289	3486189	+	460	replication protein A 70 kDa DNA-binding subunit-like	460	gb|KAF1896544.1|hypothetical protein Lal_00034242 [Lupinus albus]	KAF1896544	Lupinus albus	7.9e-128	503	509	0.6071	20	7.9e-128	0.5708	gb|KAF1896544.1|hypothetical protein Lal_00034242 [Lupinus albus];ref|XP_019437634.1|PREDICTED: replication protein A 70 kDa DNA-binding subunit-like [Lupinus angustifolius];gb|KAF1854934.1|hypothetical protein Lal_00038249 [Lupinus albus];gb|KAF1865958.1|hypothetical protein Lal_00041655, partial [Lupinus albus];gb|KAF1866525.1|hypothetical protein Lal_00017908 [Lupinus albus];gb|KAF1877350.1|hy…	IPR003871;IPR012340;IPR012340;IPR012340;noIPR;noIPR;IPR004591;noIPR;noIPR;IPR012340;IPR012340;IPR012340	Domain of unknown function DUF223;Nucleic acid-binding, OB-fold;Nucleic acid-binding, OB-fold;Nucleic acid-binding, OB-fold;Nucleic acid-binding, OB-fold;Nucleic acid-binding, OB-fold;Replication factor A protein 1;Replication factor A protein 1;Replication factor A protein 1;Nucleic acid-binding, OB-fold;Nucleic acid-binding, OB-fold;Nucleic acid-binding, OB-fold	;;;;;;GO:0006260/GO:0005634/GO:0006281/GO:0003677/GO:0006310;;;;;	;;;;;;DNA replication/nucleus/DNA repair/DNA binding/DNA recombination;;;;;	;;;;;;Biological Process/Cellular Component/Biological Process/Molecular Function/Biological Process;;;;;			5	GO:0003677;GO:0005634;GO:0006260;GO:0006281;GO:0006310	DNA binding;nucleus;DNA replication;DNA repair;DNA recombination	Molecular Function;Cellular Component;Biological Process;Biological Process;Biological Process	non	3880.AES86792	9.382e-69	250	COG1599@1|root,KOG0851@2759|Eukaryota	2759|Eukaryota	L	DNA recombination	-	-	-	ko:K07466	ko03030,ko03420,ko03430,ko03440,ko03460,map03030,map03420,map03430,map03440,map03460	M00288	-	-	ko00000,ko00001,ko00002,ko03000,ko03032,ko03400	-	-	-
Glur_chr1.g005490.1	Glur_chr1	3495088	3497634	+	295	ycf45 isoform B	295	gb|RZC08843.1|putative protein ycf45 isoform B [Glycine soja]	RZC08843	Glycine soja	2.2e-139	386	265	0.8566	20	2.2e-139	0.8554	gb|RZC08843.1|putative protein ycf45 isoform B [Glycine soja];ref|XP_027186259.1|uncharacterized protein ycf45 isoform X3 [Cicer arietinum];gb|KAG4390124.1|hypothetical protein GLYMA_06G232100v4 [Glycine max]/gb|KAH1127265.1|hypothetical protein GYH30_016011 [Glycine max];gb|KAG4390125.1|hypothetical protein GLYMA_06G232100v4 [Glycine max]/gb|KAH1127266.1|hypothetical protein GYH30_016011 [Glycin…	IPR027417;IPR003959;noIPR;noIPR;noIPR;IPR027417	P-loop containing nucleoside triphosphate hydrolase;ATPase, AAA-type, core;ATPase, AAA-type, core;ATPase, AAA-type, core;ATPase, AAA-type, core;P-loop containing nucleoside triphosphate hydrolase	;GO:0016887/GO:0005524;;;;	;ATP hydrolysis activity/ATP binding;;;;	;Molecular Function/Molecular Function;;;;	EC:3.6.1.15	Nucleoside-triphosphate phosphatase	2	GO:0000166;GO:0016787	nucleotide binding;hydrolase activity	Molecular Function;Molecular Function	non	3847.GLYMA06G34250.2	9.094e-126	408	COG3854@1|root,2QQ4X@2759|Eukaryota,37K6B@33090|Viridiplantae,3GFK9@35493|Streptophyta,4JMNG@91835|fabids	35493|Streptophyta	O	AAA domain (dynein-related subfamily)	-	-	-	-	-	-	-	-	-	-	-	-
Glur_chr1.g005500.1	Glur_chr1	3498665	3509264	+	778	putative AAA domain-containing protein, R3H	778	ref|XP_012575310.1|uncharacterized protein ycf45 isoform X4 [Cicer arietinum]	XP_012575310	Cicer arietinum	0	534	400	0.93	20	0	0.8711	ref|XP_012575310.1|uncharacterized protein ycf45 isoform X4 [Cicer arietinum];ref|XP_004514348.1|uncharacterized protein ycf45 isoform X1 [Cicer arietinum];ref|XP_003525995.1|protein SEEDLING PLASTID DEVELOPMENT 1 [Glycine max]/ref|XP_028237618.1|uncharacterized protein ycf45 [Glycine soja]/gb|KAG5020283.1|hypothetical protein JHK87_016138 [Glycine soja]/gb|KAG5032623.1|hypothetical protein JHK85…	IPR027417;IPR045358;IPR045735;noIPR;noIPR;noIPR;noIPR;noIPR;noIPR;IPR034081	P-loop containing nucleoside triphosphate hydrolase;Ty3 transposon capsid-like protein;Stage III sporulation protein AA, AAA+ ATPase domain;Stage III sporulation protein AA, AAA+ ATPase domain;Stage III sporulation protein AA, AAA+ ATPase domain;Stage III sporulation protein AA, AAA+ ATPase domain;Stage III sporulation protein AA, AAA+ ATPase domain;Stage III sporulation protein AA, AAA+ ATPase d…	;;;;;;;;;	;;;;;;;;;	;;;;;;;;;	EC:3	Hydrolases	3	GO:0000166;GO:0016020;GO:0016787	nucleotide binding;membrane;hydrolase activity	Molecular Function;Cellular Component;Molecular Function	non	3847.GLYMA06G34250.2	6.665e-200	647	COG3854@1|root,2QQ4X@2759|Eukaryota,37K6B@33090|Viridiplantae,3GFK9@35493|Streptophyta,4JMNG@91835|fabids	35493|Streptophyta	O	AAA domain (dynein-related subfamily)	-	-	-	-	-	-	-	-	-	-	-	-
Glur_chr1.g005510.1	Glur_chr1	3511480	3512229	+	78	ribonuclease H	78	dbj|GAU41147.1|hypothetical protein TSUD_190470 [Trifolium subterraneum]	GAU41147	Trifolium subterraneum	2.7e-11	645	48	0.7292	20	2.7e-11	0.6459	dbj|GAU41147.1|hypothetical protein TSUD_190470 [Trifolium subterraneum];gb|MCH86112.1|RNA-directed DNA polymerase (Reverse transcriptase) [Trifolium medium];gb|KHN28814.1|hypothetical protein glysoja_042172, partial [Glycine soja]/gb|KHN40079.1|hypothetical protein glysoja_009456, partial [Glycine soja];gb|KAH1203561.1|hypothetical protein GmHk_17G049774 [Glycine max];gb|KYP52498.1|hypothetical …								1	GO:0005488	binding	Molecular Function	non	No_hits	#	#	#	#	#	#	#	#	#	#	#	#	#	#	#	#	#	#
Glur_chr1.g005640.1	Glur_chr1	3556463	3557859	+	134	---NA---	134																							non	No_hits	#	#	#	#	#	#	#	#	#	#	#	#	#	#	#	#	#	#
Glur_chr1.g005650.1	Glur_chr1	3564129	3564596	+	155	---NA---	155												noIPR	L10-interacting MYB domain-containing protein										non	No_hits	#	#	#	#	#	#	#	#	#	#	#	#	#	#	#	#	#	#
Glur_chr1.g005690.1	Glur_chr1	3579679	3580751	+	171	putative transposase	171	gb|TKY56775.1|HGWP repeat containing protein [Spatholobus suberectus]	TKY56775	Spatholobus suberectus	4.7e-54	381	127	0.7638	20	4.7e-54	0.7309	gb|TKY56775.1|HGWP repeat containing protein [Spatholobus suberectus];ref|XP_016178629.1|uncharacterized protein LOC107621105 [Arachis ipaensis];gb|QCE11294.1|putative transposase [Vigna unguiculata];ref|XP_039683863.1|uncharacterized protein LOC112416289 [Medicago truncatula];ref|XP_024639310.1|uncharacterized protein LOC112421799 isoform X3 [Medicago truncatula];ref|XP_039686766.1|uncharacteriz…	IPR004252;noIPR;noIPR	Probable transposase, Ptta/En/Spm, plant;Probable transposase, Ptta/En/Spm, plant;Probable transposase, Ptta/En/Spm, plant	;;	;;	;;							non	No_hits	#	#	#	#	#	#	#	#	#	#	#	#	#	#	#	#	#	#
Glur_chr1.g005700.1	Glur_chr1	3582060	3583480	-	104	---NA---	104																							non	No_hits	#	#	#	#	#	#	#	#	#	#	#	#	#	#	#	#	#	#
Glur_chr1.g005710.1	Glur_chr1	3583873	3590389	-	221	Retrovirus-related Pol polyprotein from transposon TNT 1-94	221	gb|KYP64173.1|Retrovirus-related Pol polyprotein from transposon TNT 1-94, partial [Cajanus cajan]	KYP64173	Cajanus cajan	5.5e-09	814	128	0.5156	2	5.5e-09	0.6481	gb|KYP64173.1|Retrovirus-related Pol polyprotein from transposon TNT 1-94, partial [Cajanus cajan];gb|KHN16351.1|hypothetical protein glysoja_041445, partial [Glycine soja]												non	No_hits	#	#	#	#	#	#	#	#	#	#	#	#	#	#	#	#	#	#
Glur_chr1.g005730.1	Glur_chr1	3593133	3593417	-	94	arabinogalactan peptide 23-like	94	gb|AFK41933.1|unknown [Lotus japonicus]	AFK41933	Lotus japonicus	1.6e-22	58	58	0.8448	20	1.6e-22	0.805	gb|AFK41933.1|unknown [Lotus japonicus];gb|KYP74045.1|hypothetical protein KK1_006713 [Cajanus cajan];ref|XP_007145637.1|hypothetical protein PHAVU_007G255800g [Phaseolus vulgaris]/gb|ESW17631.1|hypothetical protein PHAVU_007G255800g [Phaseolus vulgaris];ref|XP_019455233.1|PREDICTED: arabinogalactan peptide 23-like [Lupinus angustifolius]/gb|OIW05201.1|hypothetical protein TanjilG_19832 [Lupinus …	IPR044702;noIPR	Arabinogalactan protein 23/40;Arabinogalactan protein 23/40	;	;	;			1	GO:0016020	membrane	Cellular Component	non	No_hits	#	#	#	#	#	#	#	#	#	#	#	#	#	#	#	#	#	#
Glur_chr1.g005850.1	Glur_chr1	3673542	3677480	+	663	protein SIEVE ELEMENT OCCLUSION B	663	ref|XP_027366758.1|protein SIEVE ELEMENT OCCLUSION B-like [Abrus precatorius]	XP_027366758	Abrus precatorius	0	666	661	0.8805	20	0	0.8256	ref|XP_027366758.1|protein SIEVE ELEMENT OCCLUSION B-like [Abrus precatorius];ref|XP_028219627.1|protein SIEVE ELEMENT OCCLUSION B-like [Glycine soja]/gb|KHN13158.1|hypothetical protein glysoja_040438 [Glycine soja]/gb|RZB44936.1|Protein SIEVE ELEMENT OCCLUSION B isoform A [Glycine soja];ref|XP_027364603.1|protein SIEVE ELEMENT OCCLUSION B-like [Abrus precatorius];ref|NP_001241224.1|sieve element…	IPR027944;IPR027942;IPR039299;noIPR	Sieve element occlusion, C-terminal;Sieve element occlusion, N-terminal;Protein SIEVE ELEMENT OCCLUSION;Protein SIEVE ELEMENT OCCLUSION	;;GO:0010088;	;;phloem development;	;;Biological Process;			1	GO:0048856	anatomical structure development	Biological Process	non	3847.GLYMA20G34670.1	8.738e-296	919	28JSW@1|root,2SJ4F@2759|Eukaryota,37Y6T@33090|Viridiplantae,3GN90@35493|Streptophyta,4JTSI@91835|fabids	35493|Streptophyta	S	Sieve element occlusion	-	-	-	-	-	-	-	-	-	-	-	-
Glur_chr1.g006010.1	Glur_chr1	3809152	3809415	-	87	---NA---	87																							non	No_hits	#	#	#	#	#	#	#	#	#	#	#	#	#	#	#	#	#	#
Glur_chr1.g006120.1	Glur_chr1	3858746	3859084	+	112	hypothetical protein TSUD_34260	112	dbj|GAU42782.1|hypothetical protein TSUD_34260 [Trifolium subterraneum]	GAU42782	Trifolium subterraneum	3.2e-15	396	108	0.6296	20	3.2e-15	0.6019	dbj|GAU42782.1|hypothetical protein TSUD_34260 [Trifolium subterraneum];gb|MCI04495.1|hypothetical protein [Trifolium medium];ref|XP_045824010.1|uncharacterized protein LOC123916574 [Trifolium pratense]/ref|XP_045824011.1|uncharacterized protein LOC123916574 [Trifolium pratense];gb|PNX82560.1|hypothetical protein L195_g038589 [Trifolium pratense];ref|XP_045808534.1|uncharacterized protein LOC1239…	noIPR;noIPR;noIPR	Pyridoxal phosphate-dependent transferase;Pyridoxal phosphate-dependent transferase;Pyridoxal phosphate-dependent transferase	;;	;;	;;							TE	3827.XP_004514654.1	2.255e-08	59	2E8ZT@1|root,2SFE3@2759|Eukaryota,37ZIE@33090|Viridiplantae,3GPEW@35493|Streptophyta	35493|Streptophyta	S	Plant transposase (Ptta/En/Spm family)	-	-	-	-	-	-	-	-	-	-	-	-
Glur_chr1.g006160.1	Glur_chr1	3873849	3875063	+	181	zf-CCHC domain-containing protein	181	gb|RDX96792.1|hypothetical protein CR513_20506, partial [Mucuna pruriens]	RDX96792	Mucuna pruriens	2e-11	374	93	0.6452	15	2e-11	0.5766	gb|RDX96792.1|hypothetical protein CR513_20506, partial [Mucuna pruriens];gb|QCQ81933.1|hypothetical protein [Ammopiptanthus mongolicus];gb|RDX66798.1|hypothetical protein CR513_54401, partial [Mucuna pruriens];gb|RDX88301.1|hypothetical protein CR513_30125, partial [Mucuna pruriens];gb|KYP69656.1|hypothetical protein KK1_008856 [Cajanus cajan];gb|KYP38732.1|hypothetical protein KK1_040005 [Cajan…	noIPR;noIPR;noIPR;noIPR;noIPR	Nucleic acid-binding, OB-fold;Nucleic acid-binding, OB-fold;Nucleic acid-binding, OB-fold;Nucleic acid-binding, OB-fold;Nucleic acid-binding, OB-fold	;;;;	;;;;	;;;;							non	No_hits	#	#	#	#	#	#	#	#	#	#	#	#	#	#	#	#	#	#
Glur_chr1.g006230.1	Glur_chr1	3935527	3940031	+	663	protein SIEVE ELEMENT OCCLUSION B	663	ref|XP_027366758.1|protein SIEVE ELEMENT OCCLUSION B-like [Abrus precatorius]	XP_027366758	Abrus precatorius	0	666	670	0.8328	20	0	0.7813	ref|XP_027366758.1|protein SIEVE ELEMENT OCCLUSION B-like [Abrus precatorius];ref|XP_028219627.1|protein SIEVE ELEMENT OCCLUSION B-like [Glycine soja]/gb|KHN13158.1|hypothetical protein glysoja_040438 [Glycine soja]/gb|RZB44936.1|Protein SIEVE ELEMENT OCCLUSION B isoform A [Glycine soja];ref|NP_001241224.1|sieve element occlusion s [Glycine max]/gb|KAG4910972.1|hypothetical protein JHK87_057088 […	IPR027944;IPR027942;noIPR;IPR039299	Sieve element occlusion, C-terminal;Sieve element occlusion, N-terminal;Sieve element occlusion, N-terminal;Protein SIEVE ELEMENT OCCLUSION	;;;GO:0010088	;;;phloem development	;;;Biological Process			1	GO:0048856	anatomical structure development	Biological Process	non	3847.GLYMA20G34670.1	1.133e-273	856	28JSW@1|root,2SJ4F@2759|Eukaryota,37Y6T@33090|Viridiplantae,3GN90@35493|Streptophyta,4JTSI@91835|fabids	35493|Streptophyta	S	Sieve element occlusion	-	-	-	-	-	-	-	-	-	-	-	-
Glur_chr1.g006350.1	Glur_chr1	3977130	3978604	+	123	EEF1A lysine methyltransferase 2	123	gb|KAF7811304.1|EEF1A lysine methyltransferase 2 [Senna tora]	KAF7811304	Senna tora	1e-20	343	61	0.8361	20	1e-20	0.8306	gb|KAF7811304.1|EEF1A lysine methyltransferase 2 [Senna tora];ref|XP_027351848.1|EEF1A lysine methyltransferase 2 [Abrus precatorius];gb|RDY11144.1|EEF1A lysine methyltransferase 2 [Mucuna pruriens];gb|KAG5079526.1|hypothetical protein JHK86_003591 [Glycine max];dbj|GAU32765.1|hypothetical protein TSUD_323330 [Trifolium subterraneum];ref|XP_045793532.1|EEF1A lysine methyltransferase 2 [Trifolium …	noIPR;noIPR	Putative nuclease HARBI1-like;Putative nuclease HARBI1-like	;	;	;	EC:2.1.1	Transferring one-carbon groups	4	GO:0005737;GO:0009987;GO:0016740;GO:0036211	cytoplasm;cellular process;transferase activity;protein modification process	Cellular Component;Biological Process;Molecular Function;Biological Process	non	3827.XP_004492976.1	1.225e-17	87	KOG1271@1|root,KOG1271@2759|Eukaryota,37Q6P@33090|Viridiplantae,3GBXY@35493|Streptophyta,4JG15@91835|fabids	35493|Streptophyta	J	S-adenosyl-L-methionine-dependent protein-lysine N- methyltransferase that methylates elongation factor 1-alpha	-	-	-	-	-	-	-	-	-	-	-	-
Glur_chr1.g006420.1	Glur_chr1	4015582	4022238	-	603	zinc finger BED domain-containing protein RICESLEEPER 2-like	603	ref|XP_029125336.1|zinc finger BED domain-containing protein RICESLEEPER 1 [Cajanus cajan]/ref|XP_020204326.1|zinc finger BED domain-containing protein RICESLEEPER 1 [Cajanus cajan]/ref|XP_020204333.1|zinc finger BED domain-containing protein RICESLEEPER 1 [Cajanus cajan]	XP_029125336;XP_020204326;XP_020204333	Cajanus cajan	0	604	494	0.7166	20	0	0.7492	ref|XP_020204326.1|zinc finger BED domain-containing protein RICESLEEPER 1 [Cajanus cajan]/ref|XP_020204333.1|zinc finger BED domain-containing protein RICESLEEPER 1 [Cajanus cajan]/ref|XP_029125336.1|zinc finger BED domain-containing protein RICESLEEPER 1 [Cajanus cajan];gb|KYP38025.1|Putative AC transposase [Cajanus cajan];gb|KYP38024.1|Putative AC transposase [Cajanus cajan];gb|PNX80618.1|AC t…	noIPR;noIPR;IPR045259;noIPR;IPR012337;noIPR	Nucleic acid-binding, OB-fold;Nucleic acid-binding, OB-fold;Transposase-like protein DAYSLEEPER;Transposase-like protein DAYSLEEPER;Ribonuclease H-like superfamily;Ribonuclease H-like superfamily	;;;;;	;;;;;	;;;;;			3	GO:0003677;GO:0005515;GO:0016020	DNA binding;protein binding;membrane	Molecular Function;Molecular Function;Cellular Component	non	3694.POPTR_0012s05700.1	1.302e-103	359	KOG1121@1|root,KOG1121@2759|Eukaryota,37MSF@33090|Viridiplantae,3GDM8@35493|Streptophyta,4JSAI@91835|fabids	35493|Streptophyta	L	Zinc finger BED domain-containing protein	-	-	-	-	-	-	-	-	-	-	-	-
Glur_chr1.g006440.1	Glur_chr1	4042748	4043977	-	85	protein ENHANCED DISEASE RESISTANCE 2-like	85	gb|TKY51590.1|ENHANCED DISEASE RESISTANCE 2 [Spatholobus suberectus]	TKY51590	Spatholobus suberectus	7.3e-08	703	30	0.8667	20	7.3e-08	0.8282	gb|TKY51590.1|ENHANCED DISEASE RESISTANCE 2 [Spatholobus suberectus];ref|XP_024638569.2|protein ENHANCED DISEASE RESISTANCE 2-like [Medicago truncatula]/gb|AES62138.1|pleckstrin-like (PH) and lipid-binding START domain protein [Medicago truncatula];gb|RHN81488.1|putative protein ENHANCED DISEASE RESISTANCE 2, PH domain, START [Medicago truncatula];ref|XP_004496270.1|protein ENHANCED DISEASE RESIS…	noIPR;noIPR	Ribonuclease H-like domain, plant type;Ribonuclease H-like domain, plant type	;	;	;			1	GO:0008289	lipid binding	Molecular Function	non	3880.AES62138	1.669e-06	53	28I9F@1|root,2QQJT@2759|Eukaryota,37N7C@33090|Viridiplantae,3G7Y8@35493|Streptophyta,4JM5G@91835|fabids	35493|Streptophyta	T	Protein ENHANCED DISEASE RESISTANCE 2-like	-	-	-	-	-	-	-	-	-	-	-	-
Glur_chr1.g006450.1	Glur_chr1	4046187	4047722	-	175	Methyl-CpG-binding domain-containing protein 2	175	gb|KAH1264016.1|Methyl-CpG-binding domain-containing protein 2 [Glycine max]	KAH1264016	Glycine max	3.7e-19	224	68	0.7794	20	3.7e-19	0.7471	gb|KAH1264016.1|Methyl-CpG-binding domain-containing protein 2 [Glycine max];gb|KAG5058988.1|hypothetical protein JHK87_000017 [Glycine soja];ref|XP_003517246.1|methyl-CpG-binding domain-containing protein 2 [Glycine max]/ref|XP_006572919.1|methyl-CpG-binding domain-containing protein 2 [Glycine max]/ref|XP_014619169.1|methyl-CpG-binding domain-containing protein 2 [Glycine max]/ref|XP_014619184.…								1	GO:0005488	binding	Molecular Function	non	3847.GLYMA01G00520.2	4.489e-17	87	KOG4161@1|root,KOG4161@2759|Eukaryota,37JJQ@33090|Viridiplantae,3GES3@35493|Streptophyta,4JE0Y@91835|fabids	35493|Streptophyta	BK	methyl-CpG-binding domain-containing protein 2-like	MBD12	GO:0000166,GO:0003674,GO:0003676,GO:0003677,GO:0005488,GO:0005515,GO:0005575,GO:0005622,GO:0005623,GO:0005634,GO:0008327,GO:0019899,GO:0036094,GO:0043226,GO:0043227,GO:0043229,GO:0043231,GO:0043565,GO:0044424,GO:0044464,GO:0097159,GO:1901265,GO:1901363	-	-	-	-	-	-	-	-	-	-
Glur_chr1.g006460.1	Glur_chr1	4052577	4053066	+	129	IRK-interacting protein	129	gb|AFK47175.1|unknown [Lotus japonicus]	AFK47175	Lotus japonicus	8.6e-24	488	70	0.8857	20	8.6e-24	0.8304	gb|AFK47175.1|unknown [Lotus japonicus];gb|KOM30301.1|hypothetical protein LR48_Vigan1091s001300 [Vigna angularis];ref|XP_027342098.1|IRK-interacting protein [Abrus precatorius];ref|XP_017411322.1|PREDICTED: IRK-interacting protein [Vigna angularis];gb|KAG2411131.1|IRK-interacting protein [Vigna angularis]/dbj|BAT72678.1|hypothetical protein VIGAN_01010600 [Vigna angularis var. angularis];ref|XP_…	IPR042316;noIPR	IRK-interacting protein-like;IRK-interacting protein-like	;	;	;			1	GO:0003677	DNA binding	Molecular Function	non	3827.XP_004503320.1	3.227e-18	89	28JMF@1|root,2QVS3@2759|Eukaryota,37SQU@33090|Viridiplantae,3G7SC@35493|Streptophyta,4JIBA@91835|fabids	35493|Streptophyta	-	-	-	-	-	-	-	-	-	-	-	-	-	-
Glur_chr1.g006510.1	Glur_chr1	4094573	4095541	+	292	pentatricopeptide repeat-containing protein At1g77360, mitochondrial	292	ref|XP_004503139.1|pentatricopeptide repeat-containing protein At1g77360, mitochondrial-like [Cicer arietinum]	XP_004503139	Cicer arietinum	3.7e-170	482	322	0.8261	20	3.7e-170	0.7808	ref|XP_004503139.1|pentatricopeptide repeat-containing protein At1g77360, mitochondrial-like [Cicer arietinum];ref|XP_024635812.1|pentatricopeptide repeat-containing protein At1g77360, mitochondrial [Medicago truncatula]/gb|KEH34676.1|PPR containing plant-like protein [Medicago truncatula]/gb|RHN68216.1|putative pentatricopeptide [Medicago truncatula];gb|PNX95975.1|pentatricopeptide repeat-contai…	IPR002885;IPR011990;IPR002885;IPR011990;IPR002885;noIPR;noIPR;noIPR;IPR002885;IPR002885	Pentatricopeptide repeat;Tetratricopeptide-like helical domain superfamily;Pentatricopeptide repeat;Tetratricopeptide-like helical domain superfamily;Pentatricopeptide repeat;Pentatricopeptide repeat;Pentatricopeptide repeat;Pentatricopeptide repeat;Pentatricopeptide repeat;Pentatricopeptide repeat	;GO:0005515;;GO:0005515;;;;;;	;protein binding;;protein binding;;;;;;	;Molecular Function;;Molecular Function;;;;;;			1	GO:0005515	protein binding	Molecular Function	non	3827.XP_004503139.1	1.114e-151	482	KOG4197@1|root,KOG4197@2759|Eukaryota,37PVC@33090|Viridiplantae,3GFYV@35493|Streptophyta,4JGEA@91835|fabids	35493|Streptophyta	U	Pentatricopeptide repeat-containing protein At1g77360, mitochondrial-like	-	-	-	-	-	-	-	-	-	-	-	-
Glur_chr1.g006520.1	Glur_chr1	4099262	4100542	-	111	---NA---	111																							non	No_hits	#	#	#	#	#	#	#	#	#	#	#	#	#	#	#	#	#	#
Glur_chr1.g006530.1	Glur_chr1	4104169	4104462	-	97	---NA---	97																							non	No_hits	#	#	#	#	#	#	#	#	#	#	#	#	#	#	#	#	#	#
Glur_chr1.g006540.1	Glur_chr1	4107806	4109437	+	89	---NA---	89																							non	No_hits	#	#	#	#	#	#	#	#	#	#	#	#	#	#	#	#	#	#
Glur_chr1.g006630.1	Glur_chr1	4228016	4232697	+	860	Glutamate receptor 2.7	860	gb|KYP40491.1|Glutamate receptor 2.7 [Cajanus cajan]/ref|XP_029124982.1|glutamate receptor 2.8 [Cajanus cajan]	XP_029124982;KYP40491	Cajanus cajan	0	851	863	0.8598	20	0	0.8545	ref|XP_029124982.1|glutamate receptor 2.8 [Cajanus cajan]/gb|KYP40491.1|Glutamate receptor 2.7 [Cajanus cajan];ref|XP_028236799.1|glutamate receptor 2.9-like [Glycine soja]/gb|KHN27605.1|Glutamate receptor 2.7 [Glycine soja]/gb|RZC08861.1|Glutamate receptor 2.7 isoform A [Glycine soja];ref|XP_003526006.1|glutamate receptor 2.9 [Glycine max]/gb|KAG4390136.1|hypothetical protein GLYMA_06G233600v4 […	IPR001320;IPR001638;noIPR;IPR001828;noIPR;noIPR;IPR017103;noIPR;noIPR;noIPR;IPR044440;noIPR;noIPR;IPR028082	Ionotropic glutamate receptor;Solute-binding protein family 3/N-terminal domain of MltF;Solute-binding protein family 3/N-terminal domain of MltF;Receptor, ligand binding region;Receptor, ligand binding region;Receptor, ligand binding region;Ionotropic glutamate receptor, plant;Ionotropic glutamate receptor, plant;Ionotropic glutamate receptor, plant;Ionotropic glutamate receptor, plant;Plant glu…	GO:0015276/GO:0016020;;;;;;;;;;;;;	ligand-gated ion channel activity/membrane;;;;;;;;;;;;;	Molecular Function/Cellular Component;;;;;;;;;;;;;	EC:7	Translocases	5	GO:0005886;GO:0015276;GO:0016021;GO:0034220;GO:0038023	plasma membrane;ligand-gated ion channel activity;integral component of membrane;ion transmembrane transport;signaling receptor activity	Cellular Component;Molecular Function;Cellular Component;Biological Process;Molecular Function	non	3847.GLYMA06G34880.1	0	1288	KOG1052@1|root,KOG1052@2759|Eukaryota,37QX8@33090|Viridiplantae,3GAJ2@35493|Streptophyta,4JNNU@91835|fabids	35493|Streptophyta	EPT	Glutamate-gated receptor that probably acts as non- selective cation channel	-	-	-	ko:K05387	-	-	-	-	ko00000,ko04040	1.A.10.1.10,1.A.10.1.18,1.A.10.1.7	-	-
Glur_chr1.g006640.1	Glur_chr1	4246005	4246916	-	225	---NA---	225												noIPR;noIPR	Ribonuclease H-like superfamily;Ribonuclease H-like superfamily	;	;	;							non	No_hits	#	#	#	#	#	#	#	#	#	#	#	#	#	#	#	#	#	#
Glur_chr1.g006660.1	Glur_chr1	4254174	4259719	-	448	Homogentisate 1,2-dioxygenase	448	gb|TKY66459.1|Homogentisate 1,2-dioxygenase [Spatholobus suberectus]	TKY66459	Spatholobus suberectus	0	454	445	0.964	20	0	0.9509	gb|TKY66459.1|Homogentisate 1,2-dioxygenase [Spatholobus suberectus];ref|XP_027355639.1|homogentisate 1,2-dioxygenase [Abrus precatorius];gb|QCD86956.1|homogentisate 1 [Vigna unguiculata];ref|XP_004510037.1|homogentisate 1,2-dioxygenase [Cicer arietinum];ref|XP_019449179.1|PREDICTED: homogentisate 1,2-dioxygenase [Lupinus angustifolius]/gb|OIW08233.1|hypothetical protein TanjilG_15194 [Lupinus an…	IPR005708;IPR014710;IPR005708;IPR005708;noIPR;noIPR;IPR011051	Homogentisate 1,2-dioxygenase;RmlC-like jelly roll fold;Homogentisate 1,2-dioxygenase;Homogentisate 1,2-dioxygenase;Homogentisate 1,2-dioxygenase;Homogentisate 1,2-dioxygenase;RmlC-like cupin domain superfamily	GO:0004411/GO:0006559/GO:0006570;;GO:0004411/GO:0006559/GO:0006570;GO:0004411/GO:0006559/GO:0006570;;;	homogentisate 1,2-dioxygenase activity/L-phenylalanine catabolic process/tyrosine metabolic process;;homogentisate 1,2-dioxygenase activity/L-phenylalanine catabolic process/tyrosine metabolic process;homogentisate 1,2-dioxygenase activity/L-phenylalanine catabolic process/tyrosine metabolic process;;;	Molecular Function/Biological Process/Biological Process;;Molecular Function/Biological Process/Biological Process;Molecular Function/Biological Process/Biological Process;;;	EC:1.13.11.5	Homogentisate 1,2-dioxygenase	4	GO:0003824;GO:0005488;GO:0009056;GO:0009987	catalytic activity;binding;catabolic process;cellular process	Molecular Function;Molecular Function;Biological Process;Biological Process	non	3827.XP_004510037.1	1.637e-288	886	COG3508@1|root,KOG1417@2759|Eukaryota,37HEG@33090|Viridiplantae,3GBUQ@35493|Streptophyta,4JGGK@91835|fabids	35493|Streptophyta	E	Homogentisate	HGO	GO:0003674,GO:0003824,GO:0004411,GO:0005575,GO:0005622,GO:0005623,GO:0005737,GO:0005829,GO:0006082,GO:0006520,GO:0006570,GO:0006572,GO:0006725,GO:0006807,GO:0008150,GO:0008152,GO:0009056,GO:0009063,GO:0009072,GO:0009074,GO:0009987,GO:0016054,GO:0016491,GO:0016701,GO:0016702,GO:0018958,GO:0019336,GO:0019439,GO:0019752,GO:0032787,GO:0043436,GO:0044237,GO:0044238,GO:0044248,GO:0044281,GO:0044282,GO:…	1.13.11.5	ko:K00451	ko00350,ko00643,ko01100,ko01120,map00350,map00643,map01100,map01120	M00044	R02519	RC00737	ko00000,ko00001,ko00002,ko01000	-	-	-
Glur_chr1.g006720.1	Glur_chr1	4296841	4297434	-	197	hypothetical protein MTR_2g077610	197	gb|AES66690.2|hypothetical protein MTR_2g077610 [Medicago truncatula]	AES66690	Medicago truncatula	3.8e-32	124	118	0.7034	11	3.8e-32	0.4828	gb|AES66690.2|hypothetical protein MTR_2g077610 [Medicago truncatula];gb|PKI33688.1|hypothetical protein CRG98_045921, partial [Punica granatum];gb|KAD6453850.1|hypothetical protein E3N88_08556 [Mikania micrantha];gb|KAF3955067.1|hypothetical protein CMV_019677 [Castanea mollissima];ref|XP_031404657.1|uncharacterized protein LOC116213749 [Punica granatum]/ref|XP_031404658.1|uncharacterized protei…												non	3880.AES97318	1.978e-55	199	2CZNR@1|root,2SB20@2759|Eukaryota,37WMU@33090|Viridiplantae,3GKJK@35493|Streptophyta,4JUNH@91835|fabids	35493|Streptophyta	S	Movement protein	-	-	-	-	-	-	-	-	-	-	-	-
Glur_chr1.g006790.1	Glur_chr1	4334441	4335627	-	113	Growth-regulating factor 1	113	ref|XP_027332451.1|growth-regulating factor 1-like [Abrus precatorius]	XP_027332451	Abrus precatorius	9.1e-05	578	86	0.5698	6	9.1e-05	0.5423	ref|XP_027332451.1|growth-regulating factor 1-like [Abrus precatorius];gb|KAH1212281.1|Growth-regulating factor 1 [Glycine max];gb|KAH1212282.1|Growth-regulating factor 1 [Glycine max];ref|XP_014628641.1|growth-regulating factor 1 [Glycine max]/ref|XP_028201308.1|growth-regulating factor 1-like [Glycine soja]/gb|KAG4953622.1|hypothetical protein JHK87_039216 [Glycine soja]/gb|KAG4962551.1|hypothe…	noIPR	Protein kinase-like domain superfamily										non	No_hits	#	#	#	#	#	#	#	#	#	#	#	#	#	#	#	#	#	#
Glur_chr1.g006870.1	Glur_chr1	4386757	4387448	-	174	---NA---	174												noIPR;noIPR;noIPR;noIPR	Protein SIEVE ELEMENT OCCLUSION;Protein SIEVE ELEMENT OCCLUSION;Protein SIEVE ELEMENT OCCLUSION;Protein SIEVE ELEMENT OCCLUSION	;;;	;;;	;;;							non	No_hits	#	#	#	#	#	#	#	#	#	#	#	#	#	#	#	#	#	#
Glur_chr1.g006880.1	Glur_chr1	4387469	4388311	-	280	hypothetical protein PanWU01x14_251180, partial	280	gb|PON46472.1|hypothetical protein PanWU01x14_251180, partial [Parasponia andersonii]	PON46472	Parasponia andersonii	6.4e-46	389	237	0.5401	20	6.4e-46	0.5435	gb|PON46472.1|hypothetical protein PanWU01x14_251180, partial [Parasponia andersonii];gb|EXB49850.1|hypothetical protein L484_000844 [Morus notabilis];gb|PON35554.1|hypothetical protein PanWU01x14_335450, partial [Parasponia andersonii];gb|EXB53755.1|hypothetical protein L484_022412 [Morus notabilis];gb|PON70375.1|hypothetical protein PanWU01x14_080440 [Parasponia andersonii];ref|XP_004514776.1|u…	noIPR;noIPR	Cyclic nucleotide-binding domain superfamily;Cyclic nucleotide-binding domain superfamily	;	;	;							non	No_hits	#	#	#	#	#	#	#	#	#	#	#	#	#	#	#	#	#	#
Glur_chr1.g006890.1	Glur_chr1	4388950	4389463	+	82	---NA---	82																							non	No_hits	#	#	#	#	#	#	#	#	#	#	#	#	#	#	#	#	#	#
Glur_chr1.g006930.1	Glur_chr1	4398687	4398947	-	86	---NA---	86																							non	No_hits	#	#	#	#	#	#	#	#	#	#	#	#	#	#	#	#	#	#
Glur_chr1.g007020.1	Glur_chr1	4422867	4424479	+	483	hypothetical protein PanWU01x14_251180, partial	483	gb|PON46472.1|hypothetical protein PanWU01x14_251180, partial [Parasponia andersonii]	PON46472	Parasponia andersonii	5e-43	389	299	0.495	20	5e-43	0.5552	gb|PON46472.1|hypothetical protein PanWU01x14_251180, partial [Parasponia andersonii];gb|PON35554.1|hypothetical protein PanWU01x14_335450, partial [Parasponia andersonii];gb|PON78020.1|hypothetical protein PanWU01x14_023740 [Parasponia andersonii];gb|PON50458.1|hypothetical protein PanWU01x14_223230, partial [Parasponia andersonii];gb|EXB49850.1|hypothetical protein L484_000844 [Morus notabilis]…	noIPR;noIPR;noIPR;noIPR;noIPR	DNA-binding domain superfamily;DNA-binding domain superfamily;DNA-binding domain superfamily;DNA-binding domain superfamily;DNA-binding domain superfamily	;;;;	;;;;	;;;;							non	No_hits	#	#	#	#	#	#	#	#	#	#	#	#	#	#	#	#	#	#
Glur_chr1.g007090.1	Glur_chr1	4467024	4467367	-	70	---NA---	70												noIPR;noIPR	Chromo-like domain superfamily;Chromo-like domain superfamily	;	;	;							non	No_hits	#	#	#	#	#	#	#	#	#	#	#	#	#	#	#	#	#	#
Glur_chr1.g007260.1	Glur_chr1	4541958	4548221	+	168	protein SAWADEE HOMEODOMAIN HOMOLOG 2	168	gb|AFK34129.1|unknown [Lotus japonicus]	AFK34129	Lotus japonicus	1.7e-100	228	160	0.9125	20	1.7e-100	0.8959	gb|AFK34129.1|unknown [Lotus japonicus];gb|TKY66468.1|SAWADEE HOMEODOMAIN-like 2 [Spatholobus suberectus];ref|XP_027354197.1|protein SAWADEE HOMEODOMAIN HOMOLOG 2-like [Abrus precatorius];gb|KAF7836680.1|protein SAWADEE HOMEODOMAIN-like protein 2-like [Senna tora];ref|XP_014620435.1|protein SAWADEE HOMEODOMAIN HOMOLOG 2 isoform X2 [Glycine max]/ref|XP_028223173.1|protein SAWADEE HOMEODOMAIN HOMOL…	noIPR;noIPR;noIPR;IPR039276;IPR001356;IPR001356;IPR009057	Phosphatidylinositol-glycan biosynthesis class S protein;Phosphatidylinositol-glycan biosynthesis class S protein;Phosphatidylinositol-glycan biosynthesis class S protein;Protein SAWADEE HOMEODOMAIN HOMOLOG 1/2;Homeobox domain;Homeobox domain;Homeobox-like domain superfamily	;;;;GO:0003677;GO:0003677;	;;;;DNA binding;DNA binding;	;;;;Molecular Function;Molecular Function;			2	GO:0003677;GO:0003682	DNA binding;chromatin binding	Molecular Function;Molecular Function	non	3827.XP_004511250.1	1.775e-84	282	28KGT@1|root,2QSY0@2759|Eukaryota,37IZN@33090|Viridiplantae,3G875@35493|Streptophyta,4JNQD@91835|fabids	35493|Streptophyta	K	Protein SAWADEE HOMEODOMAIN HOMOLOG	-	-	-	-	-	-	-	-	-	-	-	-
Glur_chr1.g007270.1	Glur_chr1	4545367	4545865	-	138	---NA---	138																							non	No_hits	#	#	#	#	#	#	#	#	#	#	#	#	#	#	#	#	#	#
Glur_chr1.g007280.1	Glur_chr1	4550520	4554414	+	393	protein SAWADEE HOMEODOMAIN HOMOLOG 2	393	gb|RHN40913.1|putative transcription factor Homobox-WOX family [Medicago truncatula]/gb|AET03010.1|sequence-specific DNA-binding transcription factor [Medicago truncatula]/ref|XP_003628534.1|protein SAWADEE HOMEODOMAIN HOMOLOG 2 [Medicago truncatula]	AET03010;RHN40913;XP_003628534	Medicago truncatula	6.4e-134	375	219	0.8995	20	6.4e-134	0.8633	ref|XP_003628534.1|protein SAWADEE HOMEODOMAIN HOMOLOG 2 [Medicago truncatula]/gb|AET03010.1|sequence-specific DNA-binding transcription factor [Medicago truncatula]/gb|RHN40913.1|putative transcription factor Homobox-WOX family [Medicago truncatula];ref|XP_027354197.1|protein SAWADEE HOMEODOMAIN HOMOLOG 2-like [Abrus precatorius];ref|XP_004511250.1|protein SAWADEE HOMEODOMAIN HOMOLOG 2 [Cicer ar…	noIPR;IPR032001;noIPR;noIPR;noIPR;noIPR;IPR039276	Bulb-type lectin domain superfamily;SAWADEE domain;SAWADEE domain;SAWADEE domain;SAWADEE domain;SAWADEE domain;Protein SAWADEE HOMEODOMAIN HOMOLOG 1/2	;GO:0003682;;;;;	;chromatin binding;;;;;	;Molecular Function;;;;;			2	GO:0003677;GO:0003682	DNA binding;chromatin binding	Molecular Function;Molecular Function	non	3880.AET03010	3.215e-112	374	28KGT@1|root,2QSY0@2759|Eukaryota,37IZN@33090|Viridiplantae,3G875@35493|Streptophyta,4JNQD@91835|fabids	35493|Streptophyta	K	Protein SAWADEE HOMEODOMAIN HOMOLOG	-	-	-	-	-	-	-	-	-	-	-	-
Glur_chr1.g007360.1	Glur_chr1	4597421	4598194	+	257	Retrovirus-related Pol polyprotein from transposon 17.6	257	ref|XP_020215415.1|uncharacterized protein LOC109799279 [Cajanus cajan]	XP_020215415	Cajanus cajan	2.7e-14	668	270	0.4444	20	2.7e-14	0.4441	ref|XP_020215415.1|uncharacterized protein LOC109799279 [Cajanus cajan];ref|XP_020236625.1|uncharacterized protein LOC109816146 [Cajanus cajan];ref|XP_027927803.1|uncharacterized protein LOC114184687 [Vigna unguiculata];ref|XP_027903533.1|uncharacterized protein LOC114163413 [Vigna unguiculata];ref|XP_017405778.1|PREDICTED: uncharacterized protein LOC108319236 [Vigna angularis];ref|XP_027922884.1…												TE	4432.XP_010245393.1	3.361e-05	54	COG2801@1|root,KOG0017@2759|Eukaryota	4432.XP_010245393.1|-	L	transposition, RNA-mediated	-	-	-	-	-	-	-	-	-	-	-	-
Glur_chr1.g007420.1	Glur_chr1	4622946	4623749	+	267	UDP-glycosyltransferase 79B6-like	267	ref|XP_003527222.1|UDP-glycosyltransferase 79B3 [Glycine max]/gb|KAG5149371.1|hypothetical protein JHK82_016252 [Glycine max]/gb|KAG5046883.1|hypothetical protein JHK86_016289 [Glycine max]/gb|KAH1127310.1|hypothetical protein GYH30_016041 [Glycine max]/gb|KAG5020326.1|hypothetical protein JHK87_016181 [Glycine soja]/gb|KAG5032677.1|hypothetical protein JHK85_016659 [Glycine max]/ref|XP_028237644…	KAH1127310;XP_003527222;KAG5032677;KAG5046883;KAG5149371;KAG5020326;XP_028237644	Glycine soja/Glycine max	6.3e-139	462	254	0.8622	20	6.3e-139	0.8035	ref|XP_003527222.1|UDP-glycosyltransferase 79B3 [Glycine max]/ref|XP_028237644.1|UDP-glycosyltransferase 79B3-like [Glycine soja]/gb|KAG5020326.1|hypothetical protein JHK87_016181 [Glycine soja]/gb|KAG5032677.1|hypothetical protein JHK85_016659 [Glycine max]/gb|KAG5046883.1|hypothetical protein JHK86_016289 [Glycine max]/gb|KAG5149371.1|hypothetical protein JHK82_016252 [Glycine max]/gb|KAH112731…	noIPR;noIPR;noIPR;noIPR	IRK-interacting protein-like;IRK-interacting protein-like;IRK-interacting protein-like;IRK-interacting protein-like	;;;	;;;	;;;	EC:2.4.1.115	Anthocyanidin 3-O-glucosyltransferase	2	GO:0016020;GO:0016740	membrane;transferase activity	Cellular Component;Molecular Function	non	3847.GLYMA06G35110.1	4.402e-125	404	KOG1192@1|root,KOG1192@2759|Eukaryota,37K45@33090|Viridiplantae,3G74X@35493|Streptophyta,4JFE9@91835|fabids	35493|Streptophyta	CG	UDP-Glycosyltransferase	UF3GT	GO:0001101,GO:0003674,GO:0003824,GO:0005575,GO:0005622,GO:0005623,GO:0008150,GO:0008152,GO:0008194,GO:0009058,GO:0009718,GO:0009719,GO:0009725,GO:0009735,GO:0009753,GO:0009812,GO:0009813,GO:0009987,GO:0010033,GO:0016137,GO:0016740,GO:0016757,GO:0016758,GO:0016763,GO:0032870,GO:0035251,GO:0035252,GO:0042221,GO:0042285,GO:0042440,GO:0043226,GO:0043227,GO:0043229,GO:0043231,GO:0044424,GO:0044464,GO:…	2.4.2.51	ko:K17193	ko00942,map00942	-	R10290,R10291,R10292	RC00005,RC00049	ko00000,ko00001,ko01000	-	-	-
Glur_chr1.g007430.1	Glur_chr1	4623889	4624281	+	130	UDP-glycosyltransferase 79B3	130	ref|XP_003527222.1|UDP-glycosyltransferase 79B3 [Glycine max]/gb|KAG5149371.1|hypothetical protein JHK82_016252 [Glycine max]/gb|KAG5046883.1|hypothetical protein JHK86_016289 [Glycine max]/gb|KAH1127310.1|hypothetical protein GYH30_016041 [Glycine max]/gb|KAG5020326.1|hypothetical protein JHK87_016181 [Glycine soja]/gb|KAG5032677.1|hypothetical protein JHK85_016659 [Glycine max]/ref|XP_028237644…	KAH1127310;XP_003527222;KAG5032677;KAG5046883;KAG5149371;KAG5020326;XP_028237644	Glycine soja/Glycine max	4.3e-69	462	123	0.9512	20	4.3e-69	0.8331	ref|XP_003527222.1|UDP-glycosyltransferase 79B3 [Glycine max]/ref|XP_028237644.1|UDP-glycosyltransferase 79B3-like [Glycine soja]/gb|KAG5020326.1|hypothetical protein JHK87_016181 [Glycine soja]/gb|KAG5032677.1|hypothetical protein JHK85_016659 [Glycine max]/gb|KAG5046883.1|hypothetical protein JHK86_016289 [Glycine max]/gb|KAG5149371.1|hypothetical protein JHK82_016252 [Glycine max]/gb|KAH112731…	IPR002213;noIPR;noIPR;noIPR;noIPR	UDP-glucuronosyl/UDP-glucosyltransferase;UDP-glucuronosyl/UDP-glucosyltransferase;UDP-glucuronosyl/UDP-glucosyltransferase;UDP-glucuronosyl/UDP-glucosyltransferase;UDP-glucuronosyl/UDP-glucosyltransferase	GO:0008194;;;;	UDP-glycosyltransferase activity;;;;	Molecular Function;;;;	EC:2.4	Glycosyltransferases	2	GO:0016020;GO:0016740	membrane;transferase activity	Cellular Component;Molecular Function	non	3847.GLYMA06G35110.1	1.79e-66	228	KOG1192@1|root,KOG1192@2759|Eukaryota,37K45@33090|Viridiplantae,3G74X@35493|Streptophyta,4JFE9@91835|fabids	35493|Streptophyta	CG	UDP-Glycosyltransferase	UF3GT	GO:0001101,GO:0003674,GO:0003824,GO:0005575,GO:0005622,GO:0005623,GO:0008150,GO:0008152,GO:0008194,GO:0009058,GO:0009718,GO:0009719,GO:0009725,GO:0009735,GO:0009753,GO:0009812,GO:0009813,GO:0009987,GO:0010033,GO:0016137,GO:0016740,GO:0016757,GO:0016758,GO:0016763,GO:0032870,GO:0035251,GO:0035252,GO:0042221,GO:0042285,GO:0042440,GO:0043226,GO:0043227,GO:0043229,GO:0043231,GO:0044424,GO:0044464,GO:…	2.4.2.51	ko:K17193	ko00942,map00942	-	R10290,R10291,R10292	RC00005,RC00049	ko00000,ko00001,ko01000	-	-	-
Glur_chr1.g007450.1	Glur_chr1	4683739	4683978	-	79	gag polyprotein	79	gb|PNX63277.1|putative TIR-NBS-LRR resistance protein, partial [Trifolium pratense]	PNX63277	Trifolium pratense	1.9e-18	139	75	0.7067	20	1.9e-18	0.649	gb|PNX63277.1|putative TIR-NBS-LRR resistance protein, partial [Trifolium pratense];ref|XP_024632770.2|serpin-ZXA [Medicago truncatula]/gb|KEH37731.1|serpin-like protein [Medicago truncatula];ref|XP_045791730.1|uncharacterized protein LOC123886459 [Trifolium pratense];ref|XP_045791732.1|uncharacterized protein LOC123886460 [Trifolium pratense];gb|PNY16524.1|putative TIR-NBS-LRR resistance protein…	noIPR;noIPR	Ribosomal protein S20 superfamily;Ribosomal protein S20 superfamily	;	;	;			1	GO:0005576	extracellular region	Cellular Component	TE	3880.AET01717	4.549e-10	63	COG2801@1|root,KOG0017@2759|Eukaryota	3880.AET01717|-	L	transposition, RNA-mediated	-	-	-	-	-	-	-	-	-	-	-	-
Glur_chr1.g007470.1	Glur_chr1	5074831	5084322	+	642	Lysine-specific demethylase JMJ25	642	gb|KRH65746.1|LOW QUALITY PROTEIN: hypothetical protein GLYMA_03G058700v4 [Glycine max]	KRH65746	Glycine max	1.6e-09	46	38	0.7632	14	1.6e-09	0.7064	gb|KRH65746.1|LOW QUALITY PROTEIN: hypothetical protein GLYMA_03G058700v4 [Glycine max];gb|KAH1053821.1|hypothetical protein GYH30_022863 [Glycine max]/gb|KRH45895.1|hypothetical protein GLYMA_08G300000v4 [Glycine max];gb|KAH1162373.1|hypothetical protein GYH30_001038 [Glycine max]/gb|KRH75612.1|hypothetical protein GLYMA_01G096500v4 [Glycine max];gb|KAG5068458.1|hypothetical protein JHK85_000835…	noIPR	Protein kinase-like domain superfamily										non	No_hits	#	#	#	#	#	#	#	#	#	#	#	#	#	#	#	#	#	#
Glur_chr1.g007480.1	Glur_chr1	5092379	5092651	+	90	---NA---	90																							non	No_hits	#	#	#	#	#	#	#	#	#	#	#	#	#	#	#	#	#	#
Glur_chr1.g007490.1	Glur_chr1	5092899	5093302	-	108	uncharacterized protein LOC112717919	108	ref|XP_025625627.1|uncharacterized protein LOC112717919 [Arachis hypogaea]	XP_025625627	Arachis hypogaea	3.1e-14	310	95	0.5789	20	3.1e-14	0.6262	ref|XP_025625627.1|uncharacterized protein LOC112717919 [Arachis hypogaea];ref|XP_025703541.1|uncharacterized protein LOC112805362 [Arachis hypogaea];ref|XP_029145223.1|uncharacterized protein LOC112717554 [Arachis hypogaea];ref|XP_015940221.1|uncharacterized protein LOC107465764 [Arachis duranensis];ref|XP_015955323.1|uncharacterized protein LOC107479728 [Arachis duranensis];ref|XP_025664893.1|u…	noIPR;noIPR;noIPR	Pentatricopeptide repeat-containing protein, plant;Pentatricopeptide repeat-containing protein, plant;Pentatricopeptide repeat-containing protein, plant	;;	;;	;;			2	GO:0005488;GO:0006259	binding;DNA metabolic process	Molecular Function;Biological Process	TE	42345.XP_008779237.1	6.23e-07	55	COG2801@1|root,KOG0017@2759|Eukaryota,37XFT@33090|Viridiplantae,3GMVQ@35493|Streptophyta	35493|Streptophyta	L	transposition, RNA-mediated	-	-	-	-	-	-	-	-	-	-	-	-
Glur_chr1.g007510.1	Glur_chr1	5094775	5095712	+	128	---NA---	128																							non	No_hits	#	#	#	#	#	#	#	#	#	#	#	#	#	#	#	#	#	#
Glur_chr1.g007520.1	Glur_chr1	5097670	5102330	+	418	probable aminotransferase TAT2	418	ref|XP_045801507.1|probable aminotransferase TAT2 [Trifolium pratense]	XP_045801507	Trifolium pratense	0	417	418	0.945	20	0	0.9292	ref|XP_045801507.1|probable aminotransferase TAT2 [Trifolium pratense];ref|XP_003628555.1|probable aminotransferase TAT2 isoform X1 [Medicago truncatula]/gb|AET03031.1|tyrosine/nicotianamine family aminotransferase [Medicago truncatula]/gb|RHN40915.1|putative aromatic-amino-acid transaminase [Medicago truncatula];gb|AAY85183.1|tyrosine aminotransferase [Medicago truncatula];ref|XP_019414187.1|PRE…	IPR005958;IPR005958;IPR015421;IPR015422;IPR004839;noIPR;noIPR;IPR015424	Tyrosine/nicotianamine aminotransferase;Tyrosine/nicotianamine aminotransferase;Pyridoxal phosphate-dependent transferase, major domain;Pyridoxal phosphate-dependent transferase, small domain;Aminotransferase, class I/classII;Aminotransferase, class I/classII;Aminotransferase, class I/classII;Pyridoxal phosphate-dependent transferase	GO:0006520/GO:0030170/GO:0008483;GO:0006520/GO:0030170/GO:0008483;GO:0003824;GO:0003824;GO:0030170/GO:0009058;;;	cellular amino acid metabolic process/pyridoxal phosphate binding/transaminase activity;cellular amino acid metabolic process/pyridoxal phosphate binding/transaminase activity;catalytic activity;catalytic activity;pyridoxal phosphate binding/biosynthetic process;;;	Biological Process/Molecular Function/Molecular Function;Biological Process/Molecular Function/Molecular Function;Molecular Function;Molecular Function;Molecular Function/Biological Process;;;	EC:2.6.1.57	Aromatic-amino-acid transaminase	5	GO:0004838;GO:0006520;GO:0009058;GO:0030170;GO:0080130	L-tyrosine:2-oxoglutarate aminotransferase activity;cellular amino acid metabolic process;biosynthetic process;pyridoxal phosphate binding;L-phenylalanine:2-oxoglutarate aminotransferase activity	Molecular Function;Biological Process;Biological Process;Molecular Function;Molecular Function	non	3880.AET03031	3.264e-248	768	COG0436@1|root,KOG0259@2759|Eukaryota,37MBY@33090|Viridiplantae,3GEUQ@35493|Streptophyta,4JN1E@91835|fabids	35493|Streptophyta	E	Aminotransferase	-	GO:0003674,GO:0003824,GO:0004838,GO:0005575,GO:0005622,GO:0005623,GO:0005737,GO:0005829,GO:0006082,GO:0006520,GO:0006570,GO:0006572,GO:0006725,GO:0006766,GO:0006775,GO:0006807,GO:0008150,GO:0008152,GO:0008483,GO:0009056,GO:0009058,GO:0009063,GO:0009072,GO:0009074,GO:0009110,GO:0009987,GO:0010189,GO:0016054,GO:0016740,GO:0016769,GO:0018130,GO:0019439,GO:0019752,GO:0042360,GO:0042362,GO:0043436,GO:…	2.6.1.5	ko:K00815	ko00130,ko00270,ko00350,ko00360,ko00400,ko00401,ko00950,ko00960,ko01100,ko01110,ko01130,ko01230,map00130,map00270,map00350,map00360,map00400,map00401,map00950,map00960,map01100,map01110,map01130,map01230	M00025,M00034	R00694,R00734,R07396	RC00006	ko00000,ko00001,ko00002,ko01000,ko01007	-	-	-
Glur_chr1.g007570.1	Glur_chr1	5146316	5147767	+	177	helicase-like protein	177	gb|MCH83435.1|hypothetical protein [Trifolium medium]	MCH83435	Trifolium medium	1.2e-11	275	65	0.6308	20	1.2e-11	0.576	gb|MCH83435.1|hypothetical protein [Trifolium medium];ref|XP_045802735.1|uncharacterized protein LOC123896387 [Trifolium pratense];ref|XP_045821937.1|uncharacterized protein LOC123914808 [Trifolium pratense];ref|XP_045792076.1|uncharacterized protein LOC123886842 [Trifolium pratense];ref|XP_045810704.1|uncharacterized protein LOC123905106 [Trifolium pratense];dbj|GAU42514.1|hypothetical protein T…	IPR015300;IPR015300	DNA-binding pseudobarrel domain superfamily;DNA-binding pseudobarrel domain superfamily	;	;	;			2	GO:0003824;GO:0009987	catalytic activity;cellular process	Molecular Function;Biological Process	non	No_hits	#	#	#	#	#	#	#	#	#	#	#	#	#	#	#	#	#	#
Glur_chr1.g007750.1	Glur_chr1	5283161	5284830	-	140	splicing factor 3B subunit 2	140	gb|KAF5474363.1|hypothetical protein F2P56_006267, partial [Juglans regia]	KAF5474363	Juglans regia	3.4e-52	179	85	0.9882	20	3.4e-52	0.9764	gb|KAF5474363.1|hypothetical protein F2P56_006267, partial [Juglans regia];gb|MBA0568657.1|hypothetical protein [Gossypium lobatum];gb|ERN09822.1|hypothetical protein AMTR_s00029p00248990, partial [Amborella trichopoda];gb|THG23711.1|hypothetical protein TEA_019508 [Camellia sinensis var. sinensis];ref|XP_027191854.1|splicing factor 3B subunit 2 [Cicer arietinum];gb|KAE9597150.1|putative PSP, pro…	IPR007180;noIPR;noIPR;noIPR	Domain of unknown function DUF382;Domain of unknown function DUF382;Domain of unknown function DUF382;Domain of unknown function DUF382	GO:0005634;;;	nucleus;;;	Cellular Component;;;			6	GO:0000398;GO:0005684;GO:0005686;GO:0005689;GO:0071011;GO:0071013	mRNA splicing, via spliceosome;U2-type spliceosomal complex;U2 snRNP;U12-type spliceosomal complex;precatalytic spliceosome;catalytic step 2 spliceosome	Biological Process;Cellular Component;Cellular Component;Cellular Component;Cellular Component;Cellular Component	non	3827.XP_004485767.1	3.629e-48	175	COG5182@1|root,KOG2330@2759|Eukaryota,37RXM@33090|Viridiplantae,3GENG@35493|Streptophyta,4JMBU@91835|fabids	35493|Streptophyta	A	Splicing factor 3B subunit	-	GO:0000375,GO:0000377,GO:0000398,GO:0005575,GO:0005622,GO:0005623,GO:0005634,GO:0005654,GO:0005681,GO:0005684,GO:0005686,GO:0005689,GO:0006139,GO:0006396,GO:0006397,GO:0006725,GO:0006807,GO:0008150,GO:0008152,GO:0008380,GO:0009987,GO:0010467,GO:0016070,GO:0016071,GO:0016604,GO:0016607,GO:0030532,GO:0031974,GO:0031981,GO:0032991,GO:0034641,GO:0043170,GO:0043226,GO:0043227,GO:0043229,GO:0043231,GO:…	-	ko:K12829	ko03040,map03040	M00352	-	-	ko00000,ko00001,ko00002,ko03041	-	-	-
Glur_chr1.g007930.1	Glur_chr1	5368511	5370348	+	332	Homeobox-leucine zipper protein ATHB-52	332	gb|KHN27631.1|Homeobox-leucine zipper protein ATHB-52 [Glycine soja]	KHN27631	Glycine soja	2.4e-50	156	127	0.8031	20	2.4e-50	0.7144	gb|KHN27631.1|Homeobox-leucine zipper protein ATHB-52 [Glycine soja];ref|XP_028192515.1|homeobox-leucine zipper protein ATHB-52-like [Glycine soja]/gb|KAG4385743.1|hypothetical protein GLYMA_12G158400v4 [Glycine max]/gb|KAG4968283.1|hypothetical protein JHK87_033934 [Glycine soja]/gb|KAG4980756.1|hypothetical protein JHK85_034714 [Glycine max]/gb|KAG4986385.1|hypothetical protein JHK86_034076 [Gl…	IPR001356;noIPR;noIPR;noIPR;IPR045224;IPR001356;IPR001356;IPR009057;IPR016197	Homeobox domain;Homeobox domain;Homeobox domain;Homeobox domain;Homeobox-leucine zipper protein, class I, plant;Homeobox domain;Homeobox domain;Homeobox-like domain superfamily;Chromo-like domain superfamily	GO:0003677;;;;GO:0003700;GO:0003677;GO:0003677;;	DNA binding;;;;DNA-binding transcription factor activity;DNA binding;DNA binding;;	Molecular Function;;;;Molecular Function;Molecular Function;Molecular Function;;			4	GO:0000981;GO:0006357;GO:0043565;GO:0045893	DNA-binding transcription factor activity, RNA polymerase II-specific;regulation of transcription by RNA polymerase II;sequence-specific DNA binding;positive regulation of DNA-templated transcription	Molecular Function;Biological Process;Molecular Function;Biological Process	non	3847.GLYMA12G18720.1	1.166e-40	163	KOG0483@1|root,KOG0483@2759|Eukaryota,37VD0@33090|Viridiplantae,3GJNA@35493|Streptophyta,4JQBS@91835|fabids	35493|Streptophyta	K	Homeobox-leucine zipper protein	-	GO:0003674,GO:0003676,GO:0003677,GO:0003700,GO:0005488,GO:0006355,GO:0008150,GO:0009314,GO:0009416,GO:0009628,GO:0009637,GO:0009642,GO:0009646,GO:0009889,GO:0010468,GO:0010556,GO:0019219,GO:0019222,GO:0031323,GO:0031326,GO:0043565,GO:0050789,GO:0050794,GO:0050896,GO:0051171,GO:0051252,GO:0060255,GO:0065007,GO:0080090,GO:0097159,GO:0140110,GO:1901363,GO:1903506,GO:2000112,GO:2001141	-	-	-	-	-	-	-	-	-	-
Glur_chr1.g007940.1	Glur_chr1	5374502	5378907	+	392	uncharacterized exonuclease domain-containing protein At3g15140 isoform X1	392	gb|TKY66463.1|exonuclease domain-containing protein [Spatholobus suberectus]	TKY66463	Spatholobus suberectus	0	317	314	0.8758	20	0	0.8494	gb|TKY66463.1|exonuclease domain-containing protein [Spatholobus suberectus];ref|XP_004511251.1|uncharacterized exonuclease domain-containing protein At3g15140 isoform X1 [Cicer arietinum];ref|XP_027356344.1|uncharacterized exonuclease domain-containing protein At3g15140 isoform X1 [Abrus precatorius];ref|XP_003527219.2|uncharacterized exonuclease domain-containing protein At3g15140 isoform X1 [G…	IPR013520;IPR036397;noIPR;noIPR;noIPR;IPR012337	Exonuclease, RNase T/DNA polymerase III;Ribonuclease H superfamily;Ribonuclease H superfamily;Ribonuclease H superfamily;Ribonuclease H superfamily;Ribonuclease H-like superfamily	;GO:0003676;;;;	;nucleic acid binding;;;;	;Molecular Function;;;;	EC:2.6.1;EC:3.1.30;EC:3.1.13;EC:3.1.26;EC:3.1.15	Transferring nitrogenous groups;Acting on ester bonds;Acting on ester bonds;Acting on ester bonds;Acting on ester bonds	12	GO:0000175;GO:0000467;GO:0000981;GO:0003677;GO:0006357;GO:0006520;GO:0008270;GO:0008483;GO:0016891;GO:0030170;GO:0035194;GO:0090502	3'-5'-exoribonuclease activity;exonucleolytic trimming to generate mature 3'-end of 5.8S rRNA from tricistronic rRNA transcript (SSU-rRNA, 5.8S rRNA, LSU-rRNA);DNA-binding transcription factor activity, RNA polymerase II-specific;DNA binding;regulation of transcription by RNA polymerase II;cellular amino acid metabolic process;zinc ion binding;transaminase activity;endoribonuclease activity, prod…	Molecular Function;Biological Process;Molecular Function;Molecular Function;Biological Process;Biological Process;Molecular Function;Molecular Function;Molecular Function;Molecular Function;Biological Process;Biological Process	TE	3827.XP_004511251.1	7.507e-157	503	COG5018@1|root,KOG0542@2759|Eukaryota,37S3M@33090|Viridiplantae,3GA72@35493|Streptophyta,4JKV3@91835|fabids	35493|Streptophyta	L	Exonuclease domain-containing protein	-	GO:0003674,GO:0003824,GO:0004518,GO:0004519,GO:0004521,GO:0004540,GO:0005575,GO:0005622,GO:0005623,GO:0005737,GO:0005739,GO:0006139,GO:0006725,GO:0006807,GO:0008150,GO:0008152,GO:0009892,GO:0009987,GO:0010468,GO:0010605,GO:0010608,GO:0010629,GO:0016070,GO:0016441,GO:0016458,GO:0016787,GO:0016788,GO:0016891,GO:0016893,GO:0019219,GO:0019222,GO:0031047,GO:0031323,GO:0034641,GO:0035194,GO:0040029,GO:…	-	ko:K18416,ko:K18418	-	-	-	-	ko00000,ko01000,ko03019,ko03036	-	-	-
Glur_chr1.g007990.1	Glur_chr1	5416787	5417410	-	207	uncharacterized protein LOC114753410	207	ref|XP_028797931.1|uncharacterized protein LOC114753410 [Prosopis alba]	XP_028797931	Prosopis alba	5.2e-60	223	177	0.6949	20	5.2e-60	0.6612	ref|XP_028797931.1|uncharacterized protein LOC114753410 [Prosopis alba];ref|XP_028755267.1|uncharacterized protein LOC114714674 [Prosopis alba];ref|XP_027329344.1|uncharacterized protein LOC113845876 [Abrus precatorius];ref|XP_003529657.1|uncharacterized protein LOC100786562 [Glycine max]/gb|KAG5024042.1|hypothetical protein JHK85_020384 [Glycine max]/gb|KAG5039112.1|hypothetical protein JHK86_01…	noIPR;noIPR;noIPR;noIPR	Probable transposase, Ptta/En/Spm, plant;Probable transposase, Ptta/En/Spm, plant;Probable transposase, Ptta/En/Spm, plant;Probable transposase, Ptta/En/Spm, plant	;;;	;;;	;;;							non	3847.GLYMA17G01280.2	5.05e-57	205	2AWBT@1|root,2RZYD@2759|Eukaryota,37UIF@33090|Viridiplantae,3GIWI@35493|Streptophyta,4JQBQ@91835|fabids	35493|Streptophyta	-	-	-	-	-	-	-	-	-	-	-	-	-	-
Glur_chr1.g008070.1	Glur_chr1	5466637	5467464	+	275	---NA---	275												noIPR	Nucleic acid-binding, OB-fold										non	No_hits	#	#	#	#	#	#	#	#	#	#	#	#	#	#	#	#	#	#
Glur_chr1.g011240.1	Glur_chr1	10810711	10811358	-	215	---NA---	215												noIPR;noIPR;noIPR	S-adenosyl-L-methionine-dependent methyltransferase superfamily;S-adenosyl-L-methionine-dependent methyltransferase superfamily;S-adenosyl-L-methionine-dependent methyltransferase superfamily	;;	;;	;;							non	No_hits	#	#	#	#	#	#	#	#	#	#	#	#	#	#	#	#	#	#
Glur_chr1.g012280.1	Glur_chr1	10888795	10889076	+	93	---NA---	93												noIPR;noIPR	Nucleotide-diphospho-sugar transferases;Nucleotide-diphospho-sugar transferases	;	;	;							non	No_hits	#	#	#	#	#	#	#	#	#	#	#	#	#	#	#	#	#	#
Glur_chr1.g012380.1	Glur_chr1	10947490	10949994	+	310	ATP-dependent zinc metalloprotease FTSH 6, chloroplastic	310	gb|KAF3647955.1|ATP-dependent zinc metalloprotease FTSH 2, chloroplastic [Capsicum annuum]	KAF3647955	Capsicum annuum	6.7e-54	264	105	0.8952	20	6.7e-54	0.9207	gb|KAF3647955.1|ATP-dependent zinc metalloprotease FTSH 2, chloroplastic [Capsicum annuum];ref|XP_020218449.1|ATP-dependent zinc metalloprotease FTSH 6, chloroplastic [Cajanus cajan]/gb|KYP64667.1|hypothetical protein KK1_019272 [Cajanus cajan];gb|KAG7985371.1|hypothetical protein I3843_03G022500 [Carya illinoinensis];gb|KAG2714286.1|hypothetical protein I3760_03G019400 [Carya illinoinensis];gb|K…	IPR000642;IPR037219;noIPR;noIPR;IPR037219	Peptidase M41;Peptidase M41-like;Peptidase M41-like;Peptidase M41-like;Peptidase M41-like	GO:0004222/GO:0004176/GO:0006508/GO:0005524;GO:0004222/GO:0004176/GO:0006508/GO:0005524;;;GO:0004222/GO:0004176/GO:0006508/GO:0005524	metalloendopeptidase activity/ATP-dependent peptidase activity/proteolysis/ATP binding;metalloendopeptidase activity/ATP-dependent peptidase activity/proteolysis/ATP binding;;;metalloendopeptidase activity/ATP-dependent peptidase activity/proteolysis/ATP binding	Molecular Function/Molecular Function/Biological Process/Molecular Function;Molecular Function/Molecular Function/Biological Process/Molecular Function;;;Molecular Function/Molecular Function/Biological Process/Molecular Function	EC:3.4.24;EC:3.6.1.15	Acting on peptide bonds (peptidases);Nucleoside-triphosphate phosphatase	7	GO:0000166;GO:0008219;GO:0009507;GO:0009579;GO:0016020;GO:0016787;GO:0019538	nucleotide binding;cell death;chloroplast;thylakoid;membrane;hydrolase activity;protein metabolic process	Molecular Function;Biological Process;Cellular Component;Cellular Component;Cellular Component;Molecular Function;Biological Process	non	29760.VIT_14s0108g00590.t01	3.262e-46	178	COG0465@1|root,KOG0731@2759|Eukaryota,37JA7@33090|Viridiplantae,3GFPU@35493|Streptophyta	35493|Streptophyta	O	Belongs to the AAA ATPase family	FTSH6	GO:0003674,GO:0003824,GO:0004176,GO:0005575,GO:0005622,GO:0005623,GO:0005737,GO:0006091,GO:0006508,GO:0006807,GO:0006996,GO:0008150,GO:0008152,GO:0008233,GO:0008237,GO:0009056,GO:0009057,GO:0009314,GO:0009416,GO:0009507,GO:0009526,GO:0009534,GO:0009535,GO:0009536,GO:0009579,GO:0009628,GO:0009642,GO:0009644,GO:0009657,GO:0009668,GO:0009765,GO:0009892,GO:0009941,GO:0009987,GO:0010027,GO:0010109,GO:…	-	ko:K03798	-	M00742	-	-	ko00000,ko00002,ko01000,ko01002,ko03110	-	-	-
Glur_chr1.g012590.1	Glur_chr1	11201411	11201677	+	88	gag polyprotein	88	gb|PNX63277.1|putative TIR-NBS-LRR resistance protein, partial [Trifolium pratense]	PNX63277	Trifolium pratense	7.5e-17	139	80	0.6625	20	7.5e-17	0.619	gb|PNX63277.1|putative TIR-NBS-LRR resistance protein, partial [Trifolium pratense];ref|XP_045791732.1|uncharacterized protein LOC123886460 [Trifolium pratense];ref|XP_045791730.1|uncharacterized protein LOC123886459 [Trifolium pratense];ref|XP_024632770.2|serpin-ZXA [Medicago truncatula]/gb|KEH37731.1|serpin-like protein [Medicago truncatula];gb|PNY16524.1|putative TIR-NBS-LRR resistance protein…												TE	3880.AET01717	3.057e-08	58	COG2801@1|root,KOG0017@2759|Eukaryota	3880.AET01717|-	L	transposition, RNA-mediated	-	-	-	-	-	-	-	-	-	-	-	-
Glur_chr1.g012640.1	Glur_chr1	11228521	11229204	-	227	uncharacterized protein LOC101508815	227	ref|XP_004510060.1|uncharacterized protein LOC101508815 [Cicer arietinum]	XP_004510060	Cicer arietinum	7.4e-52	216	221	0.7195	20	7.4e-52	0.6353	ref|XP_004510060.1|uncharacterized protein LOC101508815 [Cicer arietinum];ref|XP_013441716.2|uncharacterized protein LOC25481250 [Medicago truncatula]/gb|RHN40922.1|hypothetical protein MtrunA17_Chr8g0360321 [Medicago truncatula];gb|OIW08244.1|hypothetical protein TanjilG_15205 [Lupinus angustifolius];ref|XP_019450502.1|PREDICTED: uncharacterized protein LOC109352764 [Lupinus angustifolius];ref|X…	noIPR;noIPR;noIPR;noIPR	null;null;null;null	;;;	;;;	;;;							non	3827.XP_004510060.1	2.67e-58	209	2D6QD@1|root,2S57F@2759|Eukaryota,38962@33090|Viridiplantae,3GY2V@35493|Streptophyta,4JWA1@91835|fabids	35493|Streptophyta	-	-	-	-	-	-	-	-	-	-	-	-	-	-
Glur_chr1.g016050.1	Glur_chr1	12286648	12288336	-	562	Transposon Ty3-G Gag-Pol polyprotein	562	gb|RZC08844.1|hypothetical protein D0Y65_015520 [Glycine soja]	RZC08844	Glycine soja	2.1e-16	115	80	0.7375	20	2.1e-16	0.6146	gb|RZC08844.1|hypothetical protein D0Y65_015520 [Glycine soja];gb|RZC03336.1|hypothetical protein D0Y65_018134 [Glycine soja];gb|RDY12037.1|hypothetical protein CR513_03218, partial [Mucuna pruriens];gb|KAF1854644.1|hypothetical protein Lal_00008673 [Lupinus albus];ref|XP_039687189.1|uncharacterized protein LOC120579314 [Medicago truncatula]/gb|RHN66834.1|hypothetical protein MtrunA17_Chr3g009601…	noIPR;noIPR	L10-interacting MYB domain-containing protein;L10-interacting MYB domain-containing protein	;	;	;							TE	3827.XP_004515184.1	3.305e-06	60	COG2801@1|root,KOG0017@2759|Eukaryota,37Y5M@33090|Viridiplantae,3GN8P@35493|Streptophyta,4JVQU@91835|fabids	35493|Streptophyta	L	zinc finger	-	-	5.2.1.8	ko:K14826	-	-	-	-	ko00000,ko01000,ko03009	-	-	-
Glur_chr1.g016150.1	Glur_chr1	12553564	12554454	-	230	Retrovirus-related Pol polyprotein from transposon 17.6	230	gb|RZC08844.1|hypothetical protein D0Y65_015520 [Glycine soja]	RZC08844	Glycine soja	3.1e-19	115	74	0.7568	20	3.1e-19	0.6527	gb|RZC08844.1|hypothetical protein D0Y65_015520 [Glycine soja];gb|RZC03336.1|hypothetical protein D0Y65_018134 [Glycine soja];ref|XP_042446435.1|uncharacterized protein LOC122031383, partial [Zingiber officinale];ref|XP_030963718.1|uncharacterized protein LOC115984862 [Quercus lobata];gb|PON54373.1|hypothetical protein PanWU01x14_196020 [Parasponia andersonii];gb|RDX90180.1|Retrovirus-related Pol…												TE	90675.XP_010474157.1	6.864e-10	68	COG2801@1|root,KOG0017@2759|Eukaryota,37M1D@33090|Viridiplantae,3GCV5@35493|Streptophyta,3HXS1@3699|Brassicales	35493|Streptophyta	L	DNA RNA polymerases superfamily protein	-	-	-	-	-	-	-	-	-	-	-	-
Glur_chr1.g018780.1	Glur_chr1	14150426	14150773	-	115	---NA---	115												noIPR;noIPR	Probable transposase, Ptta/En/Spm, plant;Probable transposase, Ptta/En/Spm, plant	;	;	;							non	No_hits	#	#	#	#	#	#	#	#	#	#	#	#	#	#	#	#	#	#
Glur_chr1.g019440.1	Glur_chr1	14474540	14474758	-	72	---NA---	72												noIPR;noIPR	Pentatricopeptide repeat;Pentatricopeptide repeat	;	;	;							non	No_hits	#	#	#	#	#	#	#	#	#	#	#	#	#	#	#	#	#	#
Glur_chr1.g021950.1	Glur_chr1	14647403	14648596	-	236	---NA---	236												noIPR;noIPR	Ribonuclease H-like superfamily;Ribonuclease H-like superfamily	;	;	;							non	No_hits	#	#	#	#	#	#	#	#	#	#	#	#	#	#	#	#	#	#
Glur_chr1.g021990.1	Glur_chr1	15074846	15083218	+	359	Electron transfer flavoprotein-ubiquinone oxidoreductase, mitochondrial	359	gb|RDX95439.1|Electron transfer flavoprotein-ubiquinone oxidoreductase, mitochondrial [Mucuna pruriens]	RDX95439	Mucuna pruriens	3.5e-19	121	42	1	20	3.5e-19	0.9833	gb|RDX95439.1|Electron transfer flavoprotein-ubiquinone oxidoreductase, mitochondrial [Mucuna pruriens];gb|TKY48320.1|Electron transfer flavoprotein-ubiquinone oxidoreductase [Spatholobus suberectus];gb|RZB62767.1|Electron transfer flavoprotein-ubiquinone oxidoreductase, mitochondrial isoform B [Glycine soja];ref|XP_003546985.2|electron transfer flavoprotein-ubiquinone oxidoreductase, mitochondri…	noIPR;noIPR;noIPR;noIPR;noIPR	Nucleic acid-binding, OB-fold;Nucleic acid-binding, OB-fold;Nucleic acid-binding, OB-fold;Nucleic acid-binding, OB-fold;Nucleic acid-binding, OB-fold	;;;;	;;;;	;;;;	EC:1.5.5.1	Electron-transferring-flavoprotein dehydrogenase	5	GO:0003824;GO:0005488;GO:0005739;GO:0006091;GO:0016020	catalytic activity;binding;mitochondrion;generation of precursor metabolites and energy;membrane	Molecular Function;Molecular Function;Cellular Component;Biological Process;Cellular Component	non	3847.GLYMA15G03360.2	7.979e-16	89	COG2440@1|root,KOG2415@2759|Eukaryota,37HMK@33090|Viridiplantae,3GEJF@35493|Streptophyta,4JEWK@91835|fabids	35493|Streptophyta	C	Electron transfer flavoprotein-ubiquinone oxidoreductase	ETFQO	GO:0000166,GO:0003674,GO:0003824,GO:0004174,GO:0005488,GO:0005575,GO:0005622,GO:0005623,GO:0005737,GO:0005739,GO:0005740,GO:0005743,GO:0005759,GO:0006082,GO:0006091,GO:0006520,GO:0006551,GO:0006552,GO:0006629,GO:0006631,GO:0006635,GO:0006807,GO:0006950,GO:0006979,GO:0008150,GO:0008152,GO:0009055,GO:0009056,GO:0009062,GO:0009063,GO:0009081,GO:0009083,GO:0009314,GO:0009416,GO:0009628,GO:0009642,GO:…	1.5.5.1	ko:K00311	-	-	-	-	ko00000,ko01000	-	-	-
Glur_chr1.g023880.1	Glur_chr1	15593100	15594115	-	69	---NA---	69																							non	No_hits	#	#	#	#	#	#	#	#	#	#	#	#	#	#	#	#	#	#
Glur_chr1.g031450.1	Glur_chr1	19191533	19191961	+	142	---NA---	142												noIPR;noIPR;noIPR	Ribonuclease H-like superfamily;Ribonuclease H-like superfamily;Ribonuclease H-like superfamily	;;	;;	;;							non	No_hits	#	#	#	#	#	#	#	#	#	#	#	#	#	#	#	#	#	#
Glur_chr1.g031480.1	Glur_chr1	19193589	19194017	+	142	---NA---	142												noIPR;noIPR;noIPR	Ribonuclease H-like superfamily;Ribonuclease H-like superfamily;Ribonuclease H-like superfamily	;;	;;	;;							non	No_hits	#	#	#	#	#	#	#	#	#	#	#	#	#	#	#	#	#	#
Glur_chr1.g033040.1	Glur_chr1	19284853	19285335	+	160	---NA---	160												noIPR;noIPR;noIPR;noIPR	Ribonuclease H-like superfamily;Ribonuclease H-like superfamily;Ribonuclease H-like superfamily;Ribonuclease H-like superfamily	;;;	;;;	;;;							non	No_hits	#	#	#	#	#	#	#	#	#	#	#	#	#	#	#	#	#	#
Glur_chr1.g037340.1	Glur_chr1	20293952	20297370	+	187	---NA---	187												noIPR;noIPR;noIPR;noIPR	IRK-interacting protein-like;IRK-interacting protein-like;IRK-interacting protein-like;IRK-interacting protein-like	;;;	;;;	;;;							non	No_hits	#	#	#	#	#	#	#	#	#	#	#	#	#	#	#	#	#	#
Glur_chr1.g038860.1	Glur_chr1	20447198	20447782	-	194	---NA---	194												noIPR;noIPR;noIPR;noIPR;noIPR;noIPR	Putative nuclease HARBI1-like;Putative nuclease HARBI1-like;Putative nuclease HARBI1-like;Putative nuclease HARBI1-like;Putative nuclease HARBI1-like;Putative nuclease HARBI1-like	;;;;;	;;;;;	;;;;;							non	No_hits	#	#	#	#	#	#	#	#	#	#	#	#	#	#	#	#	#	#
Glur_chr1.g043310.1	Glur_chr1	22151275	22154543	+	178	30S ribosomal protein S20, chloroplastic	178	gb|KAG5020340.1|hypothetical protein JHK87_016195 [Glycine soja]	KAG5020340	Glycine soja	2.1e-91	179	179	0.8771	20	2.1e-91	0.8628	gb|KAG5020340.1|hypothetical protein JHK87_016195 [Glycine soja];gb|RDY11076.1|30S ribosomal protein S20, chloroplastic [Mucuna pruriens];gb|TKY66472.1|30S ribosomal protein S20 [Spatholobus suberectus];ref|XP_016188796.1|30S ribosomal protein S20, chloroplastic [Arachis ipaensis];ref|XP_015954137.1|30S ribosomal protein S20, chloroplastic [Arachis duranensis]/ref|XP_025688163.1|30S ribosomal pro…	IPR036510;IPR002583;IPR002583;noIPR;IPR002583;IPR002583;IPR036510	Ribosomal protein S20 superfamily;Ribosomal protein S20;Ribosomal protein S20;Ribosomal protein S20;Ribosomal protein S20;Ribosomal protein S20;Ribosomal protein S20 superfamily	GO:0003723/GO:0006412/GO:0005840/GO:0003735;GO:0003723/GO:0006412/GO:0005840/GO:0003735;GO:0003723/GO:0006412/GO:0005840/GO:0003735;;GO:0003723/GO:0006412/GO:0005840/GO:0003735;GO:0003723/GO:0006412/GO:0005840/GO:0003735;GO:0003723/GO:0006412/GO:0005840/GO:0003735	RNA binding/translation/ribosome/structural constituent of ribosome;RNA binding/translation/ribosome/structural constituent of ribosome;RNA binding/translation/ribosome/structural constituent of ribosome;;RNA binding/translation/ribosome/structural constituent of ribosome;RNA binding/translation/ribosome/structural constituent of ribosome;RNA binding/translation/ribosome/structural constituent of…	Molecular Function/Biological Process/Cellular Component/Molecular Function;Molecular Function/Biological Process/Cellular Component/Molecular Function;Molecular Function/Biological Process/Cellular Component/Molecular Function;;Molecular Function/Biological Process/Cellular Component/Molecular Function;Molecular Function/Biological Process/Cellular Component/Molecular Function;Molecular Function…			4	GO:0003735;GO:0006412;GO:0015935;GO:0070181	structural constituent of ribosome;translation;small ribosomal subunit;small ribosomal subunit rRNA binding	Molecular Function;Biological Process;Cellular Component;Molecular Function	non	3847.GLYMA06G35690.1	5.667e-78	263	29Y0B@1|root,2RXSZ@2759|Eukaryota,37TQK@33090|Viridiplantae,3GHYT@35493|Streptophyta,4JPHF@91835|fabids	35493|Streptophyta	J	30S ribosomal protein S20	-	GO:0005575,GO:0005622,GO:0005623,GO:0005737,GO:0009507,GO:0009526,GO:0009532,GO:0009536,GO:0009570,GO:0009941,GO:0016020,GO:0031967,GO:0031975,GO:0043226,GO:0043227,GO:0043229,GO:0043231,GO:0044422,GO:0044424,GO:0044434,GO:0044435,GO:0044444,GO:0044446,GO:0044464	-	ko:K02968	ko03010,map03010	M00178	-	-	br01610,ko00000,ko00001,ko00002,ko03011	-	-	-
Glur_chr1.g043410.1	Glur_chr1	22233673	22234667	+	302	L10-interacting MYB domain-containing protein	302	gb|MCI00011.1|hypothetical protein [Trifolium medium]	MCI00011	Trifolium medium	5.4e-107	239	238	0.7983	20	5.4e-107	0.623	gb|MCI00011.1|hypothetical protein [Trifolium medium];gb|KAG5042319.1|hypothetical protein JHK87_006234 [Glycine soja];ref|XP_028205269.1|L10-interacting MYB domain-containing protein-like isoform X2 [Glycine soja];gb|KAG5054058.1|hypothetical protein JHK85_006568 [Glycine max]/gb|KAG5071176.1|hypothetical protein JHK86_006387 [Glycine max];gb|KAH1262145.1|L10-interacting MYB domain-containing pr…	IPR024752;noIPR;noIPR;IPR045026;noIPR	Myb/SANT-like domain;Myb/SANT-like domain;Myb/SANT-like domain;L10-interacting MYB domain-containing protein;L10-interacting MYB domain-containing protein	;;;;	;;;;	;;;;							non	3847.GLYMA03G06712.1	8.378e-73	255	2BP5Y@1|root,2S1R5@2759|Eukaryota,37VXE@33090|Viridiplantae,3GJAU@35493|Streptophyta,4JQ75@91835|fabids	35493|Streptophyta	S	Myb/SANT-like DNA-binding domain	-	-	-	-	-	-	-	-	-	-	-	-
Glur_chr1.g043420.1	Glur_chr1	22234860	22236178	+	412	putative nuclease HARBI1	412	ref|XP_028206046.1|uncharacterized protein LOC114389551 isoform X1 [Glycine soja]/ref|XP_028206047.1|uncharacterized protein LOC114389551 isoform X1 [Glycine soja]/ref|XP_028206048.1|uncharacterized protein LOC114389551 isoform X1 [Glycine soja]	XP_028206047;XP_028206048;XP_028206046	Glycine soja	2.6e-178	405	386	0.7487	20	2.6e-178	0.7369	ref|XP_028206046.1|uncharacterized protein LOC114389551 isoform X1 [Glycine soja]/ref|XP_028206047.1|uncharacterized protein LOC114389551 isoform X1 [Glycine soja]/ref|XP_028206048.1|uncharacterized protein LOC114389551 isoform X1 [Glycine soja];gb|RZB61672.1|hypothetical protein D0Y65_044114 [Glycine soja];ref|XP_025982428.1|uncharacterized protein LOC102669969 isoform X1 [Glycine max];ref|XP_02…	IPR027806;noIPR;noIPR;noIPR;IPR045249	Harbinger transposase-derived nuclease domain;Harbinger transposase-derived nuclease domain;Harbinger transposase-derived nuclease domain;Harbinger transposase-derived nuclease domain;Putative nuclease HARBI1-like	;;;;	;;;;	;;;;	EC:3	Hydrolases	1	GO:0016787	hydrolase activity	Molecular Function	non	3760.EMJ11392	6.79e-109	365	KOG4585@1|root,KOG4585@2759|Eukaryota,37TBZ@33090|Viridiplantae,3GHRF@35493|Streptophyta,4JT4X@91835|fabids	35493|Streptophyta	L	DDE superfamily endonuclease	-	-	-	-	-	-	-	-	-	-	-	-
Glur_chr1.g043470.1	Glur_chr1	22265150	22267471	+	85	WD repeat-containing protein 44	85	ref|XP_027351284.1|WD repeat-containing protein 44-like [Abrus precatorius]	XP_027351284	Abrus precatorius	2.9e-06	928	22	1	20	2.9e-06	1	ref|XP_027351284.1|WD repeat-containing protein 44-like [Abrus precatorius];gb|KAE9622175.1|putative transcription factor WD40-like family [Lupinus albus]/gb|KAF1898285.1|hypothetical protein Lal_00033051 [Lupinus albus];ref|XP_019465003.1|PREDICTED: WD repeat-containing protein 44-like [Lupinus angustifolius]/gb|OIV98639.1|hypothetical protein TanjilG_12762 [Lupinus angustifolius];gb|TKY66048.1|…												non	3880.AES79256	1.123e-05	50	KOG0283@1|root,KOG0283@2759|Eukaryota,37IP9@33090|Viridiplantae,3GBA8@35493|Streptophyta,4JE74@91835|fabids	35493|Streptophyta	S	WD repeat-containing protein	-	-	-	ko:K20241	-	-	-	-	ko00000,ko04131	-	-	-
Glur_chr1.g043790.1	Glur_chr1	22452831	22454282	+	483	histone-lysine N-methyltransferase 2D-like	483	ref|XP_004497831.1|uncharacterized protein LOC101491671 [Cicer arietinum]	XP_004497831	Cicer arietinum	3.2e-55	460	345	0.5536	20	3.2e-55	0.5651	ref|XP_004497831.1|uncharacterized protein LOC101491671 [Cicer arietinum];ref|XP_004511140.1|uncharacterized protein LOC101507149 [Cicer arietinum];ref|XP_004509670.1|uncharacterized protein LOC101489237 [Cicer arietinum];ref|XP_004500436.1|uncharacterized protein LOC101500655 [Cicer arietinum];ref|XP_004513798.1|uncharacterized protein LOC101507481 [Cicer arietinum];ref|XP_012574817.1|uncharacte…	noIPR;noIPR;noIPR;noIPR;noIPR;noIPR	Peptidase M41-like;Peptidase M41-like;Peptidase M41-like;Peptidase M41-like;Peptidase M41-like;Peptidase M41-like	;;;;;	;;;;;	;;;;;							non	3827.XP_004497831.1	5.543e-46	184	2EUV0@1|root,2SWY9@2759|Eukaryota	3827.XP_004497831.1|-	-	-	-	-	-	-	-	-	-	-	-	-	-	-
Glur_chr1.g043870.1	Glur_chr1	22515128	22517842	-	98	---NA---	98																							non	No_hits	#	#	#	#	#	#	#	#	#	#	#	#	#	#	#	#	#	#
Glur_chr1.g043890.1	Glur_chr1	22534343	22535831	-	146	---NA---	146																							non	No_hits	#	#	#	#	#	#	#	#	#	#	#	#	#	#	#	#	#	#
Glur_chr1.g043920.1	Glur_chr1	22558207	22559026	-	105	---NA---	105																							non	No_hits	#	#	#	#	#	#	#	#	#	#	#	#	#	#	#	#	#	#
Glur_chr1.g043930.1	Glur_chr1	22566225	22572272	-	383	Ribosomal protein L11 methyltransferase	383	gb|KAH1127345.1|hypothetical protein GYH30_016074 [Glycine max]/gb|KAH1247238.1|Ribosomal protein L11 methyltransferase [Glycine max]/gb|KRH55208.1|hypothetical protein GLYMA_06G237700v4 [Glycine max]/ref|XP_014632184.1|ribosomal protein L11 methyltransferase isoform X1 [Glycine max]	KAH1247238;XP_014632184;KRH55208;KAH1127345	Glycine max	0	397	396	0.8157	20	0	0.7972	ref|XP_014632184.1|ribosomal protein L11 methyltransferase isoform X1 [Glycine max]/gb|KAH1127345.1|hypothetical protein GYH30_016074 [Glycine max]/gb|KAH1247238.1|Ribosomal protein L11 methyltransferase [Glycine max]/gb|KRH55208.1|hypothetical protein GLYMA_06G237700v4 [Glycine max];ref|XP_028237664.1|uncharacterized protein LOC114416836 isoform X1 [Glycine soja]/gb|KAG5020355.1|hypothetical pro…	IPR029063;IPR004498;noIPR;noIPR;IPR004498;noIPR;IPR029063	S-adenosyl-L-methionine-dependent methyltransferase superfamily;Ribosomal protein L11 methyltransferase;Ribosomal protein L11 methyltransferase;Ribosomal protein L11 methyltransferase;Ribosomal protein L11 methyltransferase;Ribosomal protein L11 methyltransferase;S-adenosyl-L-methionine-dependent methyltransferase superfamily	;GO:0008276/GO:0006479;;;GO:0008276/GO:0006479;;	;protein methyltransferase activity/protein methylation;;;protein methyltransferase activity/protein methylation;;	;Molecular Function/Biological Process;;;Molecular Function/Biological Process;;	EC:2.1.1	Transferring one-carbon groups	4	GO:0005840;GO:0009507;GO:0016279;GO:0018023	ribosome;chloroplast;protein-lysine N-methyltransferase activity;peptidyl-lysine trimethylation	Cellular Component;Cellular Component;Molecular Function;Biological Process	non	3847.GLYMA06G36076.1	5.13e-176	558	COG2264@1|root,2QQTZ@2759|Eukaryota,37HS7@33090|Viridiplantae,3G84X@35493|Streptophyta,4JNMC@91835|fabids	35493|Streptophyta	J	ribosomal protein L11	-	-	-	-	-	-	-	-	-	-	-	-
Glur_chr1.g044020.1	Glur_chr1	22633138	22635420	-	66	Leucine-rich repeat cysteine-containing subtype	66	gb|KAG4387924.1|hypothetical protein GLYMA_09G069401v4 [Glycine max]	KAG4387924	Glycine max	9e-06	69	29	0.8276	20	9e-06	0.8693	gb|KAG4387924.1|hypothetical protein GLYMA_09G069401v4 [Glycine max];ref|XP_027355420.1|uncharacterized protein LOC113865209 [Abrus precatorius];gb|KAG4387926.1|hypothetical protein GLYMA_09G069401v4 [Glycine max];ref|XP_030943514.1|uncharacterized protein LOC115968301 [Quercus lobata];ref|XP_020887540.1|tonsoku-like protein [Arabidopsis lyrata subsp. lyrata];ref|XP_021647426.1|uncharacterized pr…												non	59689.fgenesh1_pm.C_scaffold_3002361	6.219e-05	47	KOG1947@1|root,KOG1947@2759|Eukaryota,37QPY@33090|Viridiplantae,3GG9G@35493|Streptophyta,3HRBS@3699|Brassicales	35493|Streptophyta	L	Leucine-rich repeats, outliers	-	-	-	ko:K15082	-	-	-	-	ko00000,ko03400	-	-	-
Glur_chr1.g044050.1	Glur_chr1	22642219	22643240	-	175	---NA---	175												noIPR;noIPR;noIPR	Probable transposase, Ptta/En/Spm, plant;Probable transposase, Ptta/En/Spm, plant;Probable transposase, Ptta/En/Spm, plant	;;	;;	;;							non	No_hits	#	#	#	#	#	#	#	#	#	#	#	#	#	#	#	#	#	#
Glur_chr1.g044250.1	Glur_chr1	22751176	22753914	+	246	Floral homeotic protein APETALA 2	246	ref|XP_004493938.1|ethylene-responsive transcription factor RAP2-7-like [Cicer arietinum]	XP_004493938	Cicer arietinum	4.9e-30	466	178	0.5225	20	4.9e-30	0.5143	ref|XP_004493938.1|ethylene-responsive transcription factor RAP2-7-like [Cicer arietinum];ref|XP_027915396.1|APETALA2-like protein 3 isoform X2 [Vigna unguiculata]/gb|QCD97885.1|AP2-like factor [Vigna unguiculata];ref|XP_027915367.1|APETALA2-like protein 3 isoform X1 [Vigna unguiculata];gb|KOM38966.1|hypothetical protein LR48_Vigan03g234800 [Vigna angularis];ref|XP_017415913.1|PREDICTED: ethylene…												non	3827.XP_004493938.1	1.91e-29	126	28UNB@1|root,2QSBE@2759|Eukaryota,37HJD@33090|Viridiplantae,3GXBS@35493|Streptophyta,4JIAF@91835|fabids	35493|Streptophyta	K	Floral homeotic protein	-	GO:0000003,GO:0003002,GO:0003006,GO:0003674,GO:0003700,GO:0005575,GO:0005622,GO:0005623,GO:0005634,GO:0006355,GO:0007275,GO:0007389,GO:0008150,GO:0009653,GO:0009791,GO:0009888,GO:0009889,GO:0009908,GO:0010073,GO:0010093,GO:0010154,GO:0010468,GO:0010556,GO:0019219,GO:0019222,GO:0022414,GO:0031323,GO:0031326,GO:0032501,GO:0032502,GO:0035670,GO:0043226,GO:0043227,GO:0043229,GO:0043231,GO:0044424,GO:…	-	ko:K09284	-	-	-	-	ko00000,ko03000	-	-	-
Glur_chr1.g044280.1	Glur_chr1	22802562	22808204	-	94	---NA---	94																							non	No_hits	#	#	#	#	#	#	#	#	#	#	#	#	#	#	#	#	#	#
Glur_chr1.g044370.1	Glur_chr1	22848106	22863792	+	1059	Serine/threonine-protein kinase svkA	1059	ref|XP_040863666.1|germinal center kinase 1 isoform X4 [Glycine max]/ref|XP_003540120.1|germinal center kinase 1 isoform X4 [Glycine max]/gb|KAH1095893.1|hypothetical protein GYH30_057249 [Glycine max]/gb|KAG4968355.1|hypothetical protein JHK87_034006 [Glycine soja]/ref|XP_028194707.1|germinal center kinase 1-like isoform X4 [Glycine soja]/gb|KAG4385772.1|hypothetical protein GLYMA_12G162963v4 [G…	XP_040863666;XP_003540120;KAH1095893;KAG4385772;KAG4968355;XP_028194707;RZB76135	Glycine soja/Glycine max	0	700	591	0.9492	20	0	0.9424	ref|XP_003540120.1|germinal center kinase 1 isoform X4 [Glycine max]/ref|XP_028194707.1|germinal center kinase 1-like isoform X4 [Glycine soja]/ref|XP_040863666.1|germinal center kinase 1 isoform X4 [Glycine max]/gb|KAG4385772.1|hypothetical protein GLYMA_12G162963v4 [Glycine max]/gb|KAG4968355.1|hypothetical protein JHK87_034006 [Glycine soja]/gb|KAH1095893.1|hypothetical protein GYH30_057249 [G…	IPR000719;noIPR;IPR025724;noIPR;noIPR;noIPR;noIPR;noIPR;noIPR;noIPR;noIPR;noIPR;noIPR;noIPR;noIPR;noIPR;IPR000719;noIPR;IPR011009	Protein kinase domain;Protein kinase domain;GAG-pre-integrase domain;GAG-pre-integrase domain;GAG-pre-integrase domain;GAG-pre-integrase domain;GAG-pre-integrase domain;GAG-pre-integrase domain;GAG-pre-integrase domain;GAG-pre-integrase domain;GAG-pre-integrase domain;GAG-pre-integrase domain;GAG-pre-integrase domain;GAG-pre-integrase domain;GAG-pre-integrase domain;GAG-pre-integrase domain;Prote…	GO:0004672/GO:0006468/GO:0005524;;;;;;;;;;;;;;;;GO:0004672/GO:0006468/GO:0005524;;	protein kinase activity/protein phosphorylation/ATP binding;;;;;;;;;;;;;;;;protein kinase activity/protein phosphorylation/ATP binding;;	Molecular Function/Biological Process/Molecular Function;;;;;;;;;;;;;;;;Molecular Function/Biological Process/Molecular Function;;	EC:2.7.11.22	Cyclin-dependent kinase	4	GO:0004693;GO:0005524;GO:0006468;GO:0051726	cyclin-dependent protein serine/threonine kinase activity;ATP binding;protein phosphorylation;regulation of cell cycle	Molecular Function;Molecular Function;Biological Process;Biological Process	non	3847.GLYMA12G27300.4	0	1024	KOG0201@1|root,KOG0201@2759|Eukaryota,37K2Q@33090|Viridiplantae,3GBBV@35493|Streptophyta,4JI7Y@91835|fabids	35493|Streptophyta	T	Serine threonine-protein kinase	-	-	2.7.11.1	ko:K08838	-	-	-	-	ko00000,ko01000,ko01001,ko04131	-	-	-
Glur_chr1.g044380.1	Glur_chr1	22863860	22867052	+	553	Retrovirus-related Pol polyprotein from transposon TNT 1-94	553	gb|KYP52900.1|Retrovirus-related Pol polyprotein from transposon TNT 1-94 [Cajanus cajan]	KYP52900	Cajanus cajan	0	737	441	0.9206	20	0	0.8484	gb|KYP52900.1|Retrovirus-related Pol polyprotein from transposon TNT 1-94 [Cajanus cajan];gb|KYP41064.1|Retrovirus-related Pol polyprotein from transposon TNT 1-94 [Cajanus cajan];gb|RVW92469.1|Retrovirus-related Pol polyprotein from transposon RE1 [Vitis vinifera];gb|RVW90162.1|Retrovirus-related Pol polyprotein from transposon RE1 [Vitis vinifera];emb|CAN76400.1|hypothetical protein VITISV_0015…	IPR013103;noIPR;noIPR;noIPR;noIPR;IPR043502	Reverse transcriptase, RNA-dependent DNA polymerase;Reverse transcriptase, RNA-dependent DNA polymerase;Reverse transcriptase, RNA-dependent DNA polymerase;Reverse transcriptase, RNA-dependent DNA polymerase;Reverse transcriptase, RNA-dependent DNA polymerase;DNA/RNA polymerase superfamily	;;;;;	;;;;;	;;;;;			7	GO:0003676;GO:0005737;GO:0005886;GO:0006259;GO:0006810;GO:0008289;GO:0016043	nucleic acid binding;cytoplasm;plasma membrane;DNA metabolic process;transport;lipid binding;cellular component organization	Molecular Function;Cellular Component;Cellular Component;Biological Process;Biological Process;Molecular Function;Biological Process	TE	3880.AES67469	8.225e-192	613	COG1874@1|root,COG2801@1|root,KOG0017@2759|Eukaryota,KOG0496@2759|Eukaryota,37P9T@33090|Viridiplantae,3GEVX@35493|Streptophyta,4JI1Z@91835|fabids	35493|Streptophyta	G	beta-galactosidase	BGAL8	GO:0003674,GO:0003824,GO:0004553,GO:0004565,GO:0005575,GO:0005618,GO:0005622,GO:0005623,GO:0005737,GO:0005773,GO:0015925,GO:0016787,GO:0016798,GO:0030312,GO:0043226,GO:0043227,GO:0043229,GO:0043231,GO:0044424,GO:0044444,GO:0044464,GO:0071944	-	-	-	-	-	-	-	-	-	-
Glur_chr1.g044390.1	Glur_chr1	22867932	22869174	+	96	---NA---	96																							non	No_hits	#	#	#	#	#	#	#	#	#	#	#	#	#	#	#	#	#	#
Glur_chr1.g044420.1	Glur_chr1	22885517	22886457	+	208	squamosa promoter-binding protein 1	208	gb|KAE9592905.1|putative transcription factor SBP family [Lupinus albus]/gb|KAF1885210.1|hypothetical protein Lal_00029099 [Lupinus albus]	KAF1885210;KAE9592905	Lupinus albus	9.9e-78	188	208	0.7452	20	9.9e-78	0.7799	gb|KAE9592905.1|putative transcription factor SBP family [Lupinus albus]/gb|KAF1885210.1|hypothetical protein Lal_00029099 [Lupinus albus];ref|XP_045801516.1|squamosa promoter-binding-like protein 3 [Trifolium pratense]/gb|PNY09005.1|squamosa promoter-binding protein 1-like [Trifolium pratense];gb|RDX78219.1|Squamosa promoter-binding-like protein 4, partial [Mucuna pruriens];ref|XP_027354489.1|sq…	IPR036893;IPR004333;noIPR;noIPR;noIPR;noIPR;noIPR;IPR044817;noIPR;IPR004333;IPR036893	SBP domain superfamily;SBP domain;SBP domain;SBP domain;SBP domain;SBP domain;SBP domain;Squamosa promoter-binding-like protein;Squamosa promoter-binding-like protein;SBP domain;SBP domain superfamily	GO:0005634/GO:0003677;GO:0003677;;;;;;GO:0003677;;GO:0003677;GO:0005634/GO:0003677	nucleus/DNA binding;DNA binding;;;;;;DNA binding;;DNA binding;nucleus/DNA binding	Cellular Component/Molecular Function;Molecular Function;;;;;;Molecular Function;;Molecular Function;Cellular Component/Molecular Function			3	GO:0003677;GO:0005634;GO:0046872	DNA binding;nucleus;metal ion binding	Molecular Function;Cellular Component;Molecular Function	non	3885.XP_007133260.1	4.436e-81	274	2AUA4@1|root,2RZTN@2759|Eukaryota,37UYH@33090|Viridiplantae,3GINK@35493|Streptophyta,4JPUK@91835|fabids	35493|Streptophyta	K	squamosa	SPL4	GO:0003674,GO:0003700,GO:0006355,GO:0008150,GO:0009889,GO:0010321,GO:0010468,GO:0010556,GO:0019219,GO:0019222,GO:0031323,GO:0031326,GO:0048580,GO:0050789,GO:0050793,GO:0050794,GO:0051171,GO:0051239,GO:0051252,GO:0060255,GO:0065007,GO:0080090,GO:0140110,GO:1903506,GO:2000026,GO:2000112,GO:2001141	-	-	-	-	-	-	-	-	-	-
Glur_chr1.g044430.1	Glur_chr1	22887983	22891351	-	282	probable protein phosphatase 2C 39	282	ref|XP_004510031.1|probable protein phosphatase 2C 39 [Cicer arietinum]	XP_004510031	Cicer arietinum	0	283	281	0.9609	20	0	0.9415	ref|XP_004510031.1|probable protein phosphatase 2C 39 [Cicer arietinum];ref|XP_015954135.1|probable protein phosphatase 2C 39 [Arachis duranensis]/ref|XP_025688161.1|probable protein phosphatase 2C 39 [Arachis hypogaea]/gb|QHO56984.1|putative protein phosphatase 2C [Arachis hypogaea]/gb|RYR68143.1|hypothetical protein Ahy_A03g014612 [Arachis hypogaea];ref|XP_016188797.1|probable protein phosphata…	IPR001932;IPR036457;noIPR;IPR015655;IPR001932;IPR001932;IPR036457	PPM-type phosphatase domain;PPM-type phosphatase domain superfamily;PPM-type phosphatase domain superfamily;Protein phosphatase 2C family;PPM-type phosphatase domain;PPM-type phosphatase domain;PPM-type phosphatase domain superfamily	GO:0004722;;;GO:0006470/GO:0004722;GO:0004722;GO:0004722;	protein serine/threonine phosphatase activity;;;protein dephosphorylation/protein serine/threonine phosphatase activity;protein serine/threonine phosphatase activity;protein serine/threonine phosphatase activity;	Molecular Function;;;Biological Process/Molecular Function;Molecular Function;Molecular Function;	EC:3.1.3.16	Protein-serine/threonine phosphatase	3	GO:0006470;GO:0017018;GO:0046872	protein dephosphorylation;myosin phosphatase activity;metal ion binding	Biological Process;Molecular Function;Molecular Function	non	3827.XP_004510031.1	3.297e-167	527	COG0631@1|root,KOG0698@2759|Eukaryota,37IQ0@33090|Viridiplantae,3G7MQ@35493|Streptophyta,4JKBD@91835|fabids	35493|Streptophyta	T	protein phosphatase 2C 39	-	-	3.1.3.16	ko:K17506	-	-	-	-	ko00000,ko01000,ko01009	-	-	-
Glur_chr1.g044450.1	Glur_chr1	22909069	22909338	-	89	---NA---	89																							non	No_hits	#	#	#	#	#	#	#	#	#	#	#	#	#	#	#	#	#	#
Glur_chr1.g044610.1	Glur_chr1	23054642	23057209	+	291	3-hydroxybutyryl-CoA dehydrogenase	291	ref|XP_004510030.1|uncharacterized protein LOC101496702 [Cicer arietinum]	XP_004510030	Cicer arietinum	0	297	291	0.9381	20	0	0.9213	ref|XP_004510030.1|uncharacterized protein LOC101496702 [Cicer arietinum];gb|TKY66497.1|3-hydroxybutyryl-CoA dehydrogenase [Spatholobus suberectus];ref|NP_001234958.1|peroxisomal 3-hydroxyacyl-CoA dehydrogenase-like protein [Glycine max]/ref|XP_006580909.1|peroxisomal 3-hydroxyacyl-CoA dehydrogenase-like protein isoform X1 [Glycine max]/ref|XP_028237781.1|uncharacterized protein LOC114416939 isof…	IPR006176;IPR006108;IPR013328;noIPR;IPR022694;noIPR;noIPR;IPR036291;IPR008927	3-hydroxyacyl-CoA dehydrogenase, NAD binding;3-hydroxyacyl-CoA dehydrogenase, C-terminal;6-phosphogluconate dehydrogenase, domain 2;6-phosphogluconate dehydrogenase, domain 2;3-hydroxyacyl-CoA dehydrogenase;3-hydroxyacyl-CoA dehydrogenase;3-hydroxyacyl-CoA dehydrogenase;NAD(P)-binding domain superfamily;6-phosphogluconate dehydrogenase-like, C-terminal domain superfamily	GO:0006631/GO:0070403;GO:0006631/GO:0016616/GO:0016491;GO:0016491;;GO:0006631/GO:0016616/GO:0070403;;;;	fatty acid metabolic process/NAD+ binding;fatty acid metabolic process/oxidoreductase activity, acting on the CH-OH group of donors, NAD or NADP as acceptor/oxidoreductase activity;oxidoreductase activity;;fatty acid metabolic process/oxidoreductase activity, acting on the CH-OH group of donors, NAD or NADP as acceptor/NAD+ binding;;;;	Biological Process/Molecular Function;Biological Process/Molecular Function/Molecular Function;Molecular Function;;Biological Process/Molecular Function/Molecular Function;;;;	EC:1.1.1;EC:4.2.1.17	Acting on the CH-OH group of donors;Enoyl-CoA hydratase	5	GO:0004300;GO:0005777;GO:0006631;GO:0016616;GO:0070403	enoyl-CoA hydratase activity;peroxisome;fatty acid metabolic process;oxidoreductase activity, acting on the CH-OH group of donors, NAD or NADP as acceptor;NAD+ binding	Molecular Function;Cellular Component;Biological Process;Molecular Function;Molecular Function	non	3827.XP_004510030.1	1.144e-155	494	COG1250@1|root,KOG2304@2759|Eukaryota,37MXK@33090|Viridiplantae,3GCF2@35493|Streptophyta,4JMVN@91835|fabids	35493|Streptophyta	I	3-hydroxyacyl-CoA dehydrogenase, C-terminal domain	-	-	1.1.1.157	ko:K00074	ko00360,ko00362,ko00650,ko01100,ko01120,map00360,map00362,map00650,map01100,map01120	-	R01976,R05576,R06941	RC00029,RC00117	ko00000,ko00001,ko01000	-	-	-
Glur_chr1.g044630.1	Glur_chr1	23072691	23077198	-	291	phosphatase 2C 51	291	gb|KAG7593369.1|Protein kinase-like domain superfamily, partial [Arabidopsis thaliana x Arabidopsis arenosa]	KAG7593369	Arabidopsis thaliana x Arabidopsis arenosa	3.5e-06	99	53	0.6792	20	3.5e-06	0.6073	gb|KAG7593369.1|Protein kinase-like domain superfamily, partial [Arabidopsis thaliana x Arabidopsis arenosa];dbj|GAU35608.1|hypothetical protein TSUD_30250, partial [Trifolium subterraneum];gb|RDY03654.1|putative inactive protein kinase, partial [Mucuna pruriens];dbj|GAU35609.1|hypothetical protein TSUD_30260 [Trifolium subterraneum];gb|EFH70259.1|hypothetical protein ARALYDRAFT_891423 [Arabidops…												non	50452.A0A087GJI3	0.0001119	53	2CMYK@1|root,2QST0@2759|Eukaryota,37RDM@33090|Viridiplantae,3G9GQ@35493|Streptophyta,3HYIA@3699|Brassicales	35493|Streptophyta	-	-	-	-	-	-	-	-	-	-	-	-	-	-
Glur_chr1.g044810.1	Glur_chr1	23226377	23226946	-	189	tetratricopeptide repeat protein	189	dbj|GFP91539.1|hypothetical protein PHJA_001297900 [Phtheirospermum japonicum]	GFP91539	Phtheirospermum japonicum	1.6e-40	125	117	0.7436	20	1.6e-40	0.7166	dbj|GFP91539.1|hypothetical protein PHJA_001297900 [Phtheirospermum japonicum];dbj|GER38151.1|tetratricopeptide repeat protein [Striga asiatica];gb|EEF27435.1|conserved hypothetical protein [Ricinus communis];gb|QWQ49879.1|hypothetical protein [Zelkova schneideriana];gb|MCI81401.1|hypothetical protein [Trifolium medium];dbj|GAU19203.1|hypothetical protein TSUD_198860 [Trifolium subterraneum];gb|K…								4	GO:0005622;GO:0006810;GO:0009987;GO:0016020	intracellular anatomical structure;transport;cellular process;membrane	Cellular Component;Biological Process;Biological Process;Cellular Component	non	3988.XP_002534950.1	3.341e-16	85	2EMMA@1|root,2SR8R@2759|Eukaryota,380JD@33090|Viridiplantae,3GQ51@35493|Streptophyta	35493|Streptophyta	-	-	-	-	-	-	-	-	-	-	-	-	-	-
Glur_chr1.g044820.1	Glur_chr1	23228799	23229689	-	296	putative NADH:ubiquinone reductase (H(+)-translocating)	296	gb|KAG5138869.1|hypothetical protein JHK84_032637 [Glycine max]	KAG5138869	Glycine max	5.6e-162	359	235	0.9872	20	5.6e-162	0.9598	gb|KAG5138869.1|hypothetical protein JHK84_032637 [Glycine max];gb|KAG4906044.1|hypothetical protein JHK86_057291 [Glycine max]/gb|KAG4936231.1|hypothetical protein JHK85_051150 [Glycine max]/gb|KAG5128802.1|hypothetical protein JHK84_035199 [Glycine max];ref|XP_020208641.1|uncharacterized protein LOC109793583 isoform X1 [Cajanus cajan];gb|KAB5511290.1|hypothetical protein DKX38_030085 [Salix bra…	IPR001750;noIPR;noIPR	NADH:quinone oxidoreductase/Mrp antiporter, membrane subunit;NADH:quinone oxidoreductase/Mrp antiporter, membrane subunit;NADH:quinone oxidoreductase/Mrp antiporter, membrane subunit	;;	;;	;;	EC:1	Oxidoreductases	4	GO:0003824;GO:0009507;GO:0009579;GO:0016020	catalytic activity;chloroplast;thylakoid;membrane	Molecular Function;Cellular Component;Cellular Component;Cellular Component	non	3880.AES58603	3.338e-141	452	COG1007@1|root,KOG4668@2759|Eukaryota,37KKM@33090|Viridiplantae,3GCSG@35493|Streptophyta,4JT2P@91835|fabids	35493|Streptophyta	C	Proton-conducting membrane transporter	nad2	GO:0005575,GO:0005622,GO:0005623,GO:0005737,GO:0005739,GO:0005740,GO:0005743,GO:0016020,GO:0019866,GO:0031090,GO:0031966,GO:0031967,GO:0031975,GO:0043226,GO:0043227,GO:0043229,GO:0043231,GO:0044422,GO:0044424,GO:0044429,GO:0044444,GO:0044446,GO:0044464	1.6.5.3	ko:K03879	ko00190,ko01100,ko04714,ko04723,ko05012,map00190,map01100,map04714,map04723,map05012	M00142	R11945	RC00061	ko00000,ko00001,ko00002,ko01000,ko03029	3.D.1.6	-	-
Glur_chr1.g044830.1	Glur_chr1	23247345	23247554	+	69	---NA---	69												noIPR	Nucleic acid-binding, OB-fold										non	No_hits	#	#	#	#	#	#	#	#	#	#	#	#	#	#	#	#	#	#
Glur_chr1.g044880.1	Glur_chr1	23278266	23280295	-	326	phosphopantothenoylcysteine decarboxylase subunit VHS3-like	326	ref|XP_004490243.2|uncharacterized protein LOC101505936 [Cicer arietinum]	XP_004490243	Cicer arietinum	8.3e-35	1121	300	0.5033	20	8.3e-35	0.6693	ref|XP_004490243.2|uncharacterized protein LOC101505936 [Cicer arietinum];dbj|GAU10411.1|hypothetical protein TSUD_417770, partial [Trifolium subterraneum];gb|MCH92187.1|hypothetical protein [Trifolium medium];dbj|GAU51794.1|hypothetical protein TSUD_415780 [Trifolium subterraneum];gb|PNX89694.1|hypothetical protein L195_g045816, partial [Trifolium pratense];dbj|GAU48783.1|hypothetical protein TS…	IPR004252;noIPR;noIPR	Probable transposase, Ptta/En/Spm, plant;Probable transposase, Ptta/En/Spm, plant;Probable transposase, Ptta/En/Spm, plant	;;	;;	;;							non	No_hits	#	#	#	#	#	#	#	#	#	#	#	#	#	#	#	#	#	#
Glur_chr1.g044930.1	Glur_chr1	23300041	23301386	+	416	early nodulin-like protein 2	416	ref|XP_004510033.1|early nodulin-like protein 2 [Cicer arietinum]	XP_004510033	Cicer arietinum	1.2e-78	341	242	0.6942	20	1.2e-78	0.8106	ref|XP_004510033.1|early nodulin-like protein 2 [Cicer arietinum];gb|OIW08249.1|hypothetical protein TanjilG_15210 [Lupinus angustifolius];ref|XP_019449167.1|PREDICTED: early nodulin-like protein 2 isoform X1 [Lupinus angustifolius];ref|XP_019449168.1|PREDICTED: early nodulin-like protein 2 isoform X2 [Lupinus angustifolius];ref|XP_013445500.1|early nodulin-like protein 2 [Medicago truncatula]/gb…	IPR003245;IPR008972;noIPR;noIPR;noIPR;noIPR;noIPR;noIPR;IPR039391;IPR003245;IPR041846;IPR008972	Phytocyanin domain;Cupredoxin;Cupredoxin;Cupredoxin;Cupredoxin;Cupredoxin;Cupredoxin;Cupredoxin;Phytocyanin;Phytocyanin domain;Early nodulin-like protein domain;Cupredoxin	GO:0009055;;;;;;;;GO:0009055;GO:0009055;;	electron transfer activity;;;;;;;;electron transfer activity;electron transfer activity;;	Molecular Function;;;;;;;;Molecular Function;Molecular Function;;	EC:1	Oxidoreductases	3	GO:0003824;GO:0005886;GO:0006091	catalytic activity;plasma membrane;generation of precursor metabolites and energy	Molecular Function;Cellular Component;Biological Process	non	3827.XP_004510033.1	6.529e-70	252	2BD6H@1|root,2RZ81@2759|Eukaryota,37UFI@33090|Viridiplantae,3GIVF@35493|Streptophyta,4JTXU@91835|fabids	35493|Streptophyta	S	Early nodulin-like protein	-	-	-	-	-	-	-	-	-	-	-	-
Glur_chr1.g044970.1	Glur_chr1	23337839	23343141	+	505	E3 ubiquitin-protein ligase RMA3-like	505	ref|XP_004514340.1|E3 ubiquitin-protein ligase RMA3-like [Cicer arietinum]/ref|XP_004514341.1|E3 ubiquitin-protein ligase RMA3-like [Cicer arietinum]	XP_004514340;XP_004514341	Cicer arietinum	4.7e-134	251	239	0.8745	20	4.7e-134	0.8453	ref|XP_004514340.1|E3 ubiquitin-protein ligase RMA3-like [Cicer arietinum]/ref|XP_004514341.1|E3 ubiquitin-protein ligase RMA3-like [Cicer arietinum];ref|XP_045801595.1|E3 ubiquitin-protein ligase RMA3-like [Trifolium pratense]/gb|PNY09595.1|E3 ubiquitin-protein ligase rma1h1-like protein [Trifolium pratense];dbj|GAU47398.1|hypothetical protein TSUD_372870 [Trifolium subterraneum];gb|TKY66539.1|E…	IPR013083;IPR018957;IPR045103;noIPR;IPR001841;noIPR;noIPR;noIPR	Zinc finger, RING/FYVE/PHD-type;Zinc finger, C3HC4 RING-type;E3 ubiquitin-protein ligase RNF5/RNF185-like;E3 ubiquitin-protein ligase RNF5/RNF185-like;Zinc finger, RING-type;Zinc finger, RING-type;Zinc finger, RING-type;Zinc finger, RING-type	;GO:0046872;GO:0005783/GO:0061630/GO:0006511;;;;;	;metal ion binding;endoplasmic reticulum/ubiquitin protein ligase activity/ubiquitin-dependent protein catabolic process;;;;;	;Molecular Function;Cellular Component/Molecular Function/Biological Process;;;;;	EC:2	Transferases	6	GO:0005783;GO:0006511;GO:0016021;GO:0016567;GO:0046872;GO:0061630	endoplasmic reticulum;ubiquitin-dependent protein catabolic process;integral component of membrane;protein ubiquitination;metal ion binding;ubiquitin protein ligase activity	Cellular Component;Biological Process;Cellular Component;Biological Process;Molecular Function;Molecular Function	non	3827.XP_004514340.1	1.894e-116	392	COG5574@1|root,KOG0823@2759|Eukaryota,37TJ9@33090|Viridiplantae,3GFZK@35493|Streptophyta,4JKIG@91835|fabids	35493|Streptophyta	O	E3 ubiquitin-protein ligase	-	GO:0001101,GO:0003674,GO:0003824,GO:0004842,GO:0005488,GO:0005515,GO:0005575,GO:0005622,GO:0005623,GO:0005737,GO:0005783,GO:0005789,GO:0006464,GO:0006508,GO:0006511,GO:0006515,GO:0006807,GO:0006950,GO:0006970,GO:0008150,GO:0008152,GO:0009056,GO:0009057,GO:0009266,GO:0009409,GO:0009414,GO:0009415,GO:0009611,GO:0009628,GO:0009719,GO:0009723,GO:0009725,GO:0009987,GO:0010033,GO:0010035,GO:0010243,GO:…	2.3.2.27	ko:K10666	ko04141,map04141	-	-	-	ko00000,ko00001,ko01000,ko04121	-	-	-
Glur_chr1.g044980.1	Glur_chr1	23352817	23353134	+	105	hypothetical protein M758_4G170600	105	gb|KAG0619862.1|hypothetical protein M758_4G170600 [Ceratodon purpureus]	KAG0619862	Ceratodon purpureus	2.7e-09	409	71	0.5493	2	2.7e-09	0.5366	gb|KAG0619862.1|hypothetical protein M758_4G170600 [Ceratodon purpureus];ref|XP_010501877.1|PREDICTED: uncharacterized protein LOC104779199 [Camelina sativa]/ref|XP_010501878.1|PREDICTED: uncharacterized protein LOC104779200 [Camelina sativa]												non	No_hits	#	#	#	#	#	#	#	#	#	#	#	#	#	#	#	#	#	#
Glur_chr1.g045080.1	Glur_chr1	23418707	23423589	-	270	transposon Tf2-1 polyprotein	270	gb|MCI10451.1|hypothetical protein [Trifolium medium]	MCI10451	Trifolium medium	3.1e-30	263	76	0.8553	20	3.1e-30	0.7526	gb|MCI10451.1|hypothetical protein [Trifolium medium];gb|MCI10163.1|hypothetical protein [Trifolium medium];gb|PNX55841.1|hypothetical protein L195_g049472, partial [Trifolium pratense];gb|MCH95241.1|hypothetical protein [Trifolium medium];gb|MCH79725.1|transposon Tf2-1 polyprotein [Trifolium medium];gb|PNY17448.1|hypothetical protein L195_g014191 [Trifolium pratense];gb|MCH79302.1|transposon Tf2…	IPR005162;noIPR;noIPR;noIPR	Retrotransposon gag domain;Retrotransposon gag domain;Retrotransposon gag domain;Retrotransposon gag domain	;;;	;;;	;;;	EC:3.4.23;EC:2.7.7.49	Acting on peptide bonds (peptidases);RNA-directed DNA polymerase	6	GO:0003676;GO:0006259;GO:0009058;GO:0016740;GO:0016787;GO:0019538	nucleic acid binding;DNA metabolic process;biosynthetic process;transferase activity;hydrolase activity;protein metabolic process	Molecular Function;Biological Process;Biological Process;Molecular Function;Molecular Function;Biological Process	non	3880.AET03085	3.908e-11	73	COG0270@1|root,2QW29@2759|Eukaryota,37K1J@33090|Viridiplantae,3G8WN@35493|Streptophyta,4JI69@91835|fabids	35493|Streptophyta	B	DNA (cytosine-5)-methyltransferase	-	-	2.1.1.37	ko:K00558	ko00270,ko01100,ko05206,map00270,map01100,map05206	M00035	R04858	RC00003,RC00332	ko00000,ko00001,ko00002,ko01000,ko02048,ko03032,ko03036	-	-	-
Glur_chr1.g045160.1	Glur_chr1	23443259	23449243	-	817	dynamin-related protein 5A	817	ref|XP_027355296.1|dynamin-related protein 5A [Abrus precatorius]	XP_027355296	Abrus precatorius	0	826	817	0.9547	20	0	0.9233	ref|XP_027355296.1|dynamin-related protein 5A [Abrus precatorius];ref|XP_013445504.1|dynamin-related protein 5A isoform X1 [Medicago truncatula]/gb|KEH19530.1|dynamin 5A-like protein [Medicago truncatula]/gb|RHN40930.1|putative dynamin GTPase [Medicago truncatula];gb|TKY66511.1|Dynamin-related protein 5A [Spatholobus suberectus];ref|XP_020232569.1|dynamin-related protein 5A [Cajanus cajan];ref|XP…	IPR022812;IPR045063;IPR027417;noIPR;noIPR;noIPR;noIPR;noIPR;noIPR;IPR022812;IPR030381;IPR001401;IPR027417	Dynamin;Dynamin, N-terminal;P-loop containing nucleoside triphosphate hydrolase;P-loop containing nucleoside triphosphate hydrolase;P-loop containing nucleoside triphosphate hydrolase;P-loop containing nucleoside triphosphate hydrolase;P-loop containing nucleoside triphosphate hydrolase;P-loop containing nucleoside triphosphate hydrolase;P-loop containing nucleoside triphosphate hydrolase;Dynamin…	;;;;;;;;;;GO:0005525;GO:0005525/GO:0003924;	;;;;;;;;;;GTP binding;GTP binding/GTPase activity;	;;;;;;;;;;Molecular Function;Molecular Function/Molecular Function;	EC:3.6.1.15	Nucleoside-triphosphate phosphatase	6	GO:0000166;GO:0005515;GO:0005737;GO:0005856;GO:0016020;GO:0016787	nucleotide binding;protein binding;cytoplasm;cytoskeleton;membrane;hydrolase activity	Molecular Function;Molecular Function;Cellular Component;Cellular Component;Cellular Component;Molecular Function	non	3827.XP_004510036.1	0	1435	COG0699@1|root,KOG0446@2759|Eukaryota,37JBC@33090|Viridiplantae,3GF9E@35493|Streptophyta,4JRJ5@91835|fabids	35493|Streptophyta	U	Belongs to the TRAFAC class dynamin-like GTPase superfamily. Dynamin Fzo YdjA family	-	GO:0000266,GO:0000278,GO:0000281,GO:0000910,GO:0000911,GO:0003674,GO:0003824,GO:0003924,GO:0005488,GO:0005515,GO:0005575,GO:0005622,GO:0005623,GO:0005737,GO:0006996,GO:0007005,GO:0007049,GO:0008017,GO:0008092,GO:0008150,GO:0009504,GO:0009987,GO:0015631,GO:0016043,GO:0016462,GO:0016787,GO:0016817,GO:0016818,GO:0017111,GO:0022402,GO:0032506,GO:0044424,GO:0044444,GO:0044464,GO:0048285,GO:0051301,GO:…	-	-	-	-	-	-	-	-	-	-
Glur_chr1.g045170.1	Glur_chr1	23450918	23451187	+	89	dehydration-responsive element-binding protein 3-like	89	gb|QGH84093.1|ethylene-responsive transcription factor TINY, partial [Lilium regale]	QGH84093	Lilium regale	2.6e-41	153	85	0.8706	20	2.6e-41	0.8649	gb|QGH84093.1|ethylene-responsive transcription factor TINY, partial [Lilium regale];gb|KAB1204361.1|Dehydration-responsive element-binding protein 3 [Morella rubra];ref|XP_030530667.1|dehydration-responsive element-binding protein 3-like [Rhodamnia argentea]/ref|XP_030530668.1|dehydration-responsive element-binding protein 3-like [Rhodamnia argentea]/ref|XP_030530669.1|dehydration-responsive ele…	IPR001471;IPR036955;noIPR;noIPR;noIPR;IPR001471;IPR001471;IPR016177	AP2/ERF domain;AP2/ERF domain superfamily;AP2/ERF domain superfamily;AP2/ERF domain superfamily;AP2/ERF domain superfamily;AP2/ERF domain;AP2/ERF domain;DNA-binding domain superfamily	GO:0003700/GO:0006355;GO:0003700/GO:0006355;;;;GO:0003700/GO:0006355;GO:0003700/GO:0006355;GO:0003677	DNA-binding transcription factor activity/regulation of DNA-templated transcription;DNA-binding transcription factor activity/regulation of DNA-templated transcription;;;;DNA-binding transcription factor activity/regulation of DNA-templated transcription;DNA-binding transcription factor activity/regulation of DNA-templated transcription;DNA binding	Molecular Function/Biological Process;Molecular Function/Biological Process;;;;Molecular Function/Biological Process;Molecular Function/Biological Process;Molecular Function			2	GO:0003677;GO:0003700	DNA binding;DNA-binding transcription factor activity	Molecular Function;Molecular Function	non	3827.XP_004498466.1	3.363e-35	135	28PHQ@1|root,2RNX7@2759|Eukaryota,37RXV@33090|Viridiplantae,3GEIU@35493|Streptophyta,4JP5D@91835|fabids	35493|Streptophyta	K	Dehydration-responsive element-binding protein 3-like	-	GO:0003674,GO:0003676,GO:0003677,GO:0003700,GO:0005488,GO:0006355,GO:0008150,GO:0009889,GO:0009891,GO:0009893,GO:0010468,GO:0010556,GO:0010557,GO:0010604,GO:0010628,GO:0019219,GO:0019222,GO:0031323,GO:0031325,GO:0031326,GO:0031328,GO:0043565,GO:0045893,GO:0045935,GO:0048518,GO:0048522,GO:0050789,GO:0050794,GO:0051171,GO:0051173,GO:0051252,GO:0051254,GO:0060255,GO:0065007,GO:0080090,GO:0097159,GO:…	-	ko:K09286	-	-	-	-	ko00000,ko03000	-	-	-
Glur_chr1.g045360.1	Glur_chr1	23573392	23574696	+	434	hypothetical protein PHAVU_003G009800g	434	ref|XP_007153136.1|hypothetical protein PHAVU_003G009800g [Phaseolus vulgaris]/gb|ESW25130.1|hypothetical protein PHAVU_003G009800g [Phaseolus vulgaris]	XP_007153136;ESW25130	Phaseolus vulgaris	5.7e-16	577	248	0.5	20	5.7e-16	0.4669	ref|XP_007153136.1|hypothetical protein PHAVU_003G009800g [Phaseolus vulgaris]/gb|ESW25130.1|hypothetical protein PHAVU_003G009800g [Phaseolus vulgaris];gb|KEH41346.1|hypothetical protein MTR_1g049020 [Medicago truncatula];gb|KOM46115.1|hypothetical protein LR48_Vigan06g142100 [Vigna angularis];dbj|GAU38393.1|hypothetical protein TSUD_147610 [Trifolium subterraneum];gb|AES61351.1|hypothetical pro…	noIPR;noIPR;noIPR;noIPR;noIPR	Protein SIEVE ELEMENT OCCLUSION;Protein SIEVE ELEMENT OCCLUSION;Protein SIEVE ELEMENT OCCLUSION;Protein SIEVE ELEMENT OCCLUSION;Protein SIEVE ELEMENT OCCLUSION	;;;;	;;;;	;;;;							non	No_hits	#	#	#	#	#	#	#	#	#	#	#	#	#	#	#	#	#	#
Glur_chr1.g045490.1	Glur_chr1	23654097	23659810	+	736	probable ubiquitin-conjugating enzyme E2 26 isoform X1	736	ref|XP_045801503.1|probable ubiquitin-conjugating enzyme E2 25 [Trifolium pratense]	XP_045801503	Trifolium pratense	0	754	717	0.8466	20	0	0.7853	ref|XP_045801503.1|probable ubiquitin-conjugating enzyme E2 25 [Trifolium pratense];ref|XP_004511247.1|probable ubiquitin-conjugating enzyme E2 25 isoform X1 [Cicer arietinum];ref|XP_027355522.1|probable ubiquitin-conjugating enzyme E2 26 isoform X1 [Abrus precatorius];ref|XP_003628510.2|probable ubiquitin-conjugating enzyme E2 25 isoform X1 [Medicago truncatula]/gb|AET02986.2|ubiquitin-conjugati…	IPR000608;IPR016135;noIPR;noIPR;noIPR;noIPR;noIPR;IPR000608;IPR000608;IPR016135	Ubiquitin-conjugating enzyme E2;Ubiquitin-conjugating enzyme/RWD-like;Ubiquitin-conjugating enzyme/RWD-like;Ubiquitin-conjugating enzyme/RWD-like;Ubiquitin-conjugating enzyme/RWD-like;Ubiquitin-conjugating enzyme/RWD-like;Ubiquitin-conjugating enzyme/RWD-like;Ubiquitin-conjugating enzyme E2;Ubiquitin-conjugating enzyme E2;Ubiquitin-conjugating enzyme/RWD-like	;;;;;;;;;	;;;;;;;;;	;;;;;;;;;	EC:6.2.1.45;EC:2.3.2.23	E1 ubiquitin-activating enzyme;E2 ubiquitin-conjugating enzyme	2	GO:0016740;GO:0036211	transferase activity;protein modification process	Molecular Function;Biological Process	non	3760.EMJ12578	1.033e-206	665	COG5078@1|root,KOG0895@2759|Eukaryota,37QIF@33090|Viridiplantae,3G8G9@35493|Streptophyta,4JF8M@91835|fabids	35493|Streptophyta	O	Belongs to the ubiquitin-conjugating enzyme family	UBC25	GO:0003674,GO:0003824,GO:0004842,GO:0005488,GO:0005515,GO:0005575,GO:0005622,GO:0005623,GO:0005737,GO:0006464,GO:0006807,GO:0008150,GO:0008152,GO:0009987,GO:0016567,GO:0016740,GO:0019538,GO:0019787,GO:0019899,GO:0031625,GO:0032446,GO:0036211,GO:0043170,GO:0043412,GO:0044237,GO:0044238,GO:0044260,GO:0044267,GO:0044389,GO:0044424,GO:0044464,GO:0061630,GO:0061659,GO:0070647,GO:0071704,GO:0140096,GO:…	2.3.2.24	ko:K10581	ko04120,map04120	-	-	-	ko00000,ko00001,ko01000,ko04121	-	-	-
Glur_chr1.g045500.1	Glur_chr1	23660654	23661650	+	246	TMV resistance protein N-like	246	gb|KAF7813220.1|TMV resistance protein N-like [Senna tora]	KAF7813220	Senna tora	7.9e-20	238	138	0.5362	20	7.9e-20	0.5196	gb|KAF7813220.1|TMV resistance protein N-like [Senna tora];gb|RYR16596.1|hypothetical protein Ahy_B04g073630 [Arachis hypogaea];gb|RYQ94507.1|hypothetical protein Ahy_B08g089421 [Arachis hypogaea];gb|RYR07117.1|hypothetical protein Ahy_B05g074435 [Arachis hypogaea];ref|XP_031287981.1|uncharacterized protein LOC116146703 [Pistacia vera];gb|QHO13825.1|uncharacterized protein DS421_15g518820 [Arachi…												non	29730.Gorai.002G103400.1	9.755e-15	83	COG5059@1|root,KOG1075@1|root,KOG0239@2759|Eukaryota,KOG1075@2759|Eukaryota,37KAM@33090|Viridiplantae,3G8QJ@35493|Streptophyta	35493|Streptophyta	Z	Belongs to the TRAFAC class myosin-kinesin ATPase superfamily. Kinesin family	-	GO:0003674,GO:0003774,GO:0003777,GO:0003824,GO:0005575,GO:0005622,GO:0005623,GO:0005737,GO:0005739,GO:0005856,GO:0005871,GO:0005875,GO:0006091,GO:0006928,GO:0007017,GO:0007018,GO:0007275,GO:0008150,GO:0008152,GO:0009060,GO:0009791,GO:0009845,GO:0009987,GO:0015630,GO:0015980,GO:0016462,GO:0016787,GO:0016817,GO:0016818,GO:0016887,GO:0017111,GO:0032501,GO:0032502,GO:0032991,GO:0043226,GO:0043227,GO:…	-	ko:K10406	-	-	-	-	ko00000,ko04812	-	-	-
Glur_chr1.g045580.1	Glur_chr1	23684847	23685463	+	180	uncharacterized protein LOC107492963	180	ref|XP_015969530.1|uncharacterized protein LOC107492963 [Arachis duranensis]	XP_015969530	Arachis duranensis	5.5e-27	207	129	0.6279	20	5.5e-27	0.6138	ref|XP_015969530.1|uncharacterized protein LOC107492963 [Arachis duranensis];ref|XP_016191531.1|uncharacterized protein LOC107632356 [Arachis ipaensis];ref|XP_025664665.1|uncharacterized protein LOC112763132 [Arachis hypogaea]/gb|RYQ98833.1|hypothetical protein Ahy_B07g086653 [Arachis hypogaea];gb|RYR23189.1|hypothetical protein Ahy_B03g068448 [Arachis hypogaea];gb|RYR01751.1|hypothetical protein…	IPR002156;IPR036397;noIPR;noIPR;IPR044730;IPR012337	Ribonuclease H domain;Ribonuclease H superfamily;Ribonuclease H superfamily;Ribonuclease H superfamily;Ribonuclease H-like domain, plant type;Ribonuclease H-like superfamily	GO:0003676/GO:0004523;GO:0003676;;;;	nucleic acid binding/RNA-DNA hybrid ribonuclease activity;nucleic acid binding;;;;	Molecular Function/Molecular Function;Molecular Function;;;;			2	GO:0003676;GO:0004523	nucleic acid binding;RNA-DNA hybrid ribonuclease activity	Molecular Function;Molecular Function	TE	15368.BRADI1G46380.1	0.0006664	49	KOG1075@1|root,KOG1075@2759|Eukaryota	2759|Eukaryota	E	Ribonuclease H protein	-	-	-	-	-	-	-	-	-	-	-	-
Glur_chr1.g045670.1	Glur_chr1	23712987	23713442	+	151	translation initiation factor IF-1, chloroplastic	151	ref|XP_004517199.1|uncharacterized protein LOC101513053 [Cicer arietinum]	XP_004517199	Cicer arietinum	6.7e-58	149	160	0.7812	20	6.7e-58	0.7853	ref|XP_004517199.1|uncharacterized protein LOC101513053 [Cicer arietinum];gb|PNY06165.1|translation initiation factor IF-1 chloroplastic-like [Trifolium pratense];ref|XP_003628540.1|translation initiation factor IF-1, chloroplastic isoform X1 [Medicago truncatula]/gb|AET03016.1|translation initiation factor IF-1 [Medicago truncatula]/gb|RHN40909.1|hypothetical protein MtrunA17_Chr8g0360181 [Medic…	IPR006196;IPR004368;IPR012340;noIPR;IPR004368;IPR004368;IPR006196;IPR004368;IPR012340	RNA-binding domain, S1, IF1 type;Translation initiation factor IF-1;Nucleic acid-binding, OB-fold;Nucleic acid-binding, OB-fold;Translation initiation factor IF-1;Translation initiation factor IF-1;RNA-binding domain, S1, IF1 type;Translation initiation factor IF-1;Nucleic acid-binding, OB-fold	GO:0006413/GO:0003743/GO:0003723;GO:0006413/GO:0003743;;;GO:0006413/GO:0003743;GO:0006413/GO:0003743;GO:0006413/GO:0003743/GO:0003723;GO:0006413/GO:0003743;	translational initiation/translation initiation factor activity/RNA binding;translational initiation/translation initiation factor activity;;;translational initiation/translation initiation factor activity;translational initiation/translation initiation factor activity;translational initiation/translation initiation factor activity/RNA binding;translational initiation/translation initiation facto…	Biological Process/Molecular Function/Molecular Function;Biological Process/Molecular Function;;;Biological Process/Molecular Function;Biological Process/Molecular Function;Biological Process/Molecular Function/Molecular Function;Biological Process/Molecular Function;			6	GO:0003723;GO:0005829;GO:0006810;GO:0008135;GO:0009507;GO:0016020	RNA binding;cytosol;transport;translation factor activity, RNA binding;chloroplast;membrane	Molecular Function;Cellular Component;Biological Process;Molecular Function;Cellular Component;Cellular Component	non	3827.XP_004517199.1	3.246e-55	196	COG0361@1|root,2S8M9@2759|Eukaryota,37VXN@33090|Viridiplantae,3GKBP@35493|Streptophyta,4JQRU@91835|fabids	35493|Streptophyta	J	Translation initiation factor IF-1	-	GO:0003674,GO:0005488,GO:0005575,GO:0005622,GO:0005623,GO:0005737,GO:0005829,GO:0009507,GO:0009536,GO:0043021,GO:0043022,GO:0043226,GO:0043227,GO:0043229,GO:0043231,GO:0044424,GO:0044444,GO:0044464,GO:0044877	-	ko:K02518	-	-	-	-	ko00000,ko03012	-	-	-
Glur_chr1.g045680.1	Glur_chr1	23716087	23717177	+	232	SKP1-like protein 1B	232	gb|RYR60664.1|hypothetical protein Ahy_A04g017722 isoform A [Arachis hypogaea]	RYR60664	Arachis hypogaea	2.6e-08	107	85	0.5294	20	2.6e-08	0.651	gb|RYR60664.1|hypothetical protein Ahy_A04g017722 isoform A [Arachis hypogaea];emb|CCA95090.1|putative S phase kinase-associated protein 1, partial [Laburnum anagyroides];gb|QHO40043.1|SKP1-like protein 1B [Arachis hypogaea]/gb|RYR60665.1|hypothetical protein Ahy_A04g017722 isoform B [Arachis hypogaea];gb|RYQ80730.1|hypothetical protein Ahy_Scaffold1g106941 isoform A [Arachis hypogaea];ref|XP_020…								1	GO:0008152	metabolic process	Biological Process	non	3880.AES77879	0.0001428	52	COG5201@1|root,KOG1724@2759|Eukaryota,37TUD@33090|Viridiplantae,3GI73@35493|Streptophyta,4JHN9@91835|fabids	35493|Streptophyta	O	Belongs to the SKP1 family	-	-	-	ko:K03094	ko04110,ko04111,ko04114,ko04120,ko04141,ko04310,ko04341,ko04350,ko04710,ko05168,ko05200,map04110,map04111,map04114,map04120,map04141,map04310,map04341,map04350,map04710,map05168,map05200	M00379,M00380,M00381,M00382,M00387,M00407,M00411	-	-	ko00000,ko00001,ko00002,ko03036,ko04121	-	-	-
Glur_chr1.g045690.1	Glur_chr1	23719179	23721049	+	377	PKS-NRPS hybrid synthetase CHGG_01239-like	377	ref|XP_020216699.1|PKS-NRPS hybrid synthetase CHGG_01239 [Cajanus cajan]	XP_020216699	Cajanus cajan	4.9e-119	793	507	0.5345	20	4.9e-119	0.5194	ref|XP_020216699.1|PKS-NRPS hybrid synthetase CHGG_01239 [Cajanus cajan];gb|RDX88304.1|hypothetical protein CR513_30119, partial [Mucuna pruriens];gb|KYP65730.1|Protein FAR1-RELATED SEQUENCE 5 [Cajanus cajan];ref|XP_020235945.1|PKS-NRPS hybrid synthetase CHGG_01239 [Cajanus cajan]/ref|XP_020235946.1|PKS-NRPS hybrid synthetase CHGG_01239 [Cajanus cajan]/ref|XP_020235948.1|PKS-NRPS hybrid synthetas…	IPR018289;noIPR;IPR031052;IPR031052;noIPR;IPR003323	MULE transposase domain;MULE transposase domain;FHY3/FAR1 family;FHY3/FAR1 family;FHY3/FAR1 family;OTU domain	;;GO:0006355;GO:0006355;;	;;regulation of DNA-templated transcription;regulation of DNA-templated transcription;;	;;Biological Process;Biological Process;;			1	GO:0006355	regulation of DNA-templated transcription	Biological Process	non	3847.GLYMA02G00300.1	7.725e-97	329	2CMGX@1|root,2QQB8@2759|Eukaryota,37REV@33090|Viridiplantae,3GFBZ@35493|Streptophyta,4JTK5@91835|fabids	35493|Streptophyta	S	protein FAR1-RELATED SEQUENCE	-	-	-	-	-	-	-	-	-	-	-	-
Glur_chr1.g045870.1	Glur_chr1	23844957	23848425	-	193	---NA---	193																							non	No_hits	#	#	#	#	#	#	#	#	#	#	#	#	#	#	#	#	#	#
Glur_chr1.g045920.1	Glur_chr1	23872774	23873251	+	128	GPI transamidase component PIG-S	128	ref|XP_027350911.1|GPI transamidase component PIG-S isoform X2 [Abrus precatorius]	XP_027350911	Abrus precatorius	2.3e-44	548	135	0.6963	20	2.3e-44	0.6692	ref|XP_027350911.1|GPI transamidase component PIG-S isoform X2 [Abrus precatorius];gb|KAH1198748.1|hypothetical protein GmHk_18G052260 [Glycine max];ref|XP_027350910.1|GPI transamidase component PIG-S isoform X1 [Abrus precatorius];ref|XP_007140652.1|hypothetical protein PHAVU_008G130400g [Phaseolus vulgaris]/gb|ESW12646.1|hypothetical protein PHAVU_008G130400g [Phaseolus vulgaris];gb|KYP63456.1|…	IPR019540;noIPR;noIPR;IPR019540	Phosphatidylinositol-glycan biosynthesis class S protein;Phosphatidylinositol-glycan biosynthesis class S protein;Phosphatidylinositol-glycan biosynthesis class S protein;Phosphatidylinositol-glycan biosynthesis class S protein	GO:0016255/GO:0042765;;;GO:0016255/GO:0042765	attachment of GPI anchor to protein/GPI-anchor transamidase complex;;;attachment of GPI anchor to protein/GPI-anchor transamidase complex	Biological Process/Cellular Component;;;Biological Process/Cellular Component			2	GO:0016255;GO:0042765	attachment of GPI anchor to protein;GPI-anchor transamidase complex	Biological Process;Cellular Component	non	3885.XP_007140652.1	1.578e-38	147	KOG2459@1|root,KOG2459@2759|Eukaryota,37RYI@33090|Viridiplantae,3GAR0@35493|Streptophyta,4JKRV@91835|fabids	35493|Streptophyta	MO	GPI transamidase component	-	-	-	ko:K05291	ko00563,ko01100,map00563,map01100	-	-	-	ko00000,ko00001	-	-	-
Glur_chr1.g045970.1	Glur_chr1	23899075	23908468	-	298	3-deoxy-manno-octulosonate cytidylyltransferase, mitochondrial	298	gb|KEH41941.1|3-deoxy-manno-octulosonate cytidylyltransferase [Medicago truncatula]	KEH41941	Medicago truncatula	0	596	283	0.9364	20	0	0.9452	gb|KEH41941.1|3-deoxy-manno-octulosonate cytidylyltransferase [Medicago truncatula];gb|RDX83093.1|3-deoxy-manno-octulosonate cytidylyltransferase, mitochondrial [Mucuna pruriens];ref|XP_024633359.1|3-deoxy-manno-octulosonate cytidylyltransferase, mitochondrial [Medicago truncatula]/ref|XP_024633360.1|3-deoxy-manno-octulosonate cytidylyltransferase, mitochondrial [Medicago truncatula]/gb|RHN79481.…	IPR003329;IPR029044;IPR004528;noIPR;noIPR;IPR004528;IPR004528;IPR029044	Acylneuraminate cytidylyltransferase;Nucleotide-diphospho-sugar transferases;3-deoxy-D-manno-octulosonate cytidylyltransferase;3-deoxy-D-manno-octulosonate cytidylyltransferase;3-deoxy-D-manno-octulosonate cytidylyltransferase;3-deoxy-D-manno-octulosonate cytidylyltransferase;3-deoxy-D-manno-octulosonate cytidylyltransferase;Nucleotide-diphospho-sugar transferases	;;GO:0008690;;;GO:0008690;GO:0008690;	;;3-deoxy-manno-octulosonate cytidylyltransferase activity;;;3-deoxy-manno-octulosonate cytidylyltransferase activity;3-deoxy-manno-octulosonate cytidylyltransferase activity;	;;Molecular Function;;;Molecular Function;Molecular Function;	EC:2.7.7.38	3-deoxy-manno-octulosonate cytidylyltransferase	3	GO:0005829;GO:0016020;GO:0016740	cytosol;membrane;transferase activity	Cellular Component;Cellular Component;Molecular Function	non	3847.GLYMA06G37960.2	1.096e-174	549	COG1212@1|root,2QPIP@2759|Eukaryota,37J5D@33090|Viridiplantae,3G8J4@35493|Streptophyta,4JM1W@91835|fabids	35493|Streptophyta	M	3-deoxy-manno-octulosonate cytidylyltransferase	CKS	GO:0000003,GO:0000902,GO:0000904,GO:0003006,GO:0003674,GO:0003824,GO:0005575,GO:0005622,GO:0005623,GO:0005737,GO:0005739,GO:0005740,GO:0005741,GO:0006139,GO:0006725,GO:0006793,GO:0006807,GO:0007275,GO:0008150,GO:0008152,GO:0008690,GO:0009058,GO:0009225,GO:0009226,GO:0009555,GO:0009653,GO:0009826,GO:0009856,GO:0009860,GO:0009932,GO:0009987,GO:0016020,GO:0016021,GO:0016043,GO:0016049,GO:0016740,GO:…	2.7.7.38	ko:K00979	ko00540,ko01100,map00540,map01100	M00063	R03351,R11396	RC00152,RC00910	ko00000,ko00001,ko00002,ko01000,ko01005	-	-	-
Glur_chr1.g046040.1	Glur_chr1	23944445	23946410	-	324	Root cap	324	ref|XP_019451611.1|PREDICTED: uncharacterized protein LOC109353708 [Lupinus angustifolius]	XP_019451611	Lupinus angustifolius	0	356	323	0.8854	20	0	0.877	ref|XP_019451611.1|PREDICTED: uncharacterized protein LOC109353708 [Lupinus angustifolius];gb|TKY66569.1|Root cap [Spatholobus suberectus];ref|XP_014493564.1|uncharacterized protein LOC106755858 [Vigna radiata var. radiata];ref|NP_001240178.1|uncharacterized protein LOC100808294 precursor [Glycine max]/gb|KAG5020515.1|hypothetical protein JHK87_016370 [Glycine soja]/gb|ACU21037.1|unknown [Glycine…	IPR009646;noIPR;noIPR	Root cap;Root cap;Root cap	;;	;;	;;							non	3847.GLYMA06G38530.1	3.637e-174	549	28JQY@1|root,2QR90@2759|Eukaryota,37QSK@33090|Viridiplantae,3GFHP@35493|Streptophyta,4JETY@91835|fabids	35493|Streptophyta	S	Root cap	-	-	-	-	-	-	-	-	-	-	-	-
Glur_chr1.g046120.1	Glur_chr1	23997010	23998741	+	158	---NA---	158												noIPR;noIPR;noIPR;noIPR	Signal recognition particle, SRP9/SRP14 subunit;Signal recognition particle, SRP9/SRP14 subunit;Signal recognition particle, SRP9/SRP14 subunit;Signal recognition particle, SRP9/SRP14 subunit	;;;	;;;	;;;							non	No_hits	#	#	#	#	#	#	#	#	#	#	#	#	#	#	#	#	#	#
Glur_chr1.g046130.1	Glur_chr1	24008532	24009792	+	86	---NA---	86																							non	No_hits	#	#	#	#	#	#	#	#	#	#	#	#	#	#	#	#	#	#
Glur_chr1.g046140.1	Glur_chr1	24009923	24011793	+	218	---NA---	218												noIPR;noIPR	NAD kinase/diacylglycerol kinase-like domain superfamily;NAD kinase/diacylglycerol kinase-like domain superfamily	;	;	;							non	No_hits	#	#	#	#	#	#	#	#	#	#	#	#	#	#	#	#	#	#
Glur_chr1.g046190.1	Glur_chr1	24040760	24043105	-	781	receptor-like protein kinase THESEUS 1	781	ref|XP_045788745.1|receptor-like protein kinase THESEUS 1 [Trifolium pratense]	XP_045788745	Trifolium pratense	0	786	783	0.8059	20	0	0.716	ref|XP_045788745.1|receptor-like protein kinase THESEUS 1 [Trifolium pratense];gb|RHN78437.1|putative protein kinase RLK-Pelle-CrRLK1L-1 family [Medicago truncatula];ref|XP_013445689.1|receptor-like protein kinase THESEUS 1 [Medicago truncatula]/gb|KEH19715.1|receptor-like kinase, putative [Medicago truncatula]/gb|RHN41027.1|putative protein kinase RLK-Pelle-CrRLK1L-1 family [Medicago truncatula]…	noIPR;IPR001245;noIPR;IPR024788;noIPR;IPR045272;noIPR;IPR000719;noIPR;IPR011009	Thiolase-like;Serine-threonine/tyrosine-protein kinase, catalytic domain;Serine-threonine/tyrosine-protein kinase, catalytic domain;Malectin-like domain;Malectin-like domain;Receptor-like protein kinase ANXUR1-like;Receptor-like protein kinase ANXUR1-like;Protein kinase domain;Protein kinase domain;Protein kinase-like domain superfamily	;GO:0004672/GO:0006468;;;;GO:0004714/GO:0006468;;GO:0004672/GO:0006468/GO:0005524;;	;protein kinase activity/protein phosphorylation;;;;transmembrane receptor protein tyrosine kinase activity/protein phosphorylation;;protein kinase activity/protein phosphorylation/ATP binding;;	;Molecular Function/Biological Process;;;;Molecular Function/Biological Process;;Molecular Function/Biological Process/Molecular Function;;	EC:2.7.1	Transferring phosphorus-containing groups	4	GO:0004714;GO:0005524;GO:0005886;GO:0046777	transmembrane receptor protein tyrosine kinase activity;ATP binding;plasma membrane;protein autophosphorylation	Molecular Function;Molecular Function;Cellular Component;Biological Process	non	3827.XP_004487672.1	7.09e-244	775	COG0515@1|root,KOG1187@2759|Eukaryota,37QD0@33090|Viridiplantae,3G81B@35493|Streptophyta,4JJBA@91835|fabids	35493|Streptophyta	T	Receptor-like protein kinase THESEUS	-	GO:0002376,GO:0003674,GO:0003824,GO:0004672,GO:0005575,GO:0005623,GO:0005886,GO:0005911,GO:0006464,GO:0006468,GO:0006793,GO:0006796,GO:0006807,GO:0006950,GO:0006952,GO:0006955,GO:0008150,GO:0008152,GO:0009506,GO:0009605,GO:0009607,GO:0009620,GO:0009814,GO:0009817,GO:0009987,GO:0016020,GO:0016301,GO:0016310,GO:0016740,GO:0016772,GO:0016773,GO:0019538,GO:0030054,GO:0036211,GO:0043170,GO:0043207,GO:…	-	-	-	-	-	-	-	-	-	-
Glur_chr1.g046220.1	Glur_chr1	24065518	24066798	+	251	hypothetical protein MTR_2g077610	251	gb|AES66690.2|hypothetical protein MTR_2g077610 [Medicago truncatula]	AES66690	Medicago truncatula	1.3e-32	124	118	0.7288	20	1.3e-32	0.4762	gb|AES66690.2|hypothetical protein MTR_2g077610 [Medicago truncatula];emb|CAB4083656.1|unnamed protein product [Lactuca saligna];ref|XP_023765114.1|uncharacterized protein LOC111913631 [Lactuca sativa];emb|CAB4089270.1|unnamed protein product [Lactuca saligna];ref|XP_023734996.1|uncharacterized protein LOC111882856 [Lactuca sativa];emb|CAB4079367.1|unnamed protein product [Lactuca saligna];ref|XP…												non	No_hits	#	#	#	#	#	#	#	#	#	#	#	#	#	#	#	#	#	#
Glur_chr1.g046240.1	Glur_chr1	24085460	24087700	-	645	zinc finger BED domain-containing protein RICESLEEPER 2-like	645	ref|XP_027368265.1|zinc finger BED domain-containing protein RICESLEEPER 2-like [Abrus precatorius]	XP_027368265	Abrus precatorius	0	688	660	0.8091	20	0	0.6938	ref|XP_027368265.1|zinc finger BED domain-containing protein RICESLEEPER 2-like [Abrus precatorius];ref|XP_027927561.1|zinc finger BED domain-containing protein RICESLEEPER 2-like [Vigna unguiculata];ref|XP_027905823.1|zinc finger BED domain-containing protein RICESLEEPER 2-like [Vigna unguiculata];ref|XP_045814498.1|zinc finger BED domain-containing protein RICESLEEPER 2-like [Trifolium pratense…	IPR008906;IPR003656;IPR025525;noIPR;IPR045259;noIPR;IPR003656;noIPR;IPR012337;IPR036236	HAT, C-terminal dimerisation domain;Zinc finger, BED-type;hAT-like transposase, RNase-H fold;hAT-like transposase, RNase-H fold;Transposase-like protein DAYSLEEPER;Transposase-like protein DAYSLEEPER;Zinc finger, BED-type;Zinc finger, BED-type;Ribonuclease H-like superfamily;Zinc finger C2H2 superfamily	GO:0046983;GO:0003677;GO:0003677;;;;GO:0003677;;;	protein dimerization activity;DNA binding;DNA binding;;;;DNA binding;;;	Molecular Function;Molecular Function;Molecular Function;;;;Molecular Function;;;			2	GO:0003677;GO:0046983	DNA binding;protein dimerization activity	Molecular Function;Molecular Function	non	3641.EOY19559	9.438e-202	646	KOG1121@1|root,KOG1121@2759|Eukaryota,37TDH@33090|Viridiplantae,3GHSH@35493|Streptophyta	35493|Streptophyta	L	Zinc finger BED domain-containing protein	-	-	-	-	-	-	-	-	-	-	-	-
Glur_chr1.g046310.1	Glur_chr1	24111205	24115468	-	401	homer protein	401	gb|RDX85498.1|hypothetical protein CR513_33308 [Mucuna pruriens]	RDX85498	Mucuna pruriens	3.7e-46	292	136	0.7794	20	3.7e-46	0.7357	gb|RDX85498.1|hypothetical protein CR513_33308 [Mucuna pruriens];ref|XP_027925369.1|uncharacterized protein LOC114182661 [Vigna unguiculata];gb|QCD91948.1|hypothetical protein DEO72_LG5g3 [Vigna unguiculata];ref|XP_029126443.1|uncharacterized protein LOC114914918 [Cajanus cajan];ref|XP_017409765.1|PREDICTED: uncharacterized protein LOC108322252 [Vigna angularis]/gb|KAG2398311.1|uncharacterized pr…	noIPR;noIPR;noIPR;noIPR	EF-hand domain pair;EF-hand domain pair;EF-hand domain pair;EF-hand domain pair	;;;	;;;	;;;			1	GO:0016020	membrane	Cellular Component	non	3885.XP_007160578.1	8.105e-35	148	28J90@1|root,2QRMN@2759|Eukaryota,37P04@33090|Viridiplantae,3GGKM@35493|Streptophyta,4JMJ8@91835|fabids	35493|Streptophyta	-	-	-	-	-	-	-	-	-	-	-	-	-	-
Glur_chr1.g046320.1	Glur_chr1	24116312	24117680	+	80	---NA---	80																							non	No_hits	#	#	#	#	#	#	#	#	#	#	#	#	#	#	#	#	#	#
Glur_chr1.g046440.1	Glur_chr1	24199663	24201403	-	204	putative B3 domain-containing protein Os03g0621600 isoform X1	204	gb|RYQ92651.1|hypothetical protein Ahy_B09g098865 [Arachis hypogaea]	RYQ92651	Arachis hypogaea	1.5e-05	329	75	0.5867	3	1.5e-05	0.5148	gb|RYQ92651.1|hypothetical protein Ahy_B09g098865 [Arachis hypogaea];gb|PNX55250.1|hypothetical protein L195_g048877 [Trifolium pratense]/gb|PNX98286.1|hypothetical protein L195_g021528 [Trifolium pratense];ref|XP_045832579.1|putative B3 domain-containing protein Os03g0621600 isoform X1 [Trifolium pratense]												non	No_hits	#	#	#	#	#	#	#	#	#	#	#	#	#	#	#	#	#	#
Glur_chr1.g046450.1	Glur_chr1	24202317	24204657	-	349	replication factor A protein 1-like	349	ref|XP_027922906.1|uncharacterized protein LOC114180817 [Vigna unguiculata]	XP_027922906	Vigna unguiculata	3.3e-87	383	215	0.7674	20	3.3e-87	0.7265	ref|XP_027922906.1|uncharacterized protein LOC114180817 [Vigna unguiculata];ref|XP_027906001.1|replication factor A protein 1-like, partial [Vigna unguiculata];ref|XP_027907680.1|replication factor A protein 1-like [Vigna unguiculata];ref|XP_027915607.1|replication factor A protein 1-like [Vigna unguiculata];ref|XP_027911673.1|replication factor A protein 1-like [Vigna unguiculata];ref|XP_0279252…	IPR012340;IPR013955;IPR012340;IPR004591;noIPR;noIPR;IPR013955;IPR012340	Nucleic acid-binding, OB-fold;Replication factor A, C-terminal;Nucleic acid-binding, OB-fold;Replication factor A protein 1;Replication factor A protein 1;Replication factor A protein 1;Replication factor A, C-terminal;Nucleic acid-binding, OB-fold	;;;GO:0005634/GO:0003677/GO:0006310/GO:0006260/GO:0006281;;;;	;;;nucleus/DNA binding/DNA recombination/DNA replication/DNA repair;;;;	;;;Cellular Component/Molecular Function/Biological Process/Biological Process/Biological Process;;;;			8	GO:0000724;GO:0003684;GO:0005662;GO:0006268;GO:0006289;GO:0007004;GO:0043047;GO:0051321	double-strand break repair via homologous recombination;damaged DNA binding;DNA replication factor A complex;DNA unwinding involved in DNA replication;nucleotide-excision repair;telomere maintenance via telomerase;single-stranded telomeric DNA binding;meiotic cell cycle	Biological Process;Molecular Function;Cellular Component;Biological Process;Biological Process;Biological Process;Molecular Function;Biological Process	non	3827.XP_004503835.1	3.038e-73	259	COG1599@1|root,KOG0851@2759|Eukaryota	2759|Eukaryota	L	DNA recombination	-	-	3.6.4.12	ko:K07466,ko:K15255	ko03030,ko03420,ko03430,ko03440,ko03460,map03030,map03420,map03430,map03440,map03460	M00288	-	-	ko00000,ko00001,ko00002,ko01000,ko03000,ko03029,ko03032,ko03400	-	-	-
Glur_chr1.g046460.1	Glur_chr1	24209210	24210113	+	129	---NA---	129																							non	No_hits	#	#	#	#	#	#	#	#	#	#	#	#	#	#	#	#	#	#
Glur_chr1.g046510.1	Glur_chr1	24250244	24250619	-	93	---NA---	93																							non	No_hits	#	#	#	#	#	#	#	#	#	#	#	#	#	#	#	#	#	#
Glur_chr1.g046520.1	Glur_chr1	24252156	24252929	+	153	phytohormone-binding protein-like	153	gb|KYP68938.1|Major pollen allergen Aln g 1 [Cajanus cajan]/ref|XP_020215149.1|phytohormone-binding protein [Cajanus cajan]	XP_020215149;KYP68938	Cajanus cajan	2.2e-74	155	156	0.8397	20	2.2e-74	0.791	ref|XP_020215149.1|phytohormone-binding protein [Cajanus cajan]/gb|KYP68938.1|Major pollen allergen Aln g 1 [Cajanus cajan];dbj|GAU45852.1|hypothetical protein TSUD_371480 [Trifolium subterraneum];gb|RDX79568.1|Phytohormone-binding protein, partial [Mucuna pruriens];ref|XP_045787592.1|phytohormone-binding protein CSBP-like [Trifolium pratense]/gb|PNX78610.1|S-norcoclaurine synthase-like protein […	IPR024949;IPR000916;IPR023393;noIPR;noIPR;noIPR;noIPR	Bet v I type allergen;Bet v I/Major latex protein;START-like domain superfamily;START-like domain superfamily;START-like domain superfamily;START-like domain superfamily;START-like domain superfamily	GO:0009738/GO:0010427/GO:0004864/GO:0038023;GO:0006952;;;;;	abscisic acid-activated signaling pathway/abscisic acid binding/protein phosphatase inhibitor activity/signaling receptor activity;defense response;;;;;	Biological Process/Molecular Function/Molecular Function/Molecular Function;Biological Process;;;;;	EC:3	Hydrolases	10	GO:0005737;GO:0006950;GO:0007165;GO:0008289;GO:0009719;GO:0016787;GO:0030234;GO:0036211;GO:0038023;GO:0042221	cytoplasm;response to stress;signal transduction;lipid binding;response to endogenous stimulus;hydrolase activity;enzyme regulator activity;protein modification process;signaling receptor activity;response to chemical	Cellular Component;Biological Process;Biological Process;Molecular Function;Biological Process;Molecular Function;Molecular Function;Biological Process;Molecular Function;Biological Process	non	3885.XP_007133131.1	1.17e-60	212	2C8K9@1|root,2S34N@2759|Eukaryota,37VJ2@33090|Viridiplantae,3GJUJ@35493|Streptophyta,4JQ97@91835|fabids	35493|Streptophyta	S	Phytohormone-binding protein-like	-	-	-	-	-	-	-	-	-	-	-	-
Glur_chr1.g046670.1	Glur_chr1	24356860	24357476	+	155	Phytohormone-binding protein	155	ref|XP_027356642.1|phytohormone-binding protein-like [Abrus precatorius]	XP_027356642	Abrus precatorius	5.4e-92	155	155	0.9226	20	5.4e-92	0.8799	ref|XP_027356642.1|phytohormone-binding protein-like [Abrus precatorius];gb|TKY66570.1|Phytohormone-binding protein [Spatholobus suberectus];dbj|GAU45851.1|hypothetical protein TSUD_371470 [Trifolium subterraneum];ref|XP_045787593.1|phytohormone-binding protein [Trifolium pratense]/gb|PNX88532.1|S-norcoclaurine synthase-like protein [Trifolium pratense];ref|XP_003527268.1|phytohormone-binding pro…	IPR024949;IPR000916;IPR023393;noIPR;noIPR;noIPR;noIPR	Bet v I type allergen;Bet v I/Major latex protein;START-like domain superfamily;START-like domain superfamily;START-like domain superfamily;START-like domain superfamily;START-like domain superfamily	GO:0009738/GO:0010427/GO:0004864/GO:0038023;GO:0006952;;;;;	abscisic acid-activated signaling pathway/abscisic acid binding/protein phosphatase inhibitor activity/signaling receptor activity;defense response;;;;;	Biological Process/Molecular Function/Molecular Function/Molecular Function;Biological Process;;;;;	EC:3.1	Acting on ester bonds	11	GO:0004518;GO:0005829;GO:0006950;GO:0007165;GO:0008289;GO:0009607;GO:0009719;GO:0030234;GO:0036211;GO:0038023;GO:0042221	nuclease activity;cytosol;response to stress;signal transduction;lipid binding;response to biotic stimulus;response to endogenous stimulus;enzyme regulator activity;protein modification process;signaling receptor activity;response to chemical	Molecular Function;Cellular Component;Biological Process;Biological Process;Molecular Function;Biological Process;Biological Process;Molecular Function;Biological Process;Molecular Function;Biological Process	non	3847.GLYMA06G38540.1	1.221e-73	250	2C8K9@1|root,2S34N@2759|Eukaryota,37VJ2@33090|Viridiplantae,3GJUJ@35493|Streptophyta,4JQ97@91835|fabids	35493|Streptophyta	S	Phytohormone-binding protein-like	-	-	-	-	-	-	-	-	-	-	-	-
Glur_chr1.g046730.1	Glur_chr1	24409137	24414045	+	562	putative methionine gamma-lyase	562	ref|XP_004503971.1|uncharacterized protein LOC101501197 [Cicer arietinum]	XP_004503971	Cicer arietinum	0	444	448	0.9219	20	0	0.9085	ref|XP_004503971.1|uncharacterized protein LOC101501197 [Cicer arietinum];ref|XP_003630233.1|uncharacterized protein YnbB [Medicago truncatula]/gb|AET04709.1|cystathionine beta-lyase family protein [Medicago truncatula]/gb|RHN43083.1|putative methionine gamma-lyase [Medicago truncatula];ref|XP_015953921.1|uncharacterized protein LOC107478300 isoform X1 [Arachis duranensis]/ref|XP_025688008.1|unch…	IPR009651;noIPR;noIPR;IPR015421;IPR009651;IPR015424	Putative methionine gamma-lyase;Putative methionine gamma-lyase;Putative methionine gamma-lyase;Pyridoxal phosphate-dependent transferase, major domain;Putative methionine gamma-lyase;Pyridoxal phosphate-dependent transferase	;;;GO:0003824;;	;;;catalytic activity;;	;;;Molecular Function;;	EC:4.4.1.11	Methionine gamma-lyase	1	GO:0018826	methionine gamma-lyase activity	Molecular Function	non	3827.XP_004503971.1	1.815e-256	800	COG4100@1|root,2QSV0@2759|Eukaryota,37ID0@33090|Viridiplantae,3GF67@35493|Streptophyta,4JE09@91835|fabids	35493|Streptophyta	P	Methionine gamma-lyase	-	GO:0003674,GO:0003824,GO:0003962,GO:0004123,GO:0016740,GO:0016765,GO:0016829,GO:0016846	-	-	-	-	-	-	-	-	-	-
Glur_chr1.g046740.1	Glur_chr1	24414078	24414454	-	89	ribonuclease H	89	gb|PNX57966.1|ribonuclease H [Trifolium pratense]	PNX57966	Trifolium pratense	2.2e-27	192	86	0.7093	20	2.2e-27	0.6875	gb|PNX57966.1|ribonuclease H [Trifolium pratense];dbj|GAU30014.1|hypothetical protein TSUD_160990 [Trifolium subterraneum];gb|PNY08513.1|ribonuclease H [Trifolium pratense];ref|XP_045799224.1|uncharacterized protein LOC123893541 [Trifolium pratense];gb|MCH90325.1|ribonuclease H protein [Trifolium medium];gb|PNX94180.1|ribonuclease H [Trifolium pratense];gb|PNX71251.1|ribonuclease H, partial [Trif…	IPR002156;noIPR;noIPR;IPR044730	Ribonuclease H domain;Ribonuclease H domain;Ribonuclease H domain;Ribonuclease H-like domain, plant type	GO:0003676/GO:0004523;;;	nucleic acid binding/RNA-DNA hybrid ribonuclease activity;;;	Molecular Function/Molecular Function;;;			3	GO:0003676;GO:0004523;GO:0016020	nucleic acid binding;RNA-DNA hybrid ribonuclease activity;membrane	Molecular Function;Molecular Function;Cellular Component	non	No_hits	#	#	#	#	#	#	#	#	#	#	#	#	#	#	#	#	#	#
Glur_chr1.g046760.1	Glur_chr1	24427853	24429403	-	112	cucumber peeling cupredoxin	112	gb|RDX62740.1|Uclacyanin 1, partial [Mucuna pruriens]	RDX62740	Mucuna pruriens	3.3e-10	209	63	0.619	20	3.3e-10	0.5928	gb|RDX62740.1|Uclacyanin 1, partial [Mucuna pruriens];gb|TKY45887.1|electron carrier [Spatholobus suberectus]/gb|TKY65575.1|electron carrier [Spatholobus suberectus];ref|XP_027929069.1|cucumber peeling cupredoxin-like [Vigna unguiculata]/gb|QCE12200.1|Cupredoxin [Vigna unguiculata];gb|TKY65573.1|electron carrier [Spatholobus suberectus];ref|XP_004492656.1|cucumber peeling cupredoxin-like [Cicer a…												non	3847.GLYMA18G45710.1	8.757e-09	61	29UIT@1|root,2RXIS@2759|Eukaryota,37U6B@33090|Viridiplantae,3GIBX@35493|Streptophyta,4JP6W@91835|fabids	35493|Streptophyta	S	Plastocyanin-like domain	-	-	-	-	-	-	-	-	-	-	-	-
Glur_chr1.g046790.1	Glur_chr1	24449789	24451817	-	134	uncharacterized protein LOC114416931	134	gb|KAG5020538.1|hypothetical protein JHK87_016393 [Glycine soja]/ref|XP_028237774.1|uncharacterized protein LOC114416931 [Glycine soja]/gb|KAG5047094.1|hypothetical protein JHK86_016500 [Glycine max]/gb|RZC09142.1|hypothetical protein D0Y65_015761 [Glycine soja]	KAG5047094;XP_028237774;KAG5020538;RZC09142	Glycine soja/Glycine max	5.2e-76	133	134	0.9179	20	5.2e-76	0.8722	ref|XP_028237774.1|uncharacterized protein LOC114416931 [Glycine soja]/gb|KAG5020538.1|hypothetical protein JHK87_016393 [Glycine soja]/gb|KAG5047094.1|hypothetical protein JHK86_016500 [Glycine max]/gb|RZC09142.1|hypothetical protein D0Y65_015761 [Glycine soja];gb|TKY66581.1|hypothetical protein E2542_SST09457 [Spatholobus suberectus];ref|XP_003527277.1|uncharacterized protein LOC100814017 [Glyc…	noIPR;noIPR	Nucleic acid-binding, OB-fold;Nucleic acid-binding, OB-fold	;	;	;							non	3847.GLYMA06G39640.1	1.093e-62	217	2E5SD@1|root,2SCIY@2759|Eukaryota,37XHW@33090|Viridiplantae,3GMHW@35493|Streptophyta,4JR6N@91835|fabids	35493|Streptophyta	-	-	-	-	-	-	-	-	-	-	-	-	-	-
Glur_chr1.g046860.1	Glur_chr1	24495044	24500567	-	263	Putative F-box protein	263	ref|XP_020217833.1|F-box/LRR-repeat protein 13 [Cajanus cajan]	XP_020217833	Cajanus cajan	6.9e-12	449	79	0.7089	20	6.9e-12	0.8433	ref|XP_020217833.1|F-box/LRR-repeat protein 13 [Cajanus cajan];gb|PNY15399.1|F-box family-6 protein [Trifolium pratense];gb|TKY55316.1|F-box protein [Spatholobus suberectus];ref|XP_045792577.1|putative F-box/LRR-repeat protein At4g15060 [Trifolium pratense];gb|RYR77789.1|hypothetical protein Ahy_A01g002399 [Arachis hypogaea];ref|XP_025603937.2|F-box/FBD/LRR-repeat protein At5g53840-like [Arachis …												non	3885.XP_007155534.1	2.075e-10	70	2AAVC@1|root,2RYMX@2759|Eukaryota,37PN9@33090|Viridiplantae,3GHZC@35493|Streptophyta,4JQ4M@91835|fabids	35493|Streptophyta	S	LRR-repeat protein	-	-	-	-	-	-	-	-	-	-	-	-
Glur_chr1.g046960.1	Glur_chr1	24536525	24539728	+	467	hypothetical protein	467	gb|MCI00527.1|hypothetical protein [Trifolium medium]	MCI00527	Trifolium medium	6.8e-05	163	181	0.3978	1	6.8e-05	0.3978	gb|MCI00527.1|hypothetical protein [Trifolium medium]	noIPR;noIPR;noIPR	Nucleic acid-binding, OB-fold;Nucleic acid-binding, OB-fold;Nucleic acid-binding, OB-fold	;;	;;	;;							non	No_hits	#	#	#	#	#	#	#	#	#	#	#	#	#	#	#	#	#	#
Glur_chr1.g047090.1	Glur_chr1	24596396	24596731	-	111	protein ACCELERATED CELL DEATH 6	111	gb|KYP39981.1|Ankyrin repeat-containing protein At3g12360 family [Cajanus cajan]	KYP39981	Cajanus cajan	5.4e-29	632	101	0.703	20	5.4e-29	0.6926	gb|KYP39981.1|Ankyrin repeat-containing protein At3g12360 family [Cajanus cajan];gb|TKY56990.1|Ankyrin repeat-containing protein [Spatholobus suberectus];gb|TKY56994.1|Ankyrin repeat-containing protein [Spatholobus suberectus];gb|RHN57331.1|putative ankyrin repeat-containing domain, protein accelerated cell death 6 [Medicago truncatula];gb|MCH91695.1|serine/threonine protein phosphatase 6 regulat…	IPR036770;IPR002110;noIPR;noIPR;IPR036770	Ankyrin repeat-containing domain superfamily;Ankyrin repeat;Ankyrin repeat;Ankyrin repeat;Ankyrin repeat-containing domain superfamily	;GO:0005515;;;	;protein binding;;;	;Molecular Function;;;			2	GO:0005515;GO:0016020	protein binding;membrane	Molecular Function;Cellular Component	non	3880.AES99886	2.271e-26	111	COG0666@1|root,KOG0504@2759|Eukaryota,37IQD@33090|Viridiplantae	33090|Viridiplantae	L	ankyrin repeat-containing protein	-	-	-	ko:K15502,ko:K15503	-	-	-	-	ko00000,ko01009,ko03400	-	-	-
Glur_chr1.g047130.1	Glur_chr1	24609374	24610474	-	188	Replication factor A	188	dbj|GAU20673.1|hypothetical protein TSUD_230870 [Trifolium subterraneum]	GAU20673	Trifolium subterraneum	3.1e-17	531	188	0.5372	20	3.1e-17	0.5233	dbj|GAU20673.1|hypothetical protein TSUD_230870 [Trifolium subterraneum];dbj|GAU42709.1|hypothetical protein TSUD_382450 [Trifolium subterraneum];gb|QCD78759.1|Replication factor A [Vigna unguiculata];ref|XP_027911530.1|uncharacterized protein LOC114170238 [Vigna unguiculata];ref|XP_027911443.1|uncharacterized protein LOC114170161 [Vigna unguiculata];ref|XP_027925223.1|uncharacterized protein LOC…												non	3885.XP_007161930.1	1.409e-08	63	COG1599@1|root,KOG0851@2759|Eukaryota,37YI1@33090|Viridiplantae,3GNV5@35493|Streptophyta	35493|Streptophyta	L	Encoded by	-	-	-	ko:K07466	ko03030,ko03420,ko03430,ko03440,ko03460,map03030,map03420,map03430,map03440,map03460	M00288	-	-	ko00000,ko00001,ko00002,ko03000,ko03032,ko03400	-	-	-
Glur_chr1.g047180.1	Glur_chr1	24627502	24632645	-	177	pentatricopeptide repeat-containing protein At4g16390, chloroplastic	177	gb|TKY53929.1|Pentatricopeptide repeat-containing protein [Spatholobus suberectus]	TKY53929	Spatholobus suberectus	9.3e-72	355	120	0.95	20	9.3e-72	0.908	gb|TKY53929.1|Pentatricopeptide repeat-containing protein [Spatholobus suberectus];ref|XP_019434918.1|PREDICTED: pentatricopeptide repeat-containing protein At4g16390, chloroplastic-like [Lupinus angustifolius]/gb|OIV89284.1|hypothetical protein TanjilG_23744 [Lupinus angustifolius];gb|KAE9602059.1|putative Smr domain, pentacotripeptide-repeat region of PRORP [Lupinus albus]/gb|KAF1887165.1|hypot…	IPR033443;IPR002885;IPR011990;noIPR;noIPR;IPR002885;IPR002885	Pentacotripeptide-repeat region of PRORP;Pentatricopeptide repeat;Tetratricopeptide-like helical domain superfamily;Tetratricopeptide-like helical domain superfamily;Tetratricopeptide-like helical domain superfamily;Pentatricopeptide repeat;Pentatricopeptide repeat	;;GO:0005515;;;;	;;protein binding;;;;	;;Molecular Function;;;;			2	GO:0005515;GO:0009507	protein binding;chloroplast	Molecular Function;Cellular Component	non	3827.XP_004507605.1	1.789e-63	222	KOG4197@1|root,KOG4197@2759|Eukaryota,37PI9@33090|Viridiplantae,3GEY4@35493|Streptophyta,4JG6B@91835|fabids	35493|Streptophyta	S	Pentatricopeptide repeat-containing protein At4g16390	-	GO:0003674,GO:0003676,GO:0003723,GO:0003729,GO:0003824,GO:0004518,GO:0004519,GO:0005488,GO:0005575,GO:0005622,GO:0005623,GO:0005737,GO:0006139,GO:0006396,GO:0006417,GO:0006725,GO:0006807,GO:0008150,GO:0008152,GO:0009451,GO:0009507,GO:0009532,GO:0009536,GO:0009570,GO:0009889,GO:0009891,GO:0009893,GO:0009987,GO:0010467,GO:0010468,GO:0010556,GO:0010557,GO:0010604,GO:0010608,GO:0010628,GO:0016070,GO:…	-	-	-	-	-	-	-	-	-	-
Glur_chr1.g047280.1	Glur_chr1	24667717	24673946	+	413	Retrovirus-related Pol polyprotein from transposon RE1	413	gb|MCI25820.1|putative reverse transcriptase (RNA-dependent DNA polymerase) [Trifolium medium]	MCI25820	Trifolium medium	2.5e-81	163	163	0.8712	20	2.5e-81	0.7631	gb|MCI25820.1|putative reverse transcriptase (RNA-dependent DNA polymerase) [Trifolium medium];gb|RHN77304.1|putative RNA-directed DNA polymerase [Medicago truncatula];gb|ABD32582.1|Integrase, catalytic region Zinc finger, CCHC-type Peptidase aspartic, catalytic [Medicago truncatula];gb|PNY08864.1|reverse transcriptase (RNA-dependent DNA polymerase) [Trifolium pratense];gb|ABE88110.1|Reverse tran…	IPR013126;IPR029047;IPR029048;noIPR;IPR013126;IPR013126;noIPR;IPR029048;IPR029047	Heat shock protein 70 family;Heat shock protein 70kD, peptide-binding domain superfamily;Heat shock protein 70kD, C-terminal domain superfamily;Heat shock protein 70kD, C-terminal domain superfamily;Heat shock protein 70 family;Heat shock protein 70 family;Heat shock protein 70 family;Heat shock protein 70kD, C-terminal domain superfamily;Heat shock protein 70kD, peptide-binding domain superfamily	GO:0140662/GO:0005524;;;;GO:0140662/GO:0005524;GO:0140662/GO:0005524;;;	ATP-dependent protein folding chaperone/ATP binding;;;;ATP-dependent protein folding chaperone/ATP binding;ATP-dependent protein folding chaperone/ATP binding;;;	Molecular Function/Molecular Function;;;;Molecular Function/Molecular Function;Molecular Function/Molecular Function;;;	EC:2.7.7.49;EC:2.7.7.6	RNA-directed DNA polymerase;DNA-directed RNA polymerase	9	GO:0003676;GO:0003899;GO:0003964;GO:0005524;GO:0006278;GO:0008270;GO:0015074;GO:0032774;GO:0140662	nucleic acid binding;DNA-directed 5'-3' RNA polymerase activity;RNA-directed DNA polymerase activity;ATP binding;RNA-templated DNA biosynthetic process;zinc ion binding;DNA integration;RNA biosynthetic process;ATP-dependent protein folding chaperone	Molecular Function;Molecular Function;Molecular Function;Molecular Function;Biological Process;Molecular Function;Biological Process;Biological Process;Molecular Function	non	3847.GLYMA18G52471.1	9.785e-62	228	COG0443@1|root,KOG0101@2759|Eukaryota,37K68@33090|Viridiplantae,3GAQN@35493|Streptophyta	35493|Streptophyta	O	Belongs to the heat shock protein 70 family	-	-	-	ko:K03283	ko03040,ko04010,ko04141,ko04144,ko04213,ko04612,ko04915,ko05134,ko05145,ko05162,ko05164,ko05169,map03040,map04010,map04141,map04144,map04213,map04612,map04915,map05134,map05145,map05162,map05164,map05169	M00353,M00355	-	-	ko00000,ko00001,ko00002,ko01009,ko03009,ko03029,ko03041,ko03051,ko03110,ko04131,ko04147,ko04516	1.A.33.1	-	-
Glur_chr1.g047290.1	Glur_chr1	24684398	24688609	+	387	Replication factor A	387	ref|XP_027931525.1|uncharacterized protein LOC114187459 [Vigna unguiculata]	XP_027931525	Vigna unguiculata	1e-79	527	312	0.6154	20	1e-79	0.6374	ref|XP_027931525.1|uncharacterized protein LOC114187459 [Vigna unguiculata];ref|XP_027907680.1|replication factor A protein 1-like [Vigna unguiculata];ref|XP_027911443.1|uncharacterized protein LOC114170161 [Vigna unguiculata];ref|XP_027911673.1|replication factor A protein 1-like [Vigna unguiculata];gb|QCD88070.1|Replication factor A [Vigna unguiculata];gb|QCD89431.1|Replication factor A [Vigna …	IPR013955;IPR012340;IPR004591;noIPR;IPR013955;IPR012340	Replication factor A, C-terminal;Nucleic acid-binding, OB-fold;Replication factor A protein 1;Replication factor A protein 1;Replication factor A, C-terminal;Nucleic acid-binding, OB-fold	;;GO:0005634/GO:0003677/GO:0006310/GO:0006260/GO:0006281;;;	;;nucleus/DNA binding/DNA recombination/DNA replication/DNA repair;;;	;;Cellular Component/Molecular Function/Biological Process/Biological Process/Biological Process;;;			5	GO:0003677;GO:0005634;GO:0006260;GO:0006281;GO:0006310	DNA binding;nucleus;DNA replication;DNA repair;DNA recombination	Molecular Function;Cellular Component;Biological Process;Biological Process;Biological Process	non	3885.XP_007149762.1	1.456e-61	226	COG1599@1|root,KOG0851@2759|Eukaryota,38ADU@33090|Viridiplantae,3GW57@35493|Streptophyta,4JV9U@91835|fabids	35493|Streptophyta	L	Replication factor-A C terminal domain	-	-	-	ko:K07466	ko03030,ko03420,ko03430,ko03440,ko03460,map03030,map03420,map03430,map03440,map03460	M00288	-	-	ko00000,ko00001,ko00002,ko03000,ko03032,ko03400	-	-	-
Glur_chr1.g047340.1	Glur_chr1	24747359	24749260	-	169	---NA---	169																							non	No_hits	#	#	#	#	#	#	#	#	#	#	#	#	#	#	#	#	#	#
Glur_chr1.g047350.1	Glur_chr1	24768439	24768768	-	109	---NA---	109												noIPR;noIPR;noIPR	NAD kinase/diacylglycerol kinase-like domain superfamily;NAD kinase/diacylglycerol kinase-like domain superfamily;NAD kinase/diacylglycerol kinase-like domain superfamily	;;	;;	;;							non	No_hits	#	#	#	#	#	#	#	#	#	#	#	#	#	#	#	#	#	#
Glur_chr1.g047360.1	Glur_chr1	24769885	24772576	+	90	---NA---	90												noIPR	DNA-binding domain superfamily										non	No_hits	#	#	#	#	#	#	#	#	#	#	#	#	#	#	#	#	#	#
Glur_chr1.g047370.1	Glur_chr1	24773437	24787032	+	1718	brefeldin A-inhibited guanine nucleotide-exchange protein 1 isoform X1	1718	ref|XP_003519698.1|brefeldin A-inhibited guanine nucleotide-exchange protein 1 isoform X1 [Glycine max]/gb|KRH74111.1|hypothetical protein GLYMA_02G312200v4 [Glycine max]/gb|RZC27626.1|Brefeldin A-inhibited guanine nucleotide-exchange protein 1 isoform A [Glycine soja]/ref|XP_028223054.1|brefeldin A-inhibited guanine nucleotide-exchange protein 1-like isoform X1 [Glycine soja]	KRH74111;XP_003519698;XP_028223054;RZC27626	Glycine soja/Glycine max	0	1721	1721	0.9483	20	0	0.9374	ref|XP_003519698.1|brefeldin A-inhibited guanine nucleotide-exchange protein 1 isoform X1 [Glycine max]/ref|XP_028223054.1|brefeldin A-inhibited guanine nucleotide-exchange protein 1-like isoform X1 [Glycine soja]/gb|KRH74111.1|hypothetical protein GLYMA_02G312200v4 [Glycine max]/gb|RZC27626.1|Brefeldin A-inhibited guanine nucleotide-exchange protein 1 isoform A [Glycine soja];gb|KAG5081851.1|hyp…	IPR032691;IPR011989;IPR000904;IPR023394;noIPR;IPR032629;IPR015403;noIPR;noIPR;IPR000904;IPR000904;IPR016024;IPR035999	Guanine nucleotide exchange factor, N-terminal;Armadillo-like helical;Sec7 domain;Sec7, C-terminal domain superfamily;Sec7, C-terminal domain superfamily;Mon2, dimerisation and cyclophilin-binding domain;Sec7, C-terminal;Sec7, C-terminal;Sec7, C-terminal;Sec7 domain;Sec7 domain;Armadillo-type fold;Sec7 domain superfamily	;;GO:0005085/GO:0032012;;;;;;;GO:0005085/GO:0032012;GO:0005085/GO:0032012;;GO:0005085/GO:0032012	;;guanyl-nucleotide exchange factor activity/regulation of ARF protein signal transduction;;;;;;;guanyl-nucleotide exchange factor activity/regulation of ARF protein signal transduction;guanyl-nucleotide exchange factor activity/regulation of ARF protein signal transduction;;guanyl-nucleotide exchange factor activity/regulation of ARF protein signal transduction	;;Molecular Function/Biological Process;;;;;;;Molecular Function/Biological Process;Molecular Function/Biological Process;;Molecular Function/Biological Process			6	GO:0005794;GO:0005829;GO:0006810;GO:0007165;GO:0016020;GO:0030234	Golgi apparatus;cytosol;transport;signal transduction;membrane;enzyme regulator activity	Cellular Component;Cellular Component;Biological Process;Biological Process;Cellular Component;Molecular Function	non	3847.GLYMA02G48200.1	0	3080	COG5307@1|root,KOG0929@2759|Eukaryota,37SM5@33090|Viridiplantae,3GF47@35493|Streptophyta,4JDJ7@91835|fabids	35493|Streptophyta	U	Brefeldin A-inhibited guanine nucleotide-exchange protein	-	GO:0000139,GO:0003674,GO:0005085,GO:0005086,GO:0005488,GO:0005515,GO:0005575,GO:0005622,GO:0005623,GO:0005634,GO:0005654,GO:0005730,GO:0005737,GO:0005794,GO:0005802,GO:0005829,GO:0006810,GO:0006887,GO:0006996,GO:0007030,GO:0008064,GO:0008092,GO:0008150,GO:0009507,GO:0009536,GO:0009889,GO:0009891,GO:0009893,GO:0009987,GO:0010256,GO:0010556,GO:0010557,GO:0010559,GO:0010560,GO:0010604,GO:0010639,GO:…	-	ko:K18442	ko04144,map04144	-	-	-	ko00000,ko00001,ko04131	-	-	-
Glur_chr1.g047470.1	Glur_chr1	24855791	24868030	+	1198	myosin-2 isoform X2	1198	ref|XP_027192671.1|myosin-2-like [Cicer arietinum]	XP_027192671	Cicer arietinum	0	1186	1198	0.8815	20	0	0.8492	ref|XP_027192671.1|myosin-2-like [Cicer arietinum];ref|XP_045805030.1|myosin-2-like [Trifolium pratense];ref|XP_013445566.1|myosin-2 isoform X2 [Medicago truncatula]/gb|KEH19592.1|P-loop nucleoside triphosphate hydrolase superfamily protein [Medicago truncatula]/gb|RHN40964.1|putative myosin ATPase [Medicago truncatula];ref|XP_024628161.1|myosin-2 isoform X1 [Medicago truncatula];ref|XP_027353787…	IPR001609;noIPR;noIPR;noIPR;noIPR;IPR036961;noIPR;IPR000048;IPR001609;noIPR;noIPR;noIPR;noIPR;IPR000048;IPR000048;IPR001609;IPR000048;IPR004009;IPR036022;IPR027417	Myosin head, motor domain;Myosin head, motor domain;Myosin head, motor domain;Myosin head, motor domain;Myosin head, motor domain;Kinesin motor domain superfamily;Kinesin motor domain superfamily;IQ motif, EF-hand binding site;Myosin head, motor domain;Myosin head, motor domain;Myosin head, motor domain;Myosin head, motor domain;Myosin head, motor domain;IQ motif, EF-hand binding site;IQ motif, E…	GO:0016459/GO:0003774/GO:0005524;;;;;;;GO:0005515;GO:0016459/GO:0003774/GO:0005524;;;;;GO:0005515;GO:0005515;GO:0016459/GO:0003774/GO:0005524;GO:0005515;GO:0016459/GO:0003774/GO:0005524;;	myosin complex/cytoskeletal motor activity/ATP binding;;;;;;;protein binding;myosin complex/cytoskeletal motor activity/ATP binding;;;;;protein binding;protein binding;myosin complex/cytoskeletal motor activity/ATP binding;protein binding;myosin complex/cytoskeletal motor activity/ATP binding;;	Cellular Component/Molecular Function/Molecular Function;;;;;;;Molecular Function;Cellular Component/Molecular Function/Molecular Function;;;;;Molecular Function;Molecular Function;Cellular Component/Molecular Function/Molecular Function;Molecular Function;Cellular Component/Molecular Function/Molecular Function;;	EC:3;EC:5.6.1.8	Hydrolases;Myosin ATPase	10	GO:0000146;GO:0005516;GO:0005524;GO:0005737;GO:0007015;GO:0016459;GO:0016787;GO:0030050;GO:0031982;GO:0051015	microfilament motor activity;calmodulin binding;ATP binding;cytoplasm;actin filament organization;myosin complex;hydrolase activity;vesicle transport along actin filament;vesicle;actin filament binding	Molecular Function;Molecular Function;Molecular Function;Cellular Component;Biological Process;Cellular Component;Molecular Function;Biological Process;Cellular Component;Molecular Function	non	3827.XP_004510018.1	0	1851	COG5022@1|root,KOG0160@2759|Eukaryota,37I09@33090|Viridiplantae,3G847@35493|Streptophyta,4JKU8@91835|fabids	35493|Streptophyta	Z	Belongs to the TRAFAC class myosin-kinesin ATPase superfamily. Myosin family	-	GO:0000146,GO:0000166,GO:0000278,GO:0000281,GO:0000302,GO:0000910,GO:0001891,GO:0001931,GO:0003674,GO:0003774,GO:0003779,GO:0003824,GO:0005488,GO:0005515,GO:0005524,GO:0005575,GO:0005622,GO:0005623,GO:0005737,GO:0005768,GO:0005826,GO:0005829,GO:0005856,GO:0005886,GO:0005911,GO:0005938,GO:0006928,GO:0006935,GO:0006950,GO:0006970,GO:0006971,GO:0006979,GO:0006996,GO:0007010,GO:0007015,GO:0007033,GO:…	-	ko:K10357	-	-	-	-	ko00000,ko03019,ko03029,ko04131,ko04812	-	-	-
Glur_chr1.g047480.1	Glur_chr1	24869157	24870983	-	264	chlorophyll a-b binding protein 13, chloroplastic	264	ref|XP_034679007.1|chlorophyll a-b binding protein 13, chloroplastic [Vitis riparia]	XP_034679007	Vitis riparia	0	266	264	0.9773	20	0	0.9678	ref|XP_034679007.1|chlorophyll a-b binding protein 13, chloroplastic [Vitis riparia];ref|XP_002284493.1|PREDICTED: chlorophyll a-b binding protein 13, chloroplastic [Vitis vinifera]/gb|RVW36472.1|Chlorophyll a-b binding protein 13, chloroplastic [Vitis vinifera];ref|XP_020237928.1|chlorophyll a-b binding protein 13, chloroplastic [Cajanus cajan];gb|KAG6634504.1|hypothetical protein CIPAW_12G12290…	IPR022796;noIPR;IPR001344;noIPR;noIPR	Chlorophyll A-B binding protein;Chlorophyll A-B binding protein;Chlorophyll A-B binding protein, plant and chromista;Chlorophyll A-B binding protein, plant and chromista;Chlorophyll A-B binding protein, plant and chromista	;;GO:0009765/GO:0016020;;	;;photosynthesis, light harvesting/membrane;;	;;Biological Process/Cellular Component;;			6	GO:0009416;GO:0009522;GO:0009523;GO:0009535;GO:0009768;GO:0016168	response to light stimulus;photosystem I;photosystem II;chloroplast thylakoid membrane;photosynthesis, light harvesting in photosystem I;chlorophyll binding	Biological Process;Cellular Component;Cellular Component;Cellular Component;Biological Process;Molecular Function	non	29760.VIT_19s0014g03660.t01	1.036e-167	527	2CME6@1|root,2QQ3N@2759|Eukaryota,37HP1@33090|Viridiplantae,3G92Q@35493|Streptophyta	35493|Streptophyta	C	The light-harvesting complex (LHC) functions as a light receptor, it captures and delivers excitation energy to photosystems with which it is closely associated	LHCB3	GO:0001101,GO:0003674,GO:0005198,GO:0005488,GO:0005515,GO:0005575,GO:0005622,GO:0005623,GO:0005737,GO:0006091,GO:0006950,GO:0008150,GO:0008152,GO:0009314,GO:0009416,GO:0009507,GO:0009526,GO:0009532,GO:0009534,GO:0009535,GO:0009536,GO:0009570,GO:0009579,GO:0009628,GO:0009635,GO:0009636,GO:0009642,GO:0009644,GO:0009719,GO:0009725,GO:0009737,GO:0009765,GO:0009768,GO:0009769,GO:0009941,GO:0009987,GO:…	-	ko:K08914	ko00196,ko01100,map00196,map01100	-	-	-	ko00000,ko00001,ko00194	-	-	-
Glur_chr1.g047530.1	Glur_chr1	24936040	24939793	+	576	hypothetical protein E2542_SST09613	576	gb|TKY66725.1|hypothetical protein E2542_SST09613 [Spatholobus suberectus]	TKY66725	Spatholobus suberectus	0	484	497	0.7525	20	0	0.6779	gb|TKY66725.1|hypothetical protein E2542_SST09613 [Spatholobus suberectus];gb|KAE9592940.1|hypothetical protein Lalb_Chr19g0134511 [Lupinus albus]/gb|KAF1885266.1|hypothetical protein Lal_00029155 [Lupinus albus];ref|XP_019453623.1|PREDICTED: uncharacterized protein LOC109355120 [Lupinus angustifolius];ref|XP_013445567.1|uncharacterized protein LOC25502562 [Medicago truncatula]/gb|KEH19593.1|hypo…	noIPR;noIPR;noIPR;noIPR;noIPR	Ribonuclease H-like superfamily;Ribonuclease H-like superfamily;Ribonuclease H-like superfamily;Ribonuclease H-like superfamily;Ribonuclease H-like superfamily	;;;;	;;;;	;;;;							non	3885.XP_007132933.1	1.414e-150	494	28N4V@1|root,2QUQ1@2759|Eukaryota,37RKS@33090|Viridiplantae,3GD9H@35493|Streptophyta,4JQ8W@91835|fabids	35493|Streptophyta	-	-	-	-	-	-	-	-	-	-	-	-	-	-
Glur_chr1.g047750.1	Glur_chr1	25081566	25082914	-	265	putative transposase, Ptta/En/Spm, plant, Transposase-associated domain-containing protein	265	gb|PNX54506.1|hypothetical protein L195_g048126, partial [Trifolium pratense]	PNX54506	Trifolium pratense	2.6e-38	246	170	0.5882	20	2.6e-38	0.5461	gb|PNX54506.1|hypothetical protein L195_g048126, partial [Trifolium pratense];gb|PNX63107.1|hypothetical protein L195_g053341, partial [Trifolium pratense];ref|XP_045802060.1|uncharacterized protein LOC123895641 isoform X2 [Trifolium pratense];ref|XP_045804281.1|uncharacterized protein LOC123897612 isoform X2 [Trifolium pratense];ref|XP_004505607.1|uncharacterized protein LOC101490832 isoform X3 …	IPR004252;noIPR;noIPR;noIPR;noIPR;noIPR;noIPR	Probable transposase, Ptta/En/Spm, plant;Probable transposase, Ptta/En/Spm, plant;Probable transposase, Ptta/En/Spm, plant;Probable transposase, Ptta/En/Spm, plant;Probable transposase, Ptta/En/Spm, plant;Probable transposase, Ptta/En/Spm, plant;Probable transposase, Ptta/En/Spm, plant	;;;;;;	;;;;;;	;;;;;;							non	No_hits	#	#	#	#	#	#	#	#	#	#	#	#	#	#	#	#	#	#
Glur_chr1.g047800.1	Glur_chr1	25090771	25100304	+	687	cyclic nucleotide-gated ion channel 4	687	ref|XP_004510077.1|cyclic nucleotide-gated ion channel 4-like isoform X1 [Cicer arietinum]/ref|XP_027192749.1|cyclic nucleotide-gated ion channel 4-like isoform X1 [Cicer arietinum]	XP_027192749;XP_004510077	Cicer arietinum	0	675	686	0.9038	20	0	0.8916	ref|XP_004510077.1|cyclic nucleotide-gated ion channel 4-like isoform X1 [Cicer arietinum]/ref|XP_027192749.1|cyclic nucleotide-gated ion channel 4-like isoform X1 [Cicer arietinum];ref|XP_045804045.1|cyclic nucleotide-gated ion channel 4-like [Trifolium pratense];ref|XP_013445570.1|cyclic nucleotide-gated ion channel 4 [Medicago truncatula]/gb|KEH19596.1|cyclic nucleotide-gated ion channel-like …	IPR014710;noIPR;IPR005821;noIPR;noIPR;noIPR;noIPR;IPR000595;IPR000595;IPR018490;noIPR	RmlC-like jelly roll fold;RmlC-like jelly roll fold;Ion transport domain;Ion transport domain;Ion transport domain;Ion transport domain;Ion transport domain;Cyclic nucleotide-binding domain;Cyclic nucleotide-binding domain;Cyclic nucleotide-binding domain superfamily;Cyclic nucleotide-binding domain superfamily	;;GO:0006811/GO:0005216/GO:0016020/GO:0055085;;;;;;;;	;;ion transport/ion channel activity/membrane/transmembrane transport;;;;;;;;	;;Biological Process/Molecular Function/Cellular Component/Biological Process;;;;;;;;	EC:7	Translocases	3	GO:0005216;GO:0016021;GO:0034220	ion channel activity;integral component of membrane;ion transmembrane transport	Molecular Function;Cellular Component;Biological Process	non	3827.XP_004510076.1	0	1179	KOG0498@1|root,KOG0498@2759|Eukaryota,37P8B@33090|Viridiplantae,3G8SN@35493|Streptophyta,4JK0W@91835|fabids	35493|Streptophyta	P	cyclic nucleotide-gated ion channel	-	GO:0002376,GO:0003674,GO:0005215,GO:0005216,GO:0005244,GO:0005249,GO:0005261,GO:0005267,GO:0005575,GO:0005623,GO:0005886,GO:0005887,GO:0006810,GO:0006811,GO:0006812,GO:0006813,GO:0006950,GO:0006952,GO:0006955,GO:0008150,GO:0008219,GO:0008324,GO:0009626,GO:0009987,GO:0012501,GO:0015075,GO:0015077,GO:0015079,GO:0015267,GO:0015318,GO:0015672,GO:0016020,GO:0016021,GO:0022803,GO:0022832,GO:0022836,GO:…	-	ko:K05391	ko04626,map04626	-	-	-	ko00000,ko00001,ko04040	1.A.1.5	-	-
Glur_chr1.g048040.1	Glur_chr1	25324511	25325143	+	210	zinc finger BED domain-containing protein RICESLEEPER 2-like	210	gb|KAF1881647.1|hypothetical protein Lal_00039865 [Lupinus albus]	KAF1881647	Lupinus albus	1.3e-78	573	213	0.77	20	1.3e-78	0.6882	gb|KAF1881647.1|hypothetical protein Lal_00039865 [Lupinus albus];ref|XP_025681395.1|zinc finger BED domain-containing protein RICESLEEPER 1-like [Arachis hypogaea];gb|QHO23532.1|Putative AC transposase [Arachis hypogaea];ref|XP_025678593.1|zinc finger BED domain-containing protein RICESLEEPER 2-like [Arachis hypogaea];ref|XP_025679124.1|zinc finger BED domain-containing protein RICESLEEPER 2-lik…	IPR008906;IPR025525;IPR045259;noIPR;IPR012337	HAT, C-terminal dimerisation domain;hAT-like transposase, RNase-H fold;Transposase-like protein DAYSLEEPER;Transposase-like protein DAYSLEEPER;Ribonuclease H-like superfamily	GO:0046983;GO:0003677;;;	protein dimerization activity;DNA binding;;;	Molecular Function;Molecular Function;;;			2	GO:0003677;GO:0046983	DNA binding;protein dimerization activity	Molecular Function;Molecular Function	non	161934.XP_010670292.1	3.52e-46	173	KOG1121@1|root,KOG1121@2759|Eukaryota,37MSF@33090|Viridiplantae,3GDM8@35493|Streptophyta	35493|Streptophyta	L	Zinc finger BED domain-containing protein RICESLEEPER	-	-	-	-	-	-	-	-	-	-	-	-
Glur_chr1.g048130.1	Glur_chr1	25394603	25396958	+	668	zinc finger MYM-type protein 1-like	668	gb|RZC28627.1|Zinc finger MYM-type protein 1 [Glycine soja]	RZC28627	Glycine soja	0	753	597	0.8492	20	0	0.7735	gb|RZC28627.1|Zinc finger MYM-type protein 1 [Glycine soja];gb|KAG5087926.1|hypothetical protein JHK86_000538 [Glycine max];gb|KAG5068175.1|hypothetical protein JHK85_000552 [Glycine max]/gb|KAH1161760.1|hypothetical protein GYH30_000570 [Glycine max]/gb|KRH74980.1|hypothetical protein GLYMA_01G054700v4 [Glycine max];gb|KRH32516.1|hypothetical protein GLYMA_10G055700v4 [Glycine max];gb|KAH1085481…	IPR008906;IPR025398;noIPR;noIPR;noIPR;IPR012337	HAT, C-terminal dimerisation domain;Domain of unknown function DUF4371;Domain of unknown function DUF4371;Domain of unknown function DUF4371;Domain of unknown function DUF4371;Ribonuclease H-like superfamily	GO:0046983;;;;;	protein dimerization activity;;;;;	Molecular Function;;;;;			2	GO:0016021;GO:0046983	integral component of membrane;protein dimerization activity	Cellular Component;Molecular Function	non	3847.GLYMA01G06671.1	5.842e-293	912	2CMYU@1|root,2QSU3@2759|Eukaryota,37PJH@33090|Viridiplantae,3GDDJ@35493|Streptophyta,4JNPX@91835|fabids	35493|Streptophyta	S	Zinc finger MYM-type protein 1-like	-	-	-	-	-	-	-	-	-	-	-	-
Glur_chr1.g048140.1	Glur_chr1	25397615	25398083	-	109	dynein light chain 2, cytoplasmic	109	gb|TKY66719.1|Dynein light chain LC6, flagellar outer arm [Spatholobus suberectus]	TKY66719	Spatholobus suberectus	1.8e-70	109	109	0.9725	20	1.8e-70	0.9555	gb|TKY66719.1|Dynein light chain LC6, flagellar outer arm [Spatholobus suberectus];ref|XP_020228805.1|dynein light chain 2, cytoplasmic [Cajanus cajan]/gb|KYP55310.1|Dynein light chain LC6, flagellar outer arm [Cajanus cajan];gb|RDX90882.1|hypothetical protein CR513_27211, partial [Mucuna pruriens];ref|XP_027356264.1|dynein light chain 2, cytoplasmic-like [Abrus precatorius];ref|XP_014493636.1|dy…	IPR001372;IPR037177;IPR001372;noIPR;IPR037177	Dynein light chain, type 1/2;Dynein light chain superfamily;Dynein light chain, type 1/2;Dynein light chain, type 1/2;Dynein light chain superfamily	GO:0007017/GO:0030286;GO:0007017/GO:0030286;GO:0007017/GO:0030286;;GO:0007017/GO:0030286	microtubule-based process/dynein complex;microtubule-based process/dynein complex;microtubule-based process/dynein complex;;microtubule-based process/dynein complex	Biological Process/Cellular Component;Biological Process/Cellular Component;Biological Process/Cellular Component;;Biological Process/Cellular Component	EC:3	Hydrolases	6	GO:0005515;GO:0005737;GO:0005856;GO:0009987;GO:0016020;GO:0016787	protein binding;cytoplasm;cytoskeleton;cellular process;membrane;hydrolase activity	Molecular Function;Cellular Component;Cellular Component;Biological Process;Cellular Component;Molecular Function	non	3885.XP_007132946.1	7.104e-61	210	KOG3430@1|root,KOG3430@2759|Eukaryota,37V79@33090|Viridiplantae,3GJUD@35493|Streptophyta,4JQ58@91835|fabids	35493|Streptophyta	Z	Dynein light chain	-	-	-	ko:K10418	ko04962,map04962	-	-	-	ko00000,ko00001,ko04812	-	-	-
Glur_chr1.g048230.1	Glur_chr1	25497628	25502997	-	558	uncharacterized protein LOC101505019	558	ref|XP_027187217.1|uncharacterized protein LOC101505019 [Cicer arietinum]	XP_027187217	Cicer arietinum	0	870	487	0.7495	20	0	0.6583	ref|XP_027187217.1|uncharacterized protein LOC101505019 [Cicer arietinum];ref|XP_039688210.1|uncharacterized protein LOC25488800 [Medicago truncatula];ref|XP_024631910.1|uncharacterized protein LOC112419132 [Medicago truncatula];ref|XP_039683449.1|uncharacterized protein LOC120576894 [Medicago truncatula];ref|XP_004514085.1|uncharacterized protein LOC101502428 [Cicer arietinum];gb|PNX98568.1|hypo…	IPR004242;IPR009018;IPR003210;noIPR;noIPR;IPR009018	Transposon, En/Spm-like;Signal recognition particle, SRP9/SRP14 subunit;Signal recognition particle, SRP14 subunit;Signal recognition particle, SRP14 subunit;Signal recognition particle, SRP14 subunit;Signal recognition particle, SRP9/SRP14 subunit	;GO:0006614/GO:0048500/GO:0008312;GO:0030942/GO:0005786/GO:0008312/GO:0006614;;;GO:0006614/GO:0048500/GO:0008312	;SRP-dependent cotranslational protein targeting to membrane/signal recognition particle/7S RNA binding;endoplasmic reticulum signal peptide binding/signal recognition particle, endoplasmic reticulum targeting/7S RNA binding/SRP-dependent cotranslational protein targeting to membrane;;;SRP-dependent cotranslational protein targeting to membrane/signal recognition particle/7S RNA binding	;Biological Process/Cellular Component/Molecular Function;Molecular Function/Cellular Component/Molecular Function/Biological Process;;;Biological Process/Cellular Component/Molecular Function			4	GO:0005786;GO:0006614;GO:0008312;GO:0030942	signal recognition particle, endoplasmic reticulum targeting;SRP-dependent cotranslational protein targeting to membrane;7S RNA binding;endoplasmic reticulum signal peptide binding	Cellular Component;Biological Process;Molecular Function;Molecular Function	non	No_hits	#	#	#	#	#	#	#	#	#	#	#	#	#	#	#	#	#	#
Glur_chr1.g048240.1	Glur_chr1	25503553	25505297	-	70	Rhamnogalacturonate lyase	70	gb|KAF5193833.1|Rhamnogalacturonate lyase [Thalictrum thalictroides]	KAF5193833	Thalictrum thalictroides	1.7e-10	113	43	0.7907	19	1.7e-10	0.9244	gb|KAF5193833.1|Rhamnogalacturonate lyase [Thalictrum thalictroides];gb|MCI11644.1|vascular protein [Trifolium medium];gb|AET04067.2|transducin/WD40 repeat protein [Medicago truncatula];ref|XP_003629591.3|uncharacterized protein LOC11405197 [Medicago truncatula];ref|XP_045786269.1|uncharacterized protein LOC123881591 [Trifolium pratense];ref|XP_004509158.1|uncharacterized protein LOC101508500 iso…						EC:4	Lyases	5	GO:0003824;GO:0005773;GO:0009056;GO:0016020;GO:0016043	catalytic activity;vacuole;catabolic process;membrane;cellular component organization	Molecular Function;Cellular Component;Biological Process;Cellular Component;Biological Process	non	3880.AES84129	2.586e-08	57	2CD2S@1|root,2QPK8@2759|Eukaryota,37SUN@33090|Viridiplantae,3GEKM@35493|Streptophyta,4JIRK@91835|fabids	35493|Streptophyta	S	WD40 repeats	-	-	-	-	-	-	-	-	-	-	-	-
Glur_chr1.g048250.1	Glur_chr1	25513136	25513552	+	138	3-ketoacyl-CoA synthase 11-like	138	gb|PNY00068.1|3-ketoacyl-CoA synthase 11-like protein [Trifolium pratense]	PNY00068	Trifolium pratense	3.3e-86	235	132	0.9545	20	3.3e-86	0.9452	gb|PNY00068.1|3-ketoacyl-CoA synthase 11-like protein [Trifolium pratense];ref|XP_028790615.1|3-ketoacyl-CoA synthase 11-like, partial [Prosopis alba];gb|PNY01569.1|3-ketoacyl-CoA synthase 11-like protein [Trifolium pratense];dbj|GAU41764.1|hypothetical protein TSUD_13650 [Trifolium subterraneum];dbj|GFP86063.1|3-ketoacyl-coa synthase 17 [Phtheirospermum japonicum];gb|PKI56452.1|hypothetical prot…	IPR012328;IPR013601;IPR016039;noIPR;IPR012392;IPR016039	Chalcone/stilbene synthase, C-terminal;FAE1/Type III polyketide synthase-like protein;Thiolase-like;Thiolase-like;Very-long-chain 3-ketoacyl-CoA synthase;Thiolase-like	;GO:0006633/GO:0016747/GO:0016020;GO:0016746;;GO:0006633/GO:0016747/GO:0016020;GO:0016746	;fatty acid biosynthetic process/acyltransferase activity, transferring groups other than amino-acyl groups/membrane;acyltransferase activity;;fatty acid biosynthetic process/acyltransferase activity, transferring groups other than amino-acyl groups/membrane;acyltransferase activity	;Biological Process/Molecular Function/Cellular Component;Molecular Function;;Biological Process/Molecular Function/Cellular Component;Molecular Function	EC:2.3.1.199	Very-long-chain 3-oxoacyl-CoA synthase	3	GO:0006633;GO:0016021;GO:0102756	fatty acid biosynthetic process;integral component of membrane;very-long-chain 3-ketoacyl-CoA synthase activity	Biological Process;Cellular Component;Molecular Function	non	3847.GLYMA10G00440.1	1.86e-76	257	COG3424@1|root,2QPKZ@2759|Eukaryota,37K20@33090|Viridiplantae,3GA34@35493|Streptophyta,4JG41@91835|fabids	35493|Streptophyta	I	3-ketoacyl-CoA synthase	KCS2	GO:0003674,GO:0003824,GO:0004312,GO:0006725,GO:0006950,GO:0006970,GO:0008150,GO:0008152,GO:0009058,GO:0009266,GO:0009314,GO:0009409,GO:0009416,GO:0009611,GO:0009628,GO:0009698,GO:0009699,GO:0009922,GO:0009987,GO:0010345,GO:0016740,GO:0016746,GO:0016747,GO:0019438,GO:0019748,GO:0044237,GO:0044249,GO:0044550,GO:0050896,GO:0071704,GO:1901360,GO:1901362,GO:1901576	2.3.1.199	ko:K15397	ko00062,ko01110,map00062,map01110	M00415	R09419,R10825	RC00004,RC02888,RC02997	ko00000,ko00001,ko00002,ko01000	-	-	-
Glur_chr1.g048260.1	Glur_chr1	25520967	25526630	-	479	armadillo repeat-containing protein LFR	479	ref|XP_020210951.1|armadillo repeat-containing protein LFR [Cajanus cajan]	XP_020210951	Cajanus cajan	0	460	460	0.9587	20	0	0.9403	ref|XP_020210951.1|armadillo repeat-containing protein LFR [Cajanus cajan];gb|KAG5002483.1|hypothetical protein JHK86_026622 [Glycine max];ref|XP_003519040.1|armadillo repeat-containing protein LFR [Glycine max]/ref|XP_028191697.1|armadillo repeat-containing protein LFR-like [Glycine soja]/gb|KAG4917151.1|hypothetical protein JHK87_054708 [Glycine soja]/gb|KAG5061763.1|hypothetical protein JHK85_…	IPR011989;noIPR;noIPR;noIPR;IPR021906;noIPR;IPR000225;IPR016024	Armadillo-like helical;Armadillo-like helical;Armadillo-like helical;Armadillo-like helical;SWI/SNF-like complex subunit BAF250/Osa;SWI/SNF-like complex subunit BAF250/Osa;Armadillo;Armadillo-type fold	;;;;GO:0035060/GO:0016514/GO:0006338;;GO:0005515;	;;;;brahma complex/SWI/SNF complex/chromatin remodeling;;protein binding;	;;;;Cellular Component/Cellular Component/Biological Process;;Molecular Function;			8	GO:0005515;GO:0005654;GO:0006338;GO:0006357;GO:0016514;GO:0031491;GO:0035060;GO:0045893	protein binding;nucleoplasm;chromatin remodeling;regulation of transcription by RNA polymerase II;SWI/SNF complex;nucleosome binding;brahma complex;positive regulation of DNA-templated transcription	Molecular Function;Cellular Component;Biological Process;Biological Process;Cellular Component;Molecular Function;Cellular Component;Biological Process	non	3847.GLYMA10G00450.1	4.553e-271	838	28MHJ@1|root,2QU15@2759|Eukaryota,37QEQ@33090|Viridiplantae,3GEK5@35493|Streptophyta,4JGDV@91835|fabids	35493|Streptophyta	-	-	-	GO:0000003,GO:0003006,GO:0005575,GO:0005622,GO:0005623,GO:0005634,GO:0007275,GO:0008150,GO:0009791,GO:0009908,GO:0022414,GO:0032501,GO:0032502,GO:0043226,GO:0043227,GO:0043229,GO:0043231,GO:0044424,GO:0044464,GO:0048366,GO:0048367,GO:0048437,GO:0048438,GO:0048443,GO:0048466,GO:0048608,GO:0048653,GO:0048731,GO:0048827,GO:0048856,GO:0061458,GO:0090567,GO:0099402	-	-	-	-	-	-	-	-	-	-
Glur_chr1.g048270.1	Glur_chr1	25531004	25538022	-	232	signal recognition particle 14 kDa protein	232	ref|XP_020214901.1|signal recognition particle 14 kDa protein [Cajanus cajan]/ref|XP_020214902.1|signal recognition particle 14 kDa protein [Cajanus cajan]	XP_020214902;XP_020214901	Cajanus cajan	1.5e-78	120	120	0.9917	20	1.5e-78	0.9405	ref|XP_020214901.1|signal recognition particle 14 kDa protein [Cajanus cajan]/ref|XP_020214902.1|signal recognition particle 14 kDa protein [Cajanus cajan];ref|XP_027356307.1|signal recognition particle 14 kDa protein [Abrus precatorius];gb|TKY68024.1|Signal recognition particle 14 kDa protein [Spatholobus suberectus];ref|NP_001235838.1|signal recognition particle 14 [Glycine max]/ref|XP_02819261…	IPR003210;IPR009018;noIPR;noIPR;IPR003210;noIPR;IPR009018	Signal recognition particle, SRP14 subunit;Signal recognition particle, SRP9/SRP14 subunit;Signal recognition particle, SRP9/SRP14 subunit;Signal recognition particle, SRP9/SRP14 subunit;Signal recognition particle, SRP14 subunit;Signal recognition particle, SRP14 subunit;Signal recognition particle, SRP9/SRP14 subunit	GO:0030942/GO:0005786/GO:0008312/GO:0006614;GO:0006614/GO:0048500/GO:0008312;;;GO:0030942/GO:0005786/GO:0008312/GO:0006614;;GO:0006614/GO:0048500/GO:0008312	endoplasmic reticulum signal peptide binding/signal recognition particle, endoplasmic reticulum targeting/7S RNA binding/SRP-dependent cotranslational protein targeting to membrane;SRP-dependent cotranslational protein targeting to membrane/signal recognition particle/7S RNA binding;;;endoplasmic reticulum signal peptide binding/signal recognition particle, endoplasmic reticulum targeting/7S RNA …	Molecular Function/Cellular Component/Molecular Function/Biological Process;Biological Process/Cellular Component/Molecular Function;;;Molecular Function/Cellular Component/Molecular Function/Biological Process;;Biological Process/Cellular Component/Molecular Function			4	GO:0005786;GO:0006614;GO:0008312;GO:0030942	signal recognition particle, endoplasmic reticulum targeting;SRP-dependent cotranslational protein targeting to membrane;7S RNA binding;endoplasmic reticulum signal peptide binding	Cellular Component;Biological Process;Molecular Function;Molecular Function	non	3847.GLYMA12G00660.1	1.145e-60	216	KOG1761@1|root,KOG1761@2759|Eukaryota,37URB@33090|Viridiplantae,3GJE2@35493|Streptophyta,4JPVX@91835|fabids	35493|Streptophyta	U	Signal recognition particle 14 kDa	-	GO:0005575,GO:0005622,GO:0005623,GO:0005737,GO:0005786,GO:0006605,GO:0006810,GO:0006886,GO:0008104,GO:0008150,GO:0015031,GO:0015833,GO:0032991,GO:0033036,GO:0033365,GO:0034613,GO:0042886,GO:0044424,GO:0044444,GO:0044464,GO:0045047,GO:0045184,GO:0046907,GO:0048500,GO:0051179,GO:0051234,GO:0051641,GO:0051649,GO:0070727,GO:0070972,GO:0071702,GO:0071705,GO:0072594,GO:0072599,GO:1990904	-	ko:K03104	ko03060,map03060	-	-	-	ko00000,ko00001,ko02044	3.A.5.9	-	-
Glur_chr1.g048280.1	Glur_chr1	25543256	25543965	-	134	hypothetical protein KK1_046585, partial	134	gb|KYP32665.1|hypothetical protein KK1_046585, partial [Cajanus cajan]	KYP32665	Cajanus cajan	1.9e-52	648	183	0.623	20	1.9e-52	0.5256	gb|KYP32665.1|hypothetical protein KK1_046585, partial [Cajanus cajan];ref|XP_006596805.1|uncharacterized protein LOC102669291 [Glycine max]/ref|XP_028199503.1|uncharacterized protein LOC114384022 [Glycine soja];gb|KYP32182.1|hypothetical protein KK1_047183 [Cajanus cajan];ref|XP_027922635.1|uncharacterized protein LOC114180521 [Vigna unguiculata];ref|XP_027193555.1|uncharacterized protein LOC101…	IPR004242;noIPR;noIPR;noIPR	Transposon, En/Spm-like;Transposon, En/Spm-like;Transposon, En/Spm-like;Transposon, En/Spm-like	;;;	;;;	;;;							non	No_hits	#	#	#	#	#	#	#	#	#	#	#	#	#	#	#	#	#	#
Glur_chr1.g048300.1	Glur_chr1	25545741	25549419	-	114	---NA---	114																							non	No_hits	#	#	#	#	#	#	#	#	#	#	#	#	#	#	#	#	#	#
Glur_chr1.g048310.1	Glur_chr1	25549627	25557407	+	494	membrane lipoprotein lipid attachment site-like protein, putative	494	gb|RDX90876.1|hypothetical protein CR513_27205, partial [Mucuna pruriens]	RDX90876	Mucuna pruriens	4.8e-153	270	246	0.935	20	4.8e-153	0.8827	gb|RDX90876.1|hypothetical protein CR513_27205, partial [Mucuna pruriens];ref|XP_027355836.1|uncharacterized protein LOC113865462 [Abrus precatorius];gb|KAG4967972.1|hypothetical protein JHK87_033623 [Glycine soja];gb|TKY66718.1|hypothetical protein E2542_SST09604 [Spatholobus suberectus];ref|XP_015953939.1|uncharacterized protein LOC107478314 [Arachis duranensis];ref|XP_016188629.1|uncharacteriz…	IPR018289;IPR010634;IPR010634;IPR036249	MULE transposase domain;Protein of unknown function DUF1223;Protein of unknown function DUF1223;Thioredoxin-like superfamily	;;;	;;;	;;;							non	3847.GLYMA12G16270.1	6.113e-130	430	COG5429@1|root,2QQGJ@2759|Eukaryota,37NT0@33090|Viridiplantae,3GAAC@35493|Streptophyta,4JK1W@91835|fabids	35493|Streptophyta	S	Protein of unknown function (DUF1223)	-	-	-	-	-	-	-	-	-	-	-	-
Glur_chr1.g048330.1	Glur_chr1	25561457	25563119	+	77	---NA---	77																							non	No_hits	#	#	#	#	#	#	#	#	#	#	#	#	#	#	#	#	#	#
Glur_chr1.g048340.1	Glur_chr1	25563569	25565562	+	111	---NA---	111																							non	No_hits	#	#	#	#	#	#	#	#	#	#	#	#	#	#	#	#	#	#
Glur_chr1.g048370.1	Glur_chr1	25580232	25585104	-	623	probable serine/threonine-protein kinase abkC isoform X1	623	ref|XP_004509974.1|uncharacterized aarF domain-containing protein kinase 2-like [Cicer arietinum]	XP_004509974	Cicer arietinum	0	623	623	0.9278	20	0	0.8974	ref|XP_004509974.1|uncharacterized aarF domain-containing protein kinase 2-like [Cicer arietinum];ref|XP_013445583.1|uncharacterized aarF domain-containing protein kinase 2 [Medicago truncatula]/gb|KEH19609.1|Serine/Threonine-kinase abkC-like protein, putative [Medicago truncatula]/gb|RHN40976.1|putative cadmium-transporting ATPase [Medicago truncatula];ref|XP_045800626.1|probable serine/threonin…	IPR004147;noIPR;noIPR;IPR044095;IPR011009	ABC1 atypical kinase-like domain;ABC1 atypical kinase-like domain;ABC1 atypical kinase-like domain;ADCK2-like dom;Protein kinase-like domain superfamily	;;;;	;;;;	;;;;	EC:2.7;EC:3	Transferring phosphorus-containing groups;Hydrolases	5	GO:0008152;GO:0009987;GO:0016020;GO:0016301;GO:0016787	metabolic process;cellular process;membrane;kinase activity;hydrolase activity	Biological Process;Biological Process;Cellular Component;Molecular Function;Molecular Function	non	3827.XP_004509974.1	0	1111	COG0661@1|root,KOG1236@2759|Eukaryota,37HIM@33090|Viridiplantae,3G7EK@35493|Streptophyta,4JTA4@91835|fabids	35493|Streptophyta	S	ABC1 family	-	-	-	ko:K08869	-	-	-	-	ko00000,ko01001	-	-	-
Glur_chr1.g048510.1	Glur_chr1	25642707	25653935	+	571	diacylglycerol kinase 5	571	ref|XP_004509973.1|diacylglycerol kinase 5-like [Cicer arietinum]/ref|XP_004509972.1|diacylglycerol kinase 5-like [Cicer arietinum]	XP_004509972;XP_004509973	Cicer arietinum	0	484	487	0.9363	20	0	0.921	ref|XP_004509972.1|diacylglycerol kinase 5-like [Cicer arietinum]/ref|XP_004509973.1|diacylglycerol kinase 5-like [Cicer arietinum];ref|XP_027355513.1|diacylglycerol kinase 5-like [Abrus precatorius]/ref|XP_027355514.1|diacylglycerol kinase 5-like [Abrus precatorius];ref|XP_013445577.1|diacylglycerol kinase 5 [Medicago truncatula]/gb|KEH19603.1|diacylglycerol kinase domain protein [Medicago trunc…	noIPR;IPR001206;IPR017438;IPR000756;noIPR;noIPR;IPR037607;IPR001206;IPR016064	P-loop containing nucleoside triphosphate hydrolase;Diacylglycerol kinase, catalytic domain;Inorganic polyphosphate/ATP-NAD kinase, N-terminal;Diacylglycerol kinase, accessory domain;Diacylglycerol kinase, accessory domain;Diacylglycerol kinase, accessory domain;Diacylglycerol kinase;Diacylglycerol kinase, catalytic domain;NAD kinase/diacylglycerol kinase-like domain superfamily	;GO:0016301;GO:0003951;GO:0004143/GO:0007205;;;GO:0004143/GO:0007165;GO:0016301;	;kinase activity;NAD+ kinase activity;diacylglycerol kinase activity/protein kinase C-activating G protein-coupled receptor signaling pathway;;;diacylglycerol kinase activity/signal transduction;kinase activity;	;Molecular Function;Molecular Function;Molecular Function/Biological Process;;;Molecular Function/Biological Process;Molecular Function;	EC:2.7.1.23;EC:2.7.1.107	NAD(+) kinase;Diacylglycerol kinase (ATP)	6	GO:0003951;GO:0004143;GO:0005524;GO:0006952;GO:0007205;GO:0016310	NAD+ kinase activity;diacylglycerol kinase activity;ATP binding;defense response;protein kinase C-activating G protein-coupled receptor signaling pathway;phosphorylation	Molecular Function;Molecular Function;Molecular Function;Biological Process;Biological Process;Biological Process	non	3827.XP_004509972.1	1.098e-294	911	KOG1169@1|root,KOG1169@2759|Eukaryota,37I4A@33090|Viridiplantae,3G7Z5@35493|Streptophyta,4JKD8@91835|fabids	35493|Streptophyta	IT	Diacylglycerol kinase	-	GO:0007610,GO:0007635,GO:0008150,GO:0009266,GO:0009605,GO:0009628,GO:0010646,GO:0023051,GO:0040011,GO:0042048,GO:0042221,GO:0042330,GO:0043052,GO:0048167,GO:0048168,GO:0048169,GO:0050789,GO:0050794,GO:0050804,GO:0050896,GO:0065007,GO:0065008,GO:0099177	2.7.1.107	ko:K00901	ko00561,ko00564,ko01100,ko01110,ko04070,ko04072,ko05231,map00561,map00564,map01100,map01110,map04070,map04072,map05231	-	R02240	RC00002,RC00017	ko00000,ko00001,ko01000	-	-	-
Glur_chr1.g048520.1	Glur_chr1	25655135	25657573	-	699	Glucose-1-phosphate adenylyltransferase small subunit 1, chloroplastic isoform A	699	ref|XP_020202098.2|uncharacterized protein LOC109787912 [Cajanus cajan]	XP_020202098	Cajanus cajan	0	741	703	0.7582	20	0	0.7421	ref|XP_020202098.2|uncharacterized protein LOC109787912 [Cajanus cajan];ref|XP_020227675.1|uncharacterized protein LOC109808878 [Cajanus cajan];ref|XP_025661487.1|uncharacterized protein LOC112757101 [Arachis hypogaea];ref|XP_020981482.1|uncharacterized protein LOC110273003 [Arachis duranensis];ref|XP_025661348.1|uncharacterized protein LOC112756960 [Arachis hypogaea];ref|XP_025611728.1|uncharact…	IPR007021;IPR008906;noIPR;noIPR;noIPR;noIPR;noIPR;noIPR;noIPR;IPR012337	Domain of unknown function DUF659;HAT, C-terminal dimerisation domain;HAT, C-terminal dimerisation domain;HAT, C-terminal dimerisation domain;HAT, C-terminal dimerisation domain;HAT, C-terminal dimerisation domain;HAT, C-terminal dimerisation domain;HAT, C-terminal dimerisation domain;HAT, C-terminal dimerisation domain;Ribonuclease H-like superfamily	;GO:0046983;;;;;;;;	;protein dimerization activity;;;;;;;;	;Molecular Function;;;;;;;;	EC:2.7.7	Transferring phosphorus-containing groups	2	GO:0016779;GO:0046983	nucleotidyltransferase activity;protein dimerization activity	Molecular Function;Molecular Function	non	3885.XP_007161271.1	5.211e-246	777	2C7QK@1|root,2QUNQ@2759|Eukaryota,37QB2@33090|Viridiplantae,3GF5M@35493|Streptophyta,4JVI7@91835|fabids	35493|Streptophyta	S	Protein of unknown function (DUF 659)	-	-	-	-	-	-	-	-	-	-	-	-
Glur_chr1.g048530.1	Glur_chr1	25660932	25661642	+	97	---NA---	97												noIPR;noIPR	Tetratricopeptide-like helical domain superfamily;Tetratricopeptide-like helical domain superfamily	;	;	;							non	No_hits	#	#	#	#	#	#	#	#	#	#	#	#	#	#	#	#	#	#
Glur_chr1.g048540.1	Glur_chr1	25668770	25669442	-	188	pentatricopeptide repeat-containing protein At3g24000, mitochondrial	188	gb|TKY51575.1|Pentatricopeptide repeat-containing protein [Spatholobus suberectus]	TKY51575	Spatholobus suberectus	1e-29	963	138	0.587	20	1e-29	0.5511	gb|TKY51575.1|Pentatricopeptide repeat-containing protein [Spatholobus suberectus];gb|KYP74705.1|Pentatricopeptide repeat-containing protein At4g13650 family [Cajanus cajan];ref|XP_020206040.1|pentatricopeptide repeat-containing protein At2g03880, mitochondrial [Cajanus cajan];ref|XP_027367517.1|pentatricopeptide repeat-containing protein At4g21065-like [Abrus precatorius];ref|XP_019427492.1|PRED…	IPR011990;noIPR;noIPR	Tetratricopeptide-like helical domain superfamily;Tetratricopeptide-like helical domain superfamily;Tetratricopeptide-like helical domain superfamily	GO:0005515;;	protein binding;;	Molecular Function;;			1	GO:0005515	protein binding	Molecular Function	non	4155.Migut.G01148.1.p	1.74e-16	86	KOG4197@1|root,KOG4197@2759|Eukaryota,37PE5@33090|Viridiplantae,3G79C@35493|Streptophyta,44BVA@71274|asterids	35493|Streptophyta	S	DYW family of nucleic acid deaminases	-	-	-	ko:K02140	ko00190,ko01100,ko04714,map00190,map01100,map04714	M00158	-	-	ko00000,ko00001,ko00002	3.A.2.1	-	-
Glur_chr1.g048550.1	Glur_chr1	25669516	25674240	-	323	protein CNGC15a-like isoform X2	323	ref|XP_022634477.1|protein CNGC15a isoform X2 [Vigna radiata var. radiata]	XP_022634477	Vigna radiata var. radiata	7.1e-31	657	165	0.5455	20	7.1e-31	0.4617	ref|XP_022634477.1|protein CNGC15a isoform X2 [Vigna radiata var. radiata];gb|KAG4397017.1|hypothetical protein GLYMA_10G053900v4 [Glycine max]/gb|KAH1136900.1|hypothetical protein GYH30_027051 [Glycine max];ref|XP_014618488.1|protein CNGC15a isoform X3 [Glycine max]/ref|XP_028183314.1|protein CNGC15a-like isoform X3 [Glycine soja]/gb|KAH1136907.1|hypothetical protein GYH30_027051 [Glycine max]/g…	noIPR;noIPR	Domain of unknown function DUF382;Domain of unknown function DUF382	;	;	;			1	GO:0006810	transport	Biological Process	non	3885.XP_007144349.1	1.1e-22	109	KOG0498@1|root,KOG0498@2759|Eukaryota,37YRU@33090|Viridiplantae,3GH7J@35493|Streptophyta,4JVKA@91835|fabids	35493|Streptophyta	P	Cyclic nucleotide-monophosphate binding domain	-	GO:0003674,GO:0005215,GO:0005216,GO:0005261,GO:0005262,GO:0005488,GO:0005515,GO:0005575,GO:0005622,GO:0005623,GO:0005634,GO:0005635,GO:0006810,GO:0006811,GO:0006812,GO:0006816,GO:0008150,GO:0008324,GO:0009877,GO:0012505,GO:0015075,GO:0015085,GO:0015267,GO:0015318,GO:0016020,GO:0022803,GO:0022838,GO:0022857,GO:0022890,GO:0030001,GO:0031090,GO:0031965,GO:0031967,GO:0031975,GO:0034220,GO:0036377,GO:…	-	ko:K05391	ko04626,map04626	-	-	-	ko00000,ko00001,ko04040	1.A.1.5	-	-
Glur_chr1.g048590.1	Glur_chr1	25709938	25721167	+	571	diacylglycerol kinase 5	571	ref|XP_004509973.1|diacylglycerol kinase 5-like [Cicer arietinum]/ref|XP_004509972.1|diacylglycerol kinase 5-like [Cicer arietinum]	XP_004509972;XP_004509973	Cicer arietinum	0	484	487	0.9363	20	0	0.921	ref|XP_004509972.1|diacylglycerol kinase 5-like [Cicer arietinum]/ref|XP_004509973.1|diacylglycerol kinase 5-like [Cicer arietinum];ref|XP_027355513.1|diacylglycerol kinase 5-like [Abrus precatorius]/ref|XP_027355514.1|diacylglycerol kinase 5-like [Abrus precatorius];ref|XP_013445577.1|diacylglycerol kinase 5 [Medicago truncatula]/gb|KEH19603.1|diacylglycerol kinase domain protein [Medicago trunc…	noIPR;IPR001206;IPR017438;IPR000756;noIPR;noIPR;IPR037607;IPR001206;IPR016064	P-loop containing nucleoside triphosphate hydrolase;Diacylglycerol kinase, catalytic domain;Inorganic polyphosphate/ATP-NAD kinase, N-terminal;Diacylglycerol kinase, accessory domain;Diacylglycerol kinase, accessory domain;Diacylglycerol kinase, accessory domain;Diacylglycerol kinase;Diacylglycerol kinase, catalytic domain;NAD kinase/diacylglycerol kinase-like domain superfamily	;GO:0016301;GO:0003951;GO:0004143/GO:0007205;;;GO:0004143/GO:0007165;GO:0016301;	;kinase activity;NAD+ kinase activity;diacylglycerol kinase activity/protein kinase C-activating G protein-coupled receptor signaling pathway;;;diacylglycerol kinase activity/signal transduction;kinase activity;	;Molecular Function;Molecular Function;Molecular Function/Biological Process;;;Molecular Function/Biological Process;Molecular Function;	EC:2.7.1.23;EC:2.7.1.107	NAD(+) kinase;Diacylglycerol kinase (ATP)	6	GO:0003951;GO:0004143;GO:0005524;GO:0006952;GO:0007205;GO:0016310	NAD+ kinase activity;diacylglycerol kinase activity;ATP binding;defense response;protein kinase C-activating G protein-coupled receptor signaling pathway;phosphorylation	Molecular Function;Molecular Function;Molecular Function;Biological Process;Biological Process;Biological Process	non	3827.XP_004509972.1	1.098e-294	911	KOG1169@1|root,KOG1169@2759|Eukaryota,37I4A@33090|Viridiplantae,3G7Z5@35493|Streptophyta,4JKD8@91835|fabids	35493|Streptophyta	IT	Diacylglycerol kinase	-	GO:0007610,GO:0007635,GO:0008150,GO:0009266,GO:0009605,GO:0009628,GO:0010646,GO:0023051,GO:0040011,GO:0042048,GO:0042221,GO:0042330,GO:0043052,GO:0048167,GO:0048168,GO:0048169,GO:0050789,GO:0050794,GO:0050804,GO:0050896,GO:0065007,GO:0065008,GO:0099177	2.7.1.107	ko:K00901	ko00561,ko00564,ko01100,ko01110,ko04070,ko04072,ko05231,map00561,map00564,map01100,map01110,map04070,map04072,map05231	-	R02240	RC00002,RC00017	ko00000,ko00001,ko01000	-	-	-
Glur_chr1.g048600.1	Glur_chr1	25722367	25724805	-	699	Glucose-1-phosphate adenylyltransferase small subunit 1, chloroplastic isoform A	699	ref|XP_020202098.2|uncharacterized protein LOC109787912 [Cajanus cajan]	XP_020202098	Cajanus cajan	0	741	703	0.7582	20	0	0.7421	ref|XP_020202098.2|uncharacterized protein LOC109787912 [Cajanus cajan];ref|XP_020227675.1|uncharacterized protein LOC109808878 [Cajanus cajan];ref|XP_025661487.1|uncharacterized protein LOC112757101 [Arachis hypogaea];ref|XP_020981482.1|uncharacterized protein LOC110273003 [Arachis duranensis];ref|XP_025661348.1|uncharacterized protein LOC112756960 [Arachis hypogaea];ref|XP_025611728.1|uncharact…	IPR007021;IPR008906;noIPR;noIPR;noIPR;noIPR;noIPR;noIPR;noIPR;IPR012337	Domain of unknown function DUF659;HAT, C-terminal dimerisation domain;HAT, C-terminal dimerisation domain;HAT, C-terminal dimerisation domain;HAT, C-terminal dimerisation domain;HAT, C-terminal dimerisation domain;HAT, C-terminal dimerisation domain;HAT, C-terminal dimerisation domain;HAT, C-terminal dimerisation domain;Ribonuclease H-like superfamily	;GO:0046983;;;;;;;;	;protein dimerization activity;;;;;;;;	;Molecular Function;;;;;;;;	EC:2.7.7	Transferring phosphorus-containing groups	2	GO:0016779;GO:0046983	nucleotidyltransferase activity;protein dimerization activity	Molecular Function;Molecular Function	non	3885.XP_007161271.1	5.211e-246	777	2C7QK@1|root,2QUNQ@2759|Eukaryota,37QB2@33090|Viridiplantae,3GF5M@35493|Streptophyta,4JVI7@91835|fabids	35493|Streptophyta	S	Protein of unknown function (DUF 659)	-	-	-	-	-	-	-	-	-	-	-	-
Glur_chr1.g048650.1	Glur_chr1	25779307	25780543	+	92	---NA---	92																							non	No_hits	#	#	#	#	#	#	#	#	#	#	#	#	#	#	#	#	#	#
Glur_chr1.g048660.1	Glur_chr1	25781667	25781948	+	93	pentatricopeptide repeat-containing protein At2g33680	93	dbj|GAU22356.1|hypothetical protein TSUD_106840 [Trifolium subterraneum]	GAU22356	Trifolium subterraneum	5.7e-33	227	88	0.7841	20	5.7e-33	0.7391	dbj|GAU22356.1|hypothetical protein TSUD_106840 [Trifolium subterraneum];gb|PNY15862.1|pentatricopeptide repeat-containing protein at2g33680-like protein, partial [Trifolium pratense];ref|XP_045806412.1|pentatricopeptide repeat-containing protein At2g33680 [Trifolium pratense]/ref|XP_045806413.1|pentatricopeptide repeat-containing protein At2g33680 [Trifolium pratense];ref|XP_004515015.1|pentatri…	IPR011990;IPR045215;noIPR	Tetratricopeptide-like helical domain superfamily;Pentatricopeptide repeat-containing protein, plant;Pentatricopeptide repeat-containing protein, plant	GO:0005515;GO:0003723/GO:0009451;	protein binding;RNA binding/RNA modification;	Molecular Function;Molecular Function/Biological Process;	EC:5	Isomerases	6	GO:0001522;GO:0003723;GO:0005515;GO:0008033;GO:0016853;GO:0043231	pseudouridine synthesis;RNA binding;protein binding;tRNA processing;isomerase activity;intracellular membrane-bounded organelle	Biological Process;Molecular Function;Molecular Function;Biological Process;Molecular Function;Cellular Component	non	3827.XP_004515015.1	5.751e-28	115	KOG4197@1|root,KOG4197@2759|Eukaryota,37I65@33090|Viridiplantae,3GEMQ@35493|Streptophyta,4JEXQ@91835|fabids	35493|Streptophyta	S	Pentatricopeptide repeat-containing protein	-	GO:0003674,GO:0003676,GO:0003723,GO:0003824,GO:0004518,GO:0004519,GO:0005488,GO:0005575,GO:0005622,GO:0005623,GO:0006139,GO:0006725,GO:0006807,GO:0008150,GO:0008152,GO:0009451,GO:0009987,GO:0016070,GO:0016787,GO:0016788,GO:0034641,GO:0043170,GO:0043226,GO:0043227,GO:0043229,GO:0043231,GO:0043412,GO:0044237,GO:0044238,GO:0044424,GO:0044464,GO:0046483,GO:0071704,GO:0090304,GO:0090305,GO:0097159,GO:…	-	-	-	-	-	-	-	-	-	-
Glur_chr1.g048670.1	Glur_chr1	25782013	25783946	+	570	pentatricopeptide repeat-containing protein At2g33680	570	ref|XP_003610363.1|pentatricopeptide repeat-containing protein At2g33680 [Medicago truncatula]/gb|AES92560.1|PPR containing plant-like protein [Medicago truncatula]/gb|RHN64916.1|putative tetratricopeptide-like helical domain, DYW domain-containing protein [Medicago truncatula]	XP_003610363;AES92560;RHN64916	Medicago truncatula	0	734	608	0.8289	20	0	0.8176	ref|XP_003610363.1|pentatricopeptide repeat-containing protein At2g33680 [Medicago truncatula]/gb|AES92560.1|PPR containing plant-like protein [Medicago truncatula]/gb|RHN64916.1|putative tetratricopeptide-like helical domain, DYW domain-containing protein [Medicago truncatula];ref|XP_027332205.1|pentatricopeptide repeat-containing protein At2g33680 [Abrus precatorius];ref|XP_006594225.1|pentatri…	IPR002885;IPR002885;IPR011990;IPR002885;IPR011990;noIPR;noIPR;noIPR;IPR002885;IPR002885;IPR002885	Pentatricopeptide repeat;Pentatricopeptide repeat;Tetratricopeptide-like helical domain superfamily;Pentatricopeptide repeat;Tetratricopeptide-like helical domain superfamily;Tetratricopeptide-like helical domain superfamily;Tetratricopeptide-like helical domain superfamily;Tetratricopeptide-like helical domain superfamily;Pentatricopeptide repeat;Pentatricopeptide repeat;Pentatricopeptide repeat	;;GO:0005515;;GO:0005515;;;;;;	;;protein binding;;protein binding;;;;;;	;;Molecular Function;;Molecular Function;;;;;;	EC:3.1;EC:5.4	Acting on ester bonds;Intramolecular transferases	7	GO:0001522;GO:0003723;GO:0004519;GO:0005515;GO:0009982;GO:0043231;GO:0090305	pseudouridine synthesis;RNA binding;endonuclease activity;protein binding;pseudouridine synthase activity;intracellular membrane-bounded organelle;nucleic acid phosphodiester bond hydrolysis	Biological Process;Molecular Function;Molecular Function;Molecular Function;Molecular Function;Cellular Component;Biological Process	non	3880.AES92560	5.988e-302	932	KOG4197@1|root,KOG4197@2759|Eukaryota,37I65@33090|Viridiplantae,3GEMQ@35493|Streptophyta,4JEXQ@91835|fabids	35493|Streptophyta	S	Pentatricopeptide repeat-containing protein	-	GO:0003674,GO:0003676,GO:0003723,GO:0003824,GO:0004518,GO:0004519,GO:0005488,GO:0005575,GO:0005622,GO:0005623,GO:0006139,GO:0006725,GO:0006807,GO:0008150,GO:0008152,GO:0009451,GO:0009987,GO:0016070,GO:0016787,GO:0016788,GO:0034641,GO:0043170,GO:0043226,GO:0043227,GO:0043229,GO:0043231,GO:0043412,GO:0044237,GO:0044238,GO:0044424,GO:0044464,GO:0046483,GO:0071704,GO:0090304,GO:0090305,GO:0097159,GO:…	-	-	-	-	-	-	-	-	-	-
Glur_chr1.g048680.1	Glur_chr1	25786463	25787245	+	260	ABC transporter I family member 1	260	ref|XP_027332871.1|ABC transporter I family member 1 [Abrus precatorius]	XP_027332871	Abrus precatorius	1e-154	229	229	0.9738	20	1e-154	0.9458	ref|XP_027332871.1|ABC transporter I family member 1 [Abrus precatorius];gb|QYF11765.1|ABCI7, partial [Glycyrrhiza glabra];ref|XP_015939860.1|ABC transporter I family member 1 [Arachis duranensis]/ref|XP_015939861.1|ABC transporter I family member 1 [Arachis duranensis]/ref|XP_015939862.1|ABC transporter I family member 1 [Arachis duranensis]/ref|XP_015939863.1|ABC transporter I family member 1 […	IPR003439;IPR027417;IPR005895;IPR005895;IPR003439;IPR027417	ABC transporter-like, ATP-binding domain;P-loop containing nucleoside triphosphate hydrolase;ABC transporter, haem export, CcmA;ABC transporter, haem export, CcmA;ABC transporter-like, ATP-binding domain;P-loop containing nucleoside triphosphate hydrolase	GO:0005524;;GO:0022857/GO:0017004;GO:0022857/GO:0017004;GO:0005524;	ATP binding;;transmembrane transporter activity/cytochrome complex assembly;transmembrane transporter activity/cytochrome complex assembly;ATP binding;	Molecular Function;;Molecular Function/Biological Process;Molecular Function/Biological Process;Molecular Function;	EC:3;EC:7	Hydrolases;Translocases	5	GO:0000166;GO:0005215;GO:0006810;GO:0016043;GO:0016787	nucleotide binding;transporter activity;transport;cellular component organization;hydrolase activity	Molecular Function;Molecular Function;Biological Process;Biological Process;Molecular Function	non	3827.XP_004507717.1	5.87e-128	412	COG1131@1|root,KOG0059@2759|Eukaryota,37SKM@33090|Viridiplantae,3GF15@35493|Streptophyta,4JMUT@91835|fabids	35493|Streptophyta	I	ABC transporter I family member	-	GO:0003674,GO:0005215,GO:0005575,GO:0005622,GO:0005623,GO:0005737,GO:0009507,GO:0009536,GO:0043226,GO:0043227,GO:0043229,GO:0043231,GO:0044424,GO:0044444,GO:0044464	-	-	-	-	-	-	-	-	-	-
Glur_chr1.g048720.1	Glur_chr1	25800907	25807415	+	439	DEAD-box ATP-dependent RNA helicase 10	439	ref|XP_020202927.1|DEAD-box ATP-dependent RNA helicase 10 [Cajanus cajan]	XP_020202927	Cajanus cajan	0	438	439	0.9658	20	0	0.9585	ref|XP_020202927.1|DEAD-box ATP-dependent RNA helicase 10 [Cajanus cajan];ref|XP_003521207.1|DEAD-box ATP-dependent RNA helicase 10 [Glycine max]/ref|XP_006576354.1|DEAD-box ATP-dependent RNA helicase 10 [Glycine max]/ref|XP_028224075.1|DEAD-box ATP-dependent RNA helicase 10-like [Glycine soja]/ref|XP_028224076.1|DEAD-box ATP-dependent RNA helicase 10-like [Glycine soja]/gb|KAG5070839.1|hypotheti…	IPR011545;IPR001650;IPR027417;IPR027417;noIPR;noIPR;IPR014014;IPR001650;IPR014001;IPR044765;noIPR;IPR027417	DEAD/DEAH box helicase domain;Helicase, C-terminal;P-loop containing nucleoside triphosphate hydrolase;P-loop containing nucleoside triphosphate hydrolase;P-loop containing nucleoside triphosphate hydrolase;P-loop containing nucleoside triphosphate hydrolase;RNA helicase, DEAD-box type, Q motif;Helicase, C-terminal;Helicase superfamily 1/2, ATP-binding domain;DDX47/Rrp3, DEAD-box helicase domain;…	GO:0003676/GO:0005524;;;;;;GO:0003724;;;GO:0005524;;	nucleic acid binding/ATP binding;;;;;;RNA helicase activity;;;ATP binding;;	Molecular Function/Molecular Function;;;;;;Molecular Function;;;Molecular Function;;	EC:3.6.4.13;EC:3.2.1.37	RNA helicase;Xylan 1,4-beta-xylosidase	7	GO:0000166;GO:0003676;GO:0005576;GO:0005975;GO:0006139;GO:0009056;GO:0016787	nucleotide binding;nucleic acid binding;extracellular region;carbohydrate metabolic process;nucleobase-containing compound metabolic process;catabolic process;hydrolase activity	Molecular Function;Molecular Function;Cellular Component;Biological Process;Biological Process;Biological Process;Molecular Function	non	3847.GLYMA03G01710.3	1.013e-268	829	COG0513@1|root,KOG0330@2759|Eukaryota,37QTE@33090|Viridiplantae,3GC62@35493|Streptophyta,4JMNJ@91835|fabids	35493|Streptophyta	A	Belongs to the DEAD box helicase family	-	GO:0003674,GO:0003724,GO:0003824,GO:0004004,GO:0004386,GO:0005575,GO:0005622,GO:0005623,GO:0005634,GO:0005730,GO:0005737,GO:0006139,GO:0006364,GO:0006396,GO:0006725,GO:0006807,GO:0008026,GO:0008150,GO:0008152,GO:0008186,GO:0009987,GO:0010467,GO:0010501,GO:0016070,GO:0016072,GO:0016462,GO:0016787,GO:0016817,GO:0016818,GO:0016887,GO:0017111,GO:0022613,GO:0031974,GO:0031981,GO:0034470,GO:0034641,GO:…	3.6.4.13	ko:K14777	-	-	-	-	ko00000,ko01000,ko03009	-	-	-
Glur_chr1.g048730.1	Glur_chr1	25811087	25811599	-	115	---NA---	115												noIPR;noIPR;noIPR	Domain of unknown function DUF4283;Domain of unknown function DUF4283;Domain of unknown function DUF4283	;;	;;	;;							non	No_hits	#	#	#	#	#	#	#	#	#	#	#	#	#	#	#	#	#	#
Glur_chr1.g048750.1	Glur_chr1	25837540	25840273	-	196	Pectin acetylesterase 5	196	ref|XP_006602587.1|pectin acetylesterase 5 isoform X4 [Glycine max]	XP_006602587	Glycine max	3.7e-12	346	39	0.8718	20	3.7e-12	0.8769	ref|XP_006602587.1|pectin acetylesterase 5 isoform X4 [Glycine max];ref|XP_028215414.1|pectin acetylesterase 5-like isoform X4 [Glycine soja];gb|KAG4936603.1|hypothetical protein JHK85_051522 [Glycine max];gb|KAG5092048.1|hypothetical protein JHK82_050826 [Glycine max];gb|KAH1198961.1|Pectin acetylesterase 5 [Glycine max];gb|KAG9445132.1|hypothetical protein H6P81_016472 [Aristolochia fimbriata];…	IPR004963;noIPR;IPR004963	Pectinacetylesterase/NOTUM;Pectinacetylesterase/NOTUM;Pectinacetylesterase/NOTUM	GO:0016787;;GO:0016787	hydrolase activity;;hydrolase activity	Molecular Function;;Molecular Function	EC:3.1.1.1	Carboxylesterase	4	GO:0005576;GO:0016021;GO:0052793;GO:0071555	extracellular region;integral component of membrane;pectin acetylesterase activity;cell wall organization	Cellular Component;Cellular Component;Molecular Function;Biological Process	non	3694.POPTR_0006s08510.1	1.493e-11	72	KOG4287@1|root,KOG4287@2759|Eukaryota,37PKA@33090|Viridiplantae,3GF5Z@35493|Streptophyta,4JEMY@91835|fabids	35493|Streptophyta	M	Hydrolyzes acetyl esters in homogalacturonan regions of pectin. In type I primary cell wall, galacturonic acid residues of pectin can be acetylated at the O-2 and O-3 positions. Decreasing the degree of acetylation of pectin gels in vitro alters their physical properties	-	GO:0003674,GO:0003824,GO:0005575,GO:0005618,GO:0005623,GO:0008150,GO:0009505,GO:0009987,GO:0016043,GO:0016787,GO:0016788,GO:0030312,GO:0044464,GO:0045229,GO:0052689,GO:0052793,GO:0071554,GO:0071555,GO:0071840,GO:0071944	3.1.1.98	ko:K19882	ko04310,map04310	-	R11202	RC00020,RC00041	ko00000,ko00001,ko01000	-	-	-
Glur_chr1.g048780.1	Glur_chr1	25851069	25853557	+	257	universal stress protein PHOS32-like	257	ref|XP_015953943.1|universal stress protein PHOS32 [Arachis duranensis]	XP_015953943	Arachis duranensis	2.6e-147	266	265	0.8604	20	2.6e-147	0.8812	ref|XP_015953943.1|universal stress protein PHOS32 [Arachis duranensis];ref|XP_025687973.1|universal stress protein PHOS32 [Arachis hypogaea]/gb|QHO56792.1|uncharacterized protein DS421_3g76780 [Arachis hypogaea];gb|RYR68368.1|hypothetical protein Ahy_A03g014862 [Arachis hypogaea];ref|XP_025643785.1|universal stress protein PHOS32 [Arachis hypogaea]/gb|QHO00637.1|uncharacterized protein DS421_13g…	IPR006015;IPR014729;IPR006016;noIPR;IPR044162;noIPR;noIPR;noIPR	Universal stress protein A family;Rossmann-like alpha/beta/alpha sandwich fold;UspA;UspA;Universal stress protein PHOS32/34;Universal stress protein PHOS32/34;Universal stress protein PHOS32/34;Universal stress protein PHOS32/34	;;;;;;;	;;;;;;;	;;;;;;;							non	3827.XP_004509978.1	4.416e-133	427	29TT0@1|root,2RXH2@2759|Eukaryota,37S0W@33090|Viridiplantae,3G9RP@35493|Streptophyta,4JI85@91835|fabids	35493|Streptophyta	S	Universal stress protein family	-	GO:0002238,GO:0005575,GO:0005622,GO:0005623,GO:0005634,GO:0005737,GO:0005829,GO:0005886,GO:0008150,GO:0009605,GO:0009607,GO:0009620,GO:0010033,GO:0016020,GO:0042221,GO:0043207,GO:0043226,GO:0043227,GO:0043229,GO:0043231,GO:0044424,GO:0044444,GO:0044464,GO:0050896,GO:0051704,GO:0051707,GO:0071944	-	-	-	-	-	-	-	-	-	-
Glur_chr1.g048800.1	Glur_chr1	25866833	25868027	-	176	zinc finger protein CONSTANS-LIKE 3-like	176	ref|XP_027356504.1|zinc finger protein CONSTANS-LIKE 4-like [Abrus precatorius]	XP_027356504	Abrus precatorius	2.5e-59	220	190	0.6947	20	2.5e-59	0.6178	ref|XP_027356504.1|zinc finger protein CONSTANS-LIKE 4-like [Abrus precatorius];gb|TKY66602.1|Zinc finger protein CONSTANS 14 [Spatholobus suberectus];gb|TKY67942.1|Zinc finger protein CONSTANS 10 [Spatholobus suberectus];gb|KAG5020554.1|hypothetical protein JHK87_016409 [Glycine soja]/gb|KAH1247570.1|B-box zinc finger protein 22 [Glycine max];ref|XP_003527285.1|zinc finger protein CONSTANS-LIKE …	noIPR;noIPR;noIPR;noIPR;noIPR;noIPR;noIPR	Pentatricopeptide repeat;Pentatricopeptide repeat;Pentatricopeptide repeat;Pentatricopeptide repeat;Pentatricopeptide repeat;Pentatricopeptide repeat;Pentatricopeptide repeat	;;;;;;	;;;;;;	;;;;;;							non	3847.GLYMA06G39810.1	1.044e-48	179	2B4DW@1|root,2S0GS@2759|Eukaryota,37UEW@33090|Viridiplantae,3GIUD@35493|Streptophyta,4JPTV@91835|fabids	35493|Streptophyta	S	B-Box-type zinc finger	-	GO:0003674,GO:0003700,GO:0006355,GO:0008150,GO:0009889,GO:0010468,GO:0010556,GO:0019219,GO:0019222,GO:0031323,GO:0031326,GO:0050789,GO:0050794,GO:0051171,GO:0051252,GO:0060255,GO:0065007,GO:0080090,GO:0140110,GO:1903506,GO:2000112,GO:2001141	-	ko:K19939	-	-	-	-	ko00000,ko04131	-	-	-
Glur_chr1.g048840.1	Glur_chr1	25931963	25932397	+	144	---NA---	144												noIPR;noIPR;noIPR	Protein kinase-like domain superfamily;Protein kinase-like domain superfamily;Protein kinase-like domain superfamily	;;	;;	;;							non	No_hits	#	#	#	#	#	#	#	#	#	#	#	#	#	#	#	#	#	#
Glur_chr1.g048950.1	Glur_chr1	25987205	25989036	-	162	Retrovirus-related Pol polyprotein from transposon TNT 1-94	162	gb|KYP30912.1|Retrovirus-related Pol polyprotein from transposon TNT 1-94, partial [Cajanus cajan]	KYP30912	Cajanus cajan	1.8e-11	766	42	0.9048	20	1.8e-11	0.8173	gb|KYP30912.1|Retrovirus-related Pol polyprotein from transposon TNT 1-94, partial [Cajanus cajan];gb|PNX95521.1|reverse transcriptase (RNA-dependent DNA polymerase) [Trifolium pratense];gb|MCH79292.1|copia protein (gag-int-pol protein) [Trifolium medium];gb|RDX77622.1|hypothetical protein CR513_42226, partial [Mucuna pruriens];gb|MCH96254.1|putative reverse transcriptase (RNA-dependent DNA polym…	noIPR;noIPR;noIPR	Chromo-like domain superfamily;Chromo-like domain superfamily;Chromo-like domain superfamily	;;	;;	;;	EC:2.7.7.49;EC:2.7.7.6	RNA-directed DNA polymerase;DNA-directed RNA polymerase	7	GO:0003676;GO:0005622;GO:0006259;GO:0009056;GO:0009058;GO:0016740;GO:0019538	nucleic acid binding;intracellular anatomical structure;DNA metabolic process;catabolic process;biosynthetic process;transferase activity;protein metabolic process	Molecular Function;Cellular Component;Biological Process;Biological Process;Biological Process;Molecular Function;Biological Process	TE	4098.XP_009587381.1	3.925e-07	58	COG2801@1|root,KOG0017@2759|Eukaryota,37SNQ@33090|Viridiplantae,3GHRQ@35493|Streptophyta,44SCF@71274|asterids	35493|Streptophyta	L	zinc finger	-	-	-	-	-	-	-	-	-	-	-	-
Glur_chr1.g049080.1	Glur_chr1	26071739	26072071	-	110	calcium-binding protein KRP1	110	ref|XP_027355257.1|uncharacterized protein LOC113865090 [Abrus precatorius]	XP_027355257	Abrus precatorius	5.5e-58	1728	100	0.96	20	5.5e-58	0.9231	ref|XP_027355257.1|uncharacterized protein LOC113865090 [Abrus precatorius];ref|XP_006592583.1|calcium-binding protein KRP1 [Glycine max]/ref|XP_028193975.1|calcium-binding protein KRP1-like [Glycine soja]/gb|KAG4968124.1|hypothetical protein JHK87_033775 [Glycine soja]/gb|KAG4986223.1|hypothetical protein JHK86_033914 [Glycine max]/gb|KAG5119412.1|hypothetical protein JHK82_033832 [Glycine max]/…	IPR002048;noIPR;IPR044205;noIPR;IPR011992	EF-hand domain;EF-hand domain;Calcium-binding protein KIC/PBP1/KRP1;Calcium-binding protein KIC/PBP1/KRP1;EF-hand domain pair	GO:0005509;;GO:0005509;;	calcium ion binding;;calcium ion binding;;	Molecular Function;;Molecular Function;;			1	GO:0005488	binding	Molecular Function	non	3847.GLYMA12G21920.2	1.12e-54	192	COG5126@1|root,KOG0028@2759|Eukaryota,37VMP@33090|Viridiplantae,3GJFZ@35493|Streptophyta,4JUG3@91835|fabids	35493|Streptophyta	DZ	EF-hand domain pair	-	-	-	ko:K16465	-	-	-	-	ko00000,ko03036	-	-	-
Glur_chr1.g049190.1	Glur_chr1	26119737	26120854	+	95	---NA---	95																							non	No_hits	#	#	#	#	#	#	#	#	#	#	#	#	#	#	#	#	#	#
Glur_chr1.g049280.1	Glur_chr1	26229399	26232281	-	686	G-type lectin S-receptor-like serine/threonine-protein kinase At4g27290	686	dbj|GAU30534.1|hypothetical protein TSUD_65440 [Trifolium subterraneum]	GAU30534	Trifolium subterraneum	5.3e-148	1084	518	0.6409	20	5.3e-148	0.7571	dbj|GAU30534.1|hypothetical protein TSUD_65440 [Trifolium subterraneum];dbj|GAU26428.1|hypothetical protein TSUD_293930 [Trifolium subterraneum];gb|MCH81804.1|hypothetical protein [Trifolium medium];gb|MCH84611.1|hypothetical protein [Trifolium medium];gb|PNX78429.1|hypothetical protein L195_g034407, partial [Trifolium pratense];gb|KAG9458686.1|hypothetical protein H6P81_003194 [Aristolochia fimb…	noIPR;IPR000719;IPR036397;noIPR;noIPR;IPR001584;IPR000719;IPR011009;IPR012337	Bulb-type lectin domain superfamily;Protein kinase domain;Ribonuclease H superfamily;Ribonuclease H superfamily;Ribonuclease H superfamily;Integrase, catalytic core;Protein kinase domain;Protein kinase-like domain superfamily;Ribonuclease H-like superfamily	;GO:0004672/GO:0006468/GO:0005524;GO:0003676;;;GO:0015074;GO:0004672/GO:0006468/GO:0005524;;	;protein kinase activity/protein phosphorylation/ATP binding;nucleic acid binding;;;DNA integration;protein kinase activity/protein phosphorylation/ATP binding;;	;Molecular Function/Biological Process/Molecular Function;Molecular Function;;;Biological Process;Molecular Function/Biological Process/Molecular Function;;	EC:2.7.12.1	Dual-specificity kinase	12	GO:0003676;GO:0004674;GO:0004712;GO:0005524;GO:0005886;GO:0006468;GO:0015074;GO:0016021;GO:0030246;GO:0031625;GO:0048544;GO:0106310	nucleic acid binding;protein serine/threonine kinase activity;protein serine/threonine/tyrosine kinase activity;ATP binding;plasma membrane;protein phosphorylation;DNA integration;integral component of membrane;carbohydrate binding;ubiquitin protein ligase binding;recognition of pollen;protein serine kinase activity	Molecular Function;Molecular Function;Molecular Function;Molecular Function;Cellular Component;Biological Process;Biological Process;Cellular Component;Molecular Function;Molecular Function;Biological Process;Molecular Function	non	3827.XP_004509980.1	2.013e-114	394	COG0515@1|root,2SHKV@2759|Eukaryota,37YAX@33090|Viridiplantae,3G941@35493|Streptophyta,4JSBA@91835|fabids	35493|Streptophyta	T	Serine threonine-protein kinase	-	-	-	-	-	-	-	-	-	-	-	-
Glur_chr1.g049340.1	Glur_chr1	26235798	26238592	-	569	G-type lectin S-receptor-like serine/threonine-protein kinase At4g27290	569	ref|XP_045804759.1|G-type lectin S-receptor-like serine/threonine-protein kinase At4g27290 isoform X2 [Trifolium pratense]	XP_045804759	Trifolium pratense	0	827	567	0.8607	20	0	0.8288	ref|XP_045804759.1|G-type lectin S-receptor-like serine/threonine-protein kinase At4g27290 isoform X2 [Trifolium pratense];ref|XP_045804758.1|G-type lectin S-receptor-like serine/threonine-protein kinase At4g27290 isoform X1 [Trifolium pratense];ref|XP_004509984.1|G-type lectin S-receptor-like serine/threonine-protein kinase At4g27290 [Cicer arietinum];ref|XP_004509979.1|G-type lectin S-receptor-…	IPR036426;noIPR;IPR001480;noIPR;IPR001245;IPR000858;IPR003609;noIPR;noIPR;IPR003609;IPR001480;IPR000719;IPR000742;IPR001480;noIPR;IPR036426;IPR011009	Bulb-type lectin domain superfamily;Bulb-type lectin domain superfamily;Bulb-type lectin domain;Bulb-type lectin domain;Serine-threonine/tyrosine-protein kinase, catalytic domain;S-locus glycoprotein domain;PAN/Apple domain;PAN/Apple domain;PAN/Apple domain;PAN/Apple domain;Bulb-type lectin domain;Protein kinase domain;EGF-like domain;Bulb-type lectin domain;Bulb-type lectin domain;Bulb-type lect…	;;;;GO:0004672/GO:0006468;GO:0048544;;;;;;GO:0004672/GO:0006468/GO:0005524;;;;;	;;;;protein kinase activity/protein phosphorylation;recognition of pollen;;;;;;protein kinase activity/protein phosphorylation/ATP binding;;;;;	;;;;Molecular Function/Biological Process;Biological Process;;;;;;Molecular Function/Biological Process/Molecular Function;;;;;	EC:2.7.12.1	Dual-specificity kinase	10	GO:0004674;GO:0004712;GO:0005524;GO:0005886;GO:0006468;GO:0016021;GO:0030246;GO:0031625;GO:0048544;GO:0106310	protein serine/threonine kinase activity;protein serine/threonine/tyrosine kinase activity;ATP binding;plasma membrane;protein phosphorylation;integral component of membrane;carbohydrate binding;ubiquitin protein ligase binding;recognition of pollen;protein serine kinase activity	Molecular Function;Molecular Function;Molecular Function;Cellular Component;Biological Process;Cellular Component;Molecular Function;Molecular Function;Biological Process;Molecular Function	non	3827.XP_004509979.1	1.319e-281	873	COG0515@1|root,2SHKV@2759|Eukaryota,37YAX@33090|Viridiplantae,3G941@35493|Streptophyta,4JSBA@91835|fabids	35493|Streptophyta	T	Serine threonine-protein kinase	-	-	-	-	-	-	-	-	-	-	-	-
Glur_chr1.g049420.1	Glur_chr1	26302485	26303027	-	180	---NA---	180																							non	No_hits	#	#	#	#	#	#	#	#	#	#	#	#	#	#	#	#	#	#
Glur_chr1.g049440.1	Glur_chr1	26321691	26322008	+	105	transcription factor MYB80	105	gb|KYP77754.1|Transcription factor MYB39 [Cajanus cajan]/ref|XP_020209217.1|transcription factor MYB80 [Cajanus cajan]	XP_020209217;KYP77754	Cajanus cajan	5.5e-19	202	51	0.8627	20	5.5e-19	0.8487	ref|XP_020209217.1|transcription factor MYB80 [Cajanus cajan]/gb|KYP77754.1|Transcription factor MYB39 [Cajanus cajan];ref|XP_027337462.1|transcription factor MYB80 [Abrus precatorius];dbj|BAT88426.1|hypothetical protein VIGAN_05191400 [Vigna angularis var. angularis];gb|MCI12705.1|transcription repressor MYB4-like [Trifolium medium];ref|XP_040873718.1|transcription factor MYB80-like [Glycine max…								0				non	3847.GLYMA08G44950.2	2.145e-14	76	COG5147@1|root,KOG0048@2759|Eukaryota,37Q4M@33090|Viridiplantae,3GGEV@35493|Streptophyta,4JEFZ@91835|fabids	35493|Streptophyta	K	transcription factor	-	GO:0000003,GO:0000902,GO:0000904,GO:0000981,GO:0000988,GO:0000989,GO:0001067,GO:0001076,GO:0001134,GO:0001135,GO:0003006,GO:0003674,GO:0003676,GO:0003677,GO:0003682,GO:0003700,GO:0005488,GO:0005575,GO:0005622,GO:0005623,GO:0005634,GO:0006355,GO:0006357,GO:0007275,GO:0008150,GO:0009555,GO:0009653,GO:0009791,GO:0009888,GO:0009889,GO:0009908,GO:0009987,GO:0010026,GO:0010090,GO:0010468,GO:0010556,GO:…	-	ko:K09422	-	-	-	-	ko00000,ko03000	-	-	-
Glur_chr1.g049470.1	Glur_chr1	26326405	26329611	+	822	G-type lectin S-receptor-like serine/threonine-protein kinase At4g27290	822	gb|TKY66608.1|G-type lectin S-receptor serine/threonine-protein kinase [Spatholobus suberectus]	TKY66608	Spatholobus suberectus	0	823	824	0.7803	20	0	0.7639	gb|TKY66608.1|G-type lectin S-receptor serine/threonine-protein kinase [Spatholobus suberectus];gb|RDY03966.1|G-type lectin S-receptor-like serine/threonine-protein kinase, partial [Mucuna pruriens];ref|XP_028800270.1|LOW QUALITY PROTEIN: uncharacterized protein LOC114755537 [Prosopis alba];ref|XP_028807612.1|G-type lectin S-receptor-like serine/threonine-protein kinase At4g27290 [Prosopis alba];…	IPR001480;IPR001245;IPR000858;IPR036426;IPR021820;noIPR;noIPR;IPR003609;noIPR;IPR024171;noIPR;noIPR;IPR001480;IPR003609;IPR000719;noIPR;IPR001480;noIPR;IPR036426;IPR011009	Bulb-type lectin domain;Serine-threonine/tyrosine-protein kinase, catalytic domain;S-locus glycoprotein domain;Bulb-type lectin domain superfamily;S-locus receptor kinase, C-terminal;S-locus receptor kinase, C-terminal;S-locus receptor kinase, C-terminal;PAN/Apple domain;PAN/Apple domain;S-receptor-like serine/threonine-protein kinase;S-receptor-like serine/threonine-protein kinase;S-receptor-lik…	;GO:0004672/GO:0006468;GO:0048544;;GO:0004674;;;;;GO:0004674;;;;;GO:0004672/GO:0006468/GO:0005524;;;;;	;protein kinase activity/protein phosphorylation;recognition of pollen;;protein serine/threonine kinase activity;;;;;protein serine/threonine kinase activity;;;;;protein kinase activity/protein phosphorylation/ATP binding;;;;;	;Molecular Function/Biological Process;Biological Process;;Molecular Function;;;;;Molecular Function;;;;;Molecular Function/Biological Process/Molecular Function;;;;;	EC:2.7.1	Transferring phosphorus-containing groups	6	GO:0004674;GO:0005524;GO:0005886;GO:0006468;GO:0031625;GO:0048544	protein serine/threonine kinase activity;ATP binding;plasma membrane;protein phosphorylation;ubiquitin protein ligase binding;recognition of pollen	Molecular Function;Molecular Function;Cellular Component;Biological Process;Molecular Function;Biological Process	non	3641.EOY12720	3.59e-286	900	COG0515@1|root,2QSMT@2759|Eukaryota,37M64@33090|Viridiplantae,3GEBW@35493|Streptophyta	35493|Streptophyta	T	Serine threonine-protein kinase	-	-	-	-	-	-	-	-	-	-	-	-
Glur_chr1.g049480.1	Glur_chr1	26343291	26344724	-	194	receptor-like protein EIX1	194	gb|MCH94006.1|hypothetical protein [Trifolium medium]	MCH94006	Trifolium medium	4.6e-27	268	76	0.7895	20	4.6e-27	0.6226	gb|MCH94006.1|hypothetical protein [Trifolium medium];gb|PNX98272.1|hypothetical protein L195_g021514 [Trifolium pratense];gb|AES61197.1|hypothetical protein MTR_1g079940 [Medicago truncatula];gb|KAF7822535.1|receptor-like protein EIX1 [Senna tora];gb|RDX91242.1|hypothetical protein CR513_26809, partial [Mucuna pruriens];gb|MCH79541.1|hypothetical protein [Trifolium medium];gb|MCH85177.1|hypothet…	IPR025558	Domain of unknown function DUF4283						1	GO:0003676	nucleic acid binding	Molecular Function	non	No_hits	#	#	#	#	#	#	#	#	#	#	#	#	#	#	#	#	#	#
Glur_chr1.g049500.1	Glur_chr1	26351184	26352832	+	196	G-type lectin S-receptor-like serine/threonine-protein kinase	196	ref|XP_027356119.1|receptor-like serine/threonine-protein kinase SD1-8 [Abrus precatorius]	XP_027356119	Abrus precatorius	3.2e-50	842	155	0.6968	20	3.2e-50	0.6592	ref|XP_027356119.1|receptor-like serine/threonine-protein kinase SD1-8 [Abrus precatorius];gb|RZC09176.1|G-type lectin S-receptor-like serine/threonine-protein kinase isoform B [Glycine soja];gb|KAG4390221.1|hypothetical protein GLYMA_06G255900v4 [Glycine max]/gb|KAH1127589.1|hypothetical protein GYH30_016267 [Glycine max];gb|KAG4390222.1|hypothetical protein GLYMA_06G255900v4 [Glycine max]/gb|KA…	IPR036426;IPR001480;noIPR;noIPR;IPR001480;IPR036426	Bulb-type lectin domain superfamily;Bulb-type lectin domain;Bulb-type lectin domain;Bulb-type lectin domain;Bulb-type lectin domain;Bulb-type lectin domain superfamily	;;;;;	;;;;;	;;;;;	EC:2.7.1	Transferring phosphorus-containing groups	5	GO:0005488;GO:0008152;GO:0009987;GO:0016020;GO:0016301	binding;metabolic process;cellular process;membrane;kinase activity	Molecular Function;Biological Process;Biological Process;Cellular Component;Molecular Function	non	3847.GLYMA06G39930.1	1.314e-45	171	COG0515@1|root,2RCRG@2759|Eukaryota,37T12@33090|Viridiplantae,3GCF0@35493|Streptophyta	35493|Streptophyta	T	serine threonine-protein kinase	-	GO:0003674,GO:0003824,GO:0004672,GO:0004674,GO:0005488,GO:0005515,GO:0005516,GO:0005575,GO:0005623,GO:0005886,GO:0006464,GO:0006468,GO:0006793,GO:0006796,GO:0006807,GO:0008150,GO:0008152,GO:0009987,GO:0016020,GO:0016301,GO:0016310,GO:0016740,GO:0016772,GO:0016773,GO:0019538,GO:0036211,GO:0043170,GO:0043412,GO:0044237,GO:0044238,GO:0044260,GO:0044267,GO:0044464,GO:0071704,GO:0071944,GO:0140096,GO:…	-	-	-	-	-	-	-	-	-	-
Glur_chr1.g049530.1	Glur_chr1	26368147	26371516	+	790	receptor-like serine/threonine-protein kinase SD1-7	790	ref|XP_027356119.1|receptor-like serine/threonine-protein kinase SD1-8 [Abrus precatorius]	XP_027356119	Abrus precatorius	0	842	834	0.789	20	0	0.7592	ref|XP_027356119.1|receptor-like serine/threonine-protein kinase SD1-8 [Abrus precatorius];gb|RDX84537.1|Receptor-like serine/threonine-protein kinase SD1-8, partial [Mucuna pruriens];gb|KAG5047120.1|hypothetical protein JHK86_016526 [Glycine max];ref|XP_028237796.1|G-type lectin S-receptor-like serine/threonine-protein kinase At1g11300 [Glycine soja]/gb|RZC09175.1|G-type lectin S-receptor-like s…	noIPR;IPR021820;IPR000858;IPR024171;IPR001245;IPR003609;IPR001480;IPR036426;noIPR;noIPR;noIPR;IPR003609;IPR000719;noIPR;IPR011009;IPR036426	Transposon, En/Spm-like;S-locus receptor kinase, C-terminal;S-locus glycoprotein domain;S-receptor-like serine/threonine-protein kinase;Serine-threonine/tyrosine-protein kinase, catalytic domain;PAN/Apple domain;Bulb-type lectin domain;Bulb-type lectin domain superfamily;Bulb-type lectin domain superfamily;Bulb-type lectin domain superfamily;Bulb-type lectin domain superfamily;PAN/Apple domain;Pr…	;GO:0004674;GO:0048544;GO:0004674;GO:0004672/GO:0006468;;;;;;;;GO:0004672/GO:0006468/GO:0005524;;;	;protein serine/threonine kinase activity;recognition of pollen;protein serine/threonine kinase activity;protein kinase activity/protein phosphorylation;;;;;;;;protein kinase activity/protein phosphorylation/ATP binding;;;	;Molecular Function;Biological Process;Molecular Function;Molecular Function/Biological Process;;;;;;;;Molecular Function/Biological Process/Molecular Function;;;	EC:2.7.12.1	Dual-specificity kinase	9	GO:0004674;GO:0004712;GO:0005524;GO:0005886;GO:0006468;GO:0016021;GO:0030246;GO:0048544;GO:0106310	protein serine/threonine kinase activity;protein serine/threonine/tyrosine kinase activity;ATP binding;plasma membrane;protein phosphorylation;integral component of membrane;carbohydrate binding;recognition of pollen;protein serine kinase activity	Molecular Function;Molecular Function;Molecular Function;Cellular Component;Biological Process;Cellular Component;Molecular Function;Biological Process;Molecular Function	non	3847.GLYMA06G39930.1	0	1077	COG0515@1|root,2RCRG@2759|Eukaryota,37T12@33090|Viridiplantae,3GCF0@35493|Streptophyta	35493|Streptophyta	T	serine threonine-protein kinase	-	GO:0003674,GO:0003824,GO:0004672,GO:0004674,GO:0005488,GO:0005515,GO:0005516,GO:0005575,GO:0005623,GO:0005886,GO:0006464,GO:0006468,GO:0006793,GO:0006796,GO:0006807,GO:0008150,GO:0008152,GO:0009987,GO:0016020,GO:0016301,GO:0016310,GO:0016740,GO:0016772,GO:0016773,GO:0019538,GO:0036211,GO:0043170,GO:0043412,GO:0044237,GO:0044238,GO:0044260,GO:0044267,GO:0044464,GO:0071704,GO:0071944,GO:0140096,GO:…	-	-	-	-	-	-	-	-	-	-
Glur_chr1.g049560.1	Glur_chr1	26390990	26392306	-	308	pectin acetylesterase	308	ref|XP_019457663.1|PREDICTED: uncharacterized protein LOC109358051 [Lupinus angustifolius]	XP_019457663	Lupinus angustifolius	1.4e-46	322	106	0.8585	20	1.4e-46	0.7508	ref|XP_019457663.1|PREDICTED: uncharacterized protein LOC109358051 [Lupinus angustifolius];ref|XP_019418439.1|PREDICTED: uncharacterized protein LOC109329226 [Lupinus angustifolius];gb|MCH82982.1|hypothetical protein [Trifolium medium];gb|MCI12536.1|hypothetical protein [Trifolium medium];gb|MCI06218.1|pectin acetylesterase [Trifolium medium];gb|MCI06020.1|pectin acetylesterase [Trifolium medium]…	IPR025558	Domain of unknown function DUF4283						1	GO:0016020	membrane	Cellular Component	non	3880.AES98025	1.466e-38	156	KOG1075@1|root,KOG1075@2759|Eukaryota,37WW1@33090|Viridiplantae	33090|Viridiplantae	S	Domain of unknown function (DUF4283)	-	-	-	-	-	-	-	-	-	-	-	-
Glur_chr1.g049570.1	Glur_chr1	26394504	26399039	+	792	G-type lectin S-receptor-like serine/threonine-protein kinase At4g27290	792	ref|XP_004509984.1|G-type lectin S-receptor-like serine/threonine-protein kinase At4g27290 [Cicer arietinum]	XP_004509984	Cicer arietinum	0	815	797	0.8595	20	0	0.8349	ref|XP_004509984.1|G-type lectin S-receptor-like serine/threonine-protein kinase At4g27290 [Cicer arietinum];ref|XP_045804759.1|G-type lectin S-receptor-like serine/threonine-protein kinase At4g27290 isoform X2 [Trifolium pratense];ref|XP_045804758.1|G-type lectin S-receptor-like serine/threonine-protein kinase At4g27290 isoform X1 [Trifolium pratense];ref|XP_045802496.1|uncharacterized protein L…	IPR000858;IPR001245;noIPR;IPR024171;IPR003609;IPR001480;noIPR;IPR036426;noIPR;noIPR;noIPR;IPR001480;IPR000742;IPR003609;IPR000719;IPR001480;noIPR;noIPR;IPR036426;IPR011009	S-locus glycoprotein domain;Serine-threonine/tyrosine-protein kinase, catalytic domain;Serine-threonine/tyrosine-protein kinase, catalytic domain;S-receptor-like serine/threonine-protein kinase;PAN/Apple domain;Bulb-type lectin domain;Bulb-type lectin domain;Bulb-type lectin domain superfamily;Bulb-type lectin domain superfamily;Bulb-type lectin domain superfamily;Bulb-type lectin domain superfam…	GO:0048544;GO:0006468/GO:0004672;;GO:0004674;;;;;;;;;;;GO:0006468/GO:0004672/GO:0005524;;;;;	recognition of pollen;protein phosphorylation/protein kinase activity;;protein serine/threonine kinase activity;;;;;;;;;;;protein phosphorylation/protein kinase activity/ATP binding;;;;;	Biological Process;Biological Process/Molecular Function;;Molecular Function;;;;;;;;;;;Biological Process/Molecular Function/Molecular Function;;;;;	EC:2.7.12.1	Dual-specificity kinase	10	GO:0004674;GO:0004712;GO:0005524;GO:0005886;GO:0006468;GO:0016021;GO:0030246;GO:0031625;GO:0048544;GO:0106310	protein serine/threonine kinase activity;protein serine/threonine/tyrosine kinase activity;ATP binding;plasma membrane;protein phosphorylation;integral component of membrane;carbohydrate binding;ubiquitin protein ligase binding;recognition of pollen;protein serine kinase activity	Molecular Function;Molecular Function;Molecular Function;Cellular Component;Biological Process;Cellular Component;Molecular Function;Molecular Function;Biological Process;Molecular Function	non	3880.AES74759	6.239e-306	956	COG0515@1|root,2QSMT@2759|Eukaryota,37M64@33090|Viridiplantae,3G90R@35493|Streptophyta,4JVHP@91835|fabids	35493|Streptophyta	G	Serine threonine-protein kinase	-	-	-	-	-	-	-	-	-	-	-	-
Glur_chr1.g049600.1	Glur_chr1	26425192	26428785	+	805	G-type lectin S-receptor-like serine/threonine-protein kinase At4g27290 isoform X1	805	gb|TKY66619.1|G-type lectin S-receptor serine/threonine-protein kinase [Spatholobus suberectus]	TKY66619	Spatholobus suberectus	0	817	805	0.8919	20	0	0.802	gb|TKY66619.1|G-type lectin S-receptor serine/threonine-protein kinase [Spatholobus suberectus];ref|XP_020240186.1|G-type lectin S-receptor-like serine/threonine-protein kinase At4g27290 isoform X1 [Cajanus cajan]/gb|KYP41483.1|Putative serine/threonine-protein kinase receptor [Cajanus cajan];gb|TKY66620.1|G-type lectin S-receptor serine/threonine-protein kinase [Spatholobus suberectus];ref|XP_01…	IPR001480;noIPR;noIPR;IPR036426;IPR024171;IPR000719;IPR000858;noIPR;IPR003609;noIPR;noIPR;IPR000719;IPR001480;IPR003609;noIPR;noIPR;IPR001480;IPR011009;IPR036426	Bulb-type lectin domain;Bulb-type lectin domain;Bulb-type lectin domain;Bulb-type lectin domain superfamily;S-receptor-like serine/threonine-protein kinase;Protein kinase domain;S-locus glycoprotein domain;S-locus glycoprotein domain;PAN/Apple domain;PAN/Apple domain;PAN/Apple domain;Protein kinase domain;Bulb-type lectin domain;PAN/Apple domain;PAN/Apple domain;PAN/Apple domain;Bulb-type lectin …	;;;;GO:0004674;GO:0006468/GO:0004672/GO:0005524;GO:0048544;;;;;GO:0006468/GO:0004672/GO:0005524;;;;;;;	;;;;protein serine/threonine kinase activity;protein phosphorylation/protein kinase activity/ATP binding;recognition of pollen;;;;;protein phosphorylation/protein kinase activity/ATP binding;;;;;;;	;;;;Molecular Function;Biological Process/Molecular Function/Molecular Function;Biological Process;;;;;Biological Process/Molecular Function/Molecular Function;;;;;;;	EC:2.7.12.1	Dual-specificity kinase	8	GO:0004674;GO:0004712;GO:0005524;GO:0006468;GO:0016021;GO:0030246;GO:0048544;GO:0106310	protein serine/threonine kinase activity;protein serine/threonine/tyrosine kinase activity;ATP binding;protein phosphorylation;integral component of membrane;carbohydrate binding;recognition of pollen;protein serine kinase activity	Molecular Function;Molecular Function;Molecular Function;Biological Process;Cellular Component;Molecular Function;Biological Process;Molecular Function	non	3847.GLYMA13G35921.1	0	1042	COG0515@1|root,2SHKV@2759|Eukaryota,37YAX@33090|Viridiplantae,3G941@35493|Streptophyta,4JSBA@91835|fabids	35493|Streptophyta	T	Serine threonine-protein kinase	-	-	-	-	-	-	-	-	-	-	-	-
[truncated: 32,608 more rows]
[truncated: 29 more columns]
