# Supplementary material for: Chromosome-scale genome assembly of Glycyrrhiza uralensis revealed metabolic gene cluster centred specialized metabolites biosynthesis
Source: DNA Res. 2022 Dec 20;29(6):dsac043. doi: 10.1093/dnares/dsac043 (PMC9763095; doi:10.1093/dnares/dsac043)
Supplement: dsac043_suppl_Supplementary_Table_S8 [file dsac043_suppl_supplementary_table_s8.xlsx]

## Sheet: Sheet1
Supplementary Table 8S. Glycyrrhiza uralensis low confidence (LC)/pseudo gene model annotation and functional classifications using multiple databases
Query	Sequence	Start	End	Strand	Length	EggNOG																					Expression (Salmon)	vs Glycyrrhiza uralensis published 2016 (BLASTP)							vs Medicago truncatula MtrunA17r5.0 (BLASTP)							vs Arabidopsis thaliana Araport11 (BLASTP)							vs UniProtKB (DIAMOND more sensitive)
						non/TE	seed_ortholog	evalue	score	eggNOG_OGs	max_annot_lvl	COG_category	Description	Preferred_name	GOs	EC	KEGG_ko	KEGG_Pathway	KEGG_Module	KEGG_Reaction	KEGG_rclass	BRITE	KEGG_TC	CAZy	BiGG_Reaction	PFAMs	TPM	Subject	Length (subject)	E-value	Identity in aligned	Length%	Idenitity% in aligned	Positive% in aligned	Subject	Length (subject)	E-value	Identity in aligned	Length%	Idenitity% in aligned	Positive% in aligned	Subject	Length (subject)	E-value	Identity in aligned	Length%	Idenitity% in aligned	Positive% in aligned	Subject
Glur_chr1.g000020.1	Glur_chr1	35524	36402	+	116	non	3827.XP_004501176.1	3.613e-05	50	28JRG@1|root,2QS4X@2759|Eukaryota,37NNR@33090|Viridiplantae,3G7CD@35493|Streptophyta,4JMZM@91835|fabids	35493|Streptophyta	S	U-box domain-containing protein	-	-	-	-	-	-	-	-	-	-	-	-	-	0	No_hits	#	#	#	#	#	#	No_hits	#	#	#	#	#	#	No_hits	#	#	#	#	#	#	No_hits
Glur_chr1.g000070.1	Glur_chr1	74300	75592	-	255	non	No_hits	#	#	#	#	#	#	#	#	#	#	#	#	#	#	#	#	#	#	#	0	No_hits	#	#	#	#	#	#	No_hits	#	#	#	#	#	#	No_hits	#	#	#	#	#	#	tr|G7IJH9|G7IJH9_MEDTR Uncharacterized protein OS=Medicago truncatula OX=3880 GN=MTR_2g077610 PE=4 SV=2
Glur_chr1.g000160.1	Glur_chr1	122295	123128	+	100	non	No_hits	#	#	#	#	#	#	#	#	#	#	#	#	#	#	#	#	#	#	#	0	No_hits	#	#	#	#	#	#	No_hits	#	#	#	#	#	#	No_hits	#	#	#	#	#	#	No_hits
Glur_chr1.g000180.1	Glur_chr1	162603	163271	+	84	non	No_hits	#	#	#	#	#	#	#	#	#	#	#	#	#	#	#	#	#	#	#	0	No_hits	#	#	#	#	#	#	No_hits	#	#	#	#	#	#	No_hits	#	#	#	#	#	#	No_hits
Glur_chr1.g000290.1	Glur_chr1	237832	238374	+	180	non	No_hits	#	#	#	#	#	#	#	#	#	#	#	#	#	#	#	#	#	#	#	0	Glyur003868s00039714.1 gene=Glyur003868s00039714	668	5e-29	40	369.061	36.4641	51.9337	MtrunA17_Chr1g0176171 len=219 gn=MtrunA17Chr1g0176171 strand=- end=27657246 begin=27655284 chr=MtrunA17Chr1 type=prot def=Putative Transposase-associated domain-containing protein	219	2e-51	49	120.994	49.1713	66.8508	No_hits	#	#	#	#	#	#	tr|A0A0S3R005|A0A0S3R005_PHAAN Transpos_assoc domain-containing protein (Fragment) OS=Vigna angularis var. angularis OX=157739 GN=Vigan.01G137100 PE=4 SV=1
Glur_chr1.g000320.1	Glur_chr1	244396	246229	-	128	non	No_hits	#	#	#	#	#	#	#	#	#	#	#	#	#	#	#	#	#	#	#	0	No_hits	#	#	#	#	#	#	No_hits	#	#	#	#	#	#	No_hits	#	#	#	#	#	#	No_hits
Glur_chr1.g000330.1	Glur_chr1	256676	257332	-	218	non	No_hits	#	#	#	#	#	#	#	#	#	#	#	#	#	#	#	#	#	#	#	0	Glyur001231s00040204.1 gene=Glyur001231s00040204	94	2e-39	87	42.9224	32.8767	33.3333	No_hits	#	#	#	#	#	#	No_hits	#	#	#	#	#	#	No_hits
Glur_chr1.g000340.1	Glur_chr1	257391	257849	-	152	non	No_hits	#	#	#	#	#	#	#	#	#	#	#	#	#	#	#	#	#	#	#	0	Glyur000633s00034357.1 gene=Glyur000633s00034357	486	2e-13	38	317.647	24.8366	35.9477	No_hits	#	#	#	#	#	#	No_hits	#	#	#	#	#	#	#
Glur_chr1.g000420.1	Glur_chr1	292890	294539	-	549	non	3880.AES95564	5.202e-37	158	COG1599@1|root,KOG1075@1|root,KOG0851@2759|Eukaryota,KOG1075@2759|Eukaryota,37JVH@33090|Viridiplantae,3GC42@35493|Streptophyta	35493|Streptophyta	L	Component of the replication protein A complex (RPA) required for DNA recombination, repair and replication. The activity of RPA is mediated by single-stranded DNA binding and protein interactions. Probably involved in repair of double-strand DNA breaks (DSBs) induced by genotoxic stresses	-	-	-	ko:K07466	ko03030,ko03420,ko03430,ko03440,ko03460,map03030,map03420,map03430,map03440,map03460	M00288	-	-	ko00000,ko00001,ko00002,ko03000,ko03032,ko03400	-	-	-	REPA_OB_2,Rep-A_N,Rep_fac-A_C,tRNA_anti-codon,zf-CCHC	0	Glyur003014s00034812.1 gene=Glyur003014s00034812	1288	0	59	234.182	58.9091	70.1818	MtrunA17_Chr6g0480701 len=789 type=prot chr=MtrunA17Chr6 begin=35442331 strand=- gn=MtrunA17Chr6g0480701 end=35444700 def=Putative RNA-directed DNA polymerase	789	4e-95	35	143.455	35.2727	50.7273	AT4G29090.1 | Symbols:no symbol available | no full name available | Chr4:14333528-14335255 FORWARD LENGTH=575	575	2e-28	23	104.545	22.9091	41.0909	tr|A0A2Z6MLT8|A0A2Z6MLT8_TRISU Uncharacterized protein OS=Trifolium subterraneum OX=3900 GN=TSUD_156530 PE=4 SV=1
Glur_chr1.g000450.1	Glur_chr1	296492	296971	-	159	non	No_hits	#	#	#	#	#	#	#	#	#	#	#	#	#	#	#	#	#	#	#	0	Glyur003014s00034812.1 gene=Glyur003014s00034812	1288	1e-77	75	805	73.125	80.625	MtrunA17_Chr3g0087681 len=345 type=prot chr=MtrunA17Chr3 begin=9067099 gn=MtrunA17Chr3g0087681 strand=+ end=9071741 def=Putative endonuclease/exonuclease/phosphatase	345	1e-13	32	215.625	30.625	44.375	No_hits	#	#	#	#	#	#	tr|A0A2K3NTT8|A0A2K3NTT8_TRIPR Ribonuclease H OS=Trifolium pratense OX=57577 GN=L195_g002908 PE=4 SV=1
Glur_chr1.g000460.1	Glur_chr1	297082	297769	-	183	non	No_hits	#	#	#	#	#	#	#	#	#	#	#	#	#	#	#	#	#	#	#	0	Glyur001584s00033863.1 gene=Glyur001584s00033863	1116	2e-67	62	606.522	67.3913	70.1087	No_hits	#	#	#	#	#	#	No_hits	#	#	#	#	#	#	No_hits
Glur_chr1.g000470.1	Glur_chr1	299600	300313	+	237	non	No_hits	#	#	#	#	#	#	#	#	#	#	#	#	#	#	#	#	#	#	#	0	Glyur001293s00032190.1 gene=Glyur001293s00032190	346	3e-51	99	145.378	35.2941	35.7143	No_hits	#	#	#	#	#	#	No_hits	#	#	#	#	#	#	#
Glur_chr1.g000480.1	Glur_chr1	303447	303860	-	137	non	3880.AES63145	7.846e-51	183	KOG1075@1|root,KOG1075@2759|Eukaryota,37W4F@33090|Viridiplantae,3GIQB@35493|Streptophyta,4JU1G@91835|fabids	35493|Streptophyta	S	Domain of unknown function (DUF4283)	-	-	-	-	-	-	-	-	-	-	-	-	DUF4283,zf-CCHC_4	0	Glyur003014s00034813.1 gene=Glyur003014s00034813	650	3e-70	78	471.014	77.5362	84.058	MtrunA17_Chr1g0178241 len=698 strand=+ gn=MtrunA17Chr1g0178241 end=29842291 begin=29839806 chr=MtrunA17Chr1 type=prot def=Putative transcription factor interactor and regulator CCHC(Zn) family	698	2e-11	28	505.797	26.087	44.9275	AT2G01050.1 | Symbols:no symbol available | no full name available | Chr2:68337-69884 REVERSE LENGTH=515	515	8e-22	34	373.188	32.6087	52.1739	tr|A0A2K3LAY6|A0A2K3LAY6_TRIPR CCHC-type domain-containing protein (Fragment) OS=Trifolium pratense OX=57577 GN=L195_g031639 PE=4 SV=1
Glur_chr1.g000510.1	Glur_chr1	312902	314692	+	499	non	3847.GLYMA02G04150.1	1.196e-56	216	2CMQQ@1|root,2QRFU@2759|Eukaryota,37SEE@33090|Viridiplantae,3GXC8@35493|Streptophyta,4JJ4J@91835|fabids	35493|Streptophyta	T	Belongs to the protein kinase superfamily. Ser Thr protein kinase family	-	GO:0003674,GO:0003824,GO:0004672,GO:0004674,GO:0004675,GO:0004888,GO:0005575,GO:0005623,GO:0005886,GO:0006464,GO:0006468,GO:0006793,GO:0006796,GO:0006807,GO:0007154,GO:0007165,GO:0007166,GO:0007167,GO:0007178,GO:0008150,GO:0008152,GO:0009987,GO:0016020,GO:0016301,GO:0016310,GO:0016740,GO:0016772,GO:0016773,GO:0019199,GO:0019538,GO:0023052,GO:0036211,GO:0038023,GO:0043170,GO:0043412,GO:0044237,GO:…	2.7.10.1,2.7.11.1	ko:K13418	-	-	-	-	ko00000,ko01000,ko01001	-	-	-	LRRNT_2,LRR_8,Pkinase	0	Glyur001584s00033860.1 gene=Glyur001584s00033860	367	0	89	73.4	56.2	57.6	MtrunA17_Chr5g0413291 len=625 strand=- end=14512539 gn=MtrunA17Chr5g0413291 begin=14507268 chr=MtrunA17Chr5 type=prot def=Putative protein kinase RLK-Pelle-LRR-II family	625	9e-52	65	125	18.4	22.4	AT1G60800.2 | Symbols:NIK3,AtNIK3 | NSP-interacting kinase 3 | Chr1:22383601-22386349 REVERSE LENGTH=565	565	2e-40	69	113	13.2	17	tr|A0A4P1QRN6|A0A4P1QRN6_LUPAN Protein kinase domain-containing protein OS=Lupinus angustifolius OX=3871 GN=TanjilG_20728 PE=3 SV=1
Glur_chr1.g000520.1	Glur_chr1	314983	315558	+	191	non	3847.GLYMA12G05630.2	8.021e-20	96	COG0515@1|root,2QUN0@2759|Eukaryota,37KEA@33090|Viridiplantae,3GA5A@35493|Streptophyta,4JJ7H@91835|fabids	35493|Streptophyta	T	Serine threonine-protein kinase-like protein	CR4	GO:0000003,GO:0003006,GO:0003674,GO:0003824,GO:0004672,GO:0004888,GO:0005488,GO:0005515,GO:0005575,GO:0005622,GO:0005623,GO:0005737,GO:0005768,GO:0005770,GO:0005771,GO:0005886,GO:0005911,GO:0006464,GO:0006468,GO:0006793,GO:0006796,GO:0006807,GO:0007154,GO:0007165,GO:0007275,GO:0008150,GO:0008152,GO:0009506,GO:0009653,GO:0009786,GO:0009790,GO:0009791,GO:0009793,GO:0009908,GO:0009986,GO:0009987,GO:…	2.7.11.1	ko:K04730	ko04010,ko04064,ko04620,ko04624,ko04722,ko05133,ko05140,ko05142,ko05145,ko05152,ko05162,ko05169,map04010,map04064,map04620,map04624,map04722,map05133,map05140,map05142,map05145,map05152,map05162,map05169	M00686	-	-	ko00000,ko00001,ko00002,ko01000,ko01001	-	-	-	Pkinase,Pkinase_Tyr,RCC1_2,TNFR_c6	0	Glyur000570s00022966.1 gene=Glyur000570s00022966	242	4e-50	86	126.042	40.1042	41.6667	MtrunA17_Chr4g0033571 len=914 begin=33515265 strand=- end=33518009 gn=MtACR4-1 type=prot chr=MtrunA17Chr4 def=crinkly4;Serine/threonine protein kinase-like	914	5e-21	46	476.042	27.6042	34.8958	AT3G59420.1 | Symbols:CR4,ACR4 | crinkly4 | Chr3:21959871-21962558 REVERSE LENGTH=895	895	2e-14	52	466.146	14.5833	21.3542	tr|A0A392MJ05|A0A392MJ05_9FABA Uncharacterized protein (Fragment) OS=Trifolium medium OX=97028 GN=A2U01_0007930 PE=4 SV=1
Glur_chr1.g000530.1	Glur_chr1	315968	317063	+	172	non	No_hits	#	#	#	#	#	#	#	#	#	#	#	#	#	#	#	#	#	#	#	0	Glyur000046s00004792.1 gene=Glyur000046s00004792	1146	8e-27	56	662.428	34.104	39.3064	No_hits	#	#	#	#	#	#	No_hits	#	#	#	#	#	#	No_hits
Glur_chr1.g000540.1	Glur_chr1	317102	317943	+	123	non	No_hits	#	#	#	#	#	#	#	#	#	#	#	#	#	#	#	#	#	#	#	0	Glyur008136s00046516.1 gene=Glyur008136s00046516	242	3e-13	67	195.161	22.5806	25.8065	No_hits	#	#	#	#	#	#	No_hits	#	#	#	#	#	#	No_hits
Glur_chr1.g000590.1	Glur_chr1	349403	350131	+	93	non	No_hits	#	#	#	#	#	#	#	#	#	#	#	#	#	#	#	#	#	#	#	0	No_hits	#	#	#	#	#	#	No_hits	#	#	#	#	#	#	No_hits	#	#	#	#	#	#	No_hits
Glur_chr1.g000610.1	Glur_chr1	355569	359125	+	554	non	3847.GLYMA16G34785.1	1.049e-184	592	COG5141@1|root,KOG0955@2759|Eukaryota,37T8S@33090|Viridiplantae,3GHGK@35493|Streptophyta,4JNCU@91835|fabids	35493|Streptophyta	S	platelet degranulation	-	GO:0000123,GO:0002576,GO:0005575,GO:0005576,GO:0005622,GO:0005623,GO:0005634,GO:0005654,GO:0005737,GO:0005829,GO:0006325,GO:0006464,GO:0006473,GO:0006475,GO:0006807,GO:0006810,GO:0006887,GO:0006996,GO:0008150,GO:0008152,GO:0009987,GO:0016043,GO:0016192,GO:0016569,GO:0016570,GO:0016573,GO:0018193,GO:0018205,GO:0018393,GO:0018394,GO:0019538,GO:0031248,GO:0031974,GO:0031981,GO:0032940,GO:0032991,GO:…	-	ko:K22184	-	-	-	-	ko00000,ko03036	-	-	-	Bromodomain	0	Glyur002576s00035561.1 gene=Glyur002576s00035561	595	0	89	107.207	94.0541	94.2342	MtrunA17_Chr8g0334421 len=423 begin=118209 strand=- gn=MtrunA17Chr8g0334421 end=119999 type=prot chr=MtrunA17Chr8 def=Putative Bromodomain-like superfamily protein	423	8e-103	52	76.2162	36.5766	44.1441	AT1G20670.1 | Symbols:no symbol available | no full name available | Chr1:7164537-7167933 REVERSE LENGTH=652	652	1e-29	31	117.477	19.0991	28.6486	tr|A0A8B8K0K1|A0A8B8K0K1_ABRPR bromodomain-containing protein DDB_G0270170-like OS=Abrus precatorius OX=3816 GN=LOC113850842 PE=4 SV=1
Glur_chr1.g000660.1	Glur_chr1	394548	401320	+	479	non	3827.XP_004497831.1	8.091e-39	162	2EUV0@1|root,2SWY9@2759|Eukaryota	3827.XP_004497831.1|-	-	-	-	-	-	-	-	-	-	-	-	-	-	-	-	0	Glyur003918s00040718.1 gene=Glyur003918s00040718	1009	4e-96	68	210.208	38.75	40.8333	No_hits	#	#	#	#	#	#	No_hits	#	#	#	#	#	#	tr|A0A1S2Y3A0|A0A1S2Y3A0_CICAR uncharacterized protein LOC101491671 OS=Cicer arietinum OX=3827 GN=LOC101491671 PE=4 SV=1
Glur_chr1.g000700.1	Glur_chr1	424939	425786	-	236	non	No_hits	#	#	#	#	#	#	#	#	#	#	#	#	#	#	#	#	#	#	#	0	No_hits	#	#	#	#	#	#	No_hits	#	#	#	#	#	#	No_hits	#	#	#	#	#	#	No_hits
Glur_chr1.g000720.1	Glur_chr1	440868	441602	-	244	non	No_hits	#	#	#	#	#	#	#	#	#	#	#	#	#	#	#	#	#	#	#	0	Glyur001842s00036005.1 gene=Glyur001842s00036005	675	1e-86	61	275.51	56.3265	61.2245	MtrunA17_Chr5g0415911 len=487 begin=16641703 strand=- gn=MtrunA17Chr5g0415911 end=16647507 type=prot chr=MtrunA17Chr5 def=Putative Transposase-associated domain-containing protein	487	9e-64	54	198.776	41.6327	51.0204	No_hits	#	#	#	#	#	#	tr|A0A1S3UJW3|A0A1S3UJW3_VIGRR uncharacterized protein LOC106766082 OS=Vigna radiata var. radiata OX=3916 GN=LOC106766082 PE=4 SV=1
Glur_chr1.g000750.1	Glur_chr1	447067	447426	+	119	non	No_hits	#	#	#	#	#	#	#	#	#	#	#	#	#	#	#	#	#	#	#	0	No_hits	#	#	#	#	#	#	No_hits	#	#	#	#	#	#	No_hits	#	#	#	#	#	#	No_hits
Glur_chr1.g000800.1	Glur_chr1	468653	469573	-	239	TE	38727.Pavir.J06735.1.p	4.836e-05	53	KOG1075@1|root,KOG1075@2759|Eukaryota	38727.Pavir.J06735.1.p|-	E	Ribonuclease H protein	-	-	-	-	-	-	-	-	-	-	-	-	-	0	Glyur000123s00008461.1 gene=Glyur000123s00008461	273	4e-28	37	113.75	25.4167	34.1667	No_hits	#	#	#	#	#	#	No_hits	#	#	#	#	#	#	tr|A0A444XQY7|A0A444XQY7_ARAHY RNase H type-1 domain-containing protein OS=Arachis hypogaea OX=3818 GN=Ahy_B09g098304 PE=4 SV=1
Glur_chr1.g000860.1	Glur_chr1	483923	484400	-	131	non	No_hits	#	#	#	#	#	#	#	#	#	#	#	#	#	#	#	#	#	#	#	0	No_hits	#	#	#	#	#	#	No_hits	#	#	#	#	#	#	No_hits	#	#	#	#	#	#	No_hits
Glur_chr1.g000900.1	Glur_chr1	500596	501159	+	187	non	No_hits	#	#	#	#	#	#	#	#	#	#	#	#	#	#	#	#	#	#	#	0	No_hits	#	#	#	#	#	#	No_hits	#	#	#	#	#	#	No_hits	#	#	#	#	#	#	No_hits
Glur_chr1.g000980.1	Glur_chr1	571936	572641	+	75	non	No_hits	#	#	#	#	#	#	#	#	#	#	#	#	#	#	#	#	#	#	#	0	No_hits	#	#	#	#	#	#	No_hits	#	#	#	#	#	#	No_hits	#	#	#	#	#	#	#
Glur_chr1.g001010.1	Glur_chr1	586249	587457	+	227	non	No_hits	#	#	#	#	#	#	#	#	#	#	#	#	#	#	#	#	#	#	#	0	No_hits	#	#	#	#	#	#	No_hits	#	#	#	#	#	#	No_hits	#	#	#	#	#	#	tr|G7IJH9|G7IJH9_MEDTR Uncharacterized protein OS=Medicago truncatula OX=3880 GN=MTR_2g077610 PE=4 SV=2
Glur_chr1.g001030.1	Glur_chr1	613094	615059	-	143	non	No_hits	#	#	#	#	#	#	#	#	#	#	#	#	#	#	#	#	#	#	#	0	No_hits	#	#	#	#	#	#	No_hits	#	#	#	#	#	#	No_hits	#	#	#	#	#	#	No_hits
Glur_chr1.g001080.1	Glur_chr1	650046	650574	+	121	TE	3827.XP_004516027.1	0.0002039	48	2ED2C@1|root,2SIT0@2759|Eukaryota,37Y2Q@33090|Viridiplantae,3GMXM@35493|Streptophyta	35493|Streptophyta	S	TdcA1-ORF2 protein	-	-	-	-	-	-	-	-	-	-	-	-	DUF4216,DUF4218,Transpos_assoc,Transposase_21,Transposase_24	0	No_hits	#	#	#	#	#	#	No_hits	#	#	#	#	#	#	No_hits	#	#	#	#	#	#	No_hits
Glur_chr1.g001090.1	Glur_chr1	650927	651354	+	114	non	No_hits	#	#	#	#	#	#	#	#	#	#	#	#	#	#	#	#	#	#	#	0	No_hits	#	#	#	#	#	#	No_hits	#	#	#	#	#	#	No_hits	#	#	#	#	#	#	No_hits
Glur_chr1.g001100.1	Glur_chr1	651597	651947	+	74	non	No_hits	#	#	#	#	#	#	#	#	#	#	#	#	#	#	#	#	#	#	#	0	No_hits	#	#	#	#	#	#	No_hits	#	#	#	#	#	#	No_hits	#	#	#	#	#	#	No_hits
Glur_chr1.g001110.1	Glur_chr1	652163	652543	+	126	non	No_hits	#	#	#	#	#	#	#	#	#	#	#	#	#	#	#	#	#	#	#	0	Glyur000943s00035103.1 gene=Glyur000943s00035103	197	2e-30	64	155.118	45.6693	48.8189	No_hits	#	#	#	#	#	#	No_hits	#	#	#	#	#	#	No_hits
Glur_chr1.g001210.1	Glur_chr1	698756	699946	+	276	non	3880.AES98025	2.396e-71	250	KOG1075@1|root,KOG1075@2759|Eukaryota,37WW1@33090|Viridiplantae	33090|Viridiplantae	S	Domain of unknown function (DUF4283)	-	-	-	-	-	-	-	-	-	-	-	-	DUF4283,zf-CCHC_4	0	Glyur000872s00034606.1 gene=Glyur000872s00034606	466	2e-78	57	168.231	40.0722	51.6245	MtrunA17_Chr1g0178241 len=698 strand=+ gn=MtrunA17Chr1g0178241 end=29842291 begin=29839806 chr=MtrunA17Chr1 type=prot def=Putative transcription factor interactor and regulator CCHC(Zn) family	698	5e-61	41	251.986	36.8231	49.8195	No_hits	#	#	#	#	#	#	tr|A0A182BFG9|A0A182BFG9_LUPAN RNase H type-1 domain-containing protein OS=Lupinus angustifolius OX=3871 PE=4 SV=1
Glur_chr1.g001230.1	Glur_chr1	707312	708489	+	314	non	3880.AES83971	2.698e-67	240	COG2124@1|root,KOG1075@1|root,KOG0157@2759|Eukaryota,KOG1075@2759|Eukaryota,37QM4@33090|Viridiplantae,3G7DQ@35493|Streptophyta,4JE14@91835|fabids	35493|Streptophyta	Q	Cytochrome p450	-	-	-	-	-	-	-	-	-	-	-	-	p450	0	Glyur000724s00029519.1 gene=Glyur000724s00029519	1804	5e-84	55	572.698	49.2063	57.4603	MtrunA17_Chr4g0020731 len=717 begin=17161724 strand=+ gn=MtrunA17Chr4g0020731 end=17163998 type=prot chr=MtrunA17Chr4 def=Putative RNA-directed DNA polymerase	717	1e-62	40	227.619	40.3175	52.0635	No_hits	#	#	#	#	#	#	tr|A0A2Z6P505|A0A2Z6P505_TRISU Reverse transcriptase domain-containing protein OS=Trifolium subterraneum OX=3900 GN=TSUD_91110 PE=4 SV=1
Glur_chr1.g001380.1	Glur_chr1	781962	782462	+	166	non	No_hits	#	#	#	#	#	#	#	#	#	#	#	#	#	#	#	#	#	#	#	0	No_hits	#	#	#	#	#	#	No_hits	#	#	#	#	#	#	No_hits	#	#	#	#	#	#	No_hits
Glur_chr1.g001400.1	Glur_chr1	786370	788493	-	241	non	3827.XP_004511104.1	8.511e-06	56	2D4T5@1|root,2SW7E@2759|Eukaryota,381XG@33090|Viridiplantae,3GRMA@35493|Streptophyta	3827.XP_004511104.1|-	-	-	-	-	-	-	-	-	-	-	-	-	-	-	-	0	Glyur000633s00034357.1 gene=Glyur000633s00034357	486	5e-15	33	200.826	15.7025	26.8595	No_hits	#	#	#	#	#	#	No_hits	#	#	#	#	#	#	tr|A0A371I546|A0A371I546_MUCPR Uncharacterized protein (Fragment) OS=Mucuna pruriens OX=157652 GN=CR513_05385 PE=4 SV=1
Glur_chr1.g001420.1	Glur_chr1	793781	794821	-	346	non	No_hits	#	#	#	#	#	#	#	#	#	#	#	#	#	#	#	#	#	#	#	0	Glyur000633s00034357.1 gene=Glyur000633s00034357	486	2e-89	48	140.058	45.8213	56.7723	No_hits	#	#	#	#	#	#	No_hits	#	#	#	#	#	#	tr|V7C795|V7C795_PHAVU Uncharacterized protein OS=Phaseolus vulgaris OX=3885 GN=PHAVU_003G009800g PE=4 SV=1
Glur_chr1.g001460.1	Glur_chr1	812395	812658	-	87	non	No_hits	#	#	#	#	#	#	#	#	#	#	#	#	#	#	#	#	#	#	#	0	Glyur005791s00046134.1 gene=Glyur005791s00046134	582	3e-20	80	661.364	40.9091	45.4545	No_hits	#	#	#	#	#	#	No_hits	#	#	#	#	#	#	No_hits
Glur_chr1.g001470.1	Glur_chr1	813150	813861	+	87	non	No_hits	#	#	#	#	#	#	#	#	#	#	#	#	#	#	#	#	#	#	#	0	No_hits	#	#	#	#	#	#	No_hits	#	#	#	#	#	#	No_hits	#	#	#	#	#	#	No_hits
Glur_chr1.g001490.1	Glur_chr1	818095	818445	+	116	non	No_hits	#	#	#	#	#	#	#	#	#	#	#	#	#	#	#	#	#	#	#	0	No_hits	#	#	#	#	#	#	No_hits	#	#	#	#	#	#	No_hits	#	#	#	#	#	#	No_hits
Glur_chr1.g001500.1	Glur_chr1	822333	822800	-	155	non	No_hits	#	#	#	#	#	#	#	#	#	#	#	#	#	#	#	#	#	#	#	0	Glyur000899s00033726.1 gene=Glyur000899s00033726	344	4e-34	75	220.513	36.5385	41.6667	No_hits	#	#	#	#	#	#	No_hits	#	#	#	#	#	#	No_hits
Glur_chr1.g001510.1	Glur_chr1	829281	829517	-	78	non	No_hits	#	#	#	#	#	#	#	#	#	#	#	#	#	#	#	#	#	#	#	0	No_hits	#	#	#	#	#	#	No_hits	#	#	#	#	#	#	No_hits	#	#	#	#	#	#	No_hits
Glur_chr1.g001610.1	Glur_chr1	916664	918012	-	223	non	No_hits	#	#	#	#	#	#	#	#	#	#	#	#	#	#	#	#	#	#	#	0	Glyur010809s00047253.1 gene=Glyur010809s00047253	287	4e-31	57	128.125	29.0179	35.7143	No_hits	#	#	#	#	#	#	No_hits	#	#	#	#	#	#	No_hits
Glur_chr1.g001630.1	Glur_chr1	943883	944290	-	135	non	No_hits	#	#	#	#	#	#	#	#	#	#	#	#	#	#	#	#	#	#	#	0	Glyur005064s00042816.1 gene=Glyur005064s00042816	154	3e-50	56	113.235	56.6176	69.1176	No_hits	#	#	#	#	#	#	No_hits	#	#	#	#	#	#	tr|W9QTD9|W9QTD9_9ROSA Uncharacterized protein OS=Morus notabilis OX=981085 GN=L484_022412 PE=4 SV=1
Glur_chr1.g001640.1	Glur_chr1	944611	944946	+	84	non	No_hits	#	#	#	#	#	#	#	#	#	#	#	#	#	#	#	#	#	#	#	0	No_hits	#	#	#	#	#	#	No_hits	#	#	#	#	#	#	No_hits	#	#	#	#	#	#	No_hits
Glur_chr1.g001740.1	Glur_chr1	1014991	1015491	+	166	non	29730.Gorai.002G103400.1	2.01e-27	117	COG5059@1|root,KOG1075@1|root,KOG0239@2759|Eukaryota,KOG1075@2759|Eukaryota,37KAM@33090|Viridiplantae,3G8QJ@35493|Streptophyta	35493|Streptophyta	Z	Belongs to the TRAFAC class myosin-kinesin ATPase superfamily. Kinesin family	-	GO:0003674,GO:0003774,GO:0003777,GO:0003824,GO:0005575,GO:0005622,GO:0005623,GO:0005737,GO:0005739,GO:0005856,GO:0005871,GO:0005875,GO:0006091,GO:0006928,GO:0007017,GO:0007018,GO:0007275,GO:0008150,GO:0008152,GO:0009060,GO:0009791,GO:0009845,GO:0009987,GO:0015630,GO:0015980,GO:0016462,GO:0016787,GO:0016817,GO:0016818,GO:0016887,GO:0017111,GO:0032501,GO:0032502,GO:0032991,GO:0043226,GO:0043227,GO:…	-	ko:K10406	-	-	-	-	ko00000,ko04812	-	-	-	CH,Kinesin	0	Glyur005875s00044597.1 gene=Glyur005875s00044597	641	1e-57	59	383.832	55.0898	73.0539	MtrunA17_Chr1g0162531 len=401 gn=MtrunA17Chr1g0162531 strand=- end=12412765 begin=12409592 chr=MtrunA17Chr1 type=prot def=Putative transcription factor interactor and regulator CCHC(Zn) family	401	3e-14	28	240.12	22.7545	41.3174	AT3G31430.1 | Symbols:no symbol available | no full name available | Chr3:12795861-12796871 REVERSE LENGTH=336	336	2e-11	26	201.198	22.1557	40.7186	tr|A0A834SQ82|A0A834SQ82_9FABA Putative N-acetyltransferase OS=Senna tora OX=362788 GN=G2W53_039159 PE=4 SV=1
Glur_chr1.g001750.1	Glur_chr1	1015660	1016929	+	397	non	No_hits	#	#	#	#	#	#	#	#	#	#	#	#	#	#	#	#	#	#	#	0	Glyur000160s00019176.1 gene=Glyur000160s00019176	461	1e-26	28	115.829	28.1407	42.9648	No_hits	#	#	#	#	#	#	No_hits	#	#	#	#	#	#	No_hits
Glur_chr1.g001790.1	Glur_chr1	1021838	1022158	+	106	non	No_hits	#	#	#	#	#	#	#	#	#	#	#	#	#	#	#	#	#	#	#	0	No_hits	#	#	#	#	#	#	No_hits	#	#	#	#	#	#	No_hits	#	#	#	#	#	#	No_hits
Glur_chr1.g001820.1	Glur_chr1	1027486	1028510	-	156	non	No_hits	#	#	#	#	#	#	#	#	#	#	#	#	#	#	#	#	#	#	#	0	Glyur003743s00043464.1 gene=Glyur003743s00043464	462	7e-39	84	294.268	42.0382	43.3121	No_hits	#	#	#	#	#	#	No_hits	#	#	#	#	#	#	#
Glur_chr1.g001870.1	Glur_chr1	1057103	1057342	+	79	non	No_hits	#	#	#	#	#	#	#	#	#	#	#	#	#	#	#	#	#	#	#	0	No_hits	#	#	#	#	#	#	No_hits	#	#	#	#	#	#	No_hits	#	#	#	#	#	#	No_hits
Glur_chr1.g001880.1	Glur_chr1	1068919	1069248	-	109	non	3847.GLYMA12G25713.1	6.4e-28	115	2E0KT@1|root,2S80Y@2759|Eukaryota,37VY2@33090|Viridiplantae,3GKTS@35493|Streptophyta,4JQZG@91835|fabids	35493|Streptophyta	-	-	-	-	-	-	-	-	-	-	-	-	-	-	-	0	Glyur001479s00036274.1 gene=Glyur001479s00036274	133	3e-73	97	120.909	96.3636	96.3636	MtrunA17_Chr8g0379491 len=133 end=40172901 strand=+ gn=MtrunA17Chr8g0379491 begin=40172114 chr=MtrunA17Chr8 type=prot def=putative protein	133	2e-18	59	120.909	41.8182	52.7273	No_hits	#	#	#	#	#	#	tr|A0A0B2PZE6|A0A0B2PZE6_GLYSO Uncharacterized protein OS=Glycine soja OX=3848 GN=glysoja_047256 PE=4 SV=1
Glur_chr1.g001900.1	Glur_chr1	1095100	1095432	-	110	non	No_hits	#	#	#	#	#	#	#	#	#	#	#	#	#	#	#	#	#	#	#	0	No_hits	#	#	#	#	#	#	No_hits	#	#	#	#	#	#	No_hits	#	#	#	#	#	#	No_hits
Glur_chr1.g001910.1	Glur_chr1	1097095	1097475	-	126	TE	71139.XP_010068626.1	1.435e-05	52	KOG1075@1|root,KOG1075@2759|Eukaryota	2759|Eukaryota	E	Ribonuclease H protein	-	-	3.1.1.11,3.1.2.22	ko:K01051,ko:K01074	ko00040,ko00062,ko01100,ko01212,ko04142,map00040,map00062,map01100,map01212,map04142	M00081	R01274,R02362	RC00004,RC00014,RC00460,RC00461	ko00000,ko00001,ko00002,ko01000,ko01004	-	-	-	DUF4283,RVT_1,zf-RVT	0	Glyur002825s00035776.1 gene=Glyur002825s00035776	422	6e-45	72	332.283	66.1417	69.2913	No_hits	#	#	#	#	#	#	No_hits	#	#	#	#	#	#	#
Glur_chr1.g001940.1	Glur_chr1	1121434	1121947	-	113	non	No_hits	#	#	#	#	#	#	#	#	#	#	#	#	#	#	#	#	#	#	#	0	No_hits	#	#	#	#	#	#	No_hits	#	#	#	#	#	#	No_hits	#	#	#	#	#	#	No_hits
Glur_chr1.g002050.1	Glur_chr1	1170528	1170818	-	96	non	No_hits	#	#	#	#	#	#	#	#	#	#	#	#	#	#	#	#	#	#	#	0	No_hits	#	#	#	#	#	#	No_hits	#	#	#	#	#	#	No_hits	#	#	#	#	#	#	No_hits
Glur_chr1.g002070.1	Glur_chr1	1175285	1179089	-	100	non	No_hits	#	#	#	#	#	#	#	#	#	#	#	#	#	#	#	#	#	#	#	0	No_hits	#	#	#	#	#	#	No_hits	#	#	#	#	#	#	No_hits	#	#	#	#	#	#	No_hits
Glur_chr1.g002120.1	Glur_chr1	1192451	1193092	+	213	non	3827.XP_004516112.1	7.021e-31	129	COG0515@1|root,2QT3J@2759|Eukaryota,37PH2@33090|Viridiplantae,3G9YM@35493|Streptophyta,4JICV@91835|fabids	35493|Streptophyta	T	Lectin-domain containing receptor kinase	-	GO:0002229,GO:0002239,GO:0005575,GO:0005623,GO:0005886,GO:0006950,GO:0006952,GO:0008150,GO:0009605,GO:0009607,GO:0016020,GO:0043207,GO:0044464,GO:0050896,GO:0051704,GO:0051707,GO:0071944,GO:0098542	1.14.11.33,2.7.11.1	ko:K04730,ko:K10859	ko04010,ko04064,ko04620,ko04624,ko04722,ko05133,ko05140,ko05142,ko05145,ko05152,ko05162,ko05169,map04010,map04064,map04620,map04624,map04722,map05133,map05140,map05142,map05145,map05152,map05162,map05169	M00686	-	-	ko00000,ko00001,ko00002,ko01000,ko01001,ko03400	-	-	-	Lectin_legB,Pkinase,Pkinase_Tyr	0	Glyur000309s00018407.1 gene=Glyur000309s00018407	651	1e-78	83	304.206	63.0841	66.8224	MtrunA17_Chr3g0102451 len=647 chr=MtrunA17Chr3 type=prot gn=MtrunA17Chr3g0102451 strand=+ end=26984611 begin=26982405 def=Putative protein kinase RLK-Pelle-L-LEC family	647	2e-38	51	302.336	42.9907	53.271	AT5G55830.1 | Symbols:LecRK-S.7 | L-type lectin receptor kinase S.7 | Chr5:22594655-22596700 FORWARD LENGTH=681	681	3e-17	35	318.224	27.5701	40.6542	tr|A0A072UWU3|A0A072UWU3_MEDTR Lectin receptor kinase OS=Medicago truncatula OX=3880 GN=25490727 PE=3 SV=1
Glur_chr1.g002230.1	Glur_chr1	1257897	1258241	+	114	TE	3988.XP_002531381.1	2.676e-09	62	KOG1075@1|root,KOG1075@2759|Eukaryota	2759|Eukaryota	E	Ribonuclease H protein	-	-	-	-	-	-	-	-	-	-	-	-	RVT_1,RVT_3	0	Glyur000848s00029423.1 gene=Glyur000848s00029423	1947	2e-17	46	1693.04	37.3913	48.6957	No_hits	#	#	#	#	#	#	No_hits	#	#	#	#	#	#	tr|A0A2K3MP00|A0A2K3MP00_TRIPR Ribonuclease H (Fragment) OS=Trifolium pratense OX=57577 GN=L195_g015671 PE=4 SV=1
Glur_chr1.g002240.1	Glur_chr1	1259244	1259507	-	87	non	No_hits	#	#	#	#	#	#	#	#	#	#	#	#	#	#	#	#	#	#	#	0	No_hits	#	#	#	#	#	#	No_hits	#	#	#	#	#	#	No_hits	#	#	#	#	#	#	No_hits
Glur_chr1.g002270.1	Glur_chr1	1274894	1275220	-	108	non	No_hits	#	#	#	#	#	#	#	#	#	#	#	#	#	#	#	#	#	#	#	0	Glyur000633s00034357.1 gene=Glyur000633s00034357	486	6e-13	37	445.872	33.945	50.4587	No_hits	#	#	#	#	#	#	No_hits	#	#	#	#	#	#	#
Glur_chr1.g002290.1	Glur_chr1	1278583	1279284	-	233	non	No_hits	#	#	#	#	#	#	#	#	#	#	#	#	#	#	#	#	#	#	#	0	Glyur001291s00033698.1 gene=Glyur001291s00033698	1042	2e-63	85	445.299	47.0085	50.8547	MtrunA17_Chr3g0081301 len=394 begin=3296652 gn=MtrunA17Chr3g0081301 strand=+ end=3299026 type=prot chr=MtrunA17Chr3 def=Putative transcription factor interactor and regulator CCHC(Zn) family	394	2e-13	32	168.376	29.4872	42.735	No_hits	#	#	#	#	#	#	tr|A0A371H4U6|A0A371H4U6_MUCPR Uncharacterized protein (Fragment) OS=Mucuna pruriens OX=157652 GN=CR513_19407 PE=4 SV=1
Glur_chr1.g002310.1	Glur_chr1	1282181	1282763	-	141	TE	90675.XP_010451106.1	1.982e-09	64	COG2801@1|root,KOG0017@2759|Eukaryota,383N0@33090|Viridiplantae,3GUXY@35493|Streptophyta,3HYBJ@3699|Brassicales	35493|Streptophyta	L	gag-polypeptide of LTR copia-type	-	-	-	-	-	-	-	-	-	-	-	-	Retrotran_gag_2,Retrotran_gag_3	0	No_hits	#	#	#	#	#	#	No_hits	#	#	#	#	#	#	No_hits	#	#	#	#	#	#	tr|A0A2Z6PM76|A0A2Z6PM76_TRISU Integrase catalytic domain-containing protein OS=Trifolium subterraneum OX=3900 GN=TSUD_402640 PE=4 SV=1
Glur_chr1.g002360.1	Glur_chr1	1320072	1320426	-	91	non	No_hits	#	#	#	#	#	#	#	#	#	#	#	#	#	#	#	#	#	#	#	0	No_hits	#	#	#	#	#	#	No_hits	#	#	#	#	#	#	No_hits	#	#	#	#	#	#	No_hits
Glur_chr1.g002400.1	Glur_chr1	1336340	1337247	-	67	non	No_hits	#	#	#	#	#	#	#	#	#	#	#	#	#	#	#	#	#	#	#	0	No_hits	#	#	#	#	#	#	No_hits	#	#	#	#	#	#	No_hits	#	#	#	#	#	#	No_hits
Glur_chr1.g002410.1	Glur_chr1	1337975	1340861	+	745	non	No_hits	#	#	#	#	#	#	#	#	#	#	#	#	#	#	#	#	#	#	#	0	Glyur000631s00022339.1 gene=Glyur000631s00022339	1018	6e-103	60	136.461	24.2627	26.4075	MtrunA17_Chr7g0226101 len=573 strand=+ end=11228598 gn=MtrunA17Chr7g0226101 begin=11226555 chr=MtrunA17Chr7 type=prot def=putative protein	573	5e-85	46	76.8097	18.6327	24.933	No_hits	#	#	#	#	#	#	tr|A0A1S2YL77|A0A1S2YL77_CICAR uncharacterized protein LOC101492240 OS=Cicer arietinum OX=3827 GN=LOC101492240 PE=4 SV=1
Glur_chr1.g002450.1	Glur_chr1	1366502	1368093	+	326	non	No_hits	#	#	#	#	#	#	#	#	#	#	#	#	#	#	#	#	#	#	#	0	Glyur002035s00038562.1 gene=Glyur002035s00038562	378	5e-11	23	115.596	25.3823	40.9786	No_hits	#	#	#	#	#	#	No_hits	#	#	#	#	#	#	tr|A0A0L9TM86|A0A0L9TM86_PHAAN Uncharacterized protein OS=Phaseolus angularis OX=3914 GN=LR48_Vigan01g122500 PE=4 SV=1
Glur_chr1.g002460.1	Glur_chr1	1368246	1372942	-	227	TE	3827.XP_004513585.1	2.113e-06	57	COG0014@1|root,COG2801@1|root,KOG0017@2759|Eukaryota,KOG4165@2759|Eukaryota	2759|Eukaryota	E	glutamate-5-semialdehyde dehydrogenase activity	P5CS	GO:0003674,GO:0003824,GO:0004350,GO:0006082,GO:0006520,GO:0006560,GO:0006561,GO:0006807,GO:0008150,GO:0008152,GO:0008652,GO:0009058,GO:0009064,GO:0009084,GO:0009987,GO:0016053,GO:0016491,GO:0016620,GO:0016903,GO:0018130,GO:0019752,GO:0043436,GO:0044237,GO:0044238,GO:0044249,GO:0044281,GO:0044283,GO:0046394,GO:0046483,GO:0055114,GO:0071704,GO:1901360,GO:1901362,GO:1901564,GO:1901566,GO:1901576,GO:…	1.2.1.41,2.7.2.11	ko:K12657	ko00330,ko01100,ko01110,ko01230,map00330,map01100,map01110,map01230	M00015	R00239,R03313	RC00002,RC00043,RC00684	ko00000,ko00001,ko00002,ko01000	-	-	-	AA_kinase,Aldedh	0	No_hits	#	#	#	#	#	#	No_hits	#	#	#	#	#	#	No_hits	#	#	#	#	#	#	#
Glur_chr1.g002500.1	Glur_chr1	1409157	1409771	-	204	non	No_hits	#	#	#	#	#	#	#	#	#	#	#	#	#	#	#	#	#	#	#	0	No_hits	#	#	#	#	#	#	No_hits	#	#	#	#	#	#	No_hits	#	#	#	#	#	#	No_hits
Glur_chr1.g002530.1	Glur_chr1	1427703	1428299	-	157	non	No_hits	#	#	#	#	#	#	#	#	#	#	#	#	#	#	#	#	#	#	#	0	No_hits	#	#	#	#	#	#	No_hits	#	#	#	#	#	#	No_hits	#	#	#	#	#	#	No_hits
Glur_chr1.g002640.1	Glur_chr1	1529544	1529774	-	76	non	3880.AES75074	8.46e-31	122	COG1028@1|root,KOG0725@2759|Eukaryota,37S51@33090|Viridiplantae,3GBU0@35493|Streptophyta,4JKG4@91835|fabids	35493|Streptophyta	Q	Dehydrogenase	-	-	-	-	-	-	-	-	-	-	-	-	adh_short_C2	0	Glyur004226s00045357.1 gene=Glyur004226s00045357	267	3e-39	82	346.753	80.5195	88.3117	MtrunA17_Chr6g0459331 len=264 type=prot chr=MtrunA17Chr6 begin=8553255 strand=- end=8557846 gn=MtrunA17Chr6g0459331 def=Putative oxidoreductase	264	2e-37	76	342.857	75.3247	88.3117	AT2G47140.1 | Symbols:AtSDR5,SDR5 | short-chain dehydrogenase reductase 5 | Chr2:19350970-19352059 REVERSE LENGTH=257	257	6e-17	52	333.766	42.8571	59.7403	tr|G7KNQ1|G7KNQ1_MEDTR Putative oxidoreductase OS=Medicago truncatula OX=3880 GN=11412528 PE=4 SV=1
Glur_chr1.g002660.1	Glur_chr1	1567333	1568317	-	111	non	No_hits	#	#	#	#	#	#	#	#	#	#	#	#	#	#	#	#	#	#	#	0	No_hits	#	#	#	#	#	#	No_hits	#	#	#	#	#	#	No_hits	#	#	#	#	#	#	No_hits
Glur_chr1.g002790.1	Glur_chr1	1629584	1630366	+	179	non	No_hits	#	#	#	#	#	#	#	#	#	#	#	#	#	#	#	#	#	#	#	0	Glyur001035s00038243.1 gene=Glyur001035s00038243	179	7e-131	100	99.4444	99.4444	99.4444	MtrunA17_Chr8g0346811 len=402 strand=+ end=9833938 gn=MtrunA17Chr8g0346811 begin=9831085 chr=MtrunA17Chr8 type=prot def=putative protein	402	2e-50	54	223.333	50.5556	63.3333	No_hits	#	#	#	#	#	#	tr|A0A1S2YVQ7|A0A1S2YVQ7_CICAR uncharacterized protein LOC101494013 OS=Cicer arietinum OX=3827 GN=LOC101494013 PE=4 SV=1
Glur_chr1.g002810.1	Glur_chr1	1635763	1636101	-	112	non	No_hits	#	#	#	#	#	#	#	#	#	#	#	#	#	#	#	#	#	#	#	0	No_hits	#	#	#	#	#	#	No_hits	#	#	#	#	#	#	No_hits	#	#	#	#	#	#	No_hits
Glur_chr1.g002840.1	Glur_chr1	1655881	1656383	+	134	non	No_hits	#	#	#	#	#	#	#	#	#	#	#	#	#	#	#	#	#	#	#	0	Glyur001035s00038241.1 gene=Glyur001035s00038241	183	3e-90	96	135.556	94.8148	96.2963	MtrunA17_Chr2g0285481 len=324 begin=5974538 strand=- gn=MtrunA17Chr2g0285481 end=5976258 type=prot chr=MtrunA17Chr2 def=Putative Myb/SANT-like domain-containing protein	324	8e-25	41	240	34.8148	53.3333	AT5G05800.5 | Symbols:no symbol available | no full name available | Chr5:1743234-1744751 REVERSE LENGTH=449	449	8e-20	39	332.593	28.8889	45.9259	tr|A0A1S2Y661|A0A1S2Y661_CICAR L10-interacting MYB domain-containing protein-like OS=Cicer arietinum OX=3827 GN=LOC101514034 PE=4 SV=1
Glur_chr1.g002850.1	Glur_chr1	1656627	1656932	+	101	non	No_hits	#	#	#	#	#	#	#	#	#	#	#	#	#	#	#	#	#	#	#	0	Glyur001648s00038829.1 gene=Glyur001648s00038829	300	4e-64	92	294.118	91.1765	93.1373	No_hits	#	#	#	#	#	#	No_hits	#	#	#	#	#	#	tr|A0A834WPA0|A0A834WPA0_9FABA Protein ANTAGONIST OF LIKE HETEROCHROMATIN PROTEIN 1-like OS=Senna tora OX=362788 GN=G2W53_017745 PE=4 SV=1
Glur_chr1.g002880.1	Glur_chr1	1684560	1684946	-	128	non	No_hits	#	#	#	#	#	#	#	#	#	#	#	#	#	#	#	#	#	#	#	0	No_hits	#	#	#	#	#	#	No_hits	#	#	#	#	#	#	No_hits	#	#	#	#	#	#	No_hits
Glur_chr1.g002900.1	Glur_chr1	1729689	1730123	+	144	non	38727.Pavir.Ga00019.1.p	3.604e-63	219	28PQ2@1|root,2QWCA@2759|Eukaryota,37NA7@33090|Viridiplantae,3GAAP@35493|Streptophyta,3M5FN@4447|Liliopsida,3ITCQ@38820|Poales	35493|Streptophyta	S	hAT family C-terminal dimerisation region	-	-	-	-	-	-	-	-	-	-	-	-	DUF4371,Dimer_Tnp_hAT	0	Glyur000404s00017730.1 gene=Glyur000404s00017730	274	6e-16	35	188.966	34.4828	54.4828	MtrunA17_Chr7g0214311 len=319 strand=- gn=MtrunA17Chr7g0214311 end=433844 begin=418970 chr=MtrunA17Chr7 type=prot def=Putative ribonuclease H-like superfamily	319	2e-61	59	220	58.6207	79.3103	AT1G19260.1 | Symbols:LOH3 | | Chr1:6657260-6659569 REVERSE LENGTH=769	769	2e-44	52	530.345	51.7241	74.4828	tr|A0A151TCF7|A0A151TCF7_CAJCA Zinc finger MYM-type protein 1 OS=Cajanus cajan OX=3821 GN=KK1_019346 PE=4 SV=1
Glur_chr1.g002910.1	Glur_chr1	1736749	1737039	-	96	non	No_hits	#	#	#	#	#	#	#	#	#	#	#	#	#	#	#	#	#	#	#	0	No_hits	#	#	#	#	#	#	No_hits	#	#	#	#	#	#	No_hits	#	#	#	#	#	#	No_hits
Glur_chr1.g002920.1	Glur_chr1	1745803	1746033	-	76	non	No_hits	#	#	#	#	#	#	#	#	#	#	#	#	#	#	#	#	#	#	#	0	No_hits	#	#	#	#	#	#	No_hits	#	#	#	#	#	#	No_hits	#	#	#	#	#	#	No_hits
Glur_chr1.g002990.1	Glur_chr1	1782918	1783870	+	131	non	3847.GLYMA02G14495.1	1.383e-06	55	COG2352@1|root,2QPVS@2759|Eukaryota,37M42@33090|Viridiplantae,3GG6T@35493|Streptophyta,4JH6E@91835|fabids	35493|Streptophyta	C	Phosphoenolpyruvate carboxylase	PPC4	GO:0003674,GO:0003824,GO:0004611,GO:0005575,GO:0005622,GO:0005623,GO:0005737,GO:0005829,GO:0006082,GO:0006091,GO:0006099,GO:0006101,GO:0008150,GO:0008152,GO:0008964,GO:0009060,GO:0009987,GO:0015980,GO:0016829,GO:0016830,GO:0016831,GO:0016999,GO:0017144,GO:0019752,GO:0043436,GO:0044237,GO:0044238,GO:0044281,GO:0044424,GO:0044444,GO:0044464,GO:0045333,GO:0055114,GO:0071704,GO:0072350	4.1.1.31	ko:K01595	ko00620,ko00680,ko00710,ko00720,ko01100,ko01120,ko01200,map00620,map00680,map00710,map00720,map01100,map01120,map01200	M00168,M00170,M00171,M00172,M00173,M00346,M00374	R00345	RC02741	ko00000,ko00001,ko00002,ko01000	-	-	-	PEPcase	0	Glyur001705s00034729.1 gene=Glyur001705s00034729	1472	4e-12	60	1115.15	18.9394	25	No_hits	#	#	#	#	#	#	No_hits	#	#	#	#	#	#	#
Glur_chr1.g003010.1	Glur_chr1	1808000	1808299	+	99	non	3827.XP_004509800.1	2.947e-17	84	29TGJ@1|root,2RXGK@2759|Eukaryota,37U5A@33090|Viridiplantae,3GIFA@35493|Streptophyta,4JQD8@91835|fabids	35493|Streptophyta	S	Protein of unknown function (DUF1645)	-	-	-	-	-	-	-	-	-	-	-	-	DUF1645	0	Glyur001949s00043632.1 gene=Glyur001949s00043632	111	6e-68	100	111	99	99	MtrunA17_Chr8g0365451 len=305 type=prot chr=MtrunA17Chr8 begin=29643486 gn=MtrunA17Chr8g0365451 strand=- end=29644403 def=putative protein	305	5e-15	39	305	35	53	No_hits	#	#	#	#	#	#	tr|A0A371FKI5|A0A371FKI5_MUCPR Uncharacterized protein (Fragment) OS=Mucuna pruriens OX=157652 GN=CR513_40965 PE=4 SV=1
Glur_chr1.g003030.1	Glur_chr1	1815189	1815569	+	126	non	No_hits	#	#	#	#	#	#	#	#	#	#	#	#	#	#	#	#	#	#	#	0	No_hits	#	#	#	#	#	#	No_hits	#	#	#	#	#	#	No_hits	#	#	#	#	#	#	No_hits
Glur_chr1.g003040.1	Glur_chr1	1822955	1823236	-	93	TE	29730.Gorai.010G113500.1	4.458e-10	63	2DPQX@1|root,2S6A3@2759|Eukaryota,37W15@33090|Viridiplantae,3GQ9B@35493|Streptophyta	35493|Streptophyta	S	gag-polypeptide of LTR copia-type	-	-	-	-	-	-	-	-	-	-	-	-	Retrotran_gag_2	0	No_hits	#	#	#	#	#	#	MtrunA17_Chr7g0229241 len=1291 begin=16507421 strand=- gn=MtrunA17Chr7g0229241 end=16511296 type=prot chr=MtrunA17Chr7 def=Putative RNA-directed DNA polymerase	1291	2e-14	51	1373.4	30.8511	43.617	No_hits	#	#	#	#	#	#	tr|A0A1R3JQF5|A0A1R3JQF5_COCAP Uncharacterized protein OS=Corchorus capsularis OX=210143 GN=CCACVL1_04694 PE=4 SV=1
Glur_chr1.g003050.1	Glur_chr1	1823435	1823756	+	71	non	No_hits	#	#	#	#	#	#	#	#	#	#	#	#	#	#	#	#	#	#	#	0	No_hits	#	#	#	#	#	#	No_hits	#	#	#	#	#	#	No_hits	#	#	#	#	#	#	No_hits
Glur_chr1.g003120.1	Glur_chr1	1865856	1866227	+	123	non	No_hits	#	#	#	#	#	#	#	#	#	#	#	#	#	#	#	#	#	#	#	0	Glyur001291s00033698.1 gene=Glyur001291s00033698	1042	8e-51	80	840.323	79.8387	91.9355	No_hits	#	#	#	#	#	#	No_hits	#	#	#	#	#	#	No_hits
Glur_chr1.g003150.1	Glur_chr1	1899795	1902963	+	908	non	3847.GLYMA02G00300.1	1.073e-286	906	2CMGX@1|root,2QQB8@2759|Eukaryota,37REV@33090|Viridiplantae,3GFBZ@35493|Streptophyta,4JTK5@91835|fabids	35493|Streptophyta	S	protein FAR1-RELATED SEQUENCE	-	-	-	-	-	-	-	-	-	-	-	-	FAR1,MULE	0	Glyur000670s00020746.1 gene=Glyur000670s00020746	1072	0	48	117.932	47.4147	61.7162	MtrunA17_Chr4g0075451 len=250 end=63703428 strand=+ gn=MtrunA17Chr4g0075451 begin=63701671 chr=MtrunA17Chr4 type=prot def=Putative MULE transposase domain, FHY3/FAR1 family	250	3e-52	44	27.5028	10.011	14.3014	AT4G38180.1 | Symbols:FRS5 | FAR1-related sequence 5 | Chr4:17906702-17909404 REVERSE LENGTH=788	788	1e-16	26	86.6887	7.92079	12.9813	tr|A0A371GCN5|A0A371GCN5_MUCPR OTU domain-containing protein (Fragment) OS=Mucuna pruriens OX=157652 GN=CR513_30119 PE=4 SV=1
Glur_chr1.g003210.1	Glur_chr1	1967192	1967509	+	105	non	No_hits	#	#	#	#	#	#	#	#	#	#	#	#	#	#	#	#	#	#	#	0	Glyur001842s00036005.1 gene=Glyur001842s00036005	675	2e-37	83	636.792	58.4906	61.3208	MtrunA17_Chr7g0242031 len=502 chr=MtrunA17Chr7 type=prot strand=+ end=31614987 gn=MtrunA17Chr7g0242031 begin=31610809 def=putative protein	502	5e-23	44	473.585	37.7358	58.4906	No_hits	#	#	#	#	#	#	tr|A0A2K3LMG7|A0A2K3LMG7_TRIPR DUF4218 domain-containing protein (Fragment) OS=Trifolium pratense OX=57577 GN=L195_g035718 PE=4 SV=1
Glur_chr1.g003290.1	Glur_chr1	2049858	2050814	+	318	non	No_hits	#	#	#	#	#	#	#	#	#	#	#	#	#	#	#	#	#	#	#	0	Glyur001291s00033698.1 gene=Glyur001291s00033698	1042	3e-87	78	326.646	53.2915	58.9342	MtrunA17_Chr3g0081301 len=394 begin=3296652 gn=MtrunA17Chr3g0081301 strand=+ end=3299026 type=prot chr=MtrunA17Chr3 def=Putative transcription factor interactor and regulator CCHC(Zn) family	394	2e-13	28	123.511	27.5862	42.3197	No_hits	#	#	#	#	#	#	tr|A0A0R0HGG0|A0A0R0HGG0_SOYBN Uncharacterized protein OS=Glycine max OX=3847 GN=GLYMA_12G162000 PE=4 SV=1
Glur_chr1.g003330.1	Glur_chr1	2085965	2086522	+	153	non	No_hits	#	#	#	#	#	#	#	#	#	#	#	#	#	#	#	#	#	#	#	0	No_hits	#	#	#	#	#	#	No_hits	#	#	#	#	#	#	No_hits	#	#	#	#	#	#	No_hits
Glur_chr1.g003380.1	Glur_chr1	2132836	2133374	+	131	non	No_hits	#	#	#	#	#	#	#	#	#	#	#	#	#	#	#	#	#	#	#	0	Glyur001270s00037872.1 gene=Glyur001270s00037872	527	2e-18	36	399.242	39.3939	53.0303	No_hits	#	#	#	#	#	#	No_hits	#	#	#	#	#	#	No_hits
Glur_chr1.g003570.1	Glur_chr1	2290357	2290785	-	142	non	No_hits	#	#	#	#	#	#	#	#	#	#	#	#	#	#	#	#	#	#	#	0	No_hits	#	#	#	#	#	#	No_hits	#	#	#	#	#	#	No_hits	#	#	#	#	#	#	No_hits
Glur_chr1.g003620.1	Glur_chr1	2319251	2320150	+	135	non	No_hits	#	#	#	#	#	#	#	#	#	#	#	#	#	#	#	#	#	#	#	0	Glyur008107s00043719.1 gene=Glyur008107s00043719	234	2e-54	83	172.059	62.5	67.6471	No_hits	#	#	#	#	#	#	No_hits	#	#	#	#	#	#	No_hits
Glur_chr1.g003730.1	Glur_chr1	2430867	2431304	-	145	non	No_hits	#	#	#	#	#	#	#	#	#	#	#	#	#	#	#	#	#	#	#	0	Glyur001046s00037758.1 gene=Glyur001046s00037758	327	4e-70	97	223.973	68.4932	68.4932	MtrunA17_Chr4g0047441 len=135 type=prot chr=MtrunA17Chr4 begin=43454640 end=43455783 strand=- gn=MtrunA17Chr4g0047441 def=Putative rubber elongation factor	135	1e-49	60	92.4658	54.1096	64.3836	AT3G05500.1 | Symbols:SRP3,LDAP3 | small rubber particle protein3,LD-associated protein 3 | Chr3:1593540-1594802 FORWARD LENGTH=246	246	1e-32	37	168.493	45.2055	63.6986	tr|G7ZZ92|G7ZZ92_MEDTR Putative rubber elongation factor OS=Medicago truncatula OX=3880 GN=25493176 PE=3 SV=1
Glur_chr1.g003770.1	Glur_chr1	2442188	2444136	+	115	non	No_hits	#	#	#	#	#	#	#	#	#	#	#	#	#	#	#	#	#	#	#	0	No_hits	#	#	#	#	#	#	No_hits	#	#	#	#	#	#	No_hits	#	#	#	#	#	#	No_hits
Glur_chr1.g003780.1	Glur_chr1	2451512	2452114	-	174	non	No_hits	#	#	#	#	#	#	#	#	#	#	#	#	#	#	#	#	#	#	#	0	Glyur000463s00026766.1 gene=Glyur000463s00026766	806	3e-84	73	460.571	83.4286	88.5714	No_hits	#	#	#	#	#	#	No_hits	#	#	#	#	#	#	No_hits
Glur_chr1.g003820.1	Glur_chr1	2458282	2463424	+	290	non	3880.AES84533	3.505e-42	166	2ATN8@1|root,2RZSB@2759|Eukaryota,37UZS@33090|Viridiplantae,3GIST@35493|Streptophyta,4JPM9@91835|fabids	35493|Streptophyta	-	-	-	-	-	-	-	-	-	-	-	-	-	-	-	0	Glyur001046s00037756.1 gene=Glyur001046s00037756	103	9e-48	86	35.3952	26.4605	26.4605	MtrunA17_Chr4g0047471 len=188 begin=43466703 strand=+ gn=MtrunA17Chr4g0047471 end=43470227 type=prot chr=MtrunA17Chr4 def=putative protein	188	4e-41	74	64.6048	23.3677	25.0859	AT4G21720.3 | Symbols:no symbol available | no full name available | Chr4:11543762-11544274 FORWARD LENGTH=107	107	9e-25	68	36.7698	13.7457	17.5258	tr|A0A2K3N9W5|A0A2K3N9W5_TRIPR Uncharacterized protein OS=Trifolium pratense OX=57577 GN=L195_g023092 PE=4 SV=1
Glur_chr1.g003860.1	Glur_chr1	2472089	2472448	-	119	non	No_hits	#	#	#	#	#	#	#	#	#	#	#	#	#	#	#	#	#	#	#	0	Glyur002208s00038614.1 gene=Glyur002208s00038614	1154	2e-30	80	961.667	40.8333	46.6667	MtrunA17_Chr7g0226101 len=573 strand=+ end=11228598 gn=MtrunA17Chr7g0226101 begin=11226555 chr=MtrunA17Chr7 type=prot def=putative protein	573	2e-38	58	477.5	50	65	No_hits	#	#	#	#	#	#	tr|A0A2K3LMG7|A0A2K3LMG7_TRIPR DUF4218 domain-containing protein (Fragment) OS=Trifolium pratense OX=57577 GN=L195_g035718 PE=4 SV=1
Glur_chr1.g003890.1	Glur_chr1	2496961	2498568	-	99	non	3880.AES70523	1.209e-14	77	COG1599@1|root,KOG0851@2759|Eukaryota	2759|Eukaryota	L	DNA recombination	-	-	-	ko:K07466	ko03030,ko03420,ko03430,ko03440,ko03460,map03030,map03420,map03430,map03440,map03460	M00288	-	-	ko00000,ko00001,ko00002,ko03000,ko03032,ko03400	-	-	-	DUF223,Rep_fac-A_C	0	Glyur001703s00042515.1 gene=Glyur001703s00042515	224	3e-24	65	224	49	56	No_hits	#	#	#	#	#	#	No_hits	#	#	#	#	#	#	#
Glur_chr1.g003960.1	Glur_chr1	2524307	2524597	+	96	non	4006.Lus10017240	2.317e-12	70	COG5580@1|root,KOG2936@2759|Eukaryota,37KPG@33090|Viridiplantae,3GG7A@35493|Streptophyta,4JIR0@91835|fabids	35493|Streptophyta	O	Activator of 90 kDa heat shock protein	-	GO:0001671,GO:0003674,GO:0005488,GO:0005515,GO:0005575,GO:0005622,GO:0005623,GO:0005737,GO:0005829,GO:0008047,GO:0008150,GO:0030234,GO:0031072,GO:0032781,GO:0043085,GO:0043462,GO:0044093,GO:0044424,GO:0044444,GO:0044464,GO:0050790,GO:0051087,GO:0051336,GO:0051345,GO:0051879,GO:0060589,GO:0060590,GO:0065007,GO:0065009,GO:0098772	-	-	-	-	-	-	-	-	-	-	AHSA1,Aha1_N	0	Glyur000024s00006608.1 gene=Glyur000024s00006608	331	5e-18	62	341.237	37.1134	44.3299	MtrunA17_Chr1g0175701 len=344 strand=- gn=MtrunA17Chr1g0175701 end=27160394 begin=27157015 chr=MtrunA17Chr1 type=prot def=Putative activator of Hsp90 ATPase 1, START-like domain superfamily, activator of Hsp90 ATPase, Aha1	344	5e-12	53	354.639	31.9588	42.268	AT3G12050.2 | Symbols:no symbol available | no full name available | Chr3:3839289-3841303 FORWARD LENGTH=321	321	4e-13	50	330.928	29.8969	44.3299	#
Glur_chr1.g003970.1	Glur_chr1	2531515	2531814	+	99	non	No_hits	#	#	#	#	#	#	#	#	#	#	#	#	#	#	#	#	#	#	#	0	No_hits	#	#	#	#	#	#	No_hits	#	#	#	#	#	#	No_hits	#	#	#	#	#	#	No_hits
Glur_chr1.g003990.1	Glur_chr1	2553438	2553665	-	75	non	No_hits	#	#	#	#	#	#	#	#	#	#	#	#	#	#	#	#	#	#	#	0	Glyur000633s00034357.1 gene=Glyur000633s00034357	486	9e-11	43	639.474	39.4737	57.8947	No_hits	#	#	#	#	#	#	No_hits	#	#	#	#	#	#	No_hits
Glur_chr1.g004020.1	Glur_chr1	2557000	2557305	-	101	non	No_hits	#	#	#	#	#	#	#	#	#	#	#	#	#	#	#	#	#	#	#	0	Glyur001291s00033698.1 gene=Glyur001291s00033698	1042	1e-17	52	1021.57	50	55.8824	No_hits	#	#	#	#	#	#	No_hits	#	#	#	#	#	#	#
Glur_chr1.g004040.1	Glur_chr1	2564375	2564773	-	132	non	No_hits	#	#	#	#	#	#	#	#	#	#	#	#	#	#	#	#	#	#	#	0	Glyur000051s00003430.1 gene=Glyur000051s00003430	138	3e-55	83	103.759	76.6917	77.4436	No_hits	#	#	#	#	#	#	No_hits	#	#	#	#	#	#	No_hits
Glur_chr1.g004070.1	Glur_chr1	2572448	2572879	-	143	non	No_hits	#	#	#	#	#	#	#	#	#	#	#	#	#	#	#	#	#	#	#	0	Glyur001291s00033698.1 gene=Glyur001291s00033698	1042	2e-36	67	723.611	59.0278	66.6667	MtrunA17_Chr7g0224661 len=360 begin=9980843 gn=MtNCR497 strand=- end=9988846 type=prot chr=MtrunA17Chr7 def=Nodule-specific Cysteine-Rich peptide	360	4e-13	39	250	25.6944	38.1944	No_hits	#	#	#	#	#	#	tr|K7KP22|K7KP22_SOYBN CCHC-type domain-containing protein OS=Glycine max OX=3847 GN=GLYMA_05G075300 PE=4 SV=1
Glur_chr1.g004130.1	Glur_chr1	2614313	2615275	+	235	non	3880.AES66596	1.12e-71	248	2B7SH@1|root,2S0Q6@2759|Eukaryota,37V0U@33090|Viridiplantae,3GITW@35493|Streptophyta	35493|Streptophyta	S	Encoded by	-	-	-	-	-	-	-	-	-	-	-	-	Myb_DNA-bind_3	0	Glyur003154s00036928.1 gene=Glyur003154s00036928	307	2e-45	52	130.085	28.3898	38.1356	MtrunA17_Chr8g0360141 len=301 type=prot chr=MtrunA17Chr8 begin=24147212 gn=MtrunA17Chr8g0360141 strand=+ end=24148776 def=Putative Myb/SANT-like domain-containing protein	301	7e-47	47	127.542	34.7458	44.0678	AT2G24960.2 | Symbols:no symbol available | no full name available | Chr2:10617263-10620034 FORWARD LENGTH=774	774	1e-18	27	327.966	18.2203	37.2881	tr|G7ITH8|G7ITH8_MEDTR Myb/SANT-like DNA-binding domain protein OS=Medicago truncatula OX=3880 GN=MTR_2g076190 PE=4 SV=1
Glur_chr1.g004190.1	Glur_chr1	2647829	2648116	+	95	non	No_hits	#	#	#	#	#	#	#	#	#	#	#	#	#	#	#	#	#	#	#	0	No_hits	#	#	#	#	#	#	No_hits	#	#	#	#	#	#	No_hits	#	#	#	#	#	#	No_hits
Glur_chr1.g004350.1	Glur_chr1	2774344	2774963	-	160	non	No_hits	#	#	#	#	#	#	#	#	#	#	#	#	#	#	#	#	#	#	#	0	No_hits	#	#	#	#	#	#	No_hits	#	#	#	#	#	#	No_hits	#	#	#	#	#	#	No_hits
Glur_chr1.g004360.1	Glur_chr1	2775152	2775646	+	164	non	No_hits	#	#	#	#	#	#	#	#	#	#	#	#	#	#	#	#	#	#	#	0	No_hits	#	#	#	#	#	#	No_hits	#	#	#	#	#	#	No_hits	#	#	#	#	#	#	No_hits
Glur_chr1.g004380.1	Glur_chr1	2792947	2793969	-	159	non	No_hits	#	#	#	#	#	#	#	#	#	#	#	#	#	#	#	#	#	#	#	0	No_hits	#	#	#	#	#	#	No_hits	#	#	#	#	#	#	No_hits	#	#	#	#	#	#	#
Glur_chr1.g004430.1	Glur_chr1	2839265	2839748	-	128	non	No_hits	#	#	#	#	#	#	#	#	#	#	#	#	#	#	#	#	#	#	#	0	No_hits	#	#	#	#	#	#	No_hits	#	#	#	#	#	#	No_hits	#	#	#	#	#	#	No_hits
Glur_chr1.g004470.1	Glur_chr1	2878686	2879498	-	270	non	No_hits	#	#	#	#	#	#	#	#	#	#	#	#	#	#	#	#	#	#	#	0	Glyur000130s00006921.1 gene=Glyur000130s00006921	551	2e-112	68	203.321	64.2066	68.6347	MtrunA17_Chr5g0413371 len=636 end=14599621 strand=+ gn=MtrunA17Chr5g0413371 begin=14593446 chr=MtrunA17Chr5 type=prot def=Putative transcription factor interactor and regulator CCHC(Zn) family	636	3e-109	62	234.686	60.1476	71.9557	No_hits	#	#	#	#	#	#	tr|A0A2K3M6A3|A0A2K3M6A3_TRIPR DBD_Tnp_Mut domain-containing protein (Fragment) OS=Trifolium pratense OX=57577 GN=L195_g042400 PE=4 SV=1
Glur_chr1.g004500.1	Glur_chr1	2892127	2892540	+	137	non	29760.VIT_00s0199g00140.t01	6.937e-36	140	COG5040@1|root,KOG1075@1|root,KOG0841@2759|Eukaryota,KOG1075@2759|Eukaryota,37ZQ4@33090|Viridiplantae,3GNQK@35493|Streptophyta	35493|Streptophyta	T	Domain of unknown function (DUF4283)	-	-	-	-	-	-	-	-	-	-	-	-	DUF4283,zf-CCHC_4	0	Glyur001435s00032602.1 gene=Glyur001435s00032602	405	2e-62	69	293.478	60.8696	76.087	MtrunA17_Chr1g0162531 len=401 gn=MtrunA17Chr1g0162531 strand=- end=12412765 begin=12409592 chr=MtrunA17Chr1 type=prot def=Putative transcription factor interactor and regulator CCHC(Zn) family	401	4e-38	48	290.58	42.7536	57.2464	No_hits	#	#	#	#	#	#	tr|A0A392N6D1|A0A392N6D1_9FABA Uncharacterized protein (Fragment) OS=Trifolium medium OX=97028 GN=A2U01_0015670 PE=4 SV=1
Glur_chr1.g004540.1	Glur_chr1	2906645	2906971	-	108	non	No_hits	#	#	#	#	#	#	#	#	#	#	#	#	#	#	#	#	#	#	#	0	No_hits	#	#	#	#	#	#	No_hits	#	#	#	#	#	#	No_hits	#	#	#	#	#	#	No_hits
Glur_chr1.g004550.1	Glur_chr1	2908322	2909398	+	358	non	No_hits	#	#	#	#	#	#	#	#	#	#	#	#	#	#	#	#	#	#	#	0	Glyur000631s00022339.1 gene=Glyur000631s00022339	1018	6e-42	42	283.565	25.0696	35.6546	MtrunA17_Chr8g0393091 len=1075 type=prot chr=MtrunA17Chr8 begin=49484292 strand=+ end=49489046 gn=MtrunA17Chr8g0393091 def=Putative Transposase-associated domain-containing protein	1075	0	75	299.443	75.2089	87.1866	No_hits	#	#	#	#	#	#	tr|A0A396GWQ9|A0A396GWQ9_MEDTR Putative Transposase-associated domain-containing protein OS=Medicago truncatula OX=3880 GN=MtrunA17_Chr8g0393091 PE=4 SV=1
Glur_chr1.g004610.1	Glur_chr1	2960247	2961071	-	274	non	No_hits	#	#	#	#	#	#	#	#	#	#	#	#	#	#	#	#	#	#	#	0	Glyur001291s00033698.1 gene=Glyur001291s00033698	1042	1e-65	77	378.909	49.0909	55.6364	MtrunA17_Chr3g0081301 len=394 begin=3296652 gn=MtrunA17Chr3g0081301 strand=+ end=3299026 type=prot chr=MtrunA17Chr3 def=Putative transcription factor interactor and regulator CCHC(Zn) family	394	1e-16	33	143.273	25.0909	36.3636	No_hits	#	#	#	#	#	#	tr|A0A0R0HGG0|A0A0R0HGG0_SOYBN Uncharacterized protein OS=Glycine max OX=3847 GN=GLYMA_12G162000 PE=4 SV=1
Glur_chr1.g004740.1	Glur_chr1	3027822	3028106	+	94	non	No_hits	#	#	#	#	#	#	#	#	#	#	#	#	#	#	#	#	#	#	#	0	No_hits	#	#	#	#	#	#	No_hits	#	#	#	#	#	#	No_hits	#	#	#	#	#	#	No_hits
Glur_chr1.g004750.1	Glur_chr1	3028145	3028627	+	160	non	No_hits	#	#	#	#	#	#	#	#	#	#	#	#	#	#	#	#	#	#	#	0	No_hits	#	#	#	#	#	#	MtrunA17_Chr5g0407191 len=315 chr=MtrunA17Chr5 type=prot gn=MtrunA17Chr5g0407191 strand=+ end=9835415 begin=9834275 def=Putative protein-serine/threonine phosphatase	315	7e-11	27	195.652	26.087	45.3416	No_hits	#	#	#	#	#	#	tr|A0A8B8KET2|A0A8B8KET2_ABRPR uncharacterized protein LOC113855058 OS=Abrus precatorius OX=3816 GN=LOC113855058 PE=4 SV=1
Glur_chr1.g004770.1	Glur_chr1	3033849	3034172	-	107	non	No_hits	#	#	#	#	#	#	#	#	#	#	#	#	#	#	#	#	#	#	#	0	Glyur004452s00044933.1 gene=Glyur004452s00044933	491	1e-45	68	454.63	65.7407	78.7037	No_hits	#	#	#	#	#	#	No_hits	#	#	#	#	#	#	tr|A0A2Z6MVY9|A0A2Z6MVY9_TRISU RRM domain-containing protein OS=Trifolium subterraneum OX=3900 GN=TSUD_383990 PE=4 SV=1
Glur_chr1.g004820.1	Glur_chr1	3041911	3042165	-	84	non	3847.GLYMA13G34685.1	3.866e-17	83	2EAG3@1|root,2SGPZ@2759|Eukaryota,37XH6@33090|Viridiplantae,3GMK5@35493|Streptophyta,4JR66@91835|fabids	35493|Streptophyta	-	-	-	-	-	-	-	-	-	-	-	-	-	-	-	0	Glyur002445s00041852.1 gene=Glyur002445s00041852	65	7e-39	77	76.4706	76.4706	76.4706	MtrunA17_Chr8g0360491 len=82 type=prot chr=MtrunA17Chr8 begin=24710466 gn=MtCLE53 strand=+ end=24711070 def=CLAVATA3/Endosperm Surrounding Region-related (CLE) family	82	9e-25	54	96.4706	52.9412	71.7647	No_hits	#	#	#	#	#	#	tr|A0A0B2P7K0|A0A0B2P7K0_GLYSO Uncharacterized protein OS=Glycine soja OX=3848 GN=D0Y65_015516 PE=3 SV=1
Glur_chr1.g004840.1	Glur_chr1	3050212	3050865	-	217	non	No_hits	#	#	#	#	#	#	#	#	#	#	#	#	#	#	#	#	#	#	#	0	No_hits	#	#	#	#	#	#	No_hits	#	#	#	#	#	#	No_hits	#	#	#	#	#	#	No_hits
Glur_chr1.g004850.1	Glur_chr1	3050899	3051171	-	90	non	3880.AES80401	9.178e-24	102	COG0590@1|root,KOG1018@2759|Eukaryota,37JAQ@33090|Viridiplantae,3GE1V@35493|Streptophyta,4JMJM@91835|fabids	35493|Streptophyta	F	riboflavin biosynthesis protein	-	GO:0003674,GO:0003824,GO:0004159,GO:0005575,GO:0005622,GO:0005623,GO:0005737,GO:0006139,GO:0006725,GO:0006807,GO:0008150,GO:0008152,GO:0009451,GO:0009507,GO:0009536,GO:0009987,GO:0016070,GO:0016491,GO:0016627,GO:0016628,GO:0016787,GO:0016798,GO:0016799,GO:0034641,GO:0043170,GO:0043226,GO:0043227,GO:0043229,GO:0043231,GO:0043412,GO:0044237,GO:0044238,GO:0044424,GO:0044444,GO:0044464,GO:0046483,GO:…	1.1.1.193,3.5.4.26	ko:K11752	ko00740,ko01100,ko01110,ko02024,map00740,map01100,map01110,map02024	M00125	R03458,R03459	RC00204,RC00933	ko00000,ko00001,ko00002,ko01000	-	-	-	DUF1768,RibD_C,dCMP_cyt_deam_1	0	Glyur001976s00037554.1 gene=Glyur001976s00037554	305	1e-26	65	335.165	48.3516	53.8462	MtrunA17_Chr5g0445061 len=185 type=prot chr=MtrunA17Chr5 begin=42297664 end=42298221 strand=+ gn=MtrunA17Chr5g0445061 def=putative protein	185	2e-25	45	203.297	43.956	62.6374	No_hits	#	#	#	#	#	#	tr|A0A392RVZ7|A0A392RVZ7_9FABA Swarming motility protein ybiA (Fragment) OS=Trifolium medium OX=97028 PE=4 SV=1
Glur_chr1.g004860.1	Glur_chr1	3053226	3054191	-	155	non	No_hits	#	#	#	#	#	#	#	#	#	#	#	#	#	#	#	#	#	#	#	0	Glyur002208s00038614.1 gene=Glyur002208s00038614	1154	6e-27	71	739.744	29.4872	35.2564	MtrunA17_Chr7g0226101 len=573 strand=+ end=11228598 gn=MtrunA17Chr7g0226101 begin=11226555 chr=MtrunA17Chr7 type=prot def=putative protein	573	4e-34	46	367.308	38.4615	53.8462	No_hits	#	#	#	#	#	#	tr|A0A1S3UJW3|A0A1S3UJW3_VIGRR uncharacterized protein LOC106766082 OS=Vigna radiata var. radiata OX=3916 GN=LOC106766082 PE=4 SV=1
Glur_chr1.g004900.1	Glur_chr1	3080305	3081066	+	253	TE	3694.POPTR_0011s02340.1	9.524e-07	59	2DZMM@1|root,2S74U@2759|Eukaryota	2759|Eukaryota	S	gag-polypeptide of LTR copia-type	-	-	-	-	-	-	-	-	-	-	-	-	Retrotran_gag_2,zf-CCHC	0	Glyur001291s00033698.1 gene=Glyur001291s00033698	1042	2e-62	81	410.236	42.9134	47.6378	MtrunA17_Chr3g0081301 len=394 begin=3296652 gn=MtrunA17Chr3g0081301 strand=+ end=3299026 type=prot chr=MtrunA17Chr3 def=Putative transcription factor interactor and regulator CCHC(Zn) family	394	2e-12	31	155.118	26.378	39.3701	No_hits	#	#	#	#	#	#	tr|A0A151T3W8|A0A151T3W8_CAJCA CCHC-type domain-containing protein (Fragment) OS=Cajanus cajan OX=3821 GN=KK1_016256 PE=4 SV=1
Glur_chr1.g004930.1	Glur_chr1	3092555	3092782	+	75	non	No_hits	#	#	#	#	#	#	#	#	#	#	#	#	#	#	#	#	#	#	#	0	No_hits	#	#	#	#	#	#	No_hits	#	#	#	#	#	#	No_hits	#	#	#	#	#	#	No_hits
Glur_chr1.g004950.1	Glur_chr1	3102412	3107016	+	196	non	No_hits	#	#	#	#	#	#	#	#	#	#	#	#	#	#	#	#	#	#	#	0	No_hits	#	#	#	#	#	#	No_hits	#	#	#	#	#	#	No_hits	#	#	#	#	#	#	No_hits
Glur_chr1.g004980.1	Glur_chr1	3128290	3128928	+	212	non	No_hits	#	#	#	#	#	#	#	#	#	#	#	#	#	#	#	#	#	#	#	0	Glyur000633s00034357.1 gene=Glyur000633s00034357	486	3e-57	69	228.169	48.3568	51.6432	No_hits	#	#	#	#	#	#	No_hits	#	#	#	#	#	#	#
Glur_chr1.g005030.1	Glur_chr1	3172788	3173934	+	116	non	No_hits	#	#	#	#	#	#	#	#	#	#	#	#	#	#	#	#	#	#	#	0	No_hits	#	#	#	#	#	#	No_hits	#	#	#	#	#	#	No_hits	#	#	#	#	#	#	No_hits
Glur_chr1.g005070.1	Glur_chr1	3188392	3188898	-	168	non	No_hits	#	#	#	#	#	#	#	#	#	#	#	#	#	#	#	#	#	#	#	0	No_hits	#	#	#	#	#	#	No_hits	#	#	#	#	#	#	No_hits	#	#	#	#	#	#	No_hits
Glur_chr1.g005300.1	Glur_chr1	3342052	3342339	-	95	non	No_hits	#	#	#	#	#	#	#	#	#	#	#	#	#	#	#	#	#	#	#	0	No_hits	#	#	#	#	#	#	No_hits	#	#	#	#	#	#	No_hits	#	#	#	#	#	#	No_hits
Glur_chr1.g005330.1	Glur_chr1	3393141	3393527	-	128	non	No_hits	#	#	#	#	#	#	#	#	#	#	#	#	#	#	#	#	#	#	#	0	No_hits	#	#	#	#	#	#	No_hits	#	#	#	#	#	#	No_hits	#	#	#	#	#	#	#
Glur_chr1.g005430.1	Glur_chr1	3463084	3464808	-	574	non	No_hits	#	#	#	#	#	#	#	#	#	#	#	#	#	#	#	#	#	#	#	0	Glyur001170s00029950.1 gene=Glyur001170s00029950	326	2e-110	85	56.6957	29.3913	31.6522	MtrunA17_Chr1g0158071 len=476 chr=MtrunA17Chr1 type=prot end=9152526 strand=+ gn=MtrunA17Chr1g0158071 begin=9151096 def=putative protein	476	1e-70	33	82.7826	27.3043	39.6522	No_hits	#	#	#	#	#	#	tr|A0A8B8KBM2|A0A8B8KBM2_ABRPR uncharacterized protein LOC113854416 OS=Abrus precatorius OX=3816 GN=LOC113854416 PE=4 SV=1
Glur_chr1.g005440.1	Glur_chr1	3465465	3465755	+	96	non	No_hits	#	#	#	#	#	#	#	#	#	#	#	#	#	#	#	#	#	#	#	0	No_hits	#	#	#	#	#	#	No_hits	#	#	#	#	#	#	No_hits	#	#	#	#	#	#	No_hits
Glur_chr1.g005530.1	Glur_chr1	3531360	3532866	+	277	non	No_hits	#	#	#	#	#	#	#	#	#	#	#	#	#	#	#	#	#	#	#	0	Glyur003297s00043045.1 gene=Glyur003297s00043045	187	1e-39	72	67.2662	25.1799	27.6978	No_hits	#	#	#	#	#	#	No_hits	#	#	#	#	#	#	No_hits
Glur_chr1.g005540.1	Glur_chr1	3533805	3534200	+	131	non	No_hits	#	#	#	#	#	#	#	#	#	#	#	#	#	#	#	#	#	#	#	0	No_hits	#	#	#	#	#	#	No_hits	#	#	#	#	#	#	No_hits	#	#	#	#	#	#	No_hits
Glur_chr1.g005570.1	Glur_chr1	3538428	3539363	-	107	non	No_hits	#	#	#	#	#	#	#	#	#	#	#	#	#	#	#	#	#	#	#	0	No_hits	#	#	#	#	#	#	No_hits	#	#	#	#	#	#	No_hits	#	#	#	#	#	#	No_hits
Glur_chr1.g005580.1	Glur_chr1	3542682	3543086	-	134	non	No_hits	#	#	#	#	#	#	#	#	#	#	#	#	#	#	#	#	#	#	#	0	Glyur001270s00037872.1 gene=Glyur001270s00037872	527	9e-27	56	390.37	37.7778	46.6667	MtrunA17_Chr5g0397631 len=441 begin=2796844 strand=- end=2806476 gn=MtrunA17Chr5g0397631 type=prot chr=MtrunA17Chr5 def=Putative P-type Cu(2+) transporter	441	5e-14	29	326.667	31.8519	55.5556	No_hits	#	#	#	#	#	#	tr|A0A2Z6P2H8|A0A2Z6P2H8_TRISU Uncharacterized protein OS=Trifolium subterraneum OX=3900 GN=TSUD_408270 PE=4 SV=1
Glur_chr1.g005760.1	Glur_chr1	3603877	3604320	+	147	non	No_hits	#	#	#	#	#	#	#	#	#	#	#	#	#	#	#	#	#	#	#	0	No_hits	#	#	#	#	#	#	No_hits	#	#	#	#	#	#	No_hits	#	#	#	#	#	#	No_hits
Glur_chr1.g005770.1	Glur_chr1	3604326	3605090	-	188	non	No_hits	#	#	#	#	#	#	#	#	#	#	#	#	#	#	#	#	#	#	#	0	Glyur000633s00034357.1 gene=Glyur000633s00034357	486	6e-14	28	257.143	28.0423	47.0899	No_hits	#	#	#	#	#	#	No_hits	#	#	#	#	#	#	#
Glur_chr1.g005830.1	Glur_chr1	3661041	3664882	+	460	non	3880.AES63145	5.623e-53	204	KOG1075@1|root,KOG1075@2759|Eukaryota,37W4F@33090|Viridiplantae,3GIQB@35493|Streptophyta,4JU1G@91835|fabids	35493|Streptophyta	S	Domain of unknown function (DUF4283)	-	-	-	-	-	-	-	-	-	-	-	-	DUF4283,zf-CCHC_4	0	Glyur000382s00020386.1 gene=Glyur000382s00020386	668	4e-63	52	144.902	23.2104	29.5011	MtrunA17_Chr6g0478871 len=399 begin=33495510 end=33500771 strand=+ gn=MtrunA17Chr6g0478871 type=prot chr=MtrunA17Chr6 def=Putative aspartic peptidase domain superfamily	399	3e-22	46	86.551	10.6291	15.8351	AT2G01050.1 | Symbols:no symbol available | no full name available | Chr2:68337-69884 REVERSE LENGTH=515	515	1e-19	28	111.714	12.3644	19.3059	tr|A0A2K3NTU4|A0A2K3NTU4_TRIPR CCHC-type domain-containing protein OS=Trifolium pratense OX=57577 GN=L195_g002907 PE=4 SV=1
Glur_chr1.g005840.1	Glur_chr1	3665023	3665442	+	139	non	No_hits	#	#	#	#	#	#	#	#	#	#	#	#	#	#	#	#	#	#	#	0	Glyur001236s00036111.1 gene=Glyur001236s00036111	682	4e-55	69	487.143	68.5714	76.4286	No_hits	#	#	#	#	#	#	No_hits	#	#	#	#	#	#	#
Glur_chr1.g005910.1	Glur_chr1	3701966	3702819	+	256	TE	3847.GLYMA09G07786.1	0.0001904	52	2E1M0@1|root,2S8XN@2759|Eukaryota,37WG5@33090|Viridiplantae,3GK4P@35493|Streptophyta,4JQZC@91835|fabids	35493|Streptophyta	S	Plant mobile domain	-	-	-	-	-	-	-	-	-	-	-	-	PMD	0	No_hits	#	#	#	#	#	#	No_hits	#	#	#	#	#	#	No_hits	#	#	#	#	#	#	#
Glur_chr1.g005920.1	Glur_chr1	3704209	3705924	+	328	non	No_hits	#	#	#	#	#	#	#	#	#	#	#	#	#	#	#	#	#	#	#	0	No_hits	#	#	#	#	#	#	No_hits	#	#	#	#	#	#	No_hits	#	#	#	#	#	#	No_hits
Glur_chr1.g005970.1	Glur_chr1	3759136	3759435	-	99	non	No_hits	#	#	#	#	#	#	#	#	#	#	#	#	#	#	#	#	#	#	#	0	No_hits	#	#	#	#	#	#	No_hits	#	#	#	#	#	#	No_hits	#	#	#	#	#	#	#
Glur_chr1.g005980.1	Glur_chr1	3759450	3761732	-	133	non	No_hits	#	#	#	#	#	#	#	#	#	#	#	#	#	#	#	#	#	#	#	0	No_hits	#	#	#	#	#	#	No_hits	#	#	#	#	#	#	No_hits	#	#	#	#	#	#	No_hits
Glur_chr1.g005990.1	Glur_chr1	3781729	3782996	+	170	non	5141.EFNCRP00000005807	2.821e-12	73	COG5082@1|root,KOG4400@2759|Eukaryota,39RME@33154|Opisthokonta,3NX95@4751|Fungi,3QR4H@4890|Ascomycota,213FR@147550|Sordariomycetes,3U97U@5139|Sordariales,3UNRX@5148|Sordariaceae	4751|Fungi	O	Zinc knuckle	GIS2	GO:0000932,GO:0003674,GO:0003676,GO:0003677,GO:0003697,GO:0003723,GO:0003729,GO:0005488,GO:0005575,GO:0005622,GO:0005623,GO:0005737,GO:0005840,GO:0005844,GO:0006417,GO:0008150,GO:0009889,GO:0009891,GO:0009893,GO:0010468,GO:0010494,GO:0010556,GO:0010557,GO:0010604,GO:0010608,GO:0010628,GO:0019222,GO:0031323,GO:0031325,GO:0031326,GO:0031328,GO:0032268,GO:0032270,GO:0032991,GO:0034248,GO:0034250,GO:…	-	ko:K09250	-	-	-	-	ko00000,ko03000	-	-	-	zf-CCHC,zf-CCHC_4	0	Glyur001270s00037872.1 gene=Glyur001270s00037872	527	3e-16	47	308.187	19.883	26.3158	No_hits	#	#	#	#	#	#	No_hits	#	#	#	#	#	#	No_hits
Glur_chr1.g006030.1	Glur_chr1	3826090	3827212	-	235	non	No_hits	#	#	#	#	#	#	#	#	#	#	#	#	#	#	#	#	#	#	#	0	Glyur000633s00034357.1 gene=Glyur000633s00034357	486	4e-72	69	205.932	52.9661	56.7797	No_hits	#	#	#	#	#	#	No_hits	#	#	#	#	#	#	#
Glur_chr1.g006040.1	Glur_chr1	3827247	3827612	-	121	non	No_hits	#	#	#	#	#	#	#	#	#	#	#	#	#	#	#	#	#	#	#	0	Glyur000633s00034357.1 gene=Glyur000633s00034357	486	2e-56	80	398.361	73.7705	80.3279	No_hits	#	#	#	#	#	#	No_hits	#	#	#	#	#	#	No_hits
Glur_chr1.g006070.1	Glur_chr1	3844878	3846715	-	421	non	No_hits	#	#	#	#	#	#	#	#	#	#	#	#	#	#	#	#	#	#	#	0	Glyur000633s00034357.1 gene=Glyur000633s00034357	486	6e-109	50	115.166	45.4976	55.4502	No_hits	#	#	#	#	#	#	No_hits	#	#	#	#	#	#	tr|V7C795|V7C795_PHAVU Uncharacterized protein OS=Phaseolus vulgaris OX=3885 GN=PHAVU_003G009800g PE=4 SV=1
Glur_chr1.g006220.1	Glur_chr1	3933788	3934813	-	341	non	No_hits	#	#	#	#	#	#	#	#	#	#	#	#	#	#	#	#	#	#	#	0	Glyur001132s00025482.1 gene=Glyur001132s00025482	693	2e-20	33	202.632	20.7602	30.9942	No_hits	#	#	#	#	#	#	No_hits	#	#	#	#	#	#	#
Glur_chr1.g006240.1	Glur_chr1	3947304	3947702	+	132	non	No_hits	#	#	#	#	#	#	#	#	#	#	#	#	#	#	#	#	#	#	#	0	Glyur001556s00043257.1 gene=Glyur001556s00043257	890	3e-26	41	669.173	38.3459	60.1504	MtrunA17_Chr5g0397631 len=441 begin=2796844 strand=- end=2806476 gn=MtrunA17Chr5g0397631 type=prot chr=MtrunA17Chr5 def=Putative P-type Cu(2+) transporter	441	1e-14	33	331.579	27.0677	46.6165	No_hits	#	#	#	#	#	#	tr|A0A8B8K2P6|A0A8B8K2P6_ABRPR uncharacterized protein LOC113851987 OS=Abrus precatorius OX=3816 GN=LOC113851987 PE=4 SV=1
Glur_chr1.g006250.1	Glur_chr1	3950851	3951526	+	162	non	No_hits	#	#	#	#	#	#	#	#	#	#	#	#	#	#	#	#	#	#	#	0	Glyur001605s00040231.1 gene=Glyur001605s00040231	383	5e-45	52	234.969	53.3742	61.9632	No_hits	#	#	#	#	#	#	No_hits	#	#	#	#	#	#	#
Glur_chr1.g006260.1	Glur_chr1	3951556	3951813	+	85	non	No_hits	#	#	#	#	#	#	#	#	#	#	#	#	#	#	#	#	#	#	#	0	Glyur001605s00040231.1 gene=Glyur001605s00040231	383	3e-11	61	445.349	38.3721	40.6977	No_hits	#	#	#	#	#	#	No_hits	#	#	#	#	#	#	No_hits
Glur_chr1.g006270.1	Glur_chr1	3952153	3952587	+	144	TE	4096.XP_009767564.1	1.808e-05	52	29IDX@1|root,2RRM8@2759|Eukaryota,3867J@33090|Viridiplantae,3GU4U@35493|Streptophyta,44U17@71274|asterids	35493|Streptophyta	-	-	-	-	-	-	-	-	-	-	-	-	-	-	Retrotrans_gag	0	Glyur000333s00033010.1 gene=Glyur000333s00033010	140	2e-34	60	96.5517	42.7586	50.3448	No_hits	#	#	#	#	#	#	No_hits	#	#	#	#	#	#	tr|A0A392MZ62|A0A392MZ62_9FABA Retrotrans_gag domain-containing protein (Fragment) OS=Trifolium medium OX=97028 PE=4 SV=1
Glur_chr1.g006280.1	Glur_chr1	3952869	3953502	+	161	non	No_hits	#	#	#	#	#	#	#	#	#	#	#	#	#	#	#	#	#	#	#	0	No_hits	#	#	#	#	#	#	No_hits	#	#	#	#	#	#	No_hits	#	#	#	#	#	#	No_hits
Glur_chr1.g006310.1	Glur_chr1	3963088	3964046	-	184	non	No_hits	#	#	#	#	#	#	#	#	#	#	#	#	#	#	#	#	#	#	#	0	No_hits	#	#	#	#	#	#	No_hits	#	#	#	#	#	#	No_hits	#	#	#	#	#	#	No_hits
Glur_chr1.g006320.1	Glur_chr1	3964091	3964503	-	106	non	No_hits	#	#	#	#	#	#	#	#	#	#	#	#	#	#	#	#	#	#	#	0	No_hits	#	#	#	#	#	#	No_hits	#	#	#	#	#	#	No_hits	#	#	#	#	#	#	No_hits
Glur_chr1.g006330.1	Glur_chr1	3970233	3971314	+	91	non	3885.XP_007137101.1	7.718e-10	63	COG0548@1|root,KOG2436@2759|Eukaryota,37ITD@33090|Viridiplantae,3G7E6@35493|Streptophyta,4JK15@91835|fabids	35493|Streptophyta	E	Acetylglutamate kinase	NAGK	GO:0003674,GO:0003824,GO:0003991,GO:0005488,GO:0005575,GO:0005622,GO:0005623,GO:0005737,GO:0006082,GO:0006520,GO:0006525,GO:0006526,GO:0006591,GO:0006793,GO:0006796,GO:0006807,GO:0008150,GO:0008152,GO:0008652,GO:0009058,GO:0009064,GO:0009084,GO:0009507,GO:0009534,GO:0009536,GO:0009579,GO:0009987,GO:0016053,GO:0016301,GO:0016310,GO:0016597,GO:0016740,GO:0016772,GO:0016774,GO:0019752,GO:0031406,GO:…	2.7.2.8	ko:K00930	ko00220,ko01100,ko01110,ko01130,ko01210,ko01230,map00220,map01100,map01110,map01130,map01210,map01230	M00028	R02649	RC00002,RC00043	ko00000,ko00001,ko00002,ko01000	-	-	-	AA_kinase	0	No_hits	#	#	#	#	#	#	No_hits	#	#	#	#	#	#	No_hits	#	#	#	#	#	#	#
Glur_chr1.g006340.1	Glur_chr1	3976032	3976424	-	83	non	No_hits	#	#	#	#	#	#	#	#	#	#	#	#	#	#	#	#	#	#	#	0	No_hits	#	#	#	#	#	#	No_hits	#	#	#	#	#	#	No_hits	#	#	#	#	#	#	No_hits
Glur_chr1.g006360.1	Glur_chr1	3979238	3979747	-	66	non	No_hits	#	#	#	#	#	#	#	#	#	#	#	#	#	#	#	#	#	#	#	0	Glyur004208s00038577.1 gene=Glyur004208s00038577	126	7e-15	86	188.06	44.7761	46.2687	No_hits	#	#	#	#	#	#	No_hits	#	#	#	#	#	#	No_hits
Glur_chr1.g006400.1	Glur_chr1	4012340	4013125	+	261	non	3694.POPTR_0012s05700.1	7.728e-44	169	KOG1121@1|root,KOG1121@2759|Eukaryota,37MSF@33090|Viridiplantae,3GDM8@35493|Streptophyta,4JSAI@91835|fabids	35493|Streptophyta	L	Zinc finger BED domain-containing protein	-	-	-	-	-	-	-	-	-	-	-	-	DUF4413,Dimer_Tnp_hAT,zf-BED	0	Glyur003743s00043464.1 gene=Glyur003743s00043464	462	7e-85	75	176.336	48.855	52.2901	MtrunA17_Chr8g0354631 len=754 strand=- gn=MtrunA17Chr8g0354631 end=16219514 begin=16213641 chr=MtrunA17Chr8 type=prot def=Putative transcription factor/ chromatin remodeling BED-type(Zn) family	754	2e-73	53	287.786	46.9466	60.3053	AT3G42170.2 | Symbols:DAYSLEEPER | DAYSLEEPER | Chr3:14321838-14323928 FORWARD LENGTH=674	674	2e-15	28	257.252	24.0458	35.8779	tr|A0A2Z6NM36|A0A2Z6NM36_TRISU Uncharacterized protein OS=Trifolium subterraneum OX=3900 GN=TSUD_400280 PE=4 SV=1
Glur_chr1.g006410.1	Glur_chr1	4014740	4015415	-	157	non	3847.GLYMA19G06335.1	1.041e-24	109	KOG1121@1|root,KOG1121@2759|Eukaryota,37MSF@33090|Viridiplantae,3GDM8@35493|Streptophyta,4JSAI@91835|fabids	35493|Streptophyta	L	Zinc finger BED domain-containing protein	-	-	-	-	-	-	-	-	-	-	-	-	DUF4413,Dimer_Tnp_hAT,zf-BED	0	Glyur003743s00043464.1 gene=Glyur003743s00043464	462	1e-62	67	292.405	66.4557	68.3544	MtrunA17_Chr8g0354631 len=754 strand=- gn=MtrunA17Chr8g0354631 end=16219514 begin=16213641 chr=MtrunA17Chr8 type=prot def=Putative transcription factor/ chromatin remodeling BED-type(Zn) family	754	2e-35	41	477.215	50.6329	66.4557	No_hits	#	#	#	#	#	#	tr|A0A1S3DZG3|A0A1S3DZG3_CICAR zinc finger BED domain-containing protein RICESLEEPER 2-like OS=Cicer arietinum OX=3827 GN=LOC105851735 PE=4 SV=2
Glur_chr1.g006470.1	Glur_chr1	4053684	4053911	-	75	non	No_hits	#	#	#	#	#	#	#	#	#	#	#	#	#	#	#	#	#	#	#	0	Glyur008221s00043933.1 gene=Glyur008221s00043933	79	3e-17	89	103.947	44.7368	46.0526	No_hits	#	#	#	#	#	#	No_hits	#	#	#	#	#	#	No_hits
Glur_chr1.g006610.1	Glur_chr1	4209862	4216753	+	675	non	3847.GLYMA13G34750.2	3.524e-279	872	28J05@1|root,2QRBZ@2759|Eukaryota,37STY@33090|Viridiplantae,3G811@35493|Streptophyta,4JJDZ@91835|fabids	35493|Streptophyta	S	Belongs to the Ca(2 ) cation antiporter (CaCA) (TC 2.A.19) family	-	-	-	-	-	-	-	-	-	-	-	-	EF-hand_7,EF-hand_8,Na_Ca_ex	0	Glyur003185s00042873.1 gene=Glyur003185s00042873	532	0	89	78.6982	74.1124	74.2604	MtrunA17_Chr2g0316531 len=711 chr=MtrunA17Chr2 type=prot gn=MtrunA17Chr2g0316531 strand=+ end=38709965 begin=38702587 def=Putative EF-hand domain, sodium/calcium exchanger membrane region, EF-hand domain pair	711	0	64	105.178	67.4556	80.3254	AT1G53210.1 | Symbols:NCL,AtNCL | Na+/Ca2+ exchanger | Chr1:19844790-19847533 FORWARD LENGTH=585	585	1e-64	33	86.5385	17.6036	31.213	tr|A0A1J7I2E5|A0A1J7I2E5_LUPAN Uncharacterized protein OS=Lupinus angustifolius OX=3871 GN=TanjilG_15190 PE=4 SV=1
Glur_chr1.g006650.1	Glur_chr1	4250357	4250898	+	104	non	No_hits	#	#	#	#	#	#	#	#	#	#	#	#	#	#	#	#	#	#	#	0	No_hits	#	#	#	#	#	#	No_hits	#	#	#	#	#	#	No_hits	#	#	#	#	#	#	No_hits
Glur_chr1.g006670.1	Glur_chr1	4261531	4261878	+	115	non	No_hits	#	#	#	#	#	#	#	#	#	#	#	#	#	#	#	#	#	#	#	0	No_hits	#	#	#	#	#	#	No_hits	#	#	#	#	#	#	No_hits	#	#	#	#	#	#	No_hits
Glur_chr1.g006680.1	Glur_chr1	4280686	4283100	+	237	non	No_hits	#	#	#	#	#	#	#	#	#	#	#	#	#	#	#	#	#	#	#	0	No_hits	#	#	#	#	#	#	No_hits	#	#	#	#	#	#	No_hits	#	#	#	#	#	#	No_hits
Glur_chr1.g006730.1	Glur_chr1	4313507	4314784	+	425	non	3880.AES97318	1.824e-121	402	2CZNR@1|root,2SB20@2759|Eukaryota,37WMU@33090|Viridiplantae,3GKJK@35493|Streptophyta,4JUNH@91835|fabids	35493|Streptophyta	S	Movement protein	-	-	-	-	-	-	-	-	-	-	-	-	MP	0	No_hits	#	#	#	#	#	#	No_hits	#	#	#	#	#	#	No_hits	#	#	#	#	#	#	tr|A0A7N0UD41|A0A7N0UD41_KALFE Uncharacterized protein OS=Kalanchoe fedtschenkoi OX=63787 PE=4 SV=1
Glur_chr1.g006750.1	Glur_chr1	4318260	4321257	-	131	non	No_hits	#	#	#	#	#	#	#	#	#	#	#	#	#	#	#	#	#	#	#	0	No_hits	#	#	#	#	#	#	No_hits	#	#	#	#	#	#	No_hits	#	#	#	#	#	#	No_hits
Glur_chr1.g006760.1	Glur_chr1	4321525	4322253	-	242	non	No_hits	#	#	#	#	#	#	#	#	#	#	#	#	#	#	#	#	#	#	#	0	Glyur000633s00034357.1 gene=Glyur000633s00034357	486	1e-25	44	200	36.6255	46.0905	No_hits	#	#	#	#	#	#	No_hits	#	#	#	#	#	#	No_hits
Glur_chr1.g006770.1	Glur_chr1	4322390	4322878	-	162	non	No_hits	#	#	#	#	#	#	#	#	#	#	#	#	#	#	#	#	#	#	#	0	No_hits	#	#	#	#	#	#	No_hits	#	#	#	#	#	#	No_hits	#	#	#	#	#	#	#
Glur_chr1.g006820.1	Glur_chr1	4369755	4370018	+	87	non	No_hits	#	#	#	#	#	#	#	#	#	#	#	#	#	#	#	#	#	#	#	0	Glyur001291s00033698.1 gene=Glyur001291s00033698	1042	2e-15	65	1184.09	48.8636	54.5455	No_hits	#	#	#	#	#	#	No_hits	#	#	#	#	#	#	#
Glur_chr1.g006830.1	Glur_chr1	4370063	4370503	+	146	non	No_hits	#	#	#	#	#	#	#	#	#	#	#	#	#	#	#	#	#	#	#	0	Glyur001291s00033698.1 gene=Glyur001291s00033698	1042	2e-63	91	708.844	71.4286	76.1905	No_hits	#	#	#	#	#	#	No_hits	#	#	#	#	#	#	No_hits
Glur_chr1.g006860.1	Glur_chr1	4377948	4378903	+	193	non	No_hits	#	#	#	#	#	#	#	#	#	#	#	#	#	#	#	#	#	#	#	0	Glyur000633s00034357.1 gene=Glyur000633s00034357	486	3e-47	52	250.515	51.0309	64.433	No_hits	#	#	#	#	#	#	No_hits	#	#	#	#	#	#	No_hits
Glur_chr1.g007030.1	Glur_chr1	4431980	4433670	-	465	non	3885.XP_007149348.1	3.774e-68	249	2AUJW@1|root,2RZUA@2759|Eukaryota,37V3Q@33090|Viridiplantae,3GJ57@35493|Streptophyta,4JUHD@91835|fabids	35493|Streptophyta	S	domain in FBox and BRCT domain containing plant proteins	-	-	-	-	-	-	-	-	-	-	-	-	F-box,FBD,LRR_2	0	Glyur001668s00045135.1 gene=Glyur001668s00045135	465	0	100	99.7854	99.7854	99.7854	MtrunA17_Chr2g0313031 len=509 chr=MtrunA17Chr2 type=prot strand=- end=35856135 gn=MtrunA17Chr2g0313031 begin=35852232 def=Putative F-box domain, FBD domain, F-box-like domain superfamily protein	509	4e-38	30	109.227	30.2575	47.4249	AT1G80960.5 | Symbols:no symbol available | no full name available | Chr1:30416065-30417879 FORWARD LENGTH=396	396	8e-17	29	84.9785	17.8112	27.6824	tr|A0A8B8KIA5|A0A8B8KIA5_ABRPR F-box protein At1g80960-like OS=Abrus precatorius OX=3816 GN=LOC113855531 PE=4 SV=1
Glur_chr1.g007040.1	Glur_chr1	4438813	4439466	-	217	non	No_hits	#	#	#	#	#	#	#	#	#	#	#	#	#	#	#	#	#	#	#	0	Glyur000633s00034357.1 gene=Glyur000633s00034357	486	1e-16	36	222.936	27.0642	40.367	No_hits	#	#	#	#	#	#	No_hits	#	#	#	#	#	#	No_hits
Glur_chr1.g007100.1	Glur_chr1	4469804	4471357	+	517	non	No_hits	#	#	#	#	#	#	#	#	#	#	#	#	#	#	#	#	#	#	#	0	Glyur001170s00029950.1 gene=Glyur001170s00029950	326	1e-92	85	62.9344	27.9923	29.7297	MtrunA17_Chr5g0406451 len=476 strand=+ gn=MtrunA17Chr5g0406451 end=9335853 begin=9330437 chr=MtrunA17Chr5 type=prot def=putative protein	476	3e-71	32	91.8919	30.1158	44.5946	No_hits	#	#	#	#	#	#	tr|A0A8B8KBM2|A0A8B8KBM2_ABRPR uncharacterized protein LOC113854416 OS=Abrus precatorius OX=3816 GN=LOC113854416 PE=4 SV=1
Glur_chr1.g007110.1	Glur_chr1	4471451	4471870	+	139	non	No_hits	#	#	#	#	#	#	#	#	#	#	#	#	#	#	#	#	#	#	#	0	No_hits	#	#	#	#	#	#	No_hits	#	#	#	#	#	#	No_hits	#	#	#	#	#	#	#
Glur_chr1.g007250.1	Glur_chr1	4533928	4534575	+	172	non	No_hits	#	#	#	#	#	#	#	#	#	#	#	#	#	#	#	#	#	#	#	0	No_hits	#	#	#	#	#	#	No_hits	#	#	#	#	#	#	No_hits	#	#	#	#	#	#	tr|A0A151QNM8|A0A151QNM8_CAJCA Serine/threonine protein phosphatase 7 long form isogeny OS=Cajanus cajan OX=3821 GN=KK1_047551 PE=4 SV=1
Glur_chr1.g007300.1	Glur_chr1	4561429	4565837	+	447	non	3880.AES70523	2.094e-59	222	COG1599@1|root,KOG0851@2759|Eukaryota	2759|Eukaryota	L	DNA recombination	-	-	-	ko:K07466	ko03030,ko03420,ko03430,ko03440,ko03460,map03030,map03420,map03430,map03440,map03460	M00288	-	-	ko00000,ko00001,ko00002,ko03000,ko03032,ko03400	-	-	-	DUF223,Rep_fac-A_C	0	Glyur003885s00043052.1 gene=Glyur003885s00043052	307	8e-115	65	68.5268	41.7411	45.3125	MtrunA17_Chr7g0259081 len=172 type=prot chr=MtrunA17Chr7 begin=44175555 strand=- end=44176340 gn=MtrunA17Chr7g0259081 def=Putative nucleic acid-binding protein	172	3e-36	46	38.3929	14.7321	21.4286	No_hits	#	#	#	#	#	#	tr|A0A392LY47|A0A392LY47_9FABA Replication protein A 70 kDa dna-binding subunit OS=Trifolium medium OX=97028 GN=A2U01_0000653 PE=4 SV=1
Glur_chr1.g007310.1	Glur_chr1	4567121	4567525	+	134	non	No_hits	#	#	#	#	#	#	#	#	#	#	#	#	#	#	#	#	#	#	#	0	Glyur001740s00035376.1 gene=Glyur001740s00035376	170	4e-13	30	125.926	28.8889	40.7407	No_hits	#	#	#	#	#	#	No_hits	#	#	#	#	#	#	#
Glur_chr1.g007330.1	Glur_chr1	4580005	4582860	-	526	non	3885.XP_007146146.1	1.174e-75	273	COG1599@1|root,KOG0851@2759|Eukaryota,37YI1@33090|Viridiplantae,3GNV5@35493|Streptophyta	35493|Streptophyta	L	Encoded by	-	-	-	ko:K07466	ko03030,ko03420,ko03430,ko03440,ko03460,map03030,map03420,map03430,map03440,map03460	M00288	-	-	ko00000,ko00001,ko00002,ko03000,ko03032,ko03400	-	-	-	DUF223,Herpes_Helicase,Rep_fac-A_C	0	Glyur001631s00034405.1 gene=Glyur001631s00034405	370	1e-167	87	70.2087	44.7818	45.1613	MtrunA17_Chr6g0469931 len=663 chr=MtrunA17Chr6 type=prot end=19772120 strand=+ gn=MtrunA17Chr6g0469931 begin=19765491 def=Putative nucleic acid-binding protein	663	5e-44	39	125.806	17.4573	26.186	AT2G05642.1 | Symbols:no symbol available | no full name available | Chr2:2098253-2100867 REVERSE LENGTH=532	532	5e-13	32	100.949	6.07211	11.0057	tr|G7JRF3|G7JRF3_MEDTR Replication factor-A carboxy-terminal domain protein OS=Medicago truncatula OX=3880 GN=MTR_4g036240 PE=4 SV=2
Glur_chr1.g007400.1	Glur_chr1	4613420	4613854	-	144	non	3827.XP_004498769.1	1.824e-19	93	KOG1953@1|root,KOG1953@2759|Eukaryota,37JKD@33090|Viridiplantae,3GA8J@35493|Streptophyta,4JMIZ@91835|fabids	35493|Streptophyta	U	trafficking protein particle complex	TRS120	GO:0000278,GO:0000281,GO:0000910,GO:0000911,GO:0000919,GO:0005575,GO:0005622,GO:0005623,GO:0005737,GO:0005768,GO:0005769,GO:0005794,GO:0005802,GO:0007049,GO:0008150,GO:0009987,GO:0012505,GO:0016043,GO:0022402,GO:0022607,GO:0031410,GO:0031982,GO:0031984,GO:0032506,GO:0043226,GO:0043227,GO:0043229,GO:0043231,GO:0044085,GO:0044422,GO:0044424,GO:0044431,GO:0044444,GO:0044446,GO:0044464,GO:0051301,GO:…	-	ko:K20306	-	-	-	-	ko00000,ko04131	-	-	-	TRAPPC9-Trs120	0	Glyur001349s00028247.1 gene=Glyur001349s00028247	1200	2e-23	71	827.586	32.4138	33.1034	MtrunA17_Chr1g0149661 len=1183 gn=MtrunA17Chr1g0149661 strand=- end=2815342 begin=2807437 chr=MtrunA17Chr1 type=prot def=Putative TRAPP II complex, Trs120 protein	1183	9e-20	62	815.862	28.2759	31.7241	AT5G11040.1 | Symbols:TRS120,AtTRS120,VAN4 | VASCULAR NETWORK DEFECTIVE 4 | Chr5:3495332-3500610 FORWARD LENGTH=1186	1186	8e-18	58	817.931	26.2069	31.7241	tr|A0A834WSL7|A0A834WSL7_9FABA Trafficking protein particle complex II-specific subunit 120-like protein OS=Senna tora OX=362788 GN=G2W53_012662 PE=4 SV=1
Glur_chr1.g007440.1	Glur_chr1	4636104	4636427	+	107	non	No_hits	#	#	#	#	#	#	#	#	#	#	#	#	#	#	#	#	#	#	#	0	No_hits	#	#	#	#	#	#	No_hits	#	#	#	#	#	#	No_hits	#	#	#	#	#	#	No_hits
Glur_chr1.g007500.1	Glur_chr1	5093579	5094369	+	150	non	No_hits	#	#	#	#	#	#	#	#	#	#	#	#	#	#	#	#	#	#	#	0	No_hits	#	#	#	#	#	#	No_hits	#	#	#	#	#	#	No_hits	#	#	#	#	#	#	No_hits
Glur_chr1.g007680.1	Glur_chr1	5238893	5239189	+	98	non	3827.XP_004499295.1	1.641e-07	56	2CN5X@1|root,2QU1T@2759|Eukaryota,37T40@33090|Viridiplantae,3GGBN@35493|Streptophyta,4JSF2@91835|fabids	35493|Streptophyta	-	-	-	-	-	ko:K17086	-	-	-	-	ko00000,ko04147	-	-	-	DBD_Tnp_Mut,MULE,SWIM	0	No_hits	#	#	#	#	#	#	No_hits	#	#	#	#	#	#	No_hits	#	#	#	#	#	#	No_hits
Glur_chr1.g007690.1	Glur_chr1	5239288	5239776	+	162	non	No_hits	#	#	#	#	#	#	#	#	#	#	#	#	#	#	#	#	#	#	#	0	No_hits	#	#	#	#	#	#	No_hits	#	#	#	#	#	#	No_hits	#	#	#	#	#	#	No_hits
Glur_chr1.g007700.1	Glur_chr1	5239908	5241347	-	211	non	No_hits	#	#	#	#	#	#	#	#	#	#	#	#	#	#	#	#	#	#	#	0	No_hits	#	#	#	#	#	#	No_hits	#	#	#	#	#	#	No_hits	#	#	#	#	#	#	#
Glur_chr1.g007760.1	Glur_chr1	5289928	5290533	+	201	non	No_hits	#	#	#	#	#	#	#	#	#	#	#	#	#	#	#	#	#	#	#	0	No_hits	#	#	#	#	#	#	No_hits	#	#	#	#	#	#	No_hits	#	#	#	#	#	#	tr|G7IJH9|G7IJH9_MEDTR Uncharacterized protein OS=Medicago truncatula OX=3880 GN=MTR_2g077610 PE=4 SV=2
Glur_chr1.g007770.1	Glur_chr1	5296846	5298126	+	210	non	No_hits	#	#	#	#	#	#	#	#	#	#	#	#	#	#	#	#	#	#	#	0	No_hits	#	#	#	#	#	#	No_hits	#	#	#	#	#	#	No_hits	#	#	#	#	#	#	tr|G7IJH9|G7IJH9_MEDTR Uncharacterized protein OS=Medicago truncatula OX=3880 GN=MTR_2g077610 PE=4 SV=2
Glur_chr1.g007810.1	Glur_chr1	5307994	5310525	-	391	non	No_hits	#	#	#	#	#	#	#	#	#	#	#	#	#	#	#	#	#	#	#	0	Glyur000633s00034357.1 gene=Glyur000633s00034357	486	5e-115	52	123.98	51.0204	60.2041	No_hits	#	#	#	#	#	#	No_hits	#	#	#	#	#	#	tr|V7C795|V7C795_PHAVU Uncharacterized protein OS=Phaseolus vulgaris OX=3885 GN=PHAVU_003G009800g PE=4 SV=1
Glur_chr1.g007850.1	Glur_chr1	5341845	5342111	+	88	non	No_hits	#	#	#	#	#	#	#	#	#	#	#	#	#	#	#	#	#	#	#	0	No_hits	#	#	#	#	#	#	No_hits	#	#	#	#	#	#	No_hits	#	#	#	#	#	#	No_hits
Glur_chr1.g007880.1	Glur_chr1	5354166	5354555	+	129	non	No_hits	#	#	#	#	#	#	#	#	#	#	#	#	#	#	#	#	#	#	#	0	Glyur000863s00037666.1 gene=Glyur000863s00037666	127	6e-23	56	97.6923	38.4615	44.6154	No_hits	#	#	#	#	#	#	No_hits	#	#	#	#	#	#	tr|A0A392PDH2|A0A392PDH2_9FABA Ty3_capsid domain-containing protein (Fragment) OS=Trifolium medium OX=97028 PE=4 SV=1
Glur_chr1.g007920.1	Glur_chr1	5362360	5362647	+	95	non	No_hits	#	#	#	#	#	#	#	#	#	#	#	#	#	#	#	#	#	#	#	0	No_hits	#	#	#	#	#	#	No_hits	#	#	#	#	#	#	No_hits	#	#	#	#	#	#	#
Glur_chr1.g007960.1	Glur_chr1	5407745	5409087	-	341	non	No_hits	#	#	#	#	#	#	#	#	#	#	#	#	#	#	#	#	#	#	#	0	Glyur000633s00034357.1 gene=Glyur000633s00034357	486	2e-78	50	142.105	44.4444	52.3392	No_hits	#	#	#	#	#	#	No_hits	#	#	#	#	#	#	tr|V7C795|V7C795_PHAVU Uncharacterized protein OS=Phaseolus vulgaris OX=3885 GN=PHAVU_003G009800g PE=4 SV=1
Glur_chr1.g007980.1	Glur_chr1	5415794	5416105	+	103	non	No_hits	#	#	#	#	#	#	#	#	#	#	#	#	#	#	#	#	#	#	#	0	No_hits	#	#	#	#	#	#	No_hits	#	#	#	#	#	#	No_hits	#	#	#	#	#	#	No_hits
Glur_chr1.g008020.1	Glur_chr1	5435668	5436718	-	117	non	No_hits	#	#	#	#	#	#	#	#	#	#	#	#	#	#	#	#	#	#	#	0	No_hits	#	#	#	#	#	#	No_hits	#	#	#	#	#	#	No_hits	#	#	#	#	#	#	No_hits
Glur_chr1.g008060.1	Glur_chr1	5450852	5452329	+	401	non	No_hits	#	#	#	#	#	#	#	#	#	#	#	#	#	#	#	#	#	#	#	0	Glyur000633s00034357.1 gene=Glyur000633s00034357	486	3e-20	30	120.896	29.602	45.0249	No_hits	#	#	#	#	#	#	No_hits	#	#	#	#	#	#	tr|V7C795|V7C795_PHAVU Uncharacterized protein OS=Phaseolus vulgaris OX=3885 GN=PHAVU_003G009800g PE=4 SV=1
Glur_chr1.g008080.1	Glur_chr1	5483566	5483957	-	98	TE	3847.GLYMA20G06970.1	6.349e-08	57	2CTYX@1|root,2RIC0@2759|Eukaryota,37KRZ@33090|Viridiplantae,3GXMC@35493|Streptophyta,4JW23@91835|fabids	35493|Streptophyta	-	-	-	-	-	-	-	-	-	-	-	-	-	-	MP,RVP,zf-CCHC	0	Glyur003627s00047306.1 gene=Glyur003627s00047306	87	3e-21	59	87.8788	51.5152	58.5859	No_hits	#	#	#	#	#	#	No_hits	#	#	#	#	#	#	#
Glur_chr1.g008120.1	Glur_chr1	5510247	5510636	-	129	TE	3847.GLYMA17G17715.1	7.755e-08	59	2CTYX@1|root,2RIC0@2759|Eukaryota,37KRZ@33090|Viridiplantae,3GXMC@35493|Streptophyta,4JWBH@91835|fabids	35493|Streptophyta	S	Zinc knuckle	-	-	-	-	-	-	-	-	-	-	-	-	MP,RVP,zf-CCHC	0	No_hits	#	#	#	#	#	#	No_hits	#	#	#	#	#	#	No_hits	#	#	#	#	#	#	#
Glur_chr1.g008170.1	Glur_chr1	5522315	5523094	+	259	non	No_hits	#	#	#	#	#	#	#	#	#	#	#	#	#	#	#	#	#	#	#	0	Glyur000633s00034357.1 gene=Glyur000633s00034357	486	4e-13	38	186.923	15	21.9231	No_hits	#	#	#	#	#	#	No_hits	#	#	#	#	#	#	tr|V7C795|V7C795_PHAVU Uncharacterized protein OS=Phaseolus vulgaris OX=3885 GN=PHAVU_003G009800g PE=4 SV=1
Glur_chr1.g008340.1	Glur_chr1	9305936	9306609	+	116	non	No_hits	#	#	#	#	#	#	#	#	#	#	#	#	#	#	#	#	#	#	#	0	No_hits	#	#	#	#	#	#	No_hits	#	#	#	#	#	#	No_hits	#	#	#	#	#	#	No_hits
Glur_chr1.g008350.1	Glur_chr1	9570428	9571006	-	192	non	No_hits	#	#	#	#	#	#	#	#	#	#	#	#	#	#	#	#	#	#	#	0	Glyur004467s00044658.1 gene=Glyur004467s00044658	208	2e-93	85	107.772	74.6114	77.7202	No_hits	#	#	#	#	#	#	No_hits	#	#	#	#	#	#	No_hits
Glur_chr1.g008360.1	Glur_chr1	9571028	9572354	-	408	non	No_hits	#	#	#	#	#	#	#	#	#	#	#	#	#	#	#	#	#	#	#	0	Glyur001918s00044409.1 gene=Glyur001918s00044409	421	1e-79	47	102.934	45.9658	57.4572	No_hits	#	#	#	#	#	#	No_hits	#	#	#	#	#	#	No_hits
Glur_chr1.g008370.1	Glur_chr1	9572414	9573436	-	340	non	No_hits	#	#	#	#	#	#	#	#	#	#	#	#	#	#	#	#	#	#	#	0	Glyur004512s00043753.1 gene=Glyur004512s00043753	446	4e-59	46	130.792	43.695	53.3724	No_hits	#	#	#	#	#	#	No_hits	#	#	#	#	#	#	No_hits
Glur_chr1.g008380.1	Glur_chr1	9573485	9574156	-	223	non	No_hits	#	#	#	#	#	#	#	#	#	#	#	#	#	#	#	#	#	#	#	0	Glyur001918s00044409.1 gene=Glyur001918s00044409	421	2e-105	71	187.946	82.1429	85.7143	No_hits	#	#	#	#	#	#	No_hits	#	#	#	#	#	#	No_hits
Glur_chr1.g008390.1	Glur_chr1	9574205	9575112	-	269	non	No_hits	#	#	#	#	#	#	#	#	#	#	#	#	#	#	#	#	#	#	#	0	Glyur001918s00044409.1 gene=Glyur001918s00044409	421	2e-117	69	155.926	78.1481	82.5926	No_hits	#	#	#	#	#	#	No_hits	#	#	#	#	#	#	No_hits
Glur_chr1.g008400.1	Glur_chr1	9575164	9576075	-	303	non	No_hits	#	#	#	#	#	#	#	#	#	#	#	#	#	#	#	#	#	#	#	0	Glyur001918s00044409.1 gene=Glyur001918s00044409	421	3e-138	72	138.487	76.6447	81.5789	No_hits	#	#	#	#	#	#	No_hits	#	#	#	#	#	#	No_hits
Glur_chr1.g008410.1	Glur_chr1	9576124	9576975	-	283	non	No_hits	#	#	#	#	#	#	#	#	#	#	#	#	#	#	#	#	#	#	#	0	Glyur001918s00044409.1 gene=Glyur001918s00044409	421	1e-135	72	148.239	80.9859	85.9155	No_hits	#	#	#	#	#	#	No_hits	#	#	#	#	#	#	No_hits
Glur_chr1.g008420.1	Glur_chr1	9577140	9577442	-	100	non	No_hits	#	#	#	#	#	#	#	#	#	#	#	#	#	#	#	#	#	#	#	0	Glyur004467s00044658.1 gene=Glyur004467s00044658	208	2e-49	83	205.941	84.1584	87.1287	No_hits	#	#	#	#	#	#	No_hits	#	#	#	#	#	#	No_hits
Glur_chr1.g008430.1	Glur_chr1	9577494	9578105	-	203	non	No_hits	#	#	#	#	#	#	#	#	#	#	#	#	#	#	#	#	#	#	#	0	Glyur001918s00044409.1 gene=Glyur001918s00044409	421	2e-90	68	206.373	78.9216	84.8039	No_hits	#	#	#	#	#	#	No_hits	#	#	#	#	#	#	No_hits
Glur_chr1.g008440.1	Glur_chr1	9578154	9579005	-	283	non	No_hits	#	#	#	#	#	#	#	#	#	#	#	#	#	#	#	#	#	#	#	0	Glyur001918s00044409.1 gene=Glyur001918s00044409	421	8e-135	72	148.239	80.6338	85.5634	No_hits	#	#	#	#	#	#	No_hits	#	#	#	#	#	#	No_hits
Glur_chr1.g008450.1	Glur_chr1	9579170	9579472	-	100	non	No_hits	#	#	#	#	#	#	#	#	#	#	#	#	#	#	#	#	#	#	#	0	Glyur004467s00044658.1 gene=Glyur004467s00044658	208	7e-50	83	205.941	85.1485	87.1287	No_hits	#	#	#	#	#	#	No_hits	#	#	#	#	#	#	No_hits
Glur_chr1.g008460.1	Glur_chr1	9579524	9580042	-	172	non	No_hits	#	#	#	#	#	#	#	#	#	#	#	#	#	#	#	#	#	#	#	0	Glyur004467s00044658.1 gene=Glyur004467s00044658	208	9e-86	83	120.231	78.0347	80.3468	No_hits	#	#	#	#	#	#	No_hits	#	#	#	#	#	#	No_hits
Glur_chr1.g008470.1	Glur_chr1	9580061	9581098	-	345	non	No_hits	#	#	#	#	#	#	#	#	#	#	#	#	#	#	#	#	#	#	#	0	Glyur001918s00044409.1 gene=Glyur001918s00044409	421	5e-171	75	121.676	80.0578	83.815	No_hits	#	#	#	#	#	#	No_hits	#	#	#	#	#	#	No_hits
Glur_chr1.g008480.1	Glur_chr1	9581321	9581572	-	83	non	No_hits	#	#	#	#	#	#	#	#	#	#	#	#	#	#	#	#	#	#	#	0	Glyur004467s00044658.1 gene=Glyur004467s00044658	208	3e-38	80	247.619	78.5714	85.7143	No_hits	#	#	#	#	#	#	No_hits	#	#	#	#	#	#	No_hits
Glur_chr1.g008490.1	Glur_chr1	9581586	9582116	-	176	non	No_hits	#	#	#	#	#	#	#	#	#	#	#	#	#	#	#	#	#	#	#	0	Glyur004467s00044658.1 gene=Glyur004467s00044658	208	6e-97	88	117.514	83.0508	83.6158	No_hits	#	#	#	#	#	#	No_hits	#	#	#	#	#	#	No_hits
Glur_chr1.g008500.1	Glur_chr1	9582481	9582783	-	100	non	No_hits	#	#	#	#	#	#	#	#	#	#	#	#	#	#	#	#	#	#	#	0	Glyur004467s00044658.1 gene=Glyur004467s00044658	208	3e-49	83	205.941	84.1584	86.1386	No_hits	#	#	#	#	#	#	No_hits	#	#	#	#	#	#	No_hits
Glur_chr1.g008510.1	Glur_chr1	9582835	9583083	-	82	non	No_hits	#	#	#	#	#	#	#	#	#	#	#	#	#	#	#	#	#	#	#	0	Glyur004467s00044658.1 gene=Glyur004467s00044658	208	6e-40	84	250.602	83.1325	85.5422	No_hits	#	#	#	#	#	#	No_hits	#	#	#	#	#	#	No_hits
Glur_chr1.g008520.1	Glur_chr1	9583135	9583413	-	92	non	No_hits	#	#	#	#	#	#	#	#	#	#	#	#	#	#	#	#	#	#	#	0	Glyur004467s00044658.1 gene=Glyur004467s00044658	208	6e-43	83	223.656	79.5699	80.6452	No_hits	#	#	#	#	#	#	No_hits	#	#	#	#	#	#	No_hits
Glur_chr1.g008530.1	Glur_chr1	9583612	9583863	-	83	non	No_hits	#	#	#	#	#	#	#	#	#	#	#	#	#	#	#	#	#	#	#	0	Glyur004467s00044658.1 gene=Glyur004467s00044658	208	8e-40	82	247.619	80.9524	85.7143	No_hits	#	#	#	#	#	#	No_hits	#	#	#	#	#	#	No_hits
Glur_chr1.g008540.1	Glur_chr1	9583877	9585130	-	417	non	No_hits	#	#	#	#	#	#	#	#	#	#	#	#	#	#	#	#	#	#	#	0	Glyur001918s00044409.1 gene=Glyur001918s00044409	421	7e-178	78	100.718	68.8995	71.5311	No_hits	#	#	#	#	#	#	No_hits	#	#	#	#	#	#	No_hits
Glur_chr1.g008550.1	Glur_chr1	9585353	9585604	-	83	non	No_hits	#	#	#	#	#	#	#	#	#	#	#	#	#	#	#	#	#	#	#	0	Glyur004467s00044658.1 gene=Glyur004467s00044658	208	2e-38	81	247.619	79.7619	84.5238	No_hits	#	#	#	#	#	#	No_hits	#	#	#	#	#	#	No_hits
Glur_chr1.g008560.1	Glur_chr1	9585618	9588311	-	897	non	No_hits	#	#	#	#	#	#	#	#	#	#	#	#	#	#	#	#	#	#	#	0	Glyur001918s00044409.1 gene=Glyur001918s00044409	421	3e-171	79	46.882	32.0713	33.4076	No_hits	#	#	#	#	#	#	No_hits	#	#	#	#	#	#	No_hits
Glur_chr1.g008570.1	Glur_chr1	9588534	9588785	-	83	non	No_hits	#	#	#	#	#	#	#	#	#	#	#	#	#	#	#	#	#	#	#	0	Glyur004467s00044658.1 gene=Glyur004467s00044658	208	2e-38	81	247.619	79.7619	84.5238	No_hits	#	#	#	#	#	#	No_hits	#	#	#	#	#	#	No_hits
Glur_chr1.g008580.1	Glur_chr1	9588799	9592029	-	1076	non	No_hits	#	#	#	#	#	#	#	#	#	#	#	#	#	#	#	#	#	#	#	0	Glyur001918s00044409.1 gene=Glyur001918s00044409	421	5e-169	79	39.0901	26.7409	27.8552	No_hits	#	#	#	#	#	#	No_hits	#	#	#	#	#	#	No_hits
Glur_chr1.g008590.1	Glur_chr1	9592194	9592496	-	100	non	No_hits	#	#	#	#	#	#	#	#	#	#	#	#	#	#	#	#	#	#	#	0	Glyur004467s00044658.1 gene=Glyur004467s00044658	208	7e-50	83	205.941	85.1485	87.1287	No_hits	#	#	#	#	#	#	No_hits	#	#	#	#	#	#	No_hits
Glur_chr1.g008600.1	Glur_chr1	9592548	9592796	-	82	non	No_hits	#	#	#	#	#	#	#	#	#	#	#	#	#	#	#	#	#	#	#	0	Glyur004467s00044658.1 gene=Glyur004467s00044658	208	1e-38	83	250.602	81.9277	84.3373	No_hits	#	#	#	#	#	#	No_hits	#	#	#	#	#	#	No_hits
Glur_chr1.g008610.1	Glur_chr1	9592848	9593216	-	122	non	No_hits	#	#	#	#	#	#	#	#	#	#	#	#	#	#	#	#	#	#	#	0	Glyur004467s00044658.1 gene=Glyur004467s00044658	208	5e-63	85	169.106	82.9268	83.7398	No_hits	#	#	#	#	#	#	No_hits	#	#	#	#	#	#	No_hits
Glur_chr1.g008620.1	Glur_chr1	9593230	9594483	-	417	non	No_hits	#	#	#	#	#	#	#	#	#	#	#	#	#	#	#	#	#	#	#	0	Glyur001918s00044409.1 gene=Glyur001918s00044409	421	8e-178	78	100.718	68.8995	71.5311	No_hits	#	#	#	#	#	#	No_hits	#	#	#	#	#	#	No_hits
Glur_chr1.g008630.1	Glur_chr1	9594706	9594957	-	83	non	No_hits	#	#	#	#	#	#	#	#	#	#	#	#	#	#	#	#	#	#	#	0	Glyur004467s00044658.1 gene=Glyur004467s00044658	208	2e-39	82	247.619	80.9524	85.7143	No_hits	#	#	#	#	#	#	No_hits	#	#	#	#	#	#	No_hits
Glur_chr1.g008640.1	Glur_chr1	9594971	9595678	-	235	non	No_hits	#	#	#	#	#	#	#	#	#	#	#	#	#	#	#	#	#	#	#	0	Glyur001918s00044409.1 gene=Glyur001918s00044409	421	7e-117	73	178.39	82.2034	86.0169	No_hits	#	#	#	#	#	#	No_hits	#	#	#	#	#	#	No_hits
Glur_chr1.g008650.1	Glur_chr1	9595730	9595978	-	82	non	No_hits	#	#	#	#	#	#	#	#	#	#	#	#	#	#	#	#	#	#	#	0	Glyur004467s00044658.1 gene=Glyur004467s00044658	208	6e-40	84	250.602	83.1325	85.5422	No_hits	#	#	#	#	#	#	No_hits	#	#	#	#	#	#	No_hits
Glur_chr1.g008660.1	Glur_chr1	9596030	9596398	-	122	non	No_hits	#	#	#	#	#	#	#	#	#	#	#	#	#	#	#	#	#	#	#	0	Glyur004467s00044658.1 gene=Glyur004467s00044658	208	5e-63	85	169.106	82.9268	83.7398	No_hits	#	#	#	#	#	#	No_hits	#	#	#	#	#	#	No_hits
Glur_chr1.g008670.1	Glur_chr1	9596412	9597665	-	417	non	No_hits	#	#	#	#	#	#	#	#	#	#	#	#	#	#	#	#	#	#	#	0	Glyur001918s00044409.1 gene=Glyur001918s00044409	421	8e-178	78	100.718	68.8995	71.5311	No_hits	#	#	#	#	#	#	No_hits	#	#	#	#	#	#	No_hits
Glur_chr1.g008680.1	Glur_chr1	9597888	9598139	-	83	non	No_hits	#	#	#	#	#	#	#	#	#	#	#	#	#	#	#	#	#	#	#	0	Glyur004467s00044658.1 gene=Glyur004467s00044658	208	2e-39	82	247.619	80.9524	85.7143	No_hits	#	#	#	#	#	#	No_hits	#	#	#	#	#	#	No_hits
Glur_chr1.g008690.1	Glur_chr1	9598153	9598770	-	205	non	No_hits	#	#	#	#	#	#	#	#	#	#	#	#	#	#	#	#	#	#	#	0	Glyur001918s00044409.1 gene=Glyur001918s00044409	421	7e-103	84	204.369	79.6117	84.466	No_hits	#	#	#	#	#	#	No_hits	#	#	#	#	#	#	No_hits
Glur_chr1.g008700.1	Glur_chr1	9598969	9599220	-	83	non	No_hits	#	#	#	#	#	#	#	#	#	#	#	#	#	#	#	#	#	#	#	0	Glyur004467s00044658.1 gene=Glyur004467s00044658	208	8e-39	81	247.619	79.7619	84.5238	No_hits	#	#	#	#	#	#	No_hits	#	#	#	#	#	#	No_hits
Glur_chr1.g008710.1	Glur_chr1	9599300	9600487	-	395	non	No_hits	#	#	#	#	#	#	#	#	#	#	#	#	#	#	#	#	#	#	#	0	Glyur001918s00044409.1 gene=Glyur001918s00044409	421	4e-178	78	106.313	72.7273	75.5051	No_hits	#	#	#	#	#	#	No_hits	#	#	#	#	#	#	No_hits
Glur_chr1.g008720.1	Glur_chr1	9600710	9600961	-	83	non	No_hits	#	#	#	#	#	#	#	#	#	#	#	#	#	#	#	#	#	#	#	0	Glyur004467s00044658.1 gene=Glyur004467s00044658	208	4e-39	81	247.619	79.7619	84.5238	No_hits	#	#	#	#	#	#	No_hits	#	#	#	#	#	#	No_hits
Glur_chr1.g008730.1	Glur_chr1	9600975	9602168	-	397	non	No_hits	#	#	#	#	#	#	#	#	#	#	#	#	#	#	#	#	#	#	#	0	Glyur001918s00044409.1 gene=Glyur001918s00044409	421	5e-177	77	105.779	71.608	75.3769	No_hits	#	#	#	#	#	#	No_hits	#	#	#	#	#	#	No_hits
Glur_chr1.g008740.1	Glur_chr1	9602391	9602642	-	83	non	No_hits	#	#	#	#	#	#	#	#	#	#	#	#	#	#	#	#	#	#	#	0	Glyur004467s00044658.1 gene=Glyur004467s00044658	208	2e-39	82	247.619	80.9524	85.7143	No_hits	#	#	#	#	#	#	No_hits	#	#	#	#	#	#	No_hits
Glur_chr1.g008750.1	Glur_chr1	9602656	9603249	-	197	non	No_hits	#	#	#	#	#	#	#	#	#	#	#	#	#	#	#	#	#	#	#	0	Glyur001918s00044409.1 gene=Glyur001918s00044409	421	3e-97	84	212.626	79.2929	82.3232	No_hits	#	#	#	#	#	#	No_hits	#	#	#	#	#	#	No_hits
Glur_chr1.g008760.1	Glur_chr1	9603472	9603723	-	83	non	No_hits	#	#	#	#	#	#	#	#	#	#	#	#	#	#	#	#	#	#	#	0	Glyur004467s00044658.1 gene=Glyur004467s00044658	208	1e-38	81	247.619	79.7619	84.5238	No_hits	#	#	#	#	#	#	No_hits	#	#	#	#	#	#	No_hits
Glur_chr1.g008770.1	Glur_chr1	9603737	9604144	-	135	non	No_hits	#	#	#	#	#	#	#	#	#	#	#	#	#	#	#	#	#	#	#	0	Glyur004467s00044658.1 gene=Glyur004467s00044658	208	4e-73	88	152.941	84.5588	85.2941	No_hits	#	#	#	#	#	#	No_hits	#	#	#	#	#	#	No_hits
Glur_chr1.g008780.1	Glur_chr1	9604158	9605351	-	397	non	No_hits	#	#	#	#	#	#	#	#	#	#	#	#	#	#	#	#	#	#	#	0	Glyur001918s00044409.1 gene=Glyur001918s00044409	421	5e-177	77	105.779	71.608	75.3769	No_hits	#	#	#	#	#	#	No_hits	#	#	#	#	#	#	No_hits
Glur_chr1.g008790.1	Glur_chr1	9605574	9605825	-	83	non	No_hits	#	#	#	#	#	#	#	#	#	#	#	#	#	#	#	#	#	#	#	0	Glyur004467s00044658.1 gene=Glyur004467s00044658	208	2e-39	82	247.619	80.9524	85.7143	No_hits	#	#	#	#	#	#	No_hits	#	#	#	#	#	#	No_hits
Glur_chr1.g008800.1	Glur_chr1	9605839	9606432	-	197	non	No_hits	#	#	#	#	#	#	#	#	#	#	#	#	#	#	#	#	#	#	#	0	Glyur001918s00044409.1 gene=Glyur001918s00044409	421	3e-97	84	212.626	79.2929	82.3232	No_hits	#	#	#	#	#	#	No_hits	#	#	#	#	#	#	No_hits
Glur_chr1.g008810.1	Glur_chr1	9606655	9606906	-	83	non	No_hits	#	#	#	#	#	#	#	#	#	#	#	#	#	#	#	#	#	#	#	0	Glyur004467s00044658.1 gene=Glyur004467s00044658	208	1e-38	81	247.619	79.7619	84.5238	No_hits	#	#	#	#	#	#	No_hits	#	#	#	#	#	#	No_hits
Glur_chr1.g008820.1	Glur_chr1	9606920	9607513	-	197	non	No_hits	#	#	#	#	#	#	#	#	#	#	#	#	#	#	#	#	#	#	#	0	Glyur001918s00044409.1 gene=Glyur001918s00044409	421	1e-98	84	212.626	79.798	83.3333	No_hits	#	#	#	#	#	#	No_hits	#	#	#	#	#	#	No_hits
Glur_chr1.g008830.1	Glur_chr1	9607736	9607987	-	83	non	No_hits	#	#	#	#	#	#	#	#	#	#	#	#	#	#	#	#	#	#	#	0	Glyur004467s00044658.1 gene=Glyur004467s00044658	208	1e-38	81	247.619	79.7619	84.5238	No_hits	#	#	#	#	#	#	No_hits	#	#	#	#	#	#	No_hits
Glur_chr1.g008840.1	Glur_chr1	9608001	9608708	-	235	non	No_hits	#	#	#	#	#	#	#	#	#	#	#	#	#	#	#	#	#	#	#	0	Glyur001918s00044409.1 gene=Glyur001918s00044409	421	9e-119	74	178.39	83.4746	86.8644	No_hits	#	#	#	#	#	#	No_hits	#	#	#	#	#	#	No_hits
Glur_chr1.g008850.1	Glur_chr1	9608739	9609914	-	391	non	No_hits	#	#	#	#	#	#	#	#	#	#	#	#	#	#	#	#	#	#	#	0	Glyur001918s00044409.1 gene=Glyur001918s00044409	421	3e-175	78	107.398	72.7041	75.5102	No_hits	#	#	#	#	#	#	No_hits	#	#	#	#	#	#	No_hits
Glur_chr1.g008860.1	Glur_chr1	9610137	9610388	-	83	non	No_hits	#	#	#	#	#	#	#	#	#	#	#	#	#	#	#	#	#	#	#	0	Glyur004467s00044658.1 gene=Glyur004467s00044658	208	2e-38	81	247.619	79.7619	84.5238	No_hits	#	#	#	#	#	#	No_hits	#	#	#	#	#	#	No_hits
Glur_chr1.g008870.1	Glur_chr1	9610402	9611289	-	295	non	No_hits	#	#	#	#	#	#	#	#	#	#	#	#	#	#	#	#	#	#	#	0	Glyur001918s00044409.1 gene=Glyur001918s00044409	421	3e-154	76	142.23	84.1216	86.4865	No_hits	#	#	#	#	#	#	No_hits	#	#	#	#	#	#	No_hits
Glur_chr1.g008880.1	Glur_chr1	9611338	9611832	-	164	non	No_hits	#	#	#	#	#	#	#	#	#	#	#	#	#	#	#	#	#	#	#	0	Glyur004467s00044658.1 gene=Glyur004467s00044658	208	3e-84	81	126.061	80	83.6364	No_hits	#	#	#	#	#	#	No_hits	#	#	#	#	#	#	No_hits
Glur_chr1.g008890.1	Glur_chr1	9611998	9613029	-	343	non	No_hits	#	#	#	#	#	#	#	#	#	#	#	#	#	#	#	#	#	#	#	0	Glyur001918s00044409.1 gene=Glyur001918s00044409	421	5e-164	74	122.384	79.0698	82.2674	No_hits	#	#	#	#	#	#	No_hits	#	#	#	#	#	#	No_hits
Glur_chr1.g008900.1	Glur_chr1	9613078	9613572	-	164	non	No_hits	#	#	#	#	#	#	#	#	#	#	#	#	#	#	#	#	#	#	#	0	Glyur004467s00044658.1 gene=Glyur004467s00044658	208	5e-85	82	126.061	80.6061	84.2424	No_hits	#	#	#	#	#	#	No_hits	#	#	#	#	#	#	No_hits
Glur_chr1.g008910.1	Glur_chr1	9613738	9614289	-	183	non	No_hits	#	#	#	#	#	#	#	#	#	#	#	#	#	#	#	#	#	#	#	0	Glyur004467s00044658.1 gene=Glyur004467s00044658	208	4e-85	82	113.043	75	76.087	No_hits	#	#	#	#	#	#	No_hits	#	#	#	#	#	#	No_hits
Glur_chr1.g008920.1	Glur_chr1	9614458	9614889	-	143	non	No_hits	#	#	#	#	#	#	#	#	#	#	#	#	#	#	#	#	#	#	#	0	Glyur004467s00044658.1 gene=Glyur004467s00044658	208	3e-71	82	144.444	81.25	81.9444	No_hits	#	#	#	#	#	#	No_hits	#	#	#	#	#	#	No_hits
Glur_chr1.g008930.1	Glur_chr1	9614941	9615252	-	103	non	No_hits	#	#	#	#	#	#	#	#	#	#	#	#	#	#	#	#	#	#	#	0	Glyur004467s00044658.1 gene=Glyur004467s00044658	208	1e-47	79	200	77.8846	82.6923	No_hits	#	#	#	#	#	#	No_hits	#	#	#	#	#	#	No_hits
Glur_chr1.g008940.1	Glur_chr1	9615418	9615669	-	83	non	No_hits	#	#	#	#	#	#	#	#	#	#	#	#	#	#	#	#	#	#	#	0	Glyur004467s00044658.1 gene=Glyur004467s00044658	208	2e-43	89	247.619	88.0952	89.2857	No_hits	#	#	#	#	#	#	No_hits	#	#	#	#	#	#	No_hits
Glur_chr1.g008950.1	Glur_chr1	9615733	9616515	-	260	non	No_hits	#	#	#	#	#	#	#	#	#	#	#	#	#	#	#	#	#	#	#	0	Glyur001918s00044409.1 gene=Glyur001918s00044409	421	4e-130	74	161.303	82.7586	85.8238	No_hits	#	#	#	#	#	#	No_hits	#	#	#	#	#	#	No_hits
Glur_chr1.g008960.1	Glur_chr1	9616738	9616989	-	83	non	No_hits	#	#	#	#	#	#	#	#	#	#	#	#	#	#	#	#	#	#	#	0	Glyur004467s00044658.1 gene=Glyur004467s00044658	208	3e-38	81	247.619	79.7619	84.5238	No_hits	#	#	#	#	#	#	No_hits	#	#	#	#	#	#	No_hits
Glur_chr1.g008970.1	Glur_chr1	9617003	9618253	-	416	non	No_hits	#	#	#	#	#	#	#	#	#	#	#	#	#	#	#	#	#	#	#	0	Glyur001918s00044409.1 gene=Glyur001918s00044409	421	2e-176	77	100.959	68.1055	72.1823	No_hits	#	#	#	#	#	#	No_hits	#	#	#	#	#	#	No_hits
Glur_chr1.g008980.1	Glur_chr1	9618302	9619060	-	252	non	No_hits	#	#	#	#	#	#	#	#	#	#	#	#	#	#	#	#	#	#	#	0	Glyur001918s00044409.1 gene=Glyur001918s00044409	421	8e-109	68	166.403	76.6798	83.004	No_hits	#	#	#	#	#	#	No_hits	#	#	#	#	#	#	No_hits
Glur_chr1.g008990.1	Glur_chr1	9619121	9619330	-	69	non	No_hits	#	#	#	#	#	#	#	#	#	#	#	#	#	#	#	#	#	#	#	0	Glyur004467s00044658.1 gene=Glyur004467s00044658	208	6e-31	83	297.143	81.4286	84.2857	No_hits	#	#	#	#	#	#	No_hits	#	#	#	#	#	#	No_hits
Glur_chr1.g009000.1	Glur_chr1	9619344	9620231	-	295	non	No_hits	#	#	#	#	#	#	#	#	#	#	#	#	#	#	#	#	#	#	#	0	Glyur001918s00044409.1 gene=Glyur001918s00044409	421	7e-146	73	142.23	80.7432	84.7973	No_hits	#	#	#	#	#	#	No_hits	#	#	#	#	#	#	No_hits
Glur_chr1.g009010.1	Glur_chr1	9620340	9620834	-	164	non	No_hits	#	#	#	#	#	#	#	#	#	#	#	#	#	#	#	#	#	#	#	0	Glyur004467s00044658.1 gene=Glyur004467s00044658	208	1e-82	80	126.061	79.3939	83.0303	No_hits	#	#	#	#	#	#	No_hits	#	#	#	#	#	#	No_hits
Glur_chr1.g009020.1	Glur_chr1	9621000	9621491	-	163	non	No_hits	#	#	#	#	#	#	#	#	#	#	#	#	#	#	#	#	#	#	#	0	Glyur004467s00044658.1 gene=Glyur004467s00044658	208	8e-81	81	126.829	80.4878	81.7073	No_hits	#	#	#	#	#	#	No_hits	#	#	#	#	#	#	No_hits
Glur_chr1.g009030.1	Glur_chr1	9621565	9622815	-	416	non	No_hits	#	#	#	#	#	#	#	#	#	#	#	#	#	#	#	#	#	#	#	0	Glyur001918s00044409.1 gene=Glyur001918s00044409	421	1e-179	73	100.959	70.2638	75.2998	No_hits	#	#	#	#	#	#	No_hits	#	#	#	#	#	#	No_hits
Glur_chr1.g009040.1	Glur_chr1	9622981	9623442	-	153	non	No_hits	#	#	#	#	#	#	#	#	#	#	#	#	#	#	#	#	#	#	#	0	Glyur004467s00044658.1 gene=Glyur004467s00044658	208	2e-76	82	135.065	80.5195	81.1688	No_hits	#	#	#	#	#	#	No_hits	#	#	#	#	#	#	No_hits
Glur_chr1.g009050.1	Glur_chr1	9623464	9624072	-	202	non	No_hits	#	#	#	#	#	#	#	#	#	#	#	#	#	#	#	#	#	#	#	0	Glyur001918s00044409.1 gene=Glyur001918s00044409	421	1e-96	79	207.389	78.3251	83.2512	No_hits	#	#	#	#	#	#	No_hits	#	#	#	#	#	#	No_hits
Glur_chr1.g009060.1	Glur_chr1	9624291	9624812	-	173	non	No_hits	#	#	#	#	#	#	#	#	#	#	#	#	#	#	#	#	#	#	#	0	Glyur004467s00044658.1 gene=Glyur004467s00044658	208	8e-82	82	119.54	74.7126	76.4368	No_hits	#	#	#	#	#	#	No_hits	#	#	#	#	#	#	No_hits
Glur_chr1.g009070.1	Glur_chr1	9624873	9625082	-	69	non	No_hits	#	#	#	#	#	#	#	#	#	#	#	#	#	#	#	#	#	#	#	0	Glyur004467s00044658.1 gene=Glyur004467s00044658	208	6e-31	83	297.143	81.4286	84.2857	No_hits	#	#	#	#	#	#	No_hits	#	#	#	#	#	#	No_hits
Glur_chr1.g009080.1	Glur_chr1	9625096	9626103	-	335	non	No_hits	#	#	#	#	#	#	#	#	#	#	#	#	#	#	#	#	#	#	#	0	Glyur001918s00044409.1 gene=Glyur001918s00044409	421	3e-168	75	125.298	80.3571	84.5238	No_hits	#	#	#	#	#	#	No_hits	#	#	#	#	#	#	No_hits
Glur_chr1.g009090.1	Glur_chr1	9626212	9626706	-	164	non	No_hits	#	#	#	#	#	#	#	#	#	#	#	#	#	#	#	#	#	#	#	0	Glyur004467s00044658.1 gene=Glyur004467s00044658	208	1e-82	80	126.061	79.3939	83.0303	No_hits	#	#	#	#	#	#	No_hits	#	#	#	#	#	#	No_hits
Glur_chr1.g009100.1	Glur_chr1	9626872	9627363	-	163	non	No_hits	#	#	#	#	#	#	#	#	#	#	#	#	#	#	#	#	#	#	#	0	Glyur004467s00044658.1 gene=Glyur004467s00044658	208	8e-81	81	126.829	80.4878	81.7073	No_hits	#	#	#	#	#	#	No_hits	#	#	#	#	#	#	No_hits
Glur_chr1.g009110.1	Glur_chr1	9627437	9628687	-	416	non	No_hits	#	#	#	#	#	#	#	#	#	#	#	#	#	#	#	#	#	#	#	0	Glyur001918s00044409.1 gene=Glyur001918s00044409	421	1e-179	73	100.959	70.2638	75.2998	No_hits	#	#	#	#	#	#	No_hits	#	#	#	#	#	#	No_hits
Glur_chr1.g009120.1	Glur_chr1	9628853	9629314	-	153	non	No_hits	#	#	#	#	#	#	#	#	#	#	#	#	#	#	#	#	#	#	#	0	Glyur004467s00044658.1 gene=Glyur004467s00044658	208	2e-76	82	135.065	80.5195	81.1688	No_hits	#	#	#	#	#	#	No_hits	#	#	#	#	#	#	No_hits
Glur_chr1.g009130.1	Glur_chr1	9629336	9629944	-	202	non	No_hits	#	#	#	#	#	#	#	#	#	#	#	#	#	#	#	#	#	#	#	0	Glyur001918s00044409.1 gene=Glyur001918s00044409	421	1e-96	79	207.389	78.3251	83.2512	No_hits	#	#	#	#	#	#	No_hits	#	#	#	#	#	#	No_hits
Glur_chr1.g009140.1	Glur_chr1	9630163	9631134	-	323	non	No_hits	#	#	#	#	#	#	#	#	#	#	#	#	#	#	#	#	#	#	#	0	Glyur001918s00044409.1 gene=Glyur001918s00044409	421	3e-158	74	129.938	80.8642	84.2593	No_hits	#	#	#	#	#	#	No_hits	#	#	#	#	#	#	No_hits
Glur_chr1.g009150.1	Glur_chr1	9631243	9631674	-	143	non	No_hits	#	#	#	#	#	#	#	#	#	#	#	#	#	#	#	#	#	#	#	0	Glyur004467s00044658.1 gene=Glyur004467s00044658	208	7e-75	85	144.444	84.0278	84.7222	No_hits	#	#	#	#	#	#	No_hits	#	#	#	#	#	#	No_hits
Glur_chr1.g009160.1	Glur_chr1	9631726	9632004	-	92	non	No_hits	#	#	#	#	#	#	#	#	#	#	#	#	#	#	#	#	#	#	#	0	Glyur004467s00044658.1 gene=Glyur004467s00044658	208	2e-43	82	223.656	80.6452	81.7204	No_hits	#	#	#	#	#	#	No_hits	#	#	#	#	#	#	No_hits
Glur_chr1.g009170.1	Glur_chr1	9632026	9632484	-	152	non	No_hits	#	#	#	#	#	#	#	#	#	#	#	#	#	#	#	#	#	#	#	0	Glyur004467s00044658.1 gene=Glyur004467s00044658	208	6e-80	84	135.948	83.0065	84.9673	No_hits	#	#	#	#	#	#	No_hits	#	#	#	#	#	#	No_hits
Glur_chr1.g009180.1	Glur_chr1	9632683	9632934	-	83	non	No_hits	#	#	#	#	#	#	#	#	#	#	#	#	#	#	#	#	#	#	#	0	Glyur004467s00044658.1 gene=Glyur004467s00044658	208	3e-39	82	247.619	80.9524	84.5238	No_hits	#	#	#	#	#	#	No_hits	#	#	#	#	#	#	No_hits
Glur_chr1.g009190.1	Glur_chr1	9632948	9633295	-	115	non	No_hits	#	#	#	#	#	#	#	#	#	#	#	#	#	#	#	#	#	#	#	0	Glyur004467s00044658.1 gene=Glyur004467s00044658	208	6e-64	90	179.31	86.2069	87.069	No_hits	#	#	#	#	#	#	No_hits	#	#	#	#	#	#	No_hits
Glur_chr1.g009200.1	Glur_chr1	9633404	9634138	-	244	non	No_hits	#	#	#	#	#	#	#	#	#	#	#	#	#	#	#	#	#	#	#	0	Glyur001918s00044409.1 gene=Glyur001918s00044409	421	2e-121	73	171.837	83.2653	86.9388	No_hits	#	#	#	#	#	#	No_hits	#	#	#	#	#	#	No_hits
Glur_chr1.g009210.1	Glur_chr1	9634187	9634885	-	232	non	No_hits	#	#	#	#	#	#	#	#	#	#	#	#	#	#	#	#	#	#	#	0	Glyur001918s00044409.1 gene=Glyur001918s00044409	421	1e-103	69	180.687	78.97	83.2618	No_hits	#	#	#	#	#	#	No_hits	#	#	#	#	#	#	No_hits
Glur_chr1.g009220.1	Glur_chr1	9635160	9636167	-	335	non	No_hits	#	#	#	#	#	#	#	#	#	#	#	#	#	#	#	#	#	#	#	0	Glyur001918s00044409.1 gene=Glyur001918s00044409	421	3e-172	75	125.298	82.4405	85.7143	No_hits	#	#	#	#	#	#	No_hits	#	#	#	#	#	#	No_hits
Glur_chr1.g009230.1	Glur_chr1	9636276	9637010	-	244	non	No_hits	#	#	#	#	#	#	#	#	#	#	#	#	#	#	#	#	#	#	#	0	Glyur001918s00044409.1 gene=Glyur001918s00044409	421	1e-120	73	171.837	82.8571	86.5306	No_hits	#	#	#	#	#	#	No_hits	#	#	#	#	#	#	No_hits
Glur_chr1.g009240.1	Glur_chr1	9637059	9637757	-	232	non	No_hits	#	#	#	#	#	#	#	#	#	#	#	#	#	#	#	#	#	#	#	0	Glyur001918s00044409.1 gene=Glyur001918s00044409	421	1e-103	69	180.687	78.97	83.2618	No_hits	#	#	#	#	#	#	No_hits	#	#	#	#	#	#	No_hits
Glur_chr1.g009250.1	Glur_chr1	9638032	9639222	-	396	non	No_hits	#	#	#	#	#	#	#	#	#	#	#	#	#	#	#	#	#	#	#	0	Glyur001918s00044409.1 gene=Glyur001918s00044409	421	7e-177	78	106.045	71.2846	75.3149	No_hits	#	#	#	#	#	#	No_hits	#	#	#	#	#	#	No_hits
Glur_chr1.g009260.1	Glur_chr1	9639388	9639609	-	73	non	No_hits	#	#	#	#	#	#	#	#	#	#	#	#	#	#	#	#	#	#	#	0	Glyur001918s00044409.1 gene=Glyur001918s00044409	421	2e-32	86	568.919	83.7838	86.4865	No_hits	#	#	#	#	#	#	No_hits	#	#	#	#	#	#	No_hits
Glur_chr1.g009270.1	Glur_chr1	9639808	9640059	-	83	non	No_hits	#	#	#	#	#	#	#	#	#	#	#	#	#	#	#	#	#	#	#	0	Glyur004467s00044658.1 gene=Glyur004467s00044658	208	3e-39	82	247.619	80.9524	84.5238	No_hits	#	#	#	#	#	#	No_hits	#	#	#	#	#	#	No_hits
Glur_chr1.g009280.1	Glur_chr1	9640073	9640420	-	115	non	No_hits	#	#	#	#	#	#	#	#	#	#	#	#	#	#	#	#	#	#	#	0	Glyur004467s00044658.1 gene=Glyur004467s00044658	208	8e-63	89	179.31	85.3448	86.2069	No_hits	#	#	#	#	#	#	No_hits	#	#	#	#	#	#	No_hits
Glur_chr1.g009290.1	Glur_chr1	9640529	9641263	-	244	non	No_hits	#	#	#	#	#	#	#	#	#	#	#	#	#	#	#	#	#	#	#	0	Glyur001918s00044409.1 gene=Glyur001918s00044409	421	2e-121	73	171.837	83.2653	86.9388	No_hits	#	#	#	#	#	#	No_hits	#	#	#	#	#	#	No_hits
Glur_chr1.g009300.1	Glur_chr1	9641312	9642010	-	232	non	No_hits	#	#	#	#	#	#	#	#	#	#	#	#	#	#	#	#	#	#	#	0	Glyur001918s00044409.1 gene=Glyur001918s00044409	421	2e-103	69	180.687	78.97	83.2618	No_hits	#	#	#	#	#	#	No_hits	#	#	#	#	#	#	No_hits
Glur_chr1.g009310.1	Glur_chr1	9642071	9642280	-	69	non	No_hits	#	#	#	#	#	#	#	#	#	#	#	#	#	#	#	#	#	#	#	0	Glyur004467s00044658.1 gene=Glyur004467s00044658	208	2e-33	84	297.143	82.8571	87.1429	No_hits	#	#	#	#	#	#	No_hits	#	#	#	#	#	#	No_hits
Glur_chr1.g009320.1	Glur_chr1	9642294	9643484	-	396	non	No_hits	#	#	#	#	#	#	#	#	#	#	#	#	#	#	#	#	#	#	#	0	Glyur001918s00044409.1 gene=Glyur001918s00044409	421	9e-178	76	106.045	72.0403	76.8262	No_hits	#	#	#	#	#	#	No_hits	#	#	#	#	#	#	No_hits
Glur_chr1.g009330.1	Glur_chr1	9643760	9644080	-	106	non	No_hits	#	#	#	#	#	#	#	#	#	#	#	#	#	#	#	#	#	#	#	0	Glyur003859s00046305.1 gene=Glyur003859s00046305	223	5e-41	74	208.411	71.028	74.7664	No_hits	#	#	#	#	#	#	No_hits	#	#	#	#	#	#	No_hits
Glur_chr1.g009340.1	Glur_chr1	9644132	9644443	-	103	non	No_hits	#	#	#	#	#	#	#	#	#	#	#	#	#	#	#	#	#	#	#	0	Glyur004467s00044658.1 gene=Glyur004467s00044658	208	2e-49	81	200	79.8077	84.6154	No_hits	#	#	#	#	#	#	No_hits	#	#	#	#	#	#	No_hits
Glur_chr1.g009350.1	Glur_chr1	9644681	9645040	-	119	non	No_hits	#	#	#	#	#	#	#	#	#	#	#	#	#	#	#	#	#	#	#	0	Glyur004467s00044658.1 gene=Glyur004467s00044658	208	9e-60	83	173.333	82.5	84.1667	No_hits	#	#	#	#	#	#	No_hits	#	#	#	#	#	#	No_hits
Glur_chr1.g009360.1	Glur_chr1	9645089	9645310	-	73	non	No_hits	#	#	#	#	#	#	#	#	#	#	#	#	#	#	#	#	#	#	#	0	Glyur004467s00044658.1 gene=Glyur004467s00044658	208	1e-29	76	281.081	74.3243	81.0811	No_hits	#	#	#	#	#	#	No_hits	#	#	#	#	#	#	No_hits
Glur_chr1.g009370.1	Glur_chr1	9645329	9645940	-	203	non	No_hits	#	#	#	#	#	#	#	#	#	#	#	#	#	#	#	#	#	#	#	0	Glyur001918s00044409.1 gene=Glyur001918s00044409	421	1e-95	70	206.373	81.8627	86.2745	No_hits	#	#	#	#	#	#	No_hits	#	#	#	#	#	#	No_hits
Glur_chr1.g009390.1	Glur_chr1	10283042	10283560	+	172	non	No_hits	#	#	#	#	#	#	#	#	#	#	#	#	#	#	#	#	#	#	#	0	Glyur004467s00044658.1 gene=Glyur004467s00044658	208	7e-82	82	120.231	76.8786	79.1908	No_hits	#	#	#	#	#	#	No_hits	#	#	#	#	#	#	No_hits
Glur_chr1.g009400.1	Glur_chr1	10283582	10285731	+	683	non	No_hits	#	#	#	#	#	#	#	#	#	#	#	#	#	#	#	#	#	#	#	0	Glyur001918s00044409.1 gene=Glyur001918s00044409	421	6e-130	71	61.5497	34.2105	36.1111	No_hits	#	#	#	#	#	#	No_hits	#	#	#	#	#	#	No_hits
Glur_chr1.g009410.1	Glur_chr1	10285939	10287051	+	370	non	No_hits	#	#	#	#	#	#	#	#	#	#	#	#	#	#	#	#	#	#	#	0	Glyur001918s00044409.1 gene=Glyur001918s00044409	421	1e-153	71	113.477	69.8113	74.3935	No_hits	#	#	#	#	#	#	No_hits	#	#	#	#	#	#	No_hits
Glur_chr1.g009420.1	Glur_chr1	10287259	10287513	+	84	non	No_hits	#	#	#	#	#	#	#	#	#	#	#	#	#	#	#	#	#	#	#	0	Glyur004467s00044658.1 gene=Glyur004467s00044658	208	6e-38	83	244.706	78.8235	80	No_hits	#	#	#	#	#	#	No_hits	#	#	#	#	#	#	No_hits
Glur_chr1.g009430.1	Glur_chr1	10287529	10287900	+	123	non	No_hits	#	#	#	#	#	#	#	#	#	#	#	#	#	#	#	#	#	#	#	0	Glyur004467s00044658.1 gene=Glyur004467s00044658	208	5e-61	81	167.742	80.6452	83.0645	No_hits	#	#	#	#	#	#	No_hits	#	#	#	#	#	#	No_hits
Glur_chr1.g009440.1	Glur_chr1	10288146	10288760	+	204	non	No_hits	#	#	#	#	#	#	#	#	#	#	#	#	#	#	#	#	#	#	#	0	Glyur004467s00044658.1 gene=Glyur004467s00044658	208	4e-75	83	101.463	59.0244	61.9512	No_hits	#	#	#	#	#	#	No_hits	#	#	#	#	#	#	No_hits
Glur_chr1.g009450.1	Glur_chr1	10289033	10289467	+	144	non	No_hits	#	#	#	#	#	#	#	#	#	#	#	#	#	#	#	#	#	#	#	0	Glyur004467s00044658.1 gene=Glyur004467s00044658	208	2e-70	80	143.448	79.3103	81.3793	No_hits	#	#	#	#	#	#	No_hits	#	#	#	#	#	#	No_hits
Glur_chr1.g009460.1	Glur_chr1	10289496	10290083	+	195	non	No_hits	#	#	#	#	#	#	#	#	#	#	#	#	#	#	#	#	#	#	#	0	Glyur004512s00043753.1 gene=Glyur004512s00043753	446	9e-34	68	227.551	33.1633	37.7551	No_hits	#	#	#	#	#	#	No_hits	#	#	#	#	#	#	No_hits
Glur_chr1.g009470.1	Glur_chr1	10290143	10290754	+	203	non	No_hits	#	#	#	#	#	#	#	#	#	#	#	#	#	#	#	#	#	#	#	0	Glyur001918s00044409.1 gene=Glyur001918s00044409	421	1e-89	66	206.373	83.3333	86.2745	No_hits	#	#	#	#	#	#	No_hits	#	#	#	#	#	#	No_hits
Glur_chr1.g009480.1	Glur_chr1	10290880	10291122	+	80	non	No_hits	#	#	#	#	#	#	#	#	#	#	#	#	#	#	#	#	#	#	#	0	Glyur004467s00044658.1 gene=Glyur004467s00044658	208	1e-32	75	256.79	74.0741	79.0123	No_hits	#	#	#	#	#	#	No_hits	#	#	#	#	#	#	No_hits
Glur_chr1.g009490.1	Glur_chr1	10291406	10291840	+	144	non	No_hits	#	#	#	#	#	#	#	#	#	#	#	#	#	#	#	#	#	#	#	0	Glyur004512s00043753.1 gene=Glyur004512s00043753	446	2e-37	73	307.586	46.8966	51.7241	No_hits	#	#	#	#	#	#	No_hits	#	#	#	#	#	#	No_hits
Glur_chr1.g009500.1	Glur_chr1	10291810	10292244	+	144	non	No_hits	#	#	#	#	#	#	#	#	#	#	#	#	#	#	#	#	#	#	#	0	Glyur004467s00044658.1 gene=Glyur004467s00044658	208	2e-70	80	143.448	79.3103	81.3793	No_hits	#	#	#	#	#	#	No_hits	#	#	#	#	#	#	No_hits
Glur_chr1.g009510.1	Glur_chr1	10292260	10292808	+	118	non	No_hits	#	#	#	#	#	#	#	#	#	#	#	#	#	#	#	#	#	#	#	0	Glyur004467s00044658.1 gene=Glyur004467s00044658	208	4e-51	78	174.79	79.8319	80.6723	No_hits	#	#	#	#	#	#	No_hits	#	#	#	#	#	#	No_hits
Glur_chr1.g009520.1	Glur_chr1	10293040	10293531	+	163	non	No_hits	#	#	#	#	#	#	#	#	#	#	#	#	#	#	#	#	#	#	#	0	Glyur004467s00044658.1 gene=Glyur004467s00044658	208	6e-82	81	126.829	80.4878	81.7073	No_hits	#	#	#	#	#	#	No_hits	#	#	#	#	#	#	No_hits
Glur_chr1.g009530.1	Glur_chr1	10293657	10293899	+	80	non	No_hits	#	#	#	#	#	#	#	#	#	#	#	#	#	#	#	#	#	#	#	0	Glyur004467s00044658.1 gene=Glyur004467s00044658	208	1e-32	75	256.79	74.0741	79.0123	No_hits	#	#	#	#	#	#	No_hits	#	#	#	#	#	#	No_hits
Glur_chr1.g009540.1	Glur_chr1	10294257	10294601	+	114	non	No_hits	#	#	#	#	#	#	#	#	#	#	#	#	#	#	#	#	#	#	#	0	Glyur004467s00044658.1 gene=Glyur004467s00044658	208	4e-56	82	180.87	81.7391	83.4783	No_hits	#	#	#	#	#	#	No_hits	#	#	#	#	#	#	No_hits
Glur_chr1.g009550.1	Glur_chr1	10294617	10295156	+	115	non	No_hits	#	#	#	#	#	#	#	#	#	#	#	#	#	#	#	#	#	#	#	0	Glyur004467s00044658.1 gene=Glyur004467s00044658	208	7e-51	78	179.31	80.1724	81.0345	No_hits	#	#	#	#	#	#	No_hits	#	#	#	#	#	#	No_hits
Glur_chr1.g009560.1	Glur_chr1	10295187	10295888	+	233	non	No_hits	#	#	#	#	#	#	#	#	#	#	#	#	#	#	#	#	#	#	#	0	Glyur001918s00044409.1 gene=Glyur001918s00044409	421	3e-103	69	179.915	78.6325	82.0513	No_hits	#	#	#	#	#	#	No_hits	#	#	#	#	#	#	No_hits
Glur_chr1.g009570.1	Glur_chr1	10296014	10296256	+	80	non	No_hits	#	#	#	#	#	#	#	#	#	#	#	#	#	#	#	#	#	#	#	0	Glyur004467s00044658.1 gene=Glyur004467s00044658	208	1e-32	75	256.79	74.0741	79.0123	No_hits	#	#	#	#	#	#	No_hits	#	#	#	#	#	#	No_hits
Glur_chr1.g009580.1	Glur_chr1	10296614	10296958	+	114	non	No_hits	#	#	#	#	#	#	#	#	#	#	#	#	#	#	#	#	#	#	#	0	Glyur004467s00044658.1 gene=Glyur004467s00044658	208	4e-56	82	180.87	81.7391	83.4783	No_hits	#	#	#	#	#	#	No_hits	#	#	#	#	#	#	No_hits
Glur_chr1.g009590.1	Glur_chr1	10296974	10297522	+	118	non	No_hits	#	#	#	#	#	#	#	#	#	#	#	#	#	#	#	#	#	#	#	0	Glyur004467s00044658.1 gene=Glyur004467s00044658	208	1e-49	76	174.79	78.1513	78.9916	No_hits	#	#	#	#	#	#	No_hits	#	#	#	#	#	#	No_hits
Glur_chr1.g009600.1	Glur_chr1	10297544	10298182	+	212	non	No_hits	#	#	#	#	#	#	#	#	#	#	#	#	#	#	#	#	#	#	#	0	Glyur001918s00044409.1 gene=Glyur001918s00044409	421	2e-100	72	197.653	83.5681	84.9765	No_hits	#	#	#	#	#	#	No_hits	#	#	#	#	#	#	No_hits
Glur_chr1.g009610.1	Glur_chr1	10298234	10298458	+	74	non	No_hits	#	#	#	#	#	#	#	#	#	#	#	#	#	#	#	#	#	#	#	0	Glyur004467s00044658.1 gene=Glyur004467s00044658	208	1e-32	80	277.333	78.6667	82.6667	No_hits	#	#	#	#	#	#	No_hits	#	#	#	#	#	#	No_hits
Glur_chr1.g009620.1	Glur_chr1	10298474	10299022	+	118	non	No_hits	#	#	#	#	#	#	#	#	#	#	#	#	#	#	#	#	#	#	#	0	Glyur004467s00044658.1 gene=Glyur004467s00044658	208	2e-48	75	174.79	77.3109	78.1513	No_hits	#	#	#	#	#	#	No_hits	#	#	#	#	#	#	No_hits
Glur_chr1.g009630.1	Glur_chr1	10299044	10300086	+	323	non	No_hits	#	#	#	#	#	#	#	#	#	#	#	#	#	#	#	#	#	#	#	0	Glyur001918s00044409.1 gene=Glyur001918s00044409	421	9e-143	72	129.938	76.5432	81.4815	No_hits	#	#	#	#	#	#	No_hits	#	#	#	#	#	#	No_hits
Glur_chr1.g009640.1	Glur_chr1	10300144	10300560	+	138	non	No_hits	#	#	#	#	#	#	#	#	#	#	#	#	#	#	#	#	#	#	#	0	Glyur003859s00046305.1 gene=Glyur003859s00046305	223	7e-49	65	160.432	66.9065	69.7842	No_hits	#	#	#	#	#	#	No_hits	#	#	#	#	#	#	No_hits
Glur_chr1.g009650.1	Glur_chr1	10300620	10301129	+	169	non	No_hits	#	#	#	#	#	#	#	#	#	#	#	#	#	#	#	#	#	#	#	0	Glyur004467s00044658.1 gene=Glyur004467s00044658	208	9e-82	80	122.353	79.4118	80.5882	No_hits	#	#	#	#	#	#	No_hits	#	#	#	#	#	#	No_hits
Glur_chr1.g009660.1	Glur_chr1	10301220	10301564	+	114	non	No_hits	#	#	#	#	#	#	#	#	#	#	#	#	#	#	#	#	#	#	#	0	Glyur004467s00044658.1 gene=Glyur004467s00044658	208	3e-56	81	180.87	80	85.2174	No_hits	#	#	#	#	#	#	No_hits	#	#	#	#	#	#	No_hits
Glur_chr1.g009670.1	Glur_chr1	10301789	10303153	+	454	non	No_hits	#	#	#	#	#	#	#	#	#	#	#	#	#	#	#	#	#	#	#	0	Glyur001918s00044409.1 gene=Glyur001918s00044409	421	9e-154	74	92.5275	59.7802	62.8571	No_hits	#	#	#	#	#	#	No_hits	#	#	#	#	#	#	No_hits
Glur_chr1.g009680.1	Glur_chr1	10303636	10304277	+	213	non	No_hits	#	#	#	#	#	#	#	#	#	#	#	#	#	#	#	#	#	#	#	0	Glyur001918s00044409.1 gene=Glyur001918s00044409	421	2e-101	72	196.729	84.1121	85.514	No_hits	#	#	#	#	#	#	No_hits	#	#	#	#	#	#	No_hits
Glur_chr1.g009690.1	Glur_chr1	10304471	10304752	+	93	non	No_hits	#	#	#	#	#	#	#	#	#	#	#	#	#	#	#	#	#	#	#	0	Glyur001918s00044409.1 gene=Glyur001918s00044409	421	3e-46	88	447.872	89.3617	89.3617	No_hits	#	#	#	#	#	#	No_hits	#	#	#	#	#	#	No_hits
Glur_chr1.g009700.1	Glur_chr1	10304766	10305827	+	353	non	No_hits	#	#	#	#	#	#	#	#	#	#	#	#	#	#	#	#	#	#	#	0	Glyur001918s00044409.1 gene=Glyur001918s00044409	421	7e-170	78	118.927	81.6384	84.4633	No_hits	#	#	#	#	#	#	No_hits	#	#	#	#	#	#	No_hits
Glur_chr1.g009710.1	Glur_chr1	10306021	10306302	+	93	non	No_hits	#	#	#	#	#	#	#	#	#	#	#	#	#	#	#	#	#	#	#	0	Glyur001918s00044409.1 gene=Glyur001918s00044409	421	3e-46	88	447.872	89.3617	89.3617	No_hits	#	#	#	#	#	#	No_hits	#	#	#	#	#	#	No_hits
Glur_chr1.g009720.1	Glur_chr1	10306316	10306690	+	124	non	No_hits	#	#	#	#	#	#	#	#	#	#	#	#	#	#	#	#	#	#	#	0	Glyur004467s00044658.1 gene=Glyur004467s00044658	208	5e-56	80	166.4	76	79.2	No_hits	#	#	#	#	#	#	No_hits	#	#	#	#	#	#	No_hits
Glur_chr1.g009730.1	Glur_chr1	10306734	10306958	+	74	non	No_hits	#	#	#	#	#	#	#	#	#	#	#	#	#	#	#	#	#	#	#	0	Glyur004467s00044658.1 gene=Glyur004467s00044658	208	2e-36	84	277.333	82.6667	88	No_hits	#	#	#	#	#	#	No_hits	#	#	#	#	#	#	No_hits
Glur_chr1.g009740.1	Glur_chr1	10306974	10307528	+	184	non	No_hits	#	#	#	#	#	#	#	#	#	#	#	#	#	#	#	#	#	#	#	0	Glyur004467s00044658.1 gene=Glyur004467s00044658	208	9e-52	83	112.432	47.5676	50.2703	No_hits	#	#	#	#	#	#	No_hits	#	#	#	#	#	#	No_hits
Glur_chr1.g009750.1	Glur_chr1	10307801	10308652	+	283	non	No_hits	#	#	#	#	#	#	#	#	#	#	#	#	#	#	#	#	#	#	#	0	Glyur001918s00044409.1 gene=Glyur001918s00044409	421	8e-137	73	148.239	82.3944	84.8592	No_hits	#	#	#	#	#	#	No_hits	#	#	#	#	#	#	No_hits
Glur_chr1.g009760.1	Glur_chr1	10308832	10310142	+	436	non	No_hits	#	#	#	#	#	#	#	#	#	#	#	#	#	#	#	#	#	#	#	0	Glyur001918s00044409.1 gene=Glyur001918s00044409	421	2e-170	78	96.3387	67.2769	70.0229	No_hits	#	#	#	#	#	#	No_hits	#	#	#	#	#	#	No_hits
Glur_chr1.g009770.1	Glur_chr1	10310336	10310617	+	93	non	No_hits	#	#	#	#	#	#	#	#	#	#	#	#	#	#	#	#	#	#	#	0	Glyur001918s00044409.1 gene=Glyur001918s00044409	421	3e-46	88	447.872	89.3617	89.3617	No_hits	#	#	#	#	#	#	No_hits	#	#	#	#	#	#	No_hits
Glur_chr1.g009780.1	Glur_chr1	10310631	10311005	+	124	non	No_hits	#	#	#	#	#	#	#	#	#	#	#	#	#	#	#	#	#	#	#	0	Glyur004467s00044658.1 gene=Glyur004467s00044658	208	5e-56	80	166.4	76	79.2	No_hits	#	#	#	#	#	#	No_hits	#	#	#	#	#	#	No_hits
Glur_chr1.g009790.1	Glur_chr1	10311035	10311406	+	123	non	No_hits	#	#	#	#	#	#	#	#	#	#	#	#	#	#	#	#	#	#	#	0	Glyur004512s00043753.1 gene=Glyur004512s00043753	446	5e-30	63	359.677	48.3871	55.6452	No_hits	#	#	#	#	#	#	No_hits	#	#	#	#	#	#	No_hits
Glur_chr1.g009800.1	Glur_chr1	10311679	10312503	+	274	non	No_hits	#	#	#	#	#	#	#	#	#	#	#	#	#	#	#	#	#	#	#	0	Glyur001918s00044409.1 gene=Glyur001918s00044409	421	2e-126	69	153.091	81.0909	85.0909	No_hits	#	#	#	#	#	#	No_hits	#	#	#	#	#	#	No_hits
Glur_chr1.g009810.1	Glur_chr1	10312547	10312771	+	74	non	No_hits	#	#	#	#	#	#	#	#	#	#	#	#	#	#	#	#	#	#	#	0	Glyur004467s00044658.1 gene=Glyur004467s00044658	208	2e-36	84	277.333	82.6667	88	No_hits	#	#	#	#	#	#	No_hits	#	#	#	#	#	#	No_hits
Glur_chr1.g009820.1	Glur_chr1	10312787	10314122	+	300	non	No_hits	#	#	#	#	#	#	#	#	#	#	#	#	#	#	#	#	#	#	#	0	Glyur001918s00044409.1 gene=Glyur001918s00044409	421	2e-142	80	139.867	78.7375	83.3887	No_hits	#	#	#	#	#	#	No_hits	#	#	#	#	#	#	No_hits
Glur_chr1.g009830.1	Glur_chr1	10314152	10314559	+	135	non	No_hits	#	#	#	#	#	#	#	#	#	#	#	#	#	#	#	#	#	#	#	0	Glyur003859s00046305.1 gene=Glyur003859s00046305	223	7e-48	57	163.971	72.7941	76.4706	No_hits	#	#	#	#	#	#	No_hits	#	#	#	#	#	#	No_hits
Glur_chr1.g009840.1	Glur_chr1	10314587	10315519	+	310	non	No_hits	#	#	#	#	#	#	#	#	#	#	#	#	#	#	#	#	#	#	#	0	Glyur001918s00044409.1 gene=Glyur001918s00044409	421	2e-73	52	135.37	52.09	63.6656	No_hits	#	#	#	#	#	#	No_hits	#	#	#	#	#	#	No_hits
Glur_chr1.g009850.1	Glur_chr1	10315547	10316179	+	210	non	No_hits	#	#	#	#	#	#	#	#	#	#	#	#	#	#	#	#	#	#	#	0	Glyur001918s00044409.1 gene=Glyur001918s00044409	421	3e-95	70	199.526	81.5166	84.3602	No_hits	#	#	#	#	#	#	No_hits	#	#	#	#	#	#	No_hits
Glur_chr1.g009860.1	Glur_chr1	10316253	10317392	+	379	non	No_hits	#	#	#	#	#	#	#	#	#	#	#	#	#	#	#	#	#	#	#	0	Glyur001918s00044409.1 gene=Glyur001918s00044409	421	4e-86	52	110.789	48.9474	60	No_hits	#	#	#	#	#	#	No_hits	#	#	#	#	#	#	No_hits
Glur_chr1.g009870.1	Glur_chr1	10317405	10318697	+	430	non	No_hits	#	#	#	#	#	#	#	#	#	#	#	#	#	#	#	#	#	#	#	0	Glyur001918s00044409.1 gene=Glyur001918s00044409	421	7e-167	75	97.6798	63.8051	69.1415	No_hits	#	#	#	#	#	#	No_hits	#	#	#	#	#	#	No_hits
Glur_chr1.g009880.1	Glur_chr1	10318726	10320270	+	514	non	No_hits	#	#	#	#	#	#	#	#	#	#	#	#	#	#	#	#	#	#	#	0	Glyur001918s00044409.1 gene=Glyur001918s00044409	421	3e-119	57	81.7476	45.0485	52.6214	No_hits	#	#	#	#	#	#	No_hits	#	#	#	#	#	#	No_hits
Glur_chr1.g009890.1	Glur_chr1	10320332	10321137	+	192	non	No_hits	#	#	#	#	#	#	#	#	#	#	#	#	#	#	#	#	#	#	#	0	Glyur003859s00046305.1 gene=Glyur003859s00046305	223	1e-41	47	115.544	50.7772	61.1399	No_hits	#	#	#	#	#	#	No_hits	#	#	#	#	#	#	No_hits
Glur_chr1.g009900.1	Glur_chr1	10321544	10321978	+	144	non	No_hits	#	#	#	#	#	#	#	#	#	#	#	#	#	#	#	#	#	#	#	0	Glyur004467s00044658.1 gene=Glyur004467s00044658	208	1e-69	85	143.448	76.5517	80	No_hits	#	#	#	#	#	#	No_hits	#	#	#	#	#	#	No_hits
Glur_chr1.g009910.1	Glur_chr1	10322025	10322273	+	82	non	No_hits	#	#	#	#	#	#	#	#	#	#	#	#	#	#	#	#	#	#	#	0	Glyur004467s00044658.1 gene=Glyur004467s00044658	208	1e-33	76	250.602	74.6988	79.5181	No_hits	#	#	#	#	#	#	No_hits	#	#	#	#	#	#	No_hits
Glur_chr1.g009920.1	Glur_chr1	10322295	10323005	+	236	non	No_hits	#	#	#	#	#	#	#	#	#	#	#	#	#	#	#	#	#	#	#	0	Glyur001918s00044409.1 gene=Glyur001918s00044409	421	6e-92	62	177.637	71.73	80.1688	No_hits	#	#	#	#	#	#	No_hits	#	#	#	#	#	#	No_hits
Glur_chr1.g009930.1	Glur_chr1	10323396	10324064	+	222	non	No_hits	#	#	#	#	#	#	#	#	#	#	#	#	#	#	#	#	#	#	#	0	Glyur001918s00044409.1 gene=Glyur001918s00044409	421	7e-88	64	188.789	73.5426	79.8206	No_hits	#	#	#	#	#	#	No_hits	#	#	#	#	#	#	No_hits
Glur_chr1.g009940.1	Glur_chr1	10324113	10325259	+	225	non	No_hits	#	#	#	#	#	#	#	#	#	#	#	#	#	#	#	#	#	#	#	0	Glyur001918s00044409.1 gene=Glyur001918s00044409	421	1e-103	70	186.283	80.0885	84.0708	No_hits	#	#	#	#	#	#	No_hits	#	#	#	#	#	#	No_hits
Glur_chr1.g009950.1	Glur_chr1	10325368	10325772	+	134	non	No_hits	#	#	#	#	#	#	#	#	#	#	#	#	#	#	#	#	#	#	#	0	Glyur004467s00044658.1 gene=Glyur004467s00044658	208	1e-66	81	154.074	80	83.7037	No_hits	#	#	#	#	#	#	No_hits	#	#	#	#	#	#	No_hits
Glur_chr1.g009960.1	Glur_chr1	10325847	10326107	+	86	non	No_hits	#	#	#	#	#	#	#	#	#	#	#	#	#	#	#	#	#	#	#	0	Glyur003859s00046305.1 gene=Glyur003859s00046305	223	2e-28	57	256.322	71.2644	78.1609	No_hits	#	#	#	#	#	#	No_hits	#	#	#	#	#	#	No_hits
Glur_chr1.g009970.1	Glur_chr1	10326138	10326905	+	215	non	No_hits	#	#	#	#	#	#	#	#	#	#	#	#	#	#	#	#	#	#	#	0	Glyur001918s00044409.1 gene=Glyur001918s00044409	421	6e-97	67	194.907	77.7778	84.2593	No_hits	#	#	#	#	#	#	No_hits	#	#	#	#	#	#	No_hits
Glur_chr1.g009980.1	Glur_chr1	10327039	10327365	+	108	non	No_hits	#	#	#	#	#	#	#	#	#	#	#	#	#	#	#	#	#	#	#	0	Glyur004467s00044658.1 gene=Glyur004467s00044658	208	2e-52	82	190.826	81.6514	83.4862	No_hits	#	#	#	#	#	#	No_hits	#	#	#	#	#	#	No_hits
Glur_chr1.g009990.1	Glur_chr1	10327516	10328010	+	164	non	No_hits	#	#	#	#	#	#	#	#	#	#	#	#	#	#	#	#	#	#	#	0	Glyur004467s00044658.1 gene=Glyur004467s00044658	208	1e-81	80	126.061	78.7879	82.4242	No_hits	#	#	#	#	#	#	No_hits	#	#	#	#	#	#	No_hits
Glur_chr1.g010000.1	Glur_chr1	10328806	10329030	+	74	non	No_hits	#	#	#	#	#	#	#	#	#	#	#	#	#	#	#	#	#	#	#	0	Glyur004467s00044658.1 gene=Glyur004467s00044658	208	3e-33	82	277.333	81.3333	82.6667	No_hits	#	#	#	#	#	#	No_hits	#	#	#	#	#	#	No_hits
Glur_chr1.g010010.1	Glur_chr1	10329105	10329365	+	86	non	No_hits	#	#	#	#	#	#	#	#	#	#	#	#	#	#	#	#	#	#	#	0	Glyur003859s00046305.1 gene=Glyur003859s00046305	223	2e-28	57	256.322	71.2644	78.1609	No_hits	#	#	#	#	#	#	No_hits	#	#	#	#	#	#	No_hits
Glur_chr1.g010020.1	Glur_chr1	10329666	10330163	+	165	non	No_hits	#	#	#	#	#	#	#	#	#	#	#	#	#	#	#	#	#	#	#	0	Glyur001918s00044409.1 gene=Glyur001918s00044409	421	5e-77	74	253.614	80.7229	85.5422	No_hits	#	#	#	#	#	#	No_hits	#	#	#	#	#	#	No_hits
Glur_chr1.g010030.1	Glur_chr1	10330297	10330716	+	139	non	No_hits	#	#	#	#	#	#	#	#	#	#	#	#	#	#	#	#	#	#	#	0	Glyur003859s00046305.1 gene=Glyur003859s00046305	223	3e-40	73	159.286	54.2857	57.8571	No_hits	#	#	#	#	#	#	No_hits	#	#	#	#	#	#	No_hits
Glur_chr1.g010040.1	Glur_chr1	10330959	10331330	+	123	non	No_hits	#	#	#	#	#	#	#	#	#	#	#	#	#	#	#	#	#	#	#	0	Glyur004467s00044658.1 gene=Glyur004467s00044658	208	6e-60	80	167.742	79.8387	83.0645	No_hits	#	#	#	#	#	#	No_hits	#	#	#	#	#	#	No_hits
Glur_chr1.g010050.1	Glur_chr1	10331379	10331819	+	146	non	No_hits	#	#	#	#	#	#	#	#	#	#	#	#	#	#	#	#	#	#	#	0	Glyur003859s00046305.1 gene=Glyur003859s00046305	223	1e-57	65	151.701	73.4694	80.9524	No_hits	#	#	#	#	#	#	No_hits	#	#	#	#	#	#	No_hits
Glur_chr1.g010060.1	Glur_chr1	10331836	10332150	+	104	non	No_hits	#	#	#	#	#	#	#	#	#	#	#	#	#	#	#	#	#	#	#	0	Glyur004512s00043753.1 gene=Glyur004512s00043753	446	2e-35	69	424.762	60.9524	66.6667	No_hits	#	#	#	#	#	#	No_hits	#	#	#	#	#	#	No_hits
Glur_chr1.g010070.1	Glur_chr1	10332210	10332701	+	163	non	No_hits	#	#	#	#	#	#	#	#	#	#	#	#	#	#	#	#	#	#	#	0	Glyur004467s00044658.1 gene=Glyur004467s00044658	208	1e-81	80	126.829	79.878	82.9268	No_hits	#	#	#	#	#	#	No_hits	#	#	#	#	#	#	No_hits
Glur_chr1.g010080.1	Glur_chr1	10333110	10333421	+	103	non	No_hits	#	#	#	#	#	#	#	#	#	#	#	#	#	#	#	#	#	#	#	0	Glyur004467s00044658.1 gene=Glyur004467s00044658	208	4e-55	86	200	85.5769	87.5	No_hits	#	#	#	#	#	#	No_hits	#	#	#	#	#	#	No_hits
Glur_chr1.g010090.1	Glur_chr1	10333470	10333901	+	143	non	No_hits	#	#	#	#	#	#	#	#	#	#	#	#	#	#	#	#	#	#	#	0	Glyur003859s00046305.1 gene=Glyur003859s00046305	223	1e-57	64	154.861	74.3056	81.25	No_hits	#	#	#	#	#	#	No_hits	#	#	#	#	#	#	No_hits
Glur_chr1.g010100.1	Glur_chr1	10334202	10334900	+	232	non	No_hits	#	#	#	#	#	#	#	#	#	#	#	#	#	#	#	#	#	#	#	0	Glyur001918s00044409.1 gene=Glyur001918s00044409	421	2e-96	66	180.687	75.5365	81.1159	No_hits	#	#	#	#	#	#	No_hits	#	#	#	#	#	#	No_hits
Glur_chr1.g010110.1	Glur_chr1	10335072	10335503	+	143	non	No_hits	#	#	#	#	#	#	#	#	#	#	#	#	#	#	#	#	#	#	#	0	Glyur004467s00044658.1 gene=Glyur004467s00044658	208	8e-73	82	144.444	81.25	83.3333	No_hits	#	#	#	#	#	#	No_hits	#	#	#	#	#	#	No_hits
Glur_chr1.g010120.1	Glur_chr1	10335552	10335992	+	146	non	No_hits	#	#	#	#	#	#	#	#	#	#	#	#	#	#	#	#	#	#	#	0	Glyur003859s00046305.1 gene=Glyur003859s00046305	223	8e-58	64	151.701	72.7891	80.9524	No_hits	#	#	#	#	#	#	No_hits	#	#	#	#	#	#	No_hits
Glur_chr1.g010130.1	Glur_chr1	10336834	10337478	+	214	non	No_hits	#	#	#	#	#	#	#	#	#	#	#	#	#	#	#	#	#	#	#	0	Glyur001918s00044409.1 gene=Glyur001918s00044409	421	1e-90	75	195.814	73.9535	80.4651	No_hits	#	#	#	#	#	#	No_hits	#	#	#	#	#	#	No_hits
Glur_chr1.g010140.1	Glur_chr1	10337885	10338553	+	222	non	No_hits	#	#	#	#	#	#	#	#	#	#	#	#	#	#	#	#	#	#	#	0	Glyur001918s00044409.1 gene=Glyur001918s00044409	421	1e-90	67	188.789	75.7848	80.7175	No_hits	#	#	#	#	#	#	No_hits	#	#	#	#	#	#	No_hits
Glur_chr1.g010150.1	Glur_chr1	10338725	10339444	+	239	non	No_hits	#	#	#	#	#	#	#	#	#	#	#	#	#	#	#	#	#	#	#	0	Glyur001918s00044409.1 gene=Glyur001918s00044409	421	4e-116	71	175.417	81.25	85.4167	No_hits	#	#	#	#	#	#	No_hits	#	#	#	#	#	#	No_hits
Glur_chr1.g010160.1	Glur_chr1	10339474	10339812	+	112	non	No_hits	#	#	#	#	#	#	#	#	#	#	#	#	#	#	#	#	#	#	#	0	Glyur004467s00044658.1 gene=Glyur004467s00044658	208	2e-51	80	184.071	78.7611	80.531	No_hits	#	#	#	#	#	#	No_hits	#	#	#	#	#	#	No_hits
Glur_chr1.g010170.1	Glur_chr1	10339984	10340688	+	234	non	No_hits	#	#	#	#	#	#	#	#	#	#	#	#	#	#	#	#	#	#	#	0	Glyur001918s00044409.1 gene=Glyur001918s00044409	421	8e-107	69	179.149	78.7234	83.4043	No_hits	#	#	#	#	#	#	No_hits	#	#	#	#	#	#	No_hits
Glur_chr1.g010180.1	Glur_chr1	10341235	10342326	+	363	non	No_hits	#	#	#	#	#	#	#	#	#	#	#	#	#	#	#	#	#	#	#	0	Glyur001918s00044409.1 gene=Glyur001918s00044409	421	3e-150	72	115.659	70.6044	76.6484	No_hits	#	#	#	#	#	#	No_hits	#	#	#	#	#	#	No_hits
Glur_chr1.g010190.1	Glur_chr1	10342375	10342719	+	114	non	No_hits	#	#	#	#	#	#	#	#	#	#	#	#	#	#	#	#	#	#	#	0	Glyur004467s00044658.1 gene=Glyur004467s00044658	208	4e-57	82	180.87	81.7391	83.4783	No_hits	#	#	#	#	#	#	No_hits	#	#	#	#	#	#	No_hits
Glur_chr1.g010200.1	Glur_chr1	10342855	10343346	+	163	non	No_hits	#	#	#	#	#	#	#	#	#	#	#	#	#	#	#	#	#	#	#	0	Glyur004467s00044658.1 gene=Glyur004467s00044658	208	4e-83	82	126.829	81.7073	81.7073	No_hits	#	#	#	#	#	#	No_hits	#	#	#	#	#	#	No_hits
Glur_chr1.g010210.1	Glur_chr1	10343605	10343916	+	103	non	No_hits	#	#	#	#	#	#	#	#	#	#	#	#	#	#	#	#	#	#	#	0	Glyur004467s00044658.1 gene=Glyur004467s00044658	208	5e-46	79	200	76.9231	79.8077	No_hits	#	#	#	#	#	#	No_hits	#	#	#	#	#	#	No_hits
Glur_chr1.g010220.1	Glur_chr1	10344119	10344547	+	142	non	No_hits	#	#	#	#	#	#	#	#	#	#	#	#	#	#	#	#	#	#	#	0	Glyur004467s00044658.1 gene=Glyur004467s00044658	208	2e-71	83	145.455	81.1189	81.1189	No_hits	#	#	#	#	#	#	No_hits	#	#	#	#	#	#	No_hits
Glur_chr1.g010230.1	Glur_chr1	10344689	10345177	+	162	non	No_hits	#	#	#	#	#	#	#	#	#	#	#	#	#	#	#	#	#	#	#	0	Glyur004467s00044658.1 gene=Glyur004467s00044658	208	2e-68	77	127.607	71.7791	74.8466	No_hits	#	#	#	#	#	#	No_hits	#	#	#	#	#	#	No_hits
Glur_chr1.g010240.1	Glur_chr1	10345289	10345855	+	188	non	No_hits	#	#	#	#	#	#	#	#	#	#	#	#	#	#	#	#	#	#	#	0	Glyur001918s00044409.1 gene=Glyur001918s00044409	421	2e-90	80	222.751	79.3651	85.7143	No_hits	#	#	#	#	#	#	No_hits	#	#	#	#	#	#	No_hits
Glur_chr1.g010250.1	Glur_chr1	10345995	10346351	+	118	non	No_hits	#	#	#	#	#	#	#	#	#	#	#	#	#	#	#	#	#	#	#	0	Glyur003859s00046305.1 gene=Glyur003859s00046305	223	8e-44	76	187.395	67.2269	71.4286	No_hits	#	#	#	#	#	#	No_hits	#	#	#	#	#	#	No_hits
Glur_chr1.g010260.1	Glur_chr1	10346439	10346651	+	70	non	No_hits	#	#	#	#	#	#	#	#	#	#	#	#	#	#	#	#	#	#	#	0	Glyur004467s00044658.1 gene=Glyur004467s00044658	208	4e-34	88	292.958	85.9155	85.9155	No_hits	#	#	#	#	#	#	No_hits	#	#	#	#	#	#	No_hits
Glur_chr1.g010270.1	Glur_chr1	10346851	10347783	+	310	non	No_hits	#	#	#	#	#	#	#	#	#	#	#	#	#	#	#	#	#	#	#	0	Glyur004467s00044658.1 gene=Glyur004467s00044658	208	5e-82	82	66.881	44.0514	45.6592	No_hits	#	#	#	#	#	#	No_hits	#	#	#	#	#	#	No_hits
Glur_chr1.g010280.1	Glur_chr1	10348237	10349125	+	239	non	No_hits	#	#	#	#	#	#	#	#	#	#	#	#	#	#	#	#	#	#	#	0	Glyur001918s00044409.1 gene=Glyur001918s00044409	421	3e-107	71	175.417	79.5833	84.1667	No_hits	#	#	#	#	#	#	No_hits	#	#	#	#	#	#	No_hits
Glur_chr1.g010290.1	Glur_chr1	10349384	10349950	+	188	non	No_hits	#	#	#	#	#	#	#	#	#	#	#	#	#	#	#	#	#	#	#	0	Glyur004467s00044658.1 gene=Glyur004467s00044658	208	8e-91	85	110.053	75.1323	78.3069	No_hits	#	#	#	#	#	#	No_hits	#	#	#	#	#	#	No_hits
Glur_chr1.g010300.1	Glur_chr1	10350104	10351213	+	305	non	No_hits	#	#	#	#	#	#	#	#	#	#	#	#	#	#	#	#	#	#	#	0	Glyur001918s00044409.1 gene=Glyur001918s00044409	421	1e-123	70	137.582	72.8758	75.817	No_hits	#	#	#	#	#	#	No_hits	#	#	#	#	#	#	No_hits
Glur_chr1.g010310.1	Glur_chr1	10351297	10351629	+	110	non	No_hits	#	#	#	#	#	#	#	#	#	#	#	#	#	#	#	#	#	#	#	0	Glyur004467s00044658.1 gene=Glyur004467s00044658	208	2e-58	88	187.387	86.4865	86.4865	No_hits	#	#	#	#	#	#	No_hits	#	#	#	#	#	#	No_hits
Glur_chr1.g010320.1	Glur_chr1	10351717	10352151	+	144	non	No_hits	#	#	#	#	#	#	#	#	#	#	#	#	#	#	#	#	#	#	#	0	Glyur004467s00044658.1 gene=Glyur004467s00044658	208	8e-71	83	143.448	81.3793	81.3793	No_hits	#	#	#	#	#	#	No_hits	#	#	#	#	#	#	No_hits
Glur_chr1.g010330.1	Glur_chr1	10352473	10353968	+	441	non	No_hits	#	#	#	#	#	#	#	#	#	#	#	#	#	#	#	#	#	#	#	0	Glyur001918s00044409.1 gene=Glyur001918s00044409	421	5e-146	65	95.2489	60.181	63.3484	No_hits	#	#	#	#	#	#	No_hits	#	#	#	#	#	#	No_hits
Glur_chr1.g010340.1	Glur_chr1	10354056	10354550	+	164	non	No_hits	#	#	#	#	#	#	#	#	#	#	#	#	#	#	#	#	#	#	#	0	Glyur004467s00044658.1 gene=Glyur004467s00044658	208	1e-80	81	126.061	80	80	No_hits	#	#	#	#	#	#	No_hits	#	#	#	#	#	#	No_hits
Glur_chr1.g010350.1	Glur_chr1	10354752	10355213	+	153	non	No_hits	#	#	#	#	#	#	#	#	#	#	#	#	#	#	#	#	#	#	#	0	Glyur004467s00044658.1 gene=Glyur004467s00044658	208	3e-79	85	135.065	83.7662	85.7143	No_hits	#	#	#	#	#	#	No_hits	#	#	#	#	#	#	No_hits
Glur_chr1.g010360.1	Glur_chr1	10355473	10355724	+	83	non	No_hits	#	#	#	#	#	#	#	#	#	#	#	#	#	#	#	#	#	#	#	0	Glyur004467s00044658.1 gene=Glyur004467s00044658	208	2e-33	77	247.619	73.8095	78.5714	No_hits	#	#	#	#	#	#	No_hits	#	#	#	#	#	#	No_hits
Glur_chr1.g010370.1	Glur_chr1	10356073	10356561	+	162	non	No_hits	#	#	#	#	#	#	#	#	#	#	#	#	#	#	#	#	#	#	#	0	Glyur003859s00046305.1 gene=Glyur003859s00046305	223	1e-43	78	136.81	52.7607	53.3742	No_hits	#	#	#	#	#	#	No_hits	#	#	#	#	#	#	No_hits
Glur_chr1.g010380.1	Glur_chr1	10356672	10357031	+	119	non	No_hits	#	#	#	#	#	#	#	#	#	#	#	#	#	#	#	#	#	#	#	0	Glyur004467s00044658.1 gene=Glyur004467s00044658	208	1e-54	80	173.333	78.3333	81.6667	No_hits	#	#	#	#	#	#	No_hits	#	#	#	#	#	#	No_hits
Glur_chr1.g010390.1	Glur_chr1	10357092	10358150	+	352	non	No_hits	#	#	#	#	#	#	#	#	#	#	#	#	#	#	#	#	#	#	#	0	Glyur001918s00044409.1 gene=Glyur001918s00044409	421	3e-138	68	119.263	70.8215	74.221	No_hits	#	#	#	#	#	#	No_hits	#	#	#	#	#	#	No_hits
Glur_chr1.g010400.1	Glur_chr1	10358262	10358864	+	200	non	No_hits	#	#	#	#	#	#	#	#	#	#	#	#	#	#	#	#	#	#	#	0	Glyur004512s00043753.1 gene=Glyur004512s00043753	446	2e-50	71	221.891	44.2786	49.2537	No_hits	#	#	#	#	#	#	No_hits	#	#	#	#	#	#	No_hits
Glur_chr1.g010410.1	Glur_chr1	10358907	10359770	+	241	non	No_hits	#	#	#	#	#	#	#	#	#	#	#	#	#	#	#	#	#	#	#	0	Glyur001918s00044409.1 gene=Glyur001918s00044409	421	4e-104	69	173.967	79.3388	82.6446	No_hits	#	#	#	#	#	#	No_hits	#	#	#	#	#	#	No_hits
Glur_chr1.g010420.1	Glur_chr1	10359972	10360388	+	138	non	No_hits	#	#	#	#	#	#	#	#	#	#	#	#	#	#	#	#	#	#	#	0	Glyur004467s00044658.1 gene=Glyur004467s00044658	208	5e-76	88	149.64	87.0504	88.4892	No_hits	#	#	#	#	#	#	No_hits	#	#	#	#	#	#	No_hits
Glur_chr1.g010430.1	Glur_chr1	10360588	10361049	+	153	non	No_hits	#	#	#	#	#	#	#	#	#	#	#	#	#	#	#	#	#	#	#	0	Glyur003859s00046305.1 gene=Glyur003859s00046305	223	1e-44	79	144.805	51.9481	55.1948	No_hits	#	#	#	#	#	#	No_hits	#	#	#	#	#	#	No_hits
Glur_chr1.g010440.1	Glur_chr1	10361430	10361810	+	126	non	No_hits	#	#	#	#	#	#	#	#	#	#	#	#	#	#	#	#	#	#	#	0	Glyur004467s00044658.1 gene=Glyur004467s00044658	208	1e-55	71	163.78	78.7402	81.8898	No_hits	#	#	#	#	#	#	No_hits	#	#	#	#	#	#	No_hits
Glur_chr1.g010450.1	Glur_chr1	10361829	10362317	+	162	non	No_hits	#	#	#	#	#	#	#	#	#	#	#	#	#	#	#	#	#	#	#	0	Glyur004467s00044658.1 gene=Glyur004467s00044658	208	3e-70	76	127.607	75.4601	75.4601	No_hits	#	#	#	#	#	#	No_hits	#	#	#	#	#	#	No_hits
Glur_chr1.g010460.1	Glur_chr1	10362369	10363216	+	238	non	No_hits	#	#	#	#	#	#	#	#	#	#	#	#	#	#	#	#	#	#	#	0	Glyur001918s00044409.1 gene=Glyur001918s00044409	421	7e-108	69	176.151	79.9163	84.9372	No_hits	#	#	#	#	#	#	No_hits	#	#	#	#	#	#	No_hits
Glur_chr1.g010470.1	Glur_chr1	10363464	10363745	+	93	non	No_hits	#	#	#	#	#	#	#	#	#	#	#	#	#	#	#	#	#	#	#	0	Glyur004467s00044658.1 gene=Glyur004467s00044658	208	2e-48	80	221.277	91.4894	91.4894	No_hits	#	#	#	#	#	#	No_hits	#	#	#	#	#	#	No_hits
Glur_chr1.g010480.1	Glur_chr1	10364429	10364911	+	160	non	No_hits	#	#	#	#	#	#	#	#	#	#	#	#	#	#	#	#	#	#	#	0	Glyur001918s00044409.1 gene=Glyur001918s00044409	421	5e-72	73	261.491	77.6398	85.0932	No_hits	#	#	#	#	#	#	No_hits	#	#	#	#	#	#	No_hits
Glur_chr1.g010490.1	Glur_chr1	10364925	10365137	+	70	non	No_hits	#	#	#	#	#	#	#	#	#	#	#	#	#	#	#	#	#	#	#	0	Glyur004467s00044658.1 gene=Glyur004467s00044658	208	2e-27	76	292.958	77.4648	78.8732	No_hits	#	#	#	#	#	#	No_hits	#	#	#	#	#	#	No_hits
Glur_chr1.g010500.1	Glur_chr1	10365366	10366528	+	276	non	No_hits	#	#	#	#	#	#	#	#	#	#	#	#	#	#	#	#	#	#	#	0	Glyur001918s00044409.1 gene=Glyur001918s00044409	421	1e-109	62	151.986	73.2852	79.7834	No_hits	#	#	#	#	#	#	No_hits	#	#	#	#	#	#	No_hits
Glur_chr1.g010510.1	Glur_chr1	10366542	10366754	+	70	non	No_hits	#	#	#	#	#	#	#	#	#	#	#	#	#	#	#	#	#	#	#	0	Glyur004467s00044658.1 gene=Glyur004467s00044658	208	4e-28	78	292.958	78.8732	78.8732	No_hits	#	#	#	#	#	#	No_hits	#	#	#	#	#	#	No_hits
Glur_chr1.g010520.1	Glur_chr1	10366773	10367141	+	122	non	No_hits	#	#	#	#	#	#	#	#	#	#	#	#	#	#	#	#	#	#	#	0	Glyur004467s00044658.1 gene=Glyur004467s00044658	208	1e-55	80	169.106	78.8618	78.8618	No_hits	#	#	#	#	#	#	No_hits	#	#	#	#	#	#	No_hits
Glur_chr1.g010530.1	Glur_chr1	10367403	10367639	+	78	non	No_hits	#	#	#	#	#	#	#	#	#	#	#	#	#	#	#	#	#	#	#	0	Glyur004467s00044658.1 gene=Glyur004467s00044658	208	2e-37	86	263.291	83.5443	86.0759	No_hits	#	#	#	#	#	#	No_hits	#	#	#	#	#	#	No_hits
Glur_chr1.g010540.1	Glur_chr1	10367733	10368239	+	168	non	No_hits	#	#	#	#	#	#	#	#	#	#	#	#	#	#	#	#	#	#	#	0	Glyur004467s00044658.1 gene=Glyur004467s00044658	208	4e-99	90	123.077	89.9408	91.1243	No_hits	#	#	#	#	#	#	No_hits	#	#	#	#	#	#	No_hits
Glur_chr1.g010550.1	Glur_chr1	10368267	10368641	+	124	non	No_hits	#	#	#	#	#	#	#	#	#	#	#	#	#	#	#	#	#	#	#	0	Glyur004467s00044658.1 gene=Glyur004467s00044658	208	1e-60	85	166.4	82.4	83.2	No_hits	#	#	#	#	#	#	No_hits	#	#	#	#	#	#	No_hits
Glur_chr1.g010560.1	Glur_chr1	10368753	10369199	+	148	non	No_hits	#	#	#	#	#	#	#	#	#	#	#	#	#	#	#	#	#	#	#	0	Glyur004467s00044658.1 gene=Glyur004467s00044658	208	3e-87	91	139.597	89.9329	91.2752	No_hits	#	#	#	#	#	#	No_hits	#	#	#	#	#	#	No_hits
Glur_chr1.g010570.1	Glur_chr1	10369653	10370132	+	159	non	No_hits	#	#	#	#	#	#	#	#	#	#	#	#	#	#	#	#	#	#	#	0	Glyur004467s00044658.1 gene=Glyur004467s00044658	208	5e-75	79	130	78.125	78.75	No_hits	#	#	#	#	#	#	No_hits	#	#	#	#	#	#	No_hits
Glur_chr1.g010580.1	Glur_chr1	10370138	10371553	-	471	non	No_hits	#	#	#	#	#	#	#	#	#	#	#	#	#	#	#	#	#	#	#	0	Glyur002489s00036342.1 gene=Glyur002489s00036342	169	8e-15	81	35.8051	8.26271	8.68644	No_hits	#	#	#	#	#	#	No_hits	#	#	#	#	#	#	No_hits
Glur_chr1.g010590.1	Glur_chr1	10371933	10372199	+	88	non	No_hits	#	#	#	#	#	#	#	#	#	#	#	#	#	#	#	#	#	#	#	0	Glyur004467s00044658.1 gene=Glyur004467s00044658	208	2e-50	93	233.708	92.1348	92.1348	No_hits	#	#	#	#	#	#	No_hits	#	#	#	#	#	#	No_hits
Glur_chr1.g010600.1	Glur_chr1	10372293	10372799	+	168	non	No_hits	#	#	#	#	#	#	#	#	#	#	#	#	#	#	#	#	#	#	#	0	Glyur004467s00044658.1 gene=Glyur004467s00044658	208	1e-98	90	123.077	89.9408	91.1243	No_hits	#	#	#	#	#	#	No_hits	#	#	#	#	#	#	No_hits
Glur_chr1.g010610.1	Glur_chr1	10372893	10373459	+	188	non	No_hits	#	#	#	#	#	#	#	#	#	#	#	#	#	#	#	#	#	#	#	0	Glyur001918s00044409.1 gene=Glyur001918s00044409	421	1e-102	88	222.751	86.7725	91.0053	No_hits	#	#	#	#	#	#	No_hits	#	#	#	#	#	#	No_hits
Glur_chr1.g010620.1	Glur_chr1	10373553	10375121	+	522	non	No_hits	#	#	#	#	#	#	#	#	#	#	#	#	#	#	#	#	#	#	#	0	Glyur001918s00044409.1 gene=Glyur001918s00044409	421	4e-162	78	80.4971	53.7285	56.0229	No_hits	#	#	#	#	#	#	No_hits	#	#	#	#	#	#	No_hits
Glur_chr1.g010630.1	Glur_chr1	10375159	10375698	+	179	non	No_hits	#	#	#	#	#	#	#	#	#	#	#	#	#	#	#	#	#	#	#	0	Glyur003859s00046305.1 gene=Glyur003859s00046305	223	1e-32	47	123.889	45	54.4444	No_hits	#	#	#	#	#	#	No_hits	#	#	#	#	#	#	No_hits
Glur_chr1.g010640.1	Glur_chr1	10375726	10376118	+	130	non	No_hits	#	#	#	#	#	#	#	#	#	#	#	#	#	#	#	#	#	#	#	0	Glyur004467s00044658.1 gene=Glyur004467s00044658	208	9e-70	88	158.779	85.4962	87.0229	No_hits	#	#	#	#	#	#	No_hits	#	#	#	#	#	#	No_hits
Glur_chr1.g010650.1	Glur_chr1	10376146	10376820	+	194	non	No_hits	#	#	#	#	#	#	#	#	#	#	#	#	#	#	#	#	#	#	#	0	Glyur001918s00044409.1 gene=Glyur001918s00044409	421	4e-79	65	215.897	78.9744	82.5641	No_hits	#	#	#	#	#	#	No_hits	#	#	#	#	#	#	No_hits
Glur_chr1.g010660.1	Glur_chr1	10377082	10377378	+	98	non	No_hits	#	#	#	#	#	#	#	#	#	#	#	#	#	#	#	#	#	#	#	0	Glyur001918s00044409.1 gene=Glyur001918s00044409	421	5e-48	88	425.253	85.8586	90.9091	No_hits	#	#	#	#	#	#	No_hits	#	#	#	#	#	#	No_hits
Glur_chr1.g010670.1	Glur_chr1	10377472	10377801	+	109	non	No_hits	#	#	#	#	#	#	#	#	#	#	#	#	#	#	#	#	#	#	#	0	Glyur004467s00044658.1 gene=Glyur004467s00044658	208	1e-60	90	189.091	89.0909	90	No_hits	#	#	#	#	#	#	No_hits	#	#	#	#	#	#	No_hits
Glur_chr1.g010680.1	Glur_chr1	10378042	10378473	+	143	non	No_hits	#	#	#	#	#	#	#	#	#	#	#	#	#	#	#	#	#	#	#	0	Glyur004467s00044658.1 gene=Glyur004467s00044658	208	2e-64	77	144.444	75	77.7778	No_hits	#	#	#	#	#	#	No_hits	#	#	#	#	#	#	No_hits
Glur_chr1.g010690.1	Glur_chr1	10378492	10378860	+	122	non	No_hits	#	#	#	#	#	#	#	#	#	#	#	#	#	#	#	#	#	#	#	0	Glyur004467s00044658.1 gene=Glyur004467s00044658	208	6e-57	80	169.106	79.6748	79.6748	No_hits	#	#	#	#	#	#	No_hits	#	#	#	#	#	#	No_hits
Glur_chr1.g010700.1	Glur_chr1	10379122	10379718	+	198	non	No_hits	#	#	#	#	#	#	#	#	#	#	#	#	#	#	#	#	#	#	#	0	Glyur001918s00044409.1 gene=Glyur001918s00044409	421	1e-97	84	211.558	81.407	84.9246	No_hits	#	#	#	#	#	#	No_hits	#	#	#	#	#	#	No_hits
Glur_chr1.g010710.1	Glur_chr1	10379812	10380120	+	102	non	No_hits	#	#	#	#	#	#	#	#	#	#	#	#	#	#	#	#	#	#	#	0	Glyur004467s00044658.1 gene=Glyur004467s00044658	208	4e-41	75	201.942	74.7573	75.7282	No_hits	#	#	#	#	#	#	No_hits	#	#	#	#	#	#	No_hits
Glur_chr1.g010720.1	Glur_chr1	10380232	10380573	+	113	non	No_hits	#	#	#	#	#	#	#	#	#	#	#	#	#	#	#	#	#	#	#	0	Glyur004467s00044658.1 gene=Glyur004467s00044658	208	2e-53	80	182.456	78.9474	82.4561	No_hits	#	#	#	#	#	#	No_hits	#	#	#	#	#	#	No_hits
Glur_chr1.g010730.1	Glur_chr1	10380592	10380960	+	122	non	No_hits	#	#	#	#	#	#	#	#	#	#	#	#	#	#	#	#	#	#	#	0	Glyur004467s00044658.1 gene=Glyur004467s00044658	208	1e-57	81	169.106	80.4878	80.4878	No_hits	#	#	#	#	#	#	No_hits	#	#	#	#	#	#	No_hits
Glur_chr1.g010740.1	Glur_chr1	10381072	10381518	+	148	non	No_hits	#	#	#	#	#	#	#	#	#	#	#	#	#	#	#	#	#	#	#	0	Glyur004467s00044658.1 gene=Glyur004467s00044658	208	3e-87	91	139.597	90.604	91.9463	No_hits	#	#	#	#	#	#	No_hits	#	#	#	#	#	#	No_hits
Glur_chr1.g010750.1	Glur_chr1	10381612	10381998	+	128	non	No_hits	#	#	#	#	#	#	#	#	#	#	#	#	#	#	#	#	#	#	#	0	Glyur004467s00044658.1 gene=Glyur004467s00044658	208	4e-73	91	161.24	89.9225	90.6977	No_hits	#	#	#	#	#	#	No_hits	#	#	#	#	#	#	No_hits
Glur_chr1.g010760.1	Glur_chr1	10382092	10382313	+	73	non	No_hits	#	#	#	#	#	#	#	#	#	#	#	#	#	#	#	#	#	#	#	0	Glyur004467s00044658.1 gene=Glyur004467s00044658	208	2e-31	81	281.081	78.3784	81.0811	No_hits	#	#	#	#	#	#	No_hits	#	#	#	#	#	#	No_hits
Glur_chr1.g010770.1	Glur_chr1	10382752	10383138	+	128	non	No_hits	#	#	#	#	#	#	#	#	#	#	#	#	#	#	#	#	#	#	#	0	Glyur004467s00044658.1 gene=Glyur004467s00044658	208	2e-69	87	161.24	86.0465	88.3721	No_hits	#	#	#	#	#	#	No_hits	#	#	#	#	#	#	No_hits
Glur_chr1.g010780.1	Glur_chr1	10383232	10383783	+	119	non	No_hits	#	#	#	#	#	#	#	#	#	#	#	#	#	#	#	#	#	#	#	0	Glyur004467s00044658.1 gene=Glyur004467s00044658	208	1e-59	83	173.333	85	86.6667	No_hits	#	#	#	#	#	#	No_hits	#	#	#	#	#	#	No_hits
Glur_chr1.g010790.1	Glur_chr1	10383832	10384209	+	125	non	No_hits	#	#	#	#	#	#	#	#	#	#	#	#	#	#	#	#	#	#	#	0	Glyur004467s00044658.1 gene=Glyur004467s00044658	208	2e-67	86	165.079	85.7143	88.8889	No_hits	#	#	#	#	#	#	No_hits	#	#	#	#	#	#	No_hits
Glur_chr1.g010800.1	Glur_chr1	10384282	10384758	+	158	non	No_hits	#	#	#	#	#	#	#	#	#	#	#	#	#	#	#	#	#	#	#	0	Glyur004467s00044658.1 gene=Glyur004467s00044658	208	6e-83	85	130.818	83.6478	86.1635	No_hits	#	#	#	#	#	#	No_hits	#	#	#	#	#	#	No_hits
Glur_chr1.g010810.1	Glur_chr1	10384852	10385463	+	139	non	No_hits	#	#	#	#	#	#	#	#	#	#	#	#	#	#	#	#	#	#	#	0	Glyur004467s00044658.1 gene=Glyur004467s00044658	208	3e-68	81	148.571	82.8571	83.5714	No_hits	#	#	#	#	#	#	No_hits	#	#	#	#	#	#	No_hits
Glur_chr1.g010820.1	Glur_chr1	10385512	10385823	+	103	non	No_hits	#	#	#	#	#	#	#	#	#	#	#	#	#	#	#	#	#	#	#	0	Glyur004467s00044658.1 gene=Glyur004467s00044658	208	1e-54	86	200	85.5769	88.4615	No_hits	#	#	#	#	#	#	No_hits	#	#	#	#	#	#	No_hits
Glur_chr1.g010830.1	Glur_chr1	10385902	10386213	+	103	non	No_hits	#	#	#	#	#	#	#	#	#	#	#	#	#	#	#	#	#	#	#	0	Glyur004467s00044658.1 gene=Glyur004467s00044658	208	5e-45	78	200	75.9615	79.8077	No_hits	#	#	#	#	#	#	No_hits	#	#	#	#	#	#	No_hits
Glur_chr1.g010840.1	Glur_chr1	10386652	10387038	+	128	non	No_hits	#	#	#	#	#	#	#	#	#	#	#	#	#	#	#	#	#	#	#	0	Glyur004467s00044658.1 gene=Glyur004467s00044658	208	6e-69	86	161.24	85.2713	88.3721	No_hits	#	#	#	#	#	#	No_hits	#	#	#	#	#	#	No_hits
Glur_chr1.g010850.1	Glur_chr1	10387132	10387743	+	139	non	No_hits	#	#	#	#	#	#	#	#	#	#	#	#	#	#	#	#	#	#	#	0	Glyur004467s00044658.1 gene=Glyur004467s00044658	208	5e-69	82	148.571	83.5714	85	No_hits	#	#	#	#	#	#	No_hits	#	#	#	#	#	#	No_hits
Glur_chr1.g010860.1	Glur_chr1	10387792	10388178	+	128	non	No_hits	#	#	#	#	#	#	#	#	#	#	#	#	#	#	#	#	#	#	#	0	Glyur004467s00044658.1 gene=Glyur004467s00044658	208	3e-71	88	161.24	86.8217	89.9225	No_hits	#	#	#	#	#	#	No_hits	#	#	#	#	#	#	No_hits
Glur_chr1.g010870.1	Glur_chr1	10388438	10388839	+	133	non	No_hits	#	#	#	#	#	#	#	#	#	#	#	#	#	#	#	#	#	#	#	0	Glyur004512s00043753.1 gene=Glyur004512s00043753	446	1e-31	65	332.836	46.2687	52.9851	No_hits	#	#	#	#	#	#	No_hits	#	#	#	#	#	#	No_hits
Glur_chr1.g010880.1	Glur_chr1	10389262	10389543	+	93	non	No_hits	#	#	#	#	#	#	#	#	#	#	#	#	#	#	#	#	#	#	#	0	Glyur004467s00044658.1 gene=Glyur004467s00044658	208	2e-43	83	221.277	80.8511	82.9787	No_hits	#	#	#	#	#	#	No_hits	#	#	#	#	#	#	No_hits
Glur_chr1.g010890.1	Glur_chr1	10389592	10389858	+	88	non	No_hits	#	#	#	#	#	#	#	#	#	#	#	#	#	#	#	#	#	#	#	0	Glyur004467s00044658.1 gene=Glyur004467s00044658	208	6e-46	86	233.708	85.3933	89.8876	No_hits	#	#	#	#	#	#	No_hits	#	#	#	#	#	#	No_hits
Glur_chr1.g010900.1	Glur_chr1	10390192	10390518	+	108	non	No_hits	#	#	#	#	#	#	#	#	#	#	#	#	#	#	#	#	#	#	#	0	Glyur004467s00044658.1 gene=Glyur004467s00044658	208	7e-59	87	190.826	86.2385	89.9083	No_hits	#	#	#	#	#	#	No_hits	#	#	#	#	#	#	No_hits
Glur_chr1.g010910.1	Glur_chr1	10390612	10390878	+	88	non	No_hits	#	#	#	#	#	#	#	#	#	#	#	#	#	#	#	#	#	#	#	0	Glyur004467s00044658.1 gene=Glyur004467s00044658	208	2e-49	92	233.708	91.0112	92.1348	No_hits	#	#	#	#	#	#	No_hits	#	#	#	#	#	#	No_hits
Glur_chr1.g010920.1	Glur_chr1	10391018	10391853	+	235	non	No_hits	#	#	#	#	#	#	#	#	#	#	#	#	#	#	#	#	#	#	#	0	Glyur003859s00046305.1 gene=Glyur003859s00046305	223	3e-45	48	94.4915	44.4915	51.6949	No_hits	#	#	#	#	#	#	No_hits	#	#	#	#	#	#	No_hits
Glur_chr1.g010930.1	Glur_chr1	10392112	10392594	+	160	non	No_hits	#	#	#	#	#	#	#	#	#	#	#	#	#	#	#	#	#	#	#	0	Glyur001918s00044409.1 gene=Glyur001918s00044409	421	9e-75	76	261.491	80.7453	85.7143	No_hits	#	#	#	#	#	#	No_hits	#	#	#	#	#	#	No_hits
Glur_chr1.g010940.1	Glur_chr1	10393061	10393441	+	126	non	No_hits	#	#	#	#	#	#	#	#	#	#	#	#	#	#	#	#	#	#	#	0	Glyur004467s00044658.1 gene=Glyur004467s00044658	208	4e-59	81	163.78	77.9528	80.315	No_hits	#	#	#	#	#	#	No_hits	#	#	#	#	#	#	No_hits
Glur_chr1.g010950.1	Glur_chr1	10393754	10394080	+	108	non	No_hits	#	#	#	#	#	#	#	#	#	#	#	#	#	#	#	#	#	#	#	0	Glyur004467s00044658.1 gene=Glyur004467s00044658	208	1e-56	86	190.826	85.3211	87.156	No_hits	#	#	#	#	#	#	No_hits	#	#	#	#	#	#	No_hits
Glur_chr1.g010960.1	Glur_chr1	10394174	10394440	+	88	non	No_hits	#	#	#	#	#	#	#	#	#	#	#	#	#	#	#	#	#	#	#	0	Glyur004467s00044658.1 gene=Glyur004467s00044658	208	4e-49	91	233.708	89.8876	91.0112	No_hits	#	#	#	#	#	#	No_hits	#	#	#	#	#	#	No_hits
Glur_chr1.g010970.1	Glur_chr1	10394534	10395034	+	166	non	No_hits	#	#	#	#	#	#	#	#	#	#	#	#	#	#	#	#	#	#	#	0	Glyur004467s00044658.1 gene=Glyur004467s00044658	208	3e-67	90	124.551	64.0719	64.6707	No_hits	#	#	#	#	#	#	No_hits	#	#	#	#	#	#	No_hits
Glur_chr1.g010980.1	Glur_chr1	10395544	10395870	+	108	non	No_hits	#	#	#	#	#	#	#	#	#	#	#	#	#	#	#	#	#	#	#	0	Glyur004467s00044658.1 gene=Glyur004467s00044658	208	6e-58	87	190.826	86.2385	88.9908	No_hits	#	#	#	#	#	#	No_hits	#	#	#	#	#	#	No_hits
Glur_chr1.g010990.1	Glur_chr1	10395964	10396350	+	128	non	No_hits	#	#	#	#	#	#	#	#	#	#	#	#	#	#	#	#	#	#	#	0	Glyur004467s00044658.1 gene=Glyur004467s00044658	208	2e-72	90	161.24	89.1473	90.6977	No_hits	#	#	#	#	#	#	No_hits	#	#	#	#	#	#	No_hits
Glur_chr1.g011000.1	Glur_chr1	10396954	10397841	+	295	non	No_hits	#	#	#	#	#	#	#	#	#	#	#	#	#	#	#	#	#	#	#	0	Glyur004467s00044658.1 gene=Glyur004467s00044658	208	5e-65	85	70.2703	36.8243	37.8378	No_hits	#	#	#	#	#	#	No_hits	#	#	#	#	#	#	No_hits
Glur_chr1.g011010.1	Glur_chr1	10397994	10398260	+	88	non	No_hits	#	#	#	#	#	#	#	#	#	#	#	#	#	#	#	#	#	#	#	0	Glyur004467s00044658.1 gene=Glyur004467s00044658	208	3e-45	86	233.708	85.3933	88.764	No_hits	#	#	#	#	#	#	No_hits	#	#	#	#	#	#	No_hits
Glur_chr1.g011020.1	Glur_chr1	10398354	10398620	+	88	non	No_hits	#	#	#	#	#	#	#	#	#	#	#	#	#	#	#	#	#	#	#	0	Glyur004467s00044658.1 gene=Glyur004467s00044658	208	4e-49	91	233.708	89.8876	91.0112	No_hits	#	#	#	#	#	#	No_hits	#	#	#	#	#	#	No_hits
Glur_chr1.g011030.1	Glur_chr1	10398714	10399214	+	166	non	No_hits	#	#	#	#	#	#	#	#	#	#	#	#	#	#	#	#	#	#	#	0	Glyur004467s00044658.1 gene=Glyur004467s00044658	208	3e-67	90	124.551	64.0719	64.6707	No_hits	#	#	#	#	#	#	No_hits	#	#	#	#	#	#	No_hits
Glur_chr1.g011040.1	Glur_chr1	10399724	10400344	+	206	non	No_hits	#	#	#	#	#	#	#	#	#	#	#	#	#	#	#	#	#	#	#	0	Glyur004467s00044658.1 gene=Glyur004467s00044658	208	3e-92	89	100.483	68.1159	69.5652	No_hits	#	#	#	#	#	#	No_hits	#	#	#	#	#	#	No_hits
Glur_chr1.g011050.1	Glur_chr1	10400854	10401180	+	108	non	No_hits	#	#	#	#	#	#	#	#	#	#	#	#	#	#	#	#	#	#	#	0	Glyur004467s00044658.1 gene=Glyur004467s00044658	208	6e-58	87	190.826	86.2385	88.9908	No_hits	#	#	#	#	#	#	No_hits	#	#	#	#	#	#	No_hits
Glur_chr1.g011060.1	Glur_chr1	10401274	10401660	+	128	non	No_hits	#	#	#	#	#	#	#	#	#	#	#	#	#	#	#	#	#	#	#	0	Glyur004467s00044658.1 gene=Glyur004467s00044658	208	5e-72	89	161.24	88.3721	90.6977	No_hits	#	#	#	#	#	#	No_hits	#	#	#	#	#	#	No_hits
Glur_chr1.g011070.1	Glur_chr1	10402414	10403151	+	245	non	No_hits	#	#	#	#	#	#	#	#	#	#	#	#	#	#	#	#	#	#	#	0	Glyur004512s00043753.1 gene=Glyur004512s00043753	446	2e-50	41	181.301	51.626	62.1951	No_hits	#	#	#	#	#	#	No_hits	#	#	#	#	#	#	No_hits
Glur_chr1.g011080.1	Glur_chr1	10403304	10403630	+	108	non	No_hits	#	#	#	#	#	#	#	#	#	#	#	#	#	#	#	#	#	#	#	0	Glyur004467s00044658.1 gene=Glyur004467s00044658	208	6e-58	87	190.826	86.2385	88.9908	No_hits	#	#	#	#	#	#	No_hits	#	#	#	#	#	#	No_hits
Glur_chr1.g011090.1	Glur_chr1	10403904	10404110	+	68	non	No_hits	#	#	#	#	#	#	#	#	#	#	#	#	#	#	#	#	#	#	#	0	Glyur004467s00044658.1 gene=Glyur004467s00044658	208	7e-38	94	301.449	92.7536	94.2029	No_hits	#	#	#	#	#	#	No_hits	#	#	#	#	#	#	No_hits
Glur_chr1.g011100.1	Glur_chr1	10404714	10405601	+	295	non	No_hits	#	#	#	#	#	#	#	#	#	#	#	#	#	#	#	#	#	#	#	0	Glyur004467s00044658.1 gene=Glyur004467s00044658	208	6e-65	85	70.2703	36.8243	37.8378	No_hits	#	#	#	#	#	#	No_hits	#	#	#	#	#	#	No_hits
Glur_chr1.g011110.1	Glur_chr1	10405754	10406080	+	108	non	No_hits	#	#	#	#	#	#	#	#	#	#	#	#	#	#	#	#	#	#	#	0	Glyur004467s00044658.1 gene=Glyur004467s00044658	208	6e-58	87	190.826	86.2385	88.9908	No_hits	#	#	#	#	#	#	No_hits	#	#	#	#	#	#	No_hits
Glur_chr1.g011120.1	Glur_chr1	10406097	10424234	-	5284	non	No_hits	#	#	#	#	#	#	#	#	#	#	#	#	#	#	#	#	#	#	#	0	Glyur004467s00044657.1 gene=Glyur004467s00044657	300	3e-17	44	5.67644	1.43803	1.68401	No_hits	#	#	#	#	#	#	No_hits	#	#	#	#	#	#	No_hits
Glur_chr1.g011130.1	Glur_chr1	10424614	10425479	+	251	non	No_hits	#	#	#	#	#	#	#	#	#	#	#	#	#	#	#	#	#	#	#	0	Glyur001918s00044409.1 gene=Glyur001918s00044409	421	6e-119	72	167.063	81.746	86.9048	No_hits	#	#	#	#	#	#	No_hits	#	#	#	#	#	#	No_hits
Glur_chr1.g011140.1	Glur_chr1	10425573	10426070	+	128	non	No_hits	#	#	#	#	#	#	#	#	#	#	#	#	#	#	#	#	#	#	#	0	Glyur004467s00044658.1 gene=Glyur004467s00044658	208	5e-64	84	161.24	82.9457	85.2713	No_hits	#	#	#	#	#	#	No_hits	#	#	#	#	#	#	No_hits
Glur_chr1.g011150.1	Glur_chr1	10426233	10427084	+	283	non	No_hits	#	#	#	#	#	#	#	#	#	#	#	#	#	#	#	#	#	#	#	0	Glyur001918s00044409.1 gene=Glyur001918s00044409	421	1e-137	72	148.239	80.6338	86.6197	No_hits	#	#	#	#	#	#	No_hits	#	#	#	#	#	#	No_hits
Glur_chr1.g011160.1	Glur_chr1	10427402	10427653	+	83	non	No_hits	#	#	#	#	#	#	#	#	#	#	#	#	#	#	#	#	#	#	#	0	Glyur001918s00044409.1 gene=Glyur001918s00044409	421	6e-37	84	501.19	82.1429	88.0952	No_hits	#	#	#	#	#	#	No_hits	#	#	#	#	#	#	No_hits
Glur_chr1.g011170.1	Glur_chr1	10427972	10428840	+	256	non	No_hits	#	#	#	#	#	#	#	#	#	#	#	#	#	#	#	#	#	#	#	0	Glyur001918s00044409.1 gene=Glyur001918s00044409	421	2e-91	67	163.813	67.7043	71.2062	No_hits	#	#	#	#	#	#	No_hits	#	#	#	#	#	#	No_hits
Glur_chr1.g011180.1	Glur_chr1	10428879	10429652	+	257	non	No_hits	#	#	#	#	#	#	#	#	#	#	#	#	#	#	#	#	#	#	#	0	Glyur001918s00044409.1 gene=Glyur001918s00044409	421	5e-69	56	163.178	55.814	65.8915	No_hits	#	#	#	#	#	#	No_hits	#	#	#	#	#	#	No_hits
Glur_chr1.g011190.1	Glur_chr1	10429911	10435144	+	1515	non	No_hits	#	#	#	#	#	#	#	#	#	#	#	#	#	#	#	#	#	#	#	0	Glyur001918s00044409.1 gene=Glyur001918s00044409	421	4e-105	67	27.7704	14.248	14.9077	No_hits	#	#	#	#	#	#	No_hits	#	#	#	#	#	#	No_hits
Glur_chr1.g011200.1	Glur_chr1	10435242	10436276	-	312	non	No_hits	#	#	#	#	#	#	#	#	#	#	#	#	#	#	#	#	#	#	#	0	Glyur002489s00036342.1 gene=Glyur002489s00036342	169	9e-13	62	53.9936	13.738	15.9744	No_hits	#	#	#	#	#	#	No_hits	#	#	#	#	#	#	No_hits
Glur_chr1.g011210.1	Glur_chr1	10581544	10581861	+	105	non	No_hits	#	#	#	#	#	#	#	#	#	#	#	#	#	#	#	#	#	#	#	0	No_hits	#	#	#	#	#	#	No_hits	#	#	#	#	#	#	No_hits	#	#	#	#	#	#	No_hits
Glur_chr1.g011250.1	Glur_chr1	10814955	10815782	+	275	non	No_hits	#	#	#	#	#	#	#	#	#	#	#	#	#	#	#	#	#	#	#	0	Glyur001918s00044409.1 gene=Glyur001918s00044409	421	1e-121	76	152.536	78.9855	82.6087	No_hits	#	#	#	#	#	#	No_hits	#	#	#	#	#	#	No_hits
Glur_chr1.g011260.1	Glur_chr1	10816146	10816808	+	220	non	No_hits	#	#	#	#	#	#	#	#	#	#	#	#	#	#	#	#	#	#	#	0	Glyur003859s00046305.1 gene=Glyur003859s00046305	223	2e-45	64	100.905	41.629	44.7964	No_hits	#	#	#	#	#	#	No_hits	#	#	#	#	#	#	No_hits
Glur_chr1.g011270.1	Glur_chr1	10817046	10818194	+	339	non	No_hits	#	#	#	#	#	#	#	#	#	#	#	#	#	#	#	#	#	#	#	0	Glyur001918s00044409.1 gene=Glyur001918s00044409	421	1e-124	65	123.824	69.1176	74.4118	No_hits	#	#	#	#	#	#	No_hits	#	#	#	#	#	#	No_hits
Glur_chr1.g011280.1	Glur_chr1	10818421	10818867	+	148	non	No_hits	#	#	#	#	#	#	#	#	#	#	#	#	#	#	#	#	#	#	#	0	Glyur004467s00044658.1 gene=Glyur004467s00044658	208	4e-81	86	139.597	85.906	87.2483	No_hits	#	#	#	#	#	#	No_hits	#	#	#	#	#	#	No_hits
Glur_chr1.g011290.1	Glur_chr1	10819053	10819340	+	95	non	No_hits	#	#	#	#	#	#	#	#	#	#	#	#	#	#	#	#	#	#	#	0	Glyur001918s00044409.1 gene=Glyur001918s00044409	421	2e-41	73	438.542	83.3333	84.375	No_hits	#	#	#	#	#	#	No_hits	#	#	#	#	#	#	No_hits
Glur_chr1.g011300.1	Glur_chr1	10819415	10820041	+	208	non	No_hits	#	#	#	#	#	#	#	#	#	#	#	#	#	#	#	#	#	#	#	0	Glyur003859s00046305.1 gene=Glyur003859s00046305	223	2e-55	54	106.699	58.8517	63.1579	No_hits	#	#	#	#	#	#	No_hits	#	#	#	#	#	#	No_hits
Glur_chr1.g011310.1	Glur_chr1	10820135	10820973	+	255	non	No_hits	#	#	#	#	#	#	#	#	#	#	#	#	#	#	#	#	#	#	#	0	Glyur001918s00044409.1 gene=Glyur001918s00044409	421	7e-120	82	164.453	79.6875	82.0312	No_hits	#	#	#	#	#	#	No_hits	#	#	#	#	#	#	No_hits
Glur_chr1.g011320.1	Glur_chr1	10821159	10821446	+	95	non	No_hits	#	#	#	#	#	#	#	#	#	#	#	#	#	#	#	#	#	#	#	0	Glyur001918s00044409.1 gene=Glyur001918s00044409	421	2e-41	73	438.542	83.3333	84.375	No_hits	#	#	#	#	#	#	No_hits	#	#	#	#	#	#	No_hits
Glur_chr1.g011330.1	Glur_chr1	10821521	10822147	+	208	non	No_hits	#	#	#	#	#	#	#	#	#	#	#	#	#	#	#	#	#	#	#	0	Glyur003859s00046305.1 gene=Glyur003859s00046305	223	2e-55	54	106.699	58.8517	63.1579	No_hits	#	#	#	#	#	#	No_hits	#	#	#	#	#	#	No_hits
Glur_chr1.g011340.1	Glur_chr1	10822241	10822927	+	228	non	No_hits	#	#	#	#	#	#	#	#	#	#	#	#	#	#	#	#	#	#	#	0	Glyur001918s00044409.1 gene=Glyur001918s00044409	421	6e-109	73	183.843	84.2795	87.3362	No_hits	#	#	#	#	#	#	No_hits	#	#	#	#	#	#	No_hits
Glur_chr1.g011350.1	Glur_chr1	10823113	10824327	+	361	non	No_hits	#	#	#	#	#	#	#	#	#	#	#	#	#	#	#	#	#	#	#	0	Glyur001918s00044409.1 gene=Glyur001918s00044409	421	2e-95	57	116.298	57.1823	65.4696	No_hits	#	#	#	#	#	#	No_hits	#	#	#	#	#	#	No_hits
Glur_chr1.g011360.1	Glur_chr1	10824376	10824903	+	175	non	No_hits	#	#	#	#	#	#	#	#	#	#	#	#	#	#	#	#	#	#	#	0	Glyur001918s00044409.1 gene=Glyur001918s00044409	421	3e-81	77	239.205	82.3864	84.6591	No_hits	#	#	#	#	#	#	No_hits	#	#	#	#	#	#	No_hits
Glur_chr1.g011370.1	Glur_chr1	10824977	10825467	+	133	non	No_hits	#	#	#	#	#	#	#	#	#	#	#	#	#	#	#	#	#	#	#	0	Glyur004467s00044658.1 gene=Glyur004467s00044658	208	4e-57	73	155.224	78.3582	80.597	No_hits	#	#	#	#	#	#	No_hits	#	#	#	#	#	#	No_hits
Glur_chr1.g011380.1	Glur_chr1	10825516	10825962	+	148	non	No_hits	#	#	#	#	#	#	#	#	#	#	#	#	#	#	#	#	#	#	#	0	Glyur004467s00044658.1 gene=Glyur004467s00044658	208	4e-79	86	139.597	85.2349	85.906	No_hits	#	#	#	#	#	#	No_hits	#	#	#	#	#	#	No_hits
Glur_chr1.g011390.1	Glur_chr1	10826088	10826375	+	95	non	No_hits	#	#	#	#	#	#	#	#	#	#	#	#	#	#	#	#	#	#	#	0	Glyur001918s00044409.1 gene=Glyur001918s00044409	421	3e-43	75	438.542	85.4167	86.4583	No_hits	#	#	#	#	#	#	No_hits	#	#	#	#	#	#	No_hits
Glur_chr1.g011400.1	Glur_chr1	10826449	10827135	+	228	non	No_hits	#	#	#	#	#	#	#	#	#	#	#	#	#	#	#	#	#	#	#	0	Glyur004512s00043753.1 gene=Glyur004512s00043753	446	3e-47	46	194.76	49.345	58.5153	No_hits	#	#	#	#	#	#	No_hits	#	#	#	#	#	#	No_hits
Glur_chr1.g011410.1	Glur_chr1	10827349	10828218	+	289	non	No_hits	#	#	#	#	#	#	#	#	#	#	#	#	#	#	#	#	#	#	#	0	Glyur001918s00044409.1 gene=Glyur001918s00044409	421	1e-141	75	145.172	82.7586	87.2414	No_hits	#	#	#	#	#	#	No_hits	#	#	#	#	#	#	No_hits
Glur_chr1.g011420.1	Glur_chr1	10828404	10828850	+	148	non	No_hits	#	#	#	#	#	#	#	#	#	#	#	#	#	#	#	#	#	#	#	0	Glyur004467s00044658.1 gene=Glyur004467s00044658	208	3e-81	86	139.597	85.906	87.2483	No_hits	#	#	#	#	#	#	No_hits	#	#	#	#	#	#	No_hits
Glur_chr1.g011430.1	Glur_chr1	10828881	10829503	+	163	non	No_hits	#	#	#	#	#	#	#	#	#	#	#	#	#	#	#	#	#	#	#	0	Glyur001918s00044409.1 gene=Glyur001918s00044409	421	1e-66	69	256.707	79.878	82.3171	No_hits	#	#	#	#	#	#	No_hits	#	#	#	#	#	#	No_hits
Glur_chr1.g011440.1	Glur_chr1	10829577	10830659	+	360	non	No_hits	#	#	#	#	#	#	#	#	#	#	#	#	#	#	#	#	#	#	#	0	Glyur004512s00043753.1 gene=Glyur004512s00043753	446	4e-48	43	123.546	36.2881	44.0443	No_hits	#	#	#	#	#	#	No_hits	#	#	#	#	#	#	No_hits
Glur_chr1.g011450.1	Glur_chr1	10830688	10830975	+	95	non	No_hits	#	#	#	#	#	#	#	#	#	#	#	#	#	#	#	#	#	#	#	0	Glyur001918s00044409.1 gene=Glyur001918s00044409	421	3e-43	75	438.542	85.4167	86.4583	No_hits	#	#	#	#	#	#	No_hits	#	#	#	#	#	#	No_hits
Glur_chr1.g011460.1	Glur_chr1	10831049	10832131	+	360	non	No_hits	#	#	#	#	#	#	#	#	#	#	#	#	#	#	#	#	#	#	#	0	Glyur004512s00043753.1 gene=Glyur004512s00043753	446	5e-48	43	123.546	36.2881	44.0443	No_hits	#	#	#	#	#	#	No_hits	#	#	#	#	#	#	No_hits
Glur_chr1.g011470.1	Glur_chr1	10832160	10832447	+	95	non	No_hits	#	#	#	#	#	#	#	#	#	#	#	#	#	#	#	#	#	#	#	0	Glyur001918s00044409.1 gene=Glyur001918s00044409	421	3e-43	75	438.542	85.4167	86.4583	No_hits	#	#	#	#	#	#	No_hits	#	#	#	#	#	#	No_hits
Glur_chr1.g011480.1	Glur_chr1	10832521	10832838	+	105	non	No_hits	#	#	#	#	#	#	#	#	#	#	#	#	#	#	#	#	#	#	#	0	Glyur001918s00044409.1 gene=Glyur001918s00044409	421	4e-43	71	397.17	80.1887	84.9057	No_hits	#	#	#	#	#	#	No_hits	#	#	#	#	#	#	No_hits
Glur_chr1.g011490.1	Glur_chr1	10832942	10834411	+	489	non	No_hits	#	#	#	#	#	#	#	#	#	#	#	#	#	#	#	#	#	#	#	0	Glyur001918s00044409.1 gene=Glyur001918s00044409	421	6e-170	77	85.9184	57.9592	62.6531	No_hits	#	#	#	#	#	#	No_hits	#	#	#	#	#	#	No_hits
Glur_chr1.g011500.1	Glur_chr1	10834505	10834831	+	108	non	No_hits	#	#	#	#	#	#	#	#	#	#	#	#	#	#	#	#	#	#	#	0	Glyur004467s00044658.1 gene=Glyur004467s00044658	208	5e-59	89	190.826	88.0734	89.9083	No_hits	#	#	#	#	#	#	No_hits	#	#	#	#	#	#	No_hits
Glur_chr1.g011510.1	Glur_chr1	10834925	10835212	+	95	non	No_hits	#	#	#	#	#	#	#	#	#	#	#	#	#	#	#	#	#	#	#	0	Glyur001918s00044409.1 gene=Glyur001918s00044409	421	3e-42	74	438.542	84.375	85.4167	No_hits	#	#	#	#	#	#	No_hits	#	#	#	#	#	#	No_hits
Glur_chr1.g011520.1	Glur_chr1	10835286	10835630	+	114	non	No_hits	#	#	#	#	#	#	#	#	#	#	#	#	#	#	#	#	#	#	#	0	Glyur004467s00044658.1 gene=Glyur004467s00044658	208	3e-50	77	180.87	76.5217	80	No_hits	#	#	#	#	#	#	No_hits	#	#	#	#	#	#	No_hits
Glur_chr1.g011530.1	Glur_chr1	10835807	10836550	+	247	non	No_hits	#	#	#	#	#	#	#	#	#	#	#	#	#	#	#	#	#	#	#	0	Glyur003859s00046305.1 gene=Glyur003859s00046305	223	1e-48	53	89.9194	45.1613	48.7903	No_hits	#	#	#	#	#	#	No_hits	#	#	#	#	#	#	No_hits
Glur_chr1.g011540.1	Glur_chr1	10836668	10838166	+	475	non	No_hits	#	#	#	#	#	#	#	#	#	#	#	#	#	#	#	#	#	#	#	0	Glyur001918s00044409.1 gene=Glyur001918s00044409	421	1e-168	79	88.4454	60.9244	64.2857	No_hits	#	#	#	#	#	#	No_hits	#	#	#	#	#	#	No_hits
Glur_chr1.g011550.1	Glur_chr1	10838260	10838766	+	168	non	No_hits	#	#	#	#	#	#	#	#	#	#	#	#	#	#	#	#	#	#	#	0	Glyur004467s00044658.1 gene=Glyur004467s00044658	208	6e-93	86	123.077	85.2071	88.1657	No_hits	#	#	#	#	#	#	No_hits	#	#	#	#	#	#	No_hits
Glur_chr1.g011560.1	Glur_chr1	10838952	10839239	+	95	non	No_hits	#	#	#	#	#	#	#	#	#	#	#	#	#	#	#	#	#	#	#	0	Glyur001918s00044409.1 gene=Glyur001918s00044409	421	1e-42	74	438.542	84.375	85.4167	No_hits	#	#	#	#	#	#	No_hits	#	#	#	#	#	#	No_hits
Glur_chr1.g011570.1	Glur_chr1	10839313	10839657	+	114	non	No_hits	#	#	#	#	#	#	#	#	#	#	#	#	#	#	#	#	#	#	#	0	Glyur004467s00044658.1 gene=Glyur004467s00044658	208	4e-49	76	180.87	75.6522	79.1304	No_hits	#	#	#	#	#	#	No_hits	#	#	#	#	#	#	No_hits
Glur_chr1.g011580.1	Glur_chr1	10840094	10840961	+	178	non	No_hits	#	#	#	#	#	#	#	#	#	#	#	#	#	#	#	#	#	#	#	0	Glyur004467s00044658.1 gene=Glyur004467s00044658	208	1e-89	83	116.201	82.6816	84.3575	No_hits	#	#	#	#	#	#	No_hits	#	#	#	#	#	#	No_hits
Glur_chr1.g011590.1	Glur_chr1	10841055	10841561	+	168	non	No_hits	#	#	#	#	#	#	#	#	#	#	#	#	#	#	#	#	#	#	#	0	Glyur004467s00044658.1 gene=Glyur004467s00044658	208	3e-94	86	123.077	85.7988	88.7574	No_hits	#	#	#	#	#	#	No_hits	#	#	#	#	#	#	No_hits
Glur_chr1.g011600.1	Glur_chr1	10841747	10842034	+	95	non	No_hits	#	#	#	#	#	#	#	#	#	#	#	#	#	#	#	#	#	#	#	0	Glyur001918s00044409.1 gene=Glyur001918s00044409	421	2e-42	74	438.542	84.375	85.4167	No_hits	#	#	#	#	#	#	No_hits	#	#	#	#	#	#	No_hits
Glur_chr1.g011610.1	Glur_chr1	10842108	10842452	+	114	non	No_hits	#	#	#	#	#	#	#	#	#	#	#	#	#	#	#	#	#	#	#	0	Glyur004467s00044658.1 gene=Glyur004467s00044658	208	3e-50	77	180.87	76.5217	80	No_hits	#	#	#	#	#	#	No_hits	#	#	#	#	#	#	No_hits
Glur_chr1.g011620.1	Glur_chr1	10842629	10843372	+	247	non	No_hits	#	#	#	#	#	#	#	#	#	#	#	#	#	#	#	#	#	#	#	0	Glyur003859s00046305.1 gene=Glyur003859s00046305	223	1e-48	53	89.9194	45.1613	49.1935	No_hits	#	#	#	#	#	#	No_hits	#	#	#	#	#	#	No_hits
Glur_chr1.g011630.1	Glur_chr1	10843490	10844748	+	395	non	No_hits	#	#	#	#	#	#	#	#	#	#	#	#	#	#	#	#	#	#	#	0	Glyur001918s00044409.1 gene=Glyur001918s00044409	421	1e-153	67	106.313	69.9495	73.7374	No_hits	#	#	#	#	#	#	No_hits	#	#	#	#	#	#	No_hits
Glur_chr1.g011640.1	Glur_chr1	10844866	10846752	+	628	non	No_hits	#	#	#	#	#	#	#	#	#	#	#	#	#	#	#	#	#	#	#	0	Glyur001918s00044409.1 gene=Glyur001918s00044409	421	4e-166	77	66.9316	44.6741	46.7409	No_hits	#	#	#	#	#	#	No_hits	#	#	#	#	#	#	No_hits
Glur_chr1.g011650.1	Glur_chr1	10847058	10847504	+	148	non	No_hits	#	#	#	#	#	#	#	#	#	#	#	#	#	#	#	#	#	#	#	0	Glyur004467s00044658.1 gene=Glyur004467s00044658	208	5e-83	88	139.597	87.2483	88.5906	No_hits	#	#	#	#	#	#	No_hits	#	#	#	#	#	#	No_hits
Glur_chr1.g011660.1	Glur_chr1	10847598	10848584	+	328	non	No_hits	#	#	#	#	#	#	#	#	#	#	#	#	#	#	#	#	#	#	#	0	Glyur001918s00044409.1 gene=Glyur001918s00044409	421	2e-155	73	127.964	79.9392	82.6748	No_hits	#	#	#	#	#	#	No_hits	#	#	#	#	#	#	No_hits
Glur_chr1.g011670.1	Glur_chr1	10848678	10848944	+	88	non	No_hits	#	#	#	#	#	#	#	#	#	#	#	#	#	#	#	#	#	#	#	0	Glyur004467s00044658.1 gene=Glyur004467s00044658	208	5e-41	82	233.708	80.8989	80.8989	No_hits	#	#	#	#	#	#	No_hits	#	#	#	#	#	#	No_hits
Glur_chr1.g011680.1	Glur_chr1	10849250	10849696	+	148	non	No_hits	#	#	#	#	#	#	#	#	#	#	#	#	#	#	#	#	#	#	#	0	Glyur004467s00044658.1 gene=Glyur004467s00044658	208	5e-83	88	139.597	87.2483	88.5906	No_hits	#	#	#	#	#	#	No_hits	#	#	#	#	#	#	No_hits
Glur_chr1.g011690.1	Glur_chr1	10849882	10850169	+	95	non	No_hits	#	#	#	#	#	#	#	#	#	#	#	#	#	#	#	#	#	#	#	0	Glyur001918s00044409.1 gene=Glyur001918s00044409	421	2e-42	74	438.542	84.375	85.4167	No_hits	#	#	#	#	#	#	No_hits	#	#	#	#	#	#	No_hits
Glur_chr1.g011700.1	Glur_chr1	10850243	10850587	+	114	non	No_hits	#	#	#	#	#	#	#	#	#	#	#	#	#	#	#	#	#	#	#	0	Glyur004467s00044658.1 gene=Glyur004467s00044658	208	2e-50	77	180.87	76.5217	80	No_hits	#	#	#	#	#	#	No_hits	#	#	#	#	#	#	No_hits
Glur_chr1.g011710.1	Glur_chr1	10850649	10851290	+	170	non	No_hits	#	#	#	#	#	#	#	#	#	#	#	#	#	#	#	#	#	#	#	0	Glyur003859s00046305.1 gene=Glyur003859s00046305	223	1e-65	64	130.409	73.6842	76.0234	No_hits	#	#	#	#	#	#	No_hits	#	#	#	#	#	#	No_hits
Glur_chr1.g011720.1	Glur_chr1	10851596	10852042	+	148	non	No_hits	#	#	#	#	#	#	#	#	#	#	#	#	#	#	#	#	#	#	#	0	Glyur004467s00044658.1 gene=Glyur004467s00044658	208	3e-82	87	139.597	86.5772	88.5906	No_hits	#	#	#	#	#	#	No_hits	#	#	#	#	#	#	No_hits
Glur_chr1.g011730.1	Glur_chr1	10852228	10852515	+	95	non	No_hits	#	#	#	#	#	#	#	#	#	#	#	#	#	#	#	#	#	#	#	0	Glyur001918s00044409.1 gene=Glyur001918s00044409	421	2e-42	74	438.542	84.375	85.4167	No_hits	#	#	#	#	#	#	No_hits	#	#	#	#	#	#	No_hits
Glur_chr1.g011740.1	Glur_chr1	10852589	10852933	+	114	non	No_hits	#	#	#	#	#	#	#	#	#	#	#	#	#	#	#	#	#	#	#	0	Glyur004467s00044658.1 gene=Glyur004467s00044658	208	2e-50	77	180.87	76.5217	80	No_hits	#	#	#	#	#	#	No_hits	#	#	#	#	#	#	No_hits
Glur_chr1.g011750.1	Glur_chr1	10852995	10853842	+	212	non	No_hits	#	#	#	#	#	#	#	#	#	#	#	#	#	#	#	#	#	#	#	0	Glyur003859s00046305.1 gene=Glyur003859s00046305	223	6e-88	74	104.695	72.3005	76.0563	No_hits	#	#	#	#	#	#	No_hits	#	#	#	#	#	#	No_hits
Glur_chr1.g011760.1	Glur_chr1	10854028	10854339	+	103	non	No_hits	#	#	#	#	#	#	#	#	#	#	#	#	#	#	#	#	#	#	#	0	Glyur004467s00044658.1 gene=Glyur004467s00044658	208	4e-54	86	200	85.5769	88.4615	No_hits	#	#	#	#	#	#	No_hits	#	#	#	#	#	#	No_hits
Glur_chr1.g011770.1	Glur_chr1	10854660	10854947	+	95	non	No_hits	#	#	#	#	#	#	#	#	#	#	#	#	#	#	#	#	#	#	#	0	Glyur001918s00044409.1 gene=Glyur001918s00044409	421	2e-42	74	438.542	84.375	85.4167	No_hits	#	#	#	#	#	#	No_hits	#	#	#	#	#	#	No_hits
Glur_chr1.g011780.1	Glur_chr1	10855021	10855365	+	114	non	No_hits	#	#	#	#	#	#	#	#	#	#	#	#	#	#	#	#	#	#	#	0	Glyur004467s00044658.1 gene=Glyur004467s00044658	208	2e-50	77	180.87	76.5217	80	No_hits	#	#	#	#	#	#	No_hits	#	#	#	#	#	#	No_hits
Glur_chr1.g011790.1	Glur_chr1	10855427	10856274	+	212	non	No_hits	#	#	#	#	#	#	#	#	#	#	#	#	#	#	#	#	#	#	#	0	Glyur003859s00046305.1 gene=Glyur003859s00046305	223	6e-88	74	104.695	72.3005	76.0563	No_hits	#	#	#	#	#	#	No_hits	#	#	#	#	#	#	No_hits
Glur_chr1.g011800.1	Glur_chr1	10856460	10856771	+	103	non	No_hits	#	#	#	#	#	#	#	#	#	#	#	#	#	#	#	#	#	#	#	0	Glyur004467s00044658.1 gene=Glyur004467s00044658	208	4e-54	86	200	85.5769	88.4615	No_hits	#	#	#	#	#	#	No_hits	#	#	#	#	#	#	No_hits
Glur_chr1.g011810.1	Glur_chr1	10857092	10857379	+	95	non	No_hits	#	#	#	#	#	#	#	#	#	#	#	#	#	#	#	#	#	#	#	0	Glyur001918s00044409.1 gene=Glyur001918s00044409	421	3e-42	74	438.542	84.375	85.4167	No_hits	#	#	#	#	#	#	No_hits	#	#	#	#	#	#	No_hits
Glur_chr1.g011820.1	Glur_chr1	10857453	10857797	+	114	non	No_hits	#	#	#	#	#	#	#	#	#	#	#	#	#	#	#	#	#	#	#	0	Glyur004467s00044658.1 gene=Glyur004467s00044658	208	5e-50	77	180.87	76.5217	79.1304	No_hits	#	#	#	#	#	#	No_hits	#	#	#	#	#	#	No_hits
Glur_chr1.g011830.1	Glur_chr1	10857974	10859041	+	355	non	No_hits	#	#	#	#	#	#	#	#	#	#	#	#	#	#	#	#	#	#	#	0	Glyur001918s00044409.1 gene=Glyur001918s00044409	421	2e-100	74	118.258	50.2809	52.809	No_hits	#	#	#	#	#	#	No_hits	#	#	#	#	#	#	No_hits
Glur_chr1.g011840.1	Glur_chr1	10859227	10860111	+	294	non	No_hits	#	#	#	#	#	#	#	#	#	#	#	#	#	#	#	#	#	#	#	0	Glyur001918s00044409.1 gene=Glyur001918s00044409	421	2e-132	73	142.712	78.9831	81.3559	No_hits	#	#	#	#	#	#	No_hits	#	#	#	#	#	#	No_hits
Glur_chr1.g011850.1	Glur_chr1	10860367	10860873	+	168	non	No_hits	#	#	#	#	#	#	#	#	#	#	#	#	#	#	#	#	#	#	#	0	Glyur004467s00044658.1 gene=Glyur004467s00044658	208	1e-86	83	123.077	82.8402	84.6154	No_hits	#	#	#	#	#	#	No_hits	#	#	#	#	#	#	No_hits
Glur_chr1.g011860.1	Glur_chr1	10861098	10861409	+	103	non	No_hits	#	#	#	#	#	#	#	#	#	#	#	#	#	#	#	#	#	#	#	0	Glyur004467s00044658.1 gene=Glyur004467s00044658	208	2e-54	87	200	86.5385	87.5	No_hits	#	#	#	#	#	#	No_hits	#	#	#	#	#	#	No_hits
Glur_chr1.g011870.1	Glur_chr1	10861518	10861889	+	123	non	No_hits	#	#	#	#	#	#	#	#	#	#	#	#	#	#	#	#	#	#	#	0	Glyur004467s00044658.1 gene=Glyur004467s00044658	208	5e-60	81	167.742	80.6452	84.6774	No_hits	#	#	#	#	#	#	No_hits	#	#	#	#	#	#	No_hits
Glur_chr1.g011880.1	Glur_chr1	10861998	10862204	+	68	non	No_hits	#	#	#	#	#	#	#	#	#	#	#	#	#	#	#	#	#	#	#	0	Glyur001918s00044409.1 gene=Glyur001918s00044409	421	8e-37	97	610.145	95.6522	97.1014	No_hits	#	#	#	#	#	#	No_hits	#	#	#	#	#	#	No_hits
Glur_chr1.g011890.1	Glur_chr1	10862298	10862624	+	108	non	No_hits	#	#	#	#	#	#	#	#	#	#	#	#	#	#	#	#	#	#	#	0	Glyur004467s00044658.1 gene=Glyur004467s00044658	208	7e-50	79	190.826	77.9817	81.6514	No_hits	#	#	#	#	#	#	No_hits	#	#	#	#	#	#	No_hits
Glur_chr1.g011900.1	Glur_chr1	10862777	10863403	+	208	non	No_hits	#	#	#	#	#	#	#	#	#	#	#	#	#	#	#	#	#	#	#	0	Glyur001918s00044409.1 gene=Glyur001918s00044409	421	3e-96	71	201.435	82.7751	86.1244	No_hits	#	#	#	#	#	#	No_hits	#	#	#	#	#	#	No_hits
Glur_chr1.g011910.1	Glur_chr1	10863497	10863823	+	108	non	No_hits	#	#	#	#	#	#	#	#	#	#	#	#	#	#	#	#	#	#	#	0	Glyur004467s00044658.1 gene=Glyur004467s00044658	208	5e-50	79	190.826	77.9817	81.6514	No_hits	#	#	#	#	#	#	No_hits	#	#	#	#	#	#	No_hits
Glur_chr1.g011920.1	Glur_chr1	10863976	10864920	+	314	non	No_hits	#	#	#	#	#	#	#	#	#	#	#	#	#	#	#	#	#	#	#	0	Glyur001918s00044409.1 gene=Glyur001918s00044409	421	8e-136	71	133.651	76.8254	80	No_hits	#	#	#	#	#	#	No_hits	#	#	#	#	#	#	No_hits
Glur_chr1.g011930.1	Glur_chr1	10865056	10866120	+	354	non	No_hits	#	#	#	#	#	#	#	#	#	#	#	#	#	#	#	#	#	#	#	0	Glyur001918s00044409.1 gene=Glyur001918s00044409	421	1e-150	72	118.592	74.0845	77.4648	No_hits	#	#	#	#	#	#	No_hits	#	#	#	#	#	#	No_hits
Glur_chr1.g011940.1	Glur_chr1	10866256	10866951	+	231	non	No_hits	#	#	#	#	#	#	#	#	#	#	#	#	#	#	#	#	#	#	#	0	Glyur001918s00044409.1 gene=Glyur001918s00044409	421	3e-95	67	181.466	78.4483	82.3276	No_hits	#	#	#	#	#	#	No_hits	#	#	#	#	#	#	No_hits
Glur_chr1.g011950.1	Glur_chr1	10867087	10868151	+	354	non	No_hits	#	#	#	#	#	#	#	#	#	#	#	#	#	#	#	#	#	#	#	0	Glyur001918s00044409.1 gene=Glyur001918s00044409	421	5e-152	72	118.592	74.3662	77.7465	No_hits	#	#	#	#	#	#	No_hits	#	#	#	#	#	#	No_hits
Glur_chr1.g011960.1	Glur_chr1	10868287	10869033	+	248	non	No_hits	#	#	#	#	#	#	#	#	#	#	#	#	#	#	#	#	#	#	#	0	Glyur001918s00044409.1 gene=Glyur001918s00044409	421	5e-118	72	169.076	81.9277	85.1406	No_hits	#	#	#	#	#	#	No_hits	#	#	#	#	#	#	No_hits
Glur_chr1.g011970.1	Glur_chr1	10869258	10869569	+	103	non	No_hits	#	#	#	#	#	#	#	#	#	#	#	#	#	#	#	#	#	#	#	0	Glyur004467s00044658.1 gene=Glyur004467s00044658	208	2e-54	87	200	86.5385	87.5	No_hits	#	#	#	#	#	#	No_hits	#	#	#	#	#	#	No_hits
Glur_chr1.g011980.1	Glur_chr1	10869612	10870109	+	165	non	No_hits	#	#	#	#	#	#	#	#	#	#	#	#	#	#	#	#	#	#	#	0	Glyur004467s00044658.1 gene=Glyur004467s00044658	208	3e-77	79	125.301	77.1084	81.3253	No_hits	#	#	#	#	#	#	No_hits	#	#	#	#	#	#	No_hits
Glur_chr1.g011990.1	Glur_chr1	10870218	10870424	+	68	non	No_hits	#	#	#	#	#	#	#	#	#	#	#	#	#	#	#	#	#	#	#	0	Glyur001918s00044409.1 gene=Glyur001918s00044409	421	8e-37	97	610.145	95.6522	97.1014	No_hits	#	#	#	#	#	#	No_hits	#	#	#	#	#	#	No_hits
Glur_chr1.g012000.1	Glur_chr1	10870518	10870844	+	108	non	No_hits	#	#	#	#	#	#	#	#	#	#	#	#	#	#	#	#	#	#	#	0	Glyur004467s00044658.1 gene=Glyur004467s00044658	208	8e-49	77	190.826	76.1468	80.7339	No_hits	#	#	#	#	#	#	No_hits	#	#	#	#	#	#	No_hits
Glur_chr1.g012010.1	Glur_chr1	10870925	10871509	+	194	non	No_hits	#	#	#	#	#	#	#	#	#	#	#	#	#	#	#	#	#	#	#	0	Glyur001918s00044409.1 gene=Glyur001918s00044409	421	6e-78	72	215.897	73.8462	80	No_hits	#	#	#	#	#	#	No_hits	#	#	#	#	#	#	No_hits
Glur_chr1.g012020.1	Glur_chr1	10871523	10872265	+	217	non	No_hits	#	#	#	#	#	#	#	#	#	#	#	#	#	#	#	#	#	#	#	0	Glyur001918s00044409.1 gene=Glyur001918s00044409	421	2e-108	73	193.119	86.6972	89.9083	No_hits	#	#	#	#	#	#	No_hits	#	#	#	#	#	#	No_hits
Glur_chr1.g012030.1	Glur_chr1	10872374	10873042	+	222	non	No_hits	#	#	#	#	#	#	#	#	#	#	#	#	#	#	#	#	#	#	#	0	Glyur004467s00044658.1 gene=Glyur004467s00044658	208	2e-71	80	93.2735	53.8117	56.0538	No_hits	#	#	#	#	#	#	No_hits	#	#	#	#	#	#	No_hits
Glur_chr1.g012040.1	Glur_chr1	10873056	10873460	+	134	non	No_hits	#	#	#	#	#	#	#	#	#	#	#	#	#	#	#	#	#	#	#	0	Glyur001918s00044409.1 gene=Glyur001918s00044409	421	6e-48	70	311.852	69.6296	72.5926	No_hits	#	#	#	#	#	#	No_hits	#	#	#	#	#	#	No_hits
Glur_chr1.g012050.1	Glur_chr1	10873474	10873860	+	128	non	No_hits	#	#	#	#	#	#	#	#	#	#	#	#	#	#	#	#	#	#	#	0	Glyur004467s00044658.1 gene=Glyur004467s00044658	208	4e-68	86	161.24	85.2713	87.5969	No_hits	#	#	#	#	#	#	No_hits	#	#	#	#	#	#	No_hits
Glur_chr1.g012060.1	Glur_chr1	10874075	10874926	+	247	non	No_hits	#	#	#	#	#	#	#	#	#	#	#	#	#	#	#	#	#	#	#	0	Glyur001918s00044409.1 gene=Glyur001918s00044409	421	2e-112	71	169.758	80.6452	84.2742	No_hits	#	#	#	#	#	#	No_hits	#	#	#	#	#	#	No_hits
Glur_chr1.g012070.1	Glur_chr1	10875335	10875661	+	108	non	No_hits	#	#	#	#	#	#	#	#	#	#	#	#	#	#	#	#	#	#	#	0	Glyur004467s00044658.1 gene=Glyur004467s00044658	208	2e-49	78	190.826	77.0642	80.7339	No_hits	#	#	#	#	#	#	No_hits	#	#	#	#	#	#	No_hits
Glur_chr1.g012080.1	Glur_chr1	10875742	10876326	+	194	non	No_hits	#	#	#	#	#	#	#	#	#	#	#	#	#	#	#	#	#	#	#	0	Glyur001918s00044409.1 gene=Glyur001918s00044409	421	3e-78	73	215.897	74.359	80	No_hits	#	#	#	#	#	#	No_hits	#	#	#	#	#	#	No_hits
Glur_chr1.g012090.1	Glur_chr1	10876340	10877082	+	217	non	No_hits	#	#	#	#	#	#	#	#	#	#	#	#	#	#	#	#	#	#	#	0	Glyur001918s00044409.1 gene=Glyur001918s00044409	421	4e-109	73	193.119	86.6972	90.367	No_hits	#	#	#	#	#	#	No_hits	#	#	#	#	#	#	No_hits
Glur_chr1.g012100.1	Glur_chr1	10877191	10877622	+	143	non	No_hits	#	#	#	#	#	#	#	#	#	#	#	#	#	#	#	#	#	#	#	0	Glyur004467s00044658.1 gene=Glyur004467s00044658	208	4e-70	81	144.444	80.5556	83.3333	No_hits	#	#	#	#	#	#	No_hits	#	#	#	#	#	#	No_hits
Glur_chr1.g012110.1	Glur_chr1	10877731	10877937	+	68	non	No_hits	#	#	#	#	#	#	#	#	#	#	#	#	#	#	#	#	#	#	#	0	Glyur001918s00044409.1 gene=Glyur001918s00044409	421	8e-37	97	610.145	95.6522	97.1014	No_hits	#	#	#	#	#	#	No_hits	#	#	#	#	#	#	No_hits
Glur_chr1.g012120.1	Glur_chr1	10878031	10878357	+	108	non	No_hits	#	#	#	#	#	#	#	#	#	#	#	#	#	#	#	#	#	#	#	0	Glyur004467s00044658.1 gene=Glyur004467s00044658	208	2e-49	78	190.826	77.0642	80.7339	No_hits	#	#	#	#	#	#	No_hits	#	#	#	#	#	#	No_hits
Glur_chr1.g012130.1	Glur_chr1	10878438	10879022	+	194	non	No_hits	#	#	#	#	#	#	#	#	#	#	#	#	#	#	#	#	#	#	#	0	Glyur001918s00044409.1 gene=Glyur001918s00044409	421	3e-78	73	215.897	74.359	80	No_hits	#	#	#	#	#	#	No_hits	#	#	#	#	#	#	No_hits
Glur_chr1.g012140.1	Glur_chr1	10879036	10879422	+	128	non	No_hits	#	#	#	#	#	#	#	#	#	#	#	#	#	#	#	#	#	#	#	0	Glyur004467s00044658.1 gene=Glyur004467s00044658	208	4e-68	86	161.24	85.2713	87.5969	No_hits	#	#	#	#	#	#	No_hits	#	#	#	#	#	#	No_hits
Glur_chr1.g012150.1	Glur_chr1	10879647	10879958	+	103	non	No_hits	#	#	#	#	#	#	#	#	#	#	#	#	#	#	#	#	#	#	#	0	Glyur004467s00044658.1 gene=Glyur004467s00044658	208	4e-53	86	200	85.5769	86.5385	No_hits	#	#	#	#	#	#	No_hits	#	#	#	#	#	#	No_hits
Glur_chr1.g012160.1	Glur_chr1	10880067	10880498	+	143	non	No_hits	#	#	#	#	#	#	#	#	#	#	#	#	#	#	#	#	#	#	#	0	Glyur004467s00044658.1 gene=Glyur004467s00044658	208	4e-70	81	144.444	80.5556	83.3333	No_hits	#	#	#	#	#	#	No_hits	#	#	#	#	#	#	No_hits
Glur_chr1.g012170.1	Glur_chr1	10880787	10881113	+	108	non	No_hits	#	#	#	#	#	#	#	#	#	#	#	#	#	#	#	#	#	#	#	0	Glyur004467s00044658.1 gene=Glyur004467s00044658	208	1e-48	77	190.826	76.1468	79.8165	No_hits	#	#	#	#	#	#	No_hits	#	#	#	#	#	#	No_hits
Glur_chr1.g012180.1	Glur_chr1	10881194	10881505	+	103	non	No_hits	#	#	#	#	#	#	#	#	#	#	#	#	#	#	#	#	#	#	#	0	Glyur004467s00044658.1 gene=Glyur004467s00044658	208	7e-51	83	200	82.6923	84.6154	No_hits	#	#	#	#	#	#	No_hits	#	#	#	#	#	#	No_hits
Glur_chr1.g012190.1	Glur_chr1	10881673	10881981	+	102	non	No_hits	#	#	#	#	#	#	#	#	#	#	#	#	#	#	#	#	#	#	#	0	Glyur004467s00044658.1 gene=Glyur004467s00044658	208	1e-47	80	201.942	79.6117	80.5825	No_hits	#	#	#	#	#	#	No_hits	#	#	#	#	#	#	No_hits
Glur_chr1.g012200.1	Glur_chr1	10882093	10882350	+	85	non	No_hits	#	#	#	#	#	#	#	#	#	#	#	#	#	#	#	#	#	#	#	0	Glyur004467s00044658.1 gene=Glyur004467s00044658	208	2e-43	87	241.86	86.0465	87.2093	No_hits	#	#	#	#	#	#	No_hits	#	#	#	#	#	#	No_hits
Glur_chr1.g012210.1	Glur_chr1	10882573	10884564	+	663	non	No_hits	#	#	#	#	#	#	#	#	#	#	#	#	#	#	#	#	#	#	#	0	Glyur001918s00044409.1 gene=Glyur001918s00044409	421	7e-168	77	63.4036	42.4699	44.8795	No_hits	#	#	#	#	#	#	No_hits	#	#	#	#	#	#	No_hits
Glur_chr1.g012220.1	Glur_chr1	10884673	10885143	+	156	non	No_hits	#	#	#	#	#	#	#	#	#	#	#	#	#	#	#	#	#	#	#	0	Glyur004467s00044658.1 gene=Glyur004467s00044658	208	2e-75	81	132.484	78.9809	79.6178	No_hits	#	#	#	#	#	#	No_hits	#	#	#	#	#	#	No_hits
Glur_chr1.g012230.1	Glur_chr1	10885744	10886076	+	110	non	No_hits	#	#	#	#	#	#	#	#	#	#	#	#	#	#	#	#	#	#	#	0	Glyur004467s00044658.1 gene=Glyur004467s00044658	208	1e-56	84	187.387	82.8829	85.5856	No_hits	#	#	#	#	#	#	No_hits	#	#	#	#	#	#	No_hits
Glur_chr1.g012240.1	Glur_chr1	10886164	10886595	+	143	non	No_hits	#	#	#	#	#	#	#	#	#	#	#	#	#	#	#	#	#	#	#	0	Glyur004467s00044658.1 gene=Glyur004467s00044658	208	4e-79	87	144.444	86.1111	86.8056	No_hits	#	#	#	#	#	#	No_hits	#	#	#	#	#	#	No_hits
Glur_chr1.g012250.1	Glur_chr1	10886704	10887174	+	156	non	No_hits	#	#	#	#	#	#	#	#	#	#	#	#	#	#	#	#	#	#	#	0	Glyur004467s00044658.1 gene=Glyur004467s00044658	208	8e-77	82	132.484	79.6178	80.2548	No_hits	#	#	#	#	#	#	No_hits	#	#	#	#	#	#	No_hits
Glur_chr1.g012260.1	Glur_chr1	10887775	10888107	+	110	non	No_hits	#	#	#	#	#	#	#	#	#	#	#	#	#	#	#	#	#	#	#	0	Glyur004467s00044658.1 gene=Glyur004467s00044658	208	1e-56	84	187.387	82.8829	85.5856	No_hits	#	#	#	#	#	#	No_hits	#	#	#	#	#	#	No_hits
Glur_chr1.g012270.1	Glur_chr1	10888195	10888779	+	194	non	No_hits	#	#	#	#	#	#	#	#	#	#	#	#	#	#	#	#	#	#	#	0	Glyur004467s00044658.1 gene=Glyur004467s00044658	208	1e-93	87	106.667	74.8718	75.3846	No_hits	#	#	#	#	#	#	No_hits	#	#	#	#	#	#	No_hits
Glur_chr1.g012290.1	Glur_chr1	10889095	10889337	+	80	non	No_hits	#	#	#	#	#	#	#	#	#	#	#	#	#	#	#	#	#	#	#	0	Glyur003859s00046305.1 gene=Glyur003859s00046305	223	8e-41	89	275.309	87.6543	88.8889	No_hits	#	#	#	#	#	#	No_hits	#	#	#	#	#	#	No_hits
Glur_chr1.g012300.1	Glur_chr1	10889388	10889840	+	150	non	No_hits	#	#	#	#	#	#	#	#	#	#	#	#	#	#	#	#	#	#	#	0	Glyur004467s00044658.1 gene=Glyur004467s00044658	208	6e-72	84	137.748	79.4702	80.7947	No_hits	#	#	#	#	#	#	No_hits	#	#	#	#	#	#	No_hits
Glur_chr1.g012310.1	Glur_chr1	10890174	10890785	+	203	non	No_hits	#	#	#	#	#	#	#	#	#	#	#	#	#	#	#	#	#	#	#	0	Glyur001918s00044409.1 gene=Glyur001918s00044409	421	2e-96	72	206.373	83.8235	85.7843	No_hits	#	#	#	#	#	#	No_hits	#	#	#	#	#	#	No_hits
Glur_chr1.g012320.1	Glur_chr1	10891128	10891580	+	150	non	No_hits	#	#	#	#	#	#	#	#	#	#	#	#	#	#	#	#	#	#	#	0	Glyur004467s00044658.1 gene=Glyur004467s00044658	208	3e-72	83	137.748	78.8079	80.7947	No_hits	#	#	#	#	#	#	No_hits	#	#	#	#	#	#	No_hits
Glur_chr1.g012330.1	Glur_chr1	10891914	10892525	+	203	non	No_hits	#	#	#	#	#	#	#	#	#	#	#	#	#	#	#	#	#	#	#	0	Glyur001918s00044409.1 gene=Glyur001918s00044409	421	4e-96	71	206.373	83.3333	85.2941	No_hits	#	#	#	#	#	#	No_hits	#	#	#	#	#	#	No_hits
Glur_chr1.g012340.1	Glur_chr1	10892868	10893320	+	150	non	No_hits	#	#	#	#	#	#	#	#	#	#	#	#	#	#	#	#	#	#	#	0	Glyur004467s00044658.1 gene=Glyur004467s00044658	208	1e-70	83	137.748	78.1457	80.1325	No_hits	#	#	#	#	#	#	No_hits	#	#	#	#	#	#	No_hits
Glur_chr1.g012350.1	Glur_chr1	10893654	10894265	+	203	non	No_hits	#	#	#	#	#	#	#	#	#	#	#	#	#	#	#	#	#	#	#	0	Glyur001918s00044409.1 gene=Glyur001918s00044409	421	3e-96	71	206.373	83.3333	85.2941	No_hits	#	#	#	#	#	#	No_hits	#	#	#	#	#	#	No_hits
Glur_chr1.g012360.1	Glur_chr1	10894524	10894742	+	72	non	No_hits	#	#	#	#	#	#	#	#	#	#	#	#	#	#	#	#	#	#	#	0	Glyur004467s00044658.1 gene=Glyur004467s00044658	208	6e-37	90	284.932	87.6712	89.0411	No_hits	#	#	#	#	#	#	No_hits	#	#	#	#	#	#	No_hits
Glur_chr1.g012370.1	Glur_chr1	10894958	10895272	+	104	non	No_hits	#	#	#	#	#	#	#	#	#	#	#	#	#	#	#	#	#	#	#	0	Glyur004467s00044658.1 gene=Glyur004467s00044658	208	5e-55	87	198.095	85.7143	88.5714	No_hits	#	#	#	#	#	#	No_hits	#	#	#	#	#	#	No_hits
Glur_chr1.g012430.1	Glur_chr1	11048768	11049480	-	177	non	No_hits	#	#	#	#	#	#	#	#	#	#	#	#	#	#	#	#	#	#	#	0	Glyur004290s00047161.1 gene=Glyur004290s00047161	238	4e-37	46	133.708	51.1236	56.1798	No_hits	#	#	#	#	#	#	No_hits	#	#	#	#	#	#	#
Glur_chr1.g012440.1	Glur_chr1	11049800	11051791	-	600	non	No_hits	#	#	#	#	#	#	#	#	#	#	#	#	#	#	#	#	#	#	#	0	Glyur001170s00029950.1 gene=Glyur001170s00029950	326	5e-69	62	54.2429	20.6323	25.4576	MtrunA17_Chr1g0158071 len=476 chr=MtrunA17Chr1 type=prot end=9152526 strand=+ gn=MtrunA17Chr1g0158071 begin=9151096 def=putative protein	476	4e-59	36	79.2013	18.802	28.1198	No_hits	#	#	#	#	#	#	tr|A0A151RGQ6|A0A151RGQ6_CAJCA Uncharacterized protein OS=Cajanus cajan OX=3821 GN=KK1_036900 PE=4 SV=1
Glur_chr1.g012490.1	Glur_chr1	11125505	11125864	-	119	non	No_hits	#	#	#	#	#	#	#	#	#	#	#	#	#	#	#	#	#	#	#	0	No_hits	#	#	#	#	#	#	No_hits	#	#	#	#	#	#	No_hits	#	#	#	#	#	#	No_hits
Glur_chr1.g012500.1	Glur_chr1	11125901	11126320	-	139	non	No_hits	#	#	#	#	#	#	#	#	#	#	#	#	#	#	#	#	#	#	#	0	No_hits	#	#	#	#	#	#	No_hits	#	#	#	#	#	#	No_hits	#	#	#	#	#	#	No_hits
Glur_chr1.g012680.1	Glur_chr1	11450640	11450861	+	73	non	No_hits	#	#	#	#	#	#	#	#	#	#	#	#	#	#	#	#	#	#	#	0	Glyur003859s00046305.1 gene=Glyur003859s00046305	223	2e-29	77	301.351	79.7297	81.0811	No_hits	#	#	#	#	#	#	No_hits	#	#	#	#	#	#	No_hits
Glur_chr1.g012690.1	Glur_chr1	11452118	11452357	+	79	non	No_hits	#	#	#	#	#	#	#	#	#	#	#	#	#	#	#	#	#	#	#	0	Glyur004467s00044658.1 gene=Glyur004467s00044658	208	4e-37	84	260	86.25	86.25	No_hits	#	#	#	#	#	#	No_hits	#	#	#	#	#	#	No_hits
Glur_chr1.g012700.1	Glur_chr1	11452576	11452923	+	115	non	No_hits	#	#	#	#	#	#	#	#	#	#	#	#	#	#	#	#	#	#	#	0	Glyur003859s00046305.1 gene=Glyur003859s00046305	223	1e-33	66	192.241	64.6552	68.1034	No_hits	#	#	#	#	#	#	No_hits	#	#	#	#	#	#	No_hits
Glur_chr1.g012710.1	Glur_chr1	11453146	11453367	+	73	non	No_hits	#	#	#	#	#	#	#	#	#	#	#	#	#	#	#	#	#	#	#	0	Glyur003859s00046305.1 gene=Glyur003859s00046305	223	1e-28	77	301.351	77.027	78.3784	No_hits	#	#	#	#	#	#	No_hits	#	#	#	#	#	#	No_hits
Glur_chr1.g012720.1	Glur_chr1	11454624	11454863	+	79	non	No_hits	#	#	#	#	#	#	#	#	#	#	#	#	#	#	#	#	#	#	#	0	Glyur004467s00044658.1 gene=Glyur004467s00044658	208	4e-37	84	260	86.25	86.25	No_hits	#	#	#	#	#	#	No_hits	#	#	#	#	#	#	No_hits
Glur_chr1.g012730.1	Glur_chr1	11455082	11455429	+	115	non	No_hits	#	#	#	#	#	#	#	#	#	#	#	#	#	#	#	#	#	#	#	0	Glyur003859s00046305.1 gene=Glyur003859s00046305	223	1e-33	66	192.241	64.6552	68.1034	No_hits	#	#	#	#	#	#	No_hits	#	#	#	#	#	#	No_hits
Glur_chr1.g012740.1	Glur_chr1	11455652	11455873	+	73	non	No_hits	#	#	#	#	#	#	#	#	#	#	#	#	#	#	#	#	#	#	#	0	Glyur003859s00046305.1 gene=Glyur003859s00046305	223	1e-28	77	301.351	77.027	78.3784	No_hits	#	#	#	#	#	#	No_hits	#	#	#	#	#	#	No_hits
Glur_chr1.g012750.1	Glur_chr1	11457116	11457879	+	172	non	No_hits	#	#	#	#	#	#	#	#	#	#	#	#	#	#	#	#	#	#	#	0	Glyur003859s00046305.1 gene=Glyur003859s00046305	223	3e-62	63	128.902	73.9884	78.6127	No_hits	#	#	#	#	#	#	No_hits	#	#	#	#	#	#	No_hits
Glur_chr1.g012760.1	Glur_chr1	11458098	11459085	+	138	non	No_hits	#	#	#	#	#	#	#	#	#	#	#	#	#	#	#	#	#	#	#	0	Glyur003859s00046305.1 gene=Glyur003859s00046305	223	3e-23	75	160.432	35.9712	38.1295	No_hits	#	#	#	#	#	#	No_hits	#	#	#	#	#	#	No_hits
Glur_chr1.g012770.1	Glur_chr1	11459423	11459695	+	90	non	No_hits	#	#	#	#	#	#	#	#	#	#	#	#	#	#	#	#	#	#	#	0	Glyur003859s00046305.1 gene=Glyur003859s00046305	223	2e-33	69	245.055	74.7253	78.022	No_hits	#	#	#	#	#	#	No_hits	#	#	#	#	#	#	No_hits
Glur_chr1.g012780.1	Glur_chr1	11460276	11460548	+	90	non	No_hits	#	#	#	#	#	#	#	#	#	#	#	#	#	#	#	#	#	#	#	0	Glyur003859s00046305.1 gene=Glyur003859s00046305	223	8e-35	70	245.055	75.8242	79.1209	No_hits	#	#	#	#	#	#	No_hits	#	#	#	#	#	#	No_hits
Glur_chr1.g012790.1	Glur_chr1	11460767	11461039	+	90	non	No_hits	#	#	#	#	#	#	#	#	#	#	#	#	#	#	#	#	#	#	#	0	Glyur003859s00046305.1 gene=Glyur003859s00046305	223	3e-33	69	245.055	74.7253	78.022	No_hits	#	#	#	#	#	#	No_hits	#	#	#	#	#	#	No_hits
Glur_chr1.g012800.1	Glur_chr1	11461258	11461530	+	90	non	No_hits	#	#	#	#	#	#	#	#	#	#	#	#	#	#	#	#	#	#	#	0	Glyur003859s00046305.1 gene=Glyur003859s00046305	223	7e-33	69	245.055	74.7253	78.022	No_hits	#	#	#	#	#	#	No_hits	#	#	#	#	#	#	No_hits
Glur_chr1.g012810.1	Glur_chr1	11462551	11462823	+	90	non	No_hits	#	#	#	#	#	#	#	#	#	#	#	#	#	#	#	#	#	#	#	0	Glyur003859s00046305.1 gene=Glyur003859s00046305	223	3e-32	70	245.055	74.7253	78.022	No_hits	#	#	#	#	#	#	No_hits	#	#	#	#	#	#	No_hits
Glur_chr1.g012820.1	Glur_chr1	11462981	11463193	+	70	non	No_hits	#	#	#	#	#	#	#	#	#	#	#	#	#	#	#	#	#	#	#	0	Glyur003859s00046305.1 gene=Glyur003859s00046305	223	2e-26	67	314.085	78.8732	83.0986	No_hits	#	#	#	#	#	#	No_hits	#	#	#	#	#	#	No_hits
Glur_chr1.g012830.1	Glur_chr1	11463412	11464107	+	130	non	No_hits	#	#	#	#	#	#	#	#	#	#	#	#	#	#	#	#	#	#	#	0	Glyur003859s00046305.1 gene=Glyur003859s00046305	223	1e-26	53	170.229	52.6718	58.0153	No_hits	#	#	#	#	#	#	No_hits	#	#	#	#	#	#	No_hits
Glur_chr1.g012840.1	Glur_chr1	11464635	11464907	+	90	non	No_hits	#	#	#	#	#	#	#	#	#	#	#	#	#	#	#	#	#	#	#	0	Glyur003859s00046305.1 gene=Glyur003859s00046305	223	3e-33	68	245.055	73.6264	79.1209	No_hits	#	#	#	#	#	#	No_hits	#	#	#	#	#	#	No_hits
Glur_chr1.g012850.1	Glur_chr1	11465307	11465579	+	90	non	No_hits	#	#	#	#	#	#	#	#	#	#	#	#	#	#	#	#	#	#	#	0	Glyur003859s00046305.1 gene=Glyur003859s00046305	223	7e-31	67	245.055	71.4286	78.022	No_hits	#	#	#	#	#	#	No_hits	#	#	#	#	#	#	No_hits
Glur_chr1.g012860.1	Glur_chr1	11465830	11466380	+	92	non	No_hits	#	#	#	#	#	#	#	#	#	#	#	#	#	#	#	#	#	#	#	0	Glyur004467s00044658.1 gene=Glyur004467s00044658	208	7e-38	71	223.656	77.4194	80.6452	No_hits	#	#	#	#	#	#	No_hits	#	#	#	#	#	#	No_hits
Glur_chr1.g012870.1	Glur_chr1	11466478	11467173	+	130	non	No_hits	#	#	#	#	#	#	#	#	#	#	#	#	#	#	#	#	#	#	#	0	Glyur003859s00046305.1 gene=Glyur003859s00046305	223	1e-26	53	170.229	52.6718	58.0153	No_hits	#	#	#	#	#	#	No_hits	#	#	#	#	#	#	No_hits
Glur_chr1.g012880.1	Glur_chr1	11467701	11468033	+	110	non	No_hits	#	#	#	#	#	#	#	#	#	#	#	#	#	#	#	#	#	#	#	0	Glyur003859s00046305.1 gene=Glyur003859s00046305	223	2e-41	73	200.901	72.973	76.5766	No_hits	#	#	#	#	#	#	No_hits	#	#	#	#	#	#	No_hits
Glur_chr1.g012890.1	Glur_chr1	11468433	11468705	+	90	non	No_hits	#	#	#	#	#	#	#	#	#	#	#	#	#	#	#	#	#	#	#	0	Glyur003859s00046305.1 gene=Glyur003859s00046305	223	7e-31	67	245.055	71.4286	78.022	No_hits	#	#	#	#	#	#	No_hits	#	#	#	#	#	#	No_hits
Glur_chr1.g012900.1	Glur_chr1	11468803	11469108	+	101	non	No_hits	#	#	#	#	#	#	#	#	#	#	#	#	#	#	#	#	#	#	#	0	Glyur003859s00046305.1 gene=Glyur003859s00046305	223	1e-38	73	218.627	72.549	74.5098	No_hits	#	#	#	#	#	#	No_hits	#	#	#	#	#	#	No_hits
Glur_chr1.g012910.1	Glur_chr1	11469363	11469695	+	110	non	No_hits	#	#	#	#	#	#	#	#	#	#	#	#	#	#	#	#	#	#	#	0	Glyur003859s00046305.1 gene=Glyur003859s00046305	223	1e-42	76	200.901	75.6757	76.5766	No_hits	#	#	#	#	#	#	No_hits	#	#	#	#	#	#	No_hits
Glur_chr1.g012920.1	Glur_chr1	11469914	11470246	+	110	non	No_hits	#	#	#	#	#	#	#	#	#	#	#	#	#	#	#	#	#	#	#	0	Glyur003859s00046305.1 gene=Glyur003859s00046305	223	1e-41	74	200.901	73.8739	76.5766	No_hits	#	#	#	#	#	#	No_hits	#	#	#	#	#	#	No_hits
Glur_chr1.g012930.1	Glur_chr1	11470765	11471037	+	90	non	No_hits	#	#	#	#	#	#	#	#	#	#	#	#	#	#	#	#	#	#	#	0	Glyur004467s00044658.1 gene=Glyur004467s00044658	208	1e-36	82	228.571	75.8242	75.8242	No_hits	#	#	#	#	#	#	No_hits	#	#	#	#	#	#	No_hits
Glur_chr1.g012940.1	Glur_chr1	11471256	11471528	+	90	non	No_hits	#	#	#	#	#	#	#	#	#	#	#	#	#	#	#	#	#	#	#	0	Glyur003859s00046305.1 gene=Glyur003859s00046305	223	6e-33	69	245.055	74.7253	76.9231	No_hits	#	#	#	#	#	#	No_hits	#	#	#	#	#	#	No_hits
Glur_chr1.g012950.1	Glur_chr1	11471747	11472079	+	110	non	No_hits	#	#	#	#	#	#	#	#	#	#	#	#	#	#	#	#	#	#	#	0	Glyur003859s00046305.1 gene=Glyur003859s00046305	223	1e-41	74	200.901	73.8739	76.5766	No_hits	#	#	#	#	#	#	No_hits	#	#	#	#	#	#	No_hits
Glur_chr1.g012960.1	Glur_chr1	11472539	11472808	+	89	non	No_hits	#	#	#	#	#	#	#	#	#	#	#	#	#	#	#	#	#	#	#	0	Glyur003859s00046305.1 gene=Glyur003859s00046305	223	5e-30	67	247.778	72.2222	77.7778	No_hits	#	#	#	#	#	#	No_hits	#	#	#	#	#	#	No_hits
Glur_chr1.g012970.1	Glur_chr1	11472906	11473211	+	101	non	No_hits	#	#	#	#	#	#	#	#	#	#	#	#	#	#	#	#	#	#	#	0	Glyur003859s00046305.1 gene=Glyur003859s00046305	223	1e-39	74	218.627	73.5294	75.4902	No_hits	#	#	#	#	#	#	No_hits	#	#	#	#	#	#	No_hits
Glur_chr1.g012980.1	Glur_chr1	11473466	11473798	+	110	non	No_hits	#	#	#	#	#	#	#	#	#	#	#	#	#	#	#	#	#	#	#	0	Glyur003859s00046305.1 gene=Glyur003859s00046305	223	3e-41	75	200.901	71.1712	73.8739	No_hits	#	#	#	#	#	#	No_hits	#	#	#	#	#	#	No_hits
Glur_chr1.g012990.1	Glur_chr1	11474077	11474539	+	123	non	No_hits	#	#	#	#	#	#	#	#	#	#	#	#	#	#	#	#	#	#	#	0	Glyur004467s00044658.1 gene=Glyur004467s00044658	208	2e-51	75	167.742	73.3871	75.8065	No_hits	#	#	#	#	#	#	No_hits	#	#	#	#	#	#	No_hits
Glur_chr1.g013000.1	Glur_chr1	11474637	11474969	+	110	non	No_hits	#	#	#	#	#	#	#	#	#	#	#	#	#	#	#	#	#	#	#	0	Glyur003859s00046305.1 gene=Glyur003859s00046305	223	1e-40	73	200.901	72.0721	74.7748	No_hits	#	#	#	#	#	#	No_hits	#	#	#	#	#	#	No_hits
Glur_chr1.g013010.1	Glur_chr1	11475188	11475520	+	110	non	No_hits	#	#	#	#	#	#	#	#	#	#	#	#	#	#	#	#	#	#	#	0	Glyur003859s00046305.1 gene=Glyur003859s00046305	223	2e-41	74	200.901	72.973	75.6757	No_hits	#	#	#	#	#	#	No_hits	#	#	#	#	#	#	No_hits
Glur_chr1.g013020.1	Glur_chr1	11476850	11477182	+	110	non	No_hits	#	#	#	#	#	#	#	#	#	#	#	#	#	#	#	#	#	#	#	0	Glyur003859s00046305.1 gene=Glyur003859s00046305	223	3e-41	75	200.901	71.1712	73.8739	No_hits	#	#	#	#	#	#	No_hits	#	#	#	#	#	#	No_hits
Glur_chr1.g013030.1	Glur_chr1	11477535	11477786	+	83	non	No_hits	#	#	#	#	#	#	#	#	#	#	#	#	#	#	#	#	#	#	#	0	Glyur004467s00044658.1 gene=Glyur004467s00044658	208	1e-43	87	247.619	85.7143	86.9048	No_hits	#	#	#	#	#	#	No_hits	#	#	#	#	#	#	No_hits
Glur_chr1.g013040.1	Glur_chr1	11477881	11478213	+	110	non	No_hits	#	#	#	#	#	#	#	#	#	#	#	#	#	#	#	#	#	#	#	0	Glyur003859s00046305.1 gene=Glyur003859s00046305	223	1e-40	73	200.901	72.0721	74.7748	No_hits	#	#	#	#	#	#	No_hits	#	#	#	#	#	#	No_hits
Glur_chr1.g013050.1	Glur_chr1	11478432	11478764	+	110	non	No_hits	#	#	#	#	#	#	#	#	#	#	#	#	#	#	#	#	#	#	#	0	Glyur003859s00046305.1 gene=Glyur003859s00046305	223	1e-40	73	200.901	72.0721	75.6757	No_hits	#	#	#	#	#	#	No_hits	#	#	#	#	#	#	No_hits
Glur_chr1.g013060.1	Glur_chr1	11480316	11480588	+	90	non	No_hits	#	#	#	#	#	#	#	#	#	#	#	#	#	#	#	#	#	#	#	0	Glyur003859s00046305.1 gene=Glyur003859s00046305	223	7e-34	69	245.055	74.7253	78.022	No_hits	#	#	#	#	#	#	No_hits	#	#	#	#	#	#	No_hits
Glur_chr1.g013070.1	Glur_chr1	11480988	11481260	+	90	non	No_hits	#	#	#	#	#	#	#	#	#	#	#	#	#	#	#	#	#	#	#	0	Glyur003859s00046305.1 gene=Glyur003859s00046305	223	3e-26	52	245.055	71.4286	75.8242	No_hits	#	#	#	#	#	#	No_hits	#	#	#	#	#	#	No_hits
Glur_chr1.g013080.1	Glur_chr1	11481802	11482170	+	122	non	No_hits	#	#	#	#	#	#	#	#	#	#	#	#	#	#	#	#	#	#	#	0	Glyur003859s00046305.1 gene=Glyur003859s00046305	223	1e-55	73	181.301	82.9268	85.3659	No_hits	#	#	#	#	#	#	No_hits	#	#	#	#	#	#	No_hits
Glur_chr1.g013090.1	Glur_chr1	11483537	11483905	+	122	non	No_hits	#	#	#	#	#	#	#	#	#	#	#	#	#	#	#	#	#	#	#	0	Glyur003859s00046305.1 gene=Glyur003859s00046305	223	1e-55	73	181.301	82.9268	85.3659	No_hits	#	#	#	#	#	#	No_hits	#	#	#	#	#	#	No_hits
Glur_chr1.g013100.1	Glur_chr1	11484776	11485048	+	90	non	No_hits	#	#	#	#	#	#	#	#	#	#	#	#	#	#	#	#	#	#	#	0	Glyur003859s00046305.1 gene=Glyur003859s00046305	223	7e-34	69	245.055	74.7253	78.022	No_hits	#	#	#	#	#	#	No_hits	#	#	#	#	#	#	No_hits
Glur_chr1.g013110.1	Glur_chr1	11485448	11485720	+	90	non	No_hits	#	#	#	#	#	#	#	#	#	#	#	#	#	#	#	#	#	#	#	0	Glyur003859s00046305.1 gene=Glyur003859s00046305	223	2e-25	52	245.055	70.3297	74.7253	No_hits	#	#	#	#	#	#	No_hits	#	#	#	#	#	#	No_hits
Glur_chr1.g013120.1	Glur_chr1	11486262	11486612	+	116	non	No_hits	#	#	#	#	#	#	#	#	#	#	#	#	#	#	#	#	#	#	#	0	Glyur003859s00046305.1 gene=Glyur003859s00046305	223	7e-49	68	190.598	81.1966	84.6154	No_hits	#	#	#	#	#	#	No_hits	#	#	#	#	#	#	No_hits
Glur_chr1.g013130.1	Glur_chr1	11487141	11487413	+	90	non	No_hits	#	#	#	#	#	#	#	#	#	#	#	#	#	#	#	#	#	#	#	0	Glyur003859s00046305.1 gene=Glyur003859s00046305	223	1e-31	68	245.055	73.6264	76.9231	No_hits	#	#	#	#	#	#	No_hits	#	#	#	#	#	#	No_hits
Glur_chr1.g013140.1	Glur_chr1	11488192	11488455	+	87	non	No_hits	#	#	#	#	#	#	#	#	#	#	#	#	#	#	#	#	#	#	#	0	Glyur003859s00046305.1 gene=Glyur003859s00046305	223	7e-28	76	253.409	62.5	65.9091	No_hits	#	#	#	#	#	#	No_hits	#	#	#	#	#	#	No_hits
Glur_chr1.g013150.1	Glur_chr1	11488553	11488825	+	90	non	No_hits	#	#	#	#	#	#	#	#	#	#	#	#	#	#	#	#	#	#	#	0	Glyur003859s00046305.1 gene=Glyur003859s00046305	223	2e-34	70	245.055	75.8242	78.022	No_hits	#	#	#	#	#	#	No_hits	#	#	#	#	#	#	No_hits
Glur_chr1.g013160.1	Glur_chr1	11489604	11489867	+	87	non	No_hits	#	#	#	#	#	#	#	#	#	#	#	#	#	#	#	#	#	#	#	0	Glyur003859s00046305.1 gene=Glyur003859s00046305	223	7e-26	74	253.409	60.2273	64.7727	No_hits	#	#	#	#	#	#	No_hits	#	#	#	#	#	#	No_hits
Glur_chr1.g013170.1	Glur_chr1	11489965	11490237	+	90	non	No_hits	#	#	#	#	#	#	#	#	#	#	#	#	#	#	#	#	#	#	#	0	Glyur003859s00046305.1 gene=Glyur003859s00046305	223	9e-35	70	245.055	75.8242	80.2198	No_hits	#	#	#	#	#	#	No_hits	#	#	#	#	#	#	No_hits
Glur_chr1.g013180.1	Glur_chr1	11490697	11490918	+	73	non	No_hits	#	#	#	#	#	#	#	#	#	#	#	#	#	#	#	#	#	#	#	0	Glyur003859s00046305.1 gene=Glyur003859s00046305	223	1e-29	76	301.351	81.0811	82.4324	No_hits	#	#	#	#	#	#	No_hits	#	#	#	#	#	#	No_hits
Glur_chr1.g013190.1	Glur_chr1	11491789	11492061	+	90	non	No_hits	#	#	#	#	#	#	#	#	#	#	#	#	#	#	#	#	#	#	#	0	Glyur003859s00046305.1 gene=Glyur003859s00046305	223	2e-33	68	245.055	73.6264	78.022	No_hits	#	#	#	#	#	#	No_hits	#	#	#	#	#	#	No_hits
Glur_chr1.g013200.1	Glur_chr1	11492461	11492733	+	90	non	No_hits	#	#	#	#	#	#	#	#	#	#	#	#	#	#	#	#	#	#	#	0	Glyur003859s00046305.1 gene=Glyur003859s00046305	223	3e-26	52	245.055	71.4286	75.8242	No_hits	#	#	#	#	#	#	No_hits	#	#	#	#	#	#	No_hits
Glur_chr1.g013210.1	Glur_chr1	11493215	11493565	+	116	non	No_hits	#	#	#	#	#	#	#	#	#	#	#	#	#	#	#	#	#	#	#	0	Glyur003859s00046305.1 gene=Glyur003859s00046305	223	7e-49	68	190.598	81.1966	84.6154	No_hits	#	#	#	#	#	#	No_hits	#	#	#	#	#	#	No_hits
Glur_chr1.g013220.1	Glur_chr1	11494094	11494366	+	90	non	No_hits	#	#	#	#	#	#	#	#	#	#	#	#	#	#	#	#	#	#	#	0	Glyur003859s00046305.1 gene=Glyur003859s00046305	223	1e-31	68	245.055	73.6264	76.9231	No_hits	#	#	#	#	#	#	No_hits	#	#	#	#	#	#	No_hits
Glur_chr1.g013230.1	Glur_chr1	11495145	11495408	+	87	non	No_hits	#	#	#	#	#	#	#	#	#	#	#	#	#	#	#	#	#	#	#	0	Glyur003859s00046305.1 gene=Glyur003859s00046305	223	2e-27	75	253.409	61.3636	65.9091	No_hits	#	#	#	#	#	#	No_hits	#	#	#	#	#	#	No_hits
Glur_chr1.g013240.1	Glur_chr1	11495506	11495778	+	90	non	No_hits	#	#	#	#	#	#	#	#	#	#	#	#	#	#	#	#	#	#	#	0	Glyur003859s00046305.1 gene=Glyur003859s00046305	223	2e-33	69	245.055	74.7253	76.9231	No_hits	#	#	#	#	#	#	No_hits	#	#	#	#	#	#	No_hits
Glur_chr1.g013250.1	Glur_chr1	11496557	11496820	+	87	non	No_hits	#	#	#	#	#	#	#	#	#	#	#	#	#	#	#	#	#	#	#	0	Glyur003859s00046305.1 gene=Glyur003859s00046305	223	7e-26	74	253.409	60.2273	64.7727	No_hits	#	#	#	#	#	#	No_hits	#	#	#	#	#	#	No_hits
Glur_chr1.g013260.1	Glur_chr1	11496918	11497190	+	90	non	No_hits	#	#	#	#	#	#	#	#	#	#	#	#	#	#	#	#	#	#	#	0	Glyur003859s00046305.1 gene=Glyur003859s00046305	223	1e-34	70	245.055	75.8242	79.1209	No_hits	#	#	#	#	#	#	No_hits	#	#	#	#	#	#	No_hits
Glur_chr1.g013270.1	Glur_chr1	11497969	11498232	+	87	non	No_hits	#	#	#	#	#	#	#	#	#	#	#	#	#	#	#	#	#	#	#	0	Glyur003859s00046305.1 gene=Glyur003859s00046305	223	7e-26	74	253.409	60.2273	64.7727	No_hits	#	#	#	#	#	#	No_hits	#	#	#	#	#	#	No_hits
Glur_chr1.g013280.1	Glur_chr1	11498330	11498602	+	90	non	No_hits	#	#	#	#	#	#	#	#	#	#	#	#	#	#	#	#	#	#	#	0	Glyur003859s00046305.1 gene=Glyur003859s00046305	223	3e-34	69	245.055	74.7253	79.1209	No_hits	#	#	#	#	#	#	No_hits	#	#	#	#	#	#	No_hits
Glur_chr1.g013290.1	Glur_chr1	11499062	11499334	+	90	non	No_hits	#	#	#	#	#	#	#	#	#	#	#	#	#	#	#	#	#	#	#	0	Glyur003859s00046305.1 gene=Glyur003859s00046305	223	9e-35	71	245.055	76.9231	79.1209	No_hits	#	#	#	#	#	#	No_hits	#	#	#	#	#	#	No_hits
Glur_chr1.g013300.1	Glur_chr1	11499387	11500066	+	144	non	No_hits	#	#	#	#	#	#	#	#	#	#	#	#	#	#	#	#	#	#	#	0	Glyur003859s00046305.1 gene=Glyur003859s00046305	223	2e-55	63	153.793	76.5517	80	No_hits	#	#	#	#	#	#	No_hits	#	#	#	#	#	#	No_hits
Glur_chr1.g013310.1	Glur_chr1	11500164	11500427	+	87	non	No_hits	#	#	#	#	#	#	#	#	#	#	#	#	#	#	#	#	#	#	#	0	Glyur003859s00046305.1 gene=Glyur003859s00046305	223	7e-26	74	253.409	60.2273	64.7727	No_hits	#	#	#	#	#	#	No_hits	#	#	#	#	#	#	No_hits
Glur_chr1.g013320.1	Glur_chr1	11500525	11500797	+	90	non	No_hits	#	#	#	#	#	#	#	#	#	#	#	#	#	#	#	#	#	#	#	0	Glyur003859s00046305.1 gene=Glyur003859s00046305	223	1e-34	70	245.055	75.8242	79.1209	No_hits	#	#	#	#	#	#	No_hits	#	#	#	#	#	#	No_hits
Glur_chr1.g013330.1	Glur_chr1	11501636	11501899	+	87	non	No_hits	#	#	#	#	#	#	#	#	#	#	#	#	#	#	#	#	#	#	#	0	Glyur003859s00046305.1 gene=Glyur003859s00046305	223	7e-26	74	253.409	60.2273	64.7727	No_hits	#	#	#	#	#	#	No_hits	#	#	#	#	#	#	No_hits
Glur_chr1.g013340.1	Glur_chr1	11501997	11502269	+	90	non	No_hits	#	#	#	#	#	#	#	#	#	#	#	#	#	#	#	#	#	#	#	0	Glyur003859s00046305.1 gene=Glyur003859s00046305	223	1e-34	70	245.055	75.8242	79.1209	No_hits	#	#	#	#	#	#	No_hits	#	#	#	#	#	#	No_hits
Glur_chr1.g013350.1	Glur_chr1	11502729	11503001	+	90	non	No_hits	#	#	#	#	#	#	#	#	#	#	#	#	#	#	#	#	#	#	#	0	Glyur003859s00046305.1 gene=Glyur003859s00046305	223	9e-35	71	245.055	76.9231	79.1209	No_hits	#	#	#	#	#	#	No_hits	#	#	#	#	#	#	No_hits
Glur_chr1.g013360.1	Glur_chr1	11503054	11503733	+	144	non	No_hits	#	#	#	#	#	#	#	#	#	#	#	#	#	#	#	#	#	#	#	0	Glyur003859s00046305.1 gene=Glyur003859s00046305	223	5e-57	63	153.793	77.2414	80.6897	No_hits	#	#	#	#	#	#	No_hits	#	#	#	#	#	#	No_hits
Glur_chr1.g013370.1	Glur_chr1	11503952	11504386	+	144	non	No_hits	#	#	#	#	#	#	#	#	#	#	#	#	#	#	#	#	#	#	#	0	Glyur003859s00046305.1 gene=Glyur003859s00046305	223	2e-39	65	153.793	62.069	64.8276	No_hits	#	#	#	#	#	#	No_hits	#	#	#	#	#	#	No_hits
Glur_chr1.g013380.1	Glur_chr1	11504763	11505035	+	90	non	No_hits	#	#	#	#	#	#	#	#	#	#	#	#	#	#	#	#	#	#	#	0	Glyur003859s00046305.1 gene=Glyur003859s00046305	223	2e-37	79	245.055	76.9231	84.6154	No_hits	#	#	#	#	#	#	No_hits	#	#	#	#	#	#	No_hits
Glur_chr1.g013390.1	Glur_chr1	11505374	11505586	+	70	non	No_hits	#	#	#	#	#	#	#	#	#	#	#	#	#	#	#	#	#	#	#	0	Glyur003859s00046305.1 gene=Glyur003859s00046305	223	7e-24	63	314.085	77.4648	81.6901	No_hits	#	#	#	#	#	#	No_hits	#	#	#	#	#	#	No_hits
Glur_chr1.g013400.1	Glur_chr1	11505865	11506921	+	136	non	No_hits	#	#	#	#	#	#	#	#	#	#	#	#	#	#	#	#	#	#	#	0	Glyur003859s00046305.1 gene=Glyur003859s00046305	223	9e-41	54	162.774	72.9927	79.562	No_hits	#	#	#	#	#	#	No_hits	#	#	#	#	#	#	No_hits
Glur_chr1.g013410.1	Glur_chr1	11507461	11507954	+	130	non	No_hits	#	#	#	#	#	#	#	#	#	#	#	#	#	#	#	#	#	#	#	0	Glyur003859s00046305.1 gene=Glyur003859s00046305	223	2e-54	72	170.229	77.8626	80.916	No_hits	#	#	#	#	#	#	No_hits	#	#	#	#	#	#	No_hits
Glur_chr1.g013420.1	Glur_chr1	11508173	11508496	+	107	non	No_hits	#	#	#	#	#	#	#	#	#	#	#	#	#	#	#	#	#	#	#	0	Glyur003859s00046305.1 gene=Glyur003859s00046305	223	5e-37	66	206.481	72.2222	75.9259	No_hits	#	#	#	#	#	#	No_hits	#	#	#	#	#	#	No_hits
Glur_chr1.g013430.1	Glur_chr1	11508965	11509237	+	90	non	No_hits	#	#	#	#	#	#	#	#	#	#	#	#	#	#	#	#	#	#	#	0	Glyur003859s00046305.1 gene=Glyur003859s00046305	223	6e-36	72	245.055	78.022	80.2198	No_hits	#	#	#	#	#	#	No_hits	#	#	#	#	#	#	No_hits
Glur_chr1.g013440.1	Glur_chr1	11509697	11509969	+	90	non	No_hits	#	#	#	#	#	#	#	#	#	#	#	#	#	#	#	#	#	#	#	0	Glyur003859s00046305.1 gene=Glyur003859s00046305	223	2e-35	71	245.055	76.9231	80.2198	No_hits	#	#	#	#	#	#	No_hits	#	#	#	#	#	#	No_hits
Glur_chr1.g013450.1	Glur_chr1	11510188	11510511	+	107	non	No_hits	#	#	#	#	#	#	#	#	#	#	#	#	#	#	#	#	#	#	#	0	Glyur003859s00046305.1 gene=Glyur003859s00046305	223	5e-37	66	206.481	72.2222	75.9259	No_hits	#	#	#	#	#	#	No_hits	#	#	#	#	#	#	No_hits
Glur_chr1.g013460.1	Glur_chr1	11510759	11511252	+	130	non	No_hits	#	#	#	#	#	#	#	#	#	#	#	#	#	#	#	#	#	#	#	0	Glyur003859s00046305.1 gene=Glyur003859s00046305	223	2e-54	72	170.229	77.8626	80.916	No_hits	#	#	#	#	#	#	No_hits	#	#	#	#	#	#	No_hits
Glur_chr1.g013470.1	Glur_chr1	11511712	11511984	+	90	non	No_hits	#	#	#	#	#	#	#	#	#	#	#	#	#	#	#	#	#	#	#	0	Glyur003859s00046305.1 gene=Glyur003859s00046305	223	6e-36	72	245.055	78.022	80.2198	No_hits	#	#	#	#	#	#	No_hits	#	#	#	#	#	#	No_hits
Glur_chr1.g013480.1	Glur_chr1	11512203	11512526	+	107	non	No_hits	#	#	#	#	#	#	#	#	#	#	#	#	#	#	#	#	#	#	#	0	Glyur003859s00046305.1 gene=Glyur003859s00046305	223	5e-37	66	206.481	72.2222	75.9259	No_hits	#	#	#	#	#	#	No_hits	#	#	#	#	#	#	No_hits
Glur_chr1.g013490.1	Glur_chr1	11512774	11513156	+	93	non	No_hits	#	#	#	#	#	#	#	#	#	#	#	#	#	#	#	#	#	#	#	0	Glyur003859s00046305.1 gene=Glyur003859s00046305	223	4e-32	55	237.234	79.7872	86.1702	No_hits	#	#	#	#	#	#	No_hits	#	#	#	#	#	#	No_hits
Glur_chr1.g013500.1	Glur_chr1	11513495	11513767	+	90	non	No_hits	#	#	#	#	#	#	#	#	#	#	#	#	#	#	#	#	#	#	#	0	Glyur003859s00046305.1 gene=Glyur003859s00046305	223	6e-36	72	245.055	78.022	80.2198	No_hits	#	#	#	#	#	#	No_hits	#	#	#	#	#	#	No_hits
Glur_chr1.g013510.1	Glur_chr1	11514046	11514258	+	70	non	No_hits	#	#	#	#	#	#	#	#	#	#	#	#	#	#	#	#	#	#	#	0	Glyur003859s00046305.1 gene=Glyur003859s00046305	223	8e-27	67	314.085	81.6901	87.3239	No_hits	#	#	#	#	#	#	No_hits	#	#	#	#	#	#	No_hits
Glur_chr1.g013520.1	Glur_chr1	11514718	11514990	+	90	non	No_hits	#	#	#	#	#	#	#	#	#	#	#	#	#	#	#	#	#	#	#	0	Glyur003859s00046305.1 gene=Glyur003859s00046305	223	5e-35	71	245.055	76.9231	79.1209	No_hits	#	#	#	#	#	#	No_hits	#	#	#	#	#	#	No_hits
Glur_chr1.g013530.1	Glur_chr1	11515209	11515421	+	70	non	No_hits	#	#	#	#	#	#	#	#	#	#	#	#	#	#	#	#	#	#	#	0	Glyur003859s00046305.1 gene=Glyur003859s00046305	223	2e-25	64	314.085	78.8732	84.507	No_hits	#	#	#	#	#	#	No_hits	#	#	#	#	#	#	No_hits
Glur_chr1.g013540.1	Glur_chr1	11515640	11515912	+	90	non	No_hits	#	#	#	#	#	#	#	#	#	#	#	#	#	#	#	#	#	#	#	0	Glyur003859s00046305.1 gene=Glyur003859s00046305	223	6e-36	72	245.055	78.022	80.2198	No_hits	#	#	#	#	#	#	No_hits	#	#	#	#	#	#	No_hits
Glur_chr1.g013550.1	Glur_chr1	11516372	11516644	+	90	non	No_hits	#	#	#	#	#	#	#	#	#	#	#	#	#	#	#	#	#	#	#	0	Glyur003859s00046305.1 gene=Glyur003859s00046305	223	6e-36	72	245.055	78.022	80.2198	No_hits	#	#	#	#	#	#	No_hits	#	#	#	#	#	#	No_hits
Glur_chr1.g013560.1	Glur_chr1	11516863	11517186	+	107	non	No_hits	#	#	#	#	#	#	#	#	#	#	#	#	#	#	#	#	#	#	#	0	Glyur003859s00046305.1 gene=Glyur003859s00046305	223	5e-37	66	206.481	72.2222	75.9259	No_hits	#	#	#	#	#	#	No_hits	#	#	#	#	#	#	No_hits
Glur_chr1.g013570.1	Glur_chr1	11517669	11517959	+	96	non	No_hits	#	#	#	#	#	#	#	#	#	#	#	#	#	#	#	#	#	#	#	0	Glyur003859s00046305.1 gene=Glyur003859s00046305	223	1e-26	62	229.897	62.8866	69.0722	No_hits	#	#	#	#	#	#	No_hits	#	#	#	#	#	#	No_hits
Glur_chr1.g013580.1	Glur_chr1	11518057	11518329	+	90	non	No_hits	#	#	#	#	#	#	#	#	#	#	#	#	#	#	#	#	#	#	#	0	Glyur003859s00046305.1 gene=Glyur003859s00046305	223	6e-36	72	245.055	78.022	80.2198	No_hits	#	#	#	#	#	#	No_hits	#	#	#	#	#	#	No_hits
Glur_chr1.g013590.1	Glur_chr1	11518548	11518871	+	107	non	No_hits	#	#	#	#	#	#	#	#	#	#	#	#	#	#	#	#	#	#	#	0	Glyur003859s00046305.1 gene=Glyur003859s00046305	223	5e-37	66	206.481	72.2222	75.9259	No_hits	#	#	#	#	#	#	No_hits	#	#	#	#	#	#	No_hits
Glur_chr1.g013600.1	Glur_chr1	11519354	11519644	+	96	non	No_hits	#	#	#	#	#	#	#	#	#	#	#	#	#	#	#	#	#	#	#	0	Glyur003859s00046305.1 gene=Glyur003859s00046305	223	1e-36	65	229.897	79.3814	84.5361	No_hits	#	#	#	#	#	#	No_hits	#	#	#	#	#	#	No_hits
Glur_chr1.g013610.1	Glur_chr1	11519742	11520214	+	123	non	No_hits	#	#	#	#	#	#	#	#	#	#	#	#	#	#	#	#	#	#	#	0	Glyur003859s00046305.1 gene=Glyur003859s00046305	223	3e-41	52	179.839	78.2258	84.6774	No_hits	#	#	#	#	#	#	No_hits	#	#	#	#	#	#	No_hits
Glur_chr1.g013620.1	Glur_chr1	11520553	11520825	+	90	non	No_hits	#	#	#	#	#	#	#	#	#	#	#	#	#	#	#	#	#	#	#	0	Glyur003859s00046305.1 gene=Glyur003859s00046305	223	6e-36	72	245.055	78.022	80.2198	No_hits	#	#	#	#	#	#	No_hits	#	#	#	#	#	#	No_hits
Glur_chr1.g013630.1	Glur_chr1	11521044	11521256	+	70	non	No_hits	#	#	#	#	#	#	#	#	#	#	#	#	#	#	#	#	#	#	#	0	Glyur003859s00046305.1 gene=Glyur003859s00046305	223	8e-27	67	314.085	81.6901	87.3239	No_hits	#	#	#	#	#	#	No_hits	#	#	#	#	#	#	No_hits
Glur_chr1.g013640.1	Glur_chr1	11521716	11521988	+	90	non	No_hits	#	#	#	#	#	#	#	#	#	#	#	#	#	#	#	#	#	#	#	0	Glyur003859s00046305.1 gene=Glyur003859s00046305	223	5e-35	71	245.055	76.9231	79.1209	No_hits	#	#	#	#	#	#	No_hits	#	#	#	#	#	#	No_hits
Glur_chr1.g013650.1	Glur_chr1	11522207	11522419	+	70	non	No_hits	#	#	#	#	#	#	#	#	#	#	#	#	#	#	#	#	#	#	#	0	Glyur003859s00046305.1 gene=Glyur003859s00046305	223	2e-25	64	314.085	78.8732	84.507	No_hits	#	#	#	#	#	#	No_hits	#	#	#	#	#	#	No_hits
Glur_chr1.g013660.1	Glur_chr1	11522638	11522910	+	90	non	No_hits	#	#	#	#	#	#	#	#	#	#	#	#	#	#	#	#	#	#	#	0	Glyur003859s00046305.1 gene=Glyur003859s00046305	223	7e-33	69	245.055	74.7253	78.022	No_hits	#	#	#	#	#	#	No_hits	#	#	#	#	#	#	No_hits
Glur_chr1.g013670.1	Glur_chr1	11522949	11523221	+	90	non	No_hits	#	#	#	#	#	#	#	#	#	#	#	#	#	#	#	#	#	#	#	0	Glyur003859s00046305.1 gene=Glyur003859s00046305	223	2e-34	70	245.055	75.8242	79.1209	No_hits	#	#	#	#	#	#	No_hits	#	#	#	#	#	#	No_hits
Glur_chr1.g013680.1	Glur_chr1	11523973	11524556	+	152	non	No_hits	#	#	#	#	#	#	#	#	#	#	#	#	#	#	#	#	#	#	#	0	Glyur003859s00046305.1 gene=Glyur003859s00046305	223	5e-51	61	145.752	70.5882	73.2026	No_hits	#	#	#	#	#	#	No_hits	#	#	#	#	#	#	No_hits
Glur_chr1.g013690.1	Glur_chr1	11524789	11525279	+	121	non	No_hits	#	#	#	#	#	#	#	#	#	#	#	#	#	#	#	#	#	#	#	0	Glyur004467s00044658.1 gene=Glyur004467s00044658	208	9e-50	75	170.492	77.8689	78.6885	No_hits	#	#	#	#	#	#	No_hits	#	#	#	#	#	#	No_hits
Glur_chr1.g013700.1	Glur_chr1	11526031	11526614	+	152	non	No_hits	#	#	#	#	#	#	#	#	#	#	#	#	#	#	#	#	#	#	#	0	Glyur003859s00046305.1 gene=Glyur003859s00046305	223	3e-50	61	145.752	69.9346	73.2026	No_hits	#	#	#	#	#	#	No_hits	#	#	#	#	#	#	No_hits
Glur_chr1.g013710.1	Glur_chr1	11527477	11527749	+	90	non	No_hits	#	#	#	#	#	#	#	#	#	#	#	#	#	#	#	#	#	#	#	0	Glyur003859s00046305.1 gene=Glyur003859s00046305	223	8e-35	71	245.055	76.9231	79.1209	No_hits	#	#	#	#	#	#	No_hits	#	#	#	#	#	#	No_hits
Glur_chr1.g013720.1	Glur_chr1	11528223	11528483	+	86	non	No_hits	#	#	#	#	#	#	#	#	#	#	#	#	#	#	#	#	#	#	#	0	Glyur001918s00044409.1 gene=Glyur001918s00044409	421	2e-17	69	483.908	50.5747	50.5747	No_hits	#	#	#	#	#	#	No_hits	#	#	#	#	#	#	No_hits
Glur_chr1.g013730.1	Glur_chr1	11528529	11528801	+	90	non	No_hits	#	#	#	#	#	#	#	#	#	#	#	#	#	#	#	#	#	#	#	0	Glyur003859s00046305.1 gene=Glyur003859s00046305	223	3e-33	70	245.055	75.8242	78.022	No_hits	#	#	#	#	#	#	No_hits	#	#	#	#	#	#	No_hits
Glur_chr1.g013740.1	Glur_chr1	11529493	11529765	+	90	non	No_hits	#	#	#	#	#	#	#	#	#	#	#	#	#	#	#	#	#	#	#	0	Glyur003859s00046305.1 gene=Glyur003859s00046305	223	8e-35	71	245.055	76.9231	79.1209	No_hits	#	#	#	#	#	#	No_hits	#	#	#	#	#	#	No_hits
Glur_chr1.g013750.1	Glur_chr1	11530225	11530452	+	75	non	No_hits	#	#	#	#	#	#	#	#	#	#	#	#	#	#	#	#	#	#	#	0	Glyur003859s00046305.1 gene=Glyur003859s00046305	223	4e-30	76	293.421	75	78.9474	No_hits	#	#	#	#	#	#	No_hits	#	#	#	#	#	#	No_hits
Glur_chr1.g013760.1	Glur_chr1	11530466	11530738	+	90	non	No_hits	#	#	#	#	#	#	#	#	#	#	#	#	#	#	#	#	#	#	#	0	Glyur003859s00046305.1 gene=Glyur003859s00046305	223	4e-34	70	245.055	75.8242	79.1209	No_hits	#	#	#	#	#	#	No_hits	#	#	#	#	#	#	No_hits
Glur_chr1.g013770.1	Glur_chr1	11531328	11531745	+	108	non	No_hits	#	#	#	#	#	#	#	#	#	#	#	#	#	#	#	#	#	#	#	0	Glyur004467s00044658.1 gene=Glyur004467s00044658	208	4e-46	77	190.826	75.2294	76.1468	No_hits	#	#	#	#	#	#	No_hits	#	#	#	#	#	#	No_hits
Glur_chr1.g013780.1	Glur_chr1	11531759	11532031	+	90	non	No_hits	#	#	#	#	#	#	#	#	#	#	#	#	#	#	#	#	#	#	#	0	Glyur003859s00046305.1 gene=Glyur003859s00046305	223	1e-32	68	245.055	73.6264	76.9231	No_hits	#	#	#	#	#	#	No_hits	#	#	#	#	#	#	No_hits
Glur_chr1.g013790.1	Glur_chr1	11532070	11532342	+	90	non	No_hits	#	#	#	#	#	#	#	#	#	#	#	#	#	#	#	#	#	#	#	0	Glyur003859s00046305.1 gene=Glyur003859s00046305	223	2e-32	67	245.055	72.5275	75.8242	No_hits	#	#	#	#	#	#	No_hits	#	#	#	#	#	#	No_hits
Glur_chr1.g013800.1	Glur_chr1	11532853	11533125	+	90	non	No_hits	#	#	#	#	#	#	#	#	#	#	#	#	#	#	#	#	#	#	#	0	Glyur003859s00046305.1 gene=Glyur003859s00046305	223	3e-34	70	245.055	75.8242	79.1209	No_hits	#	#	#	#	#	#	No_hits	#	#	#	#	#	#	No_hits
Glur_chr1.g013810.1	Glur_chr1	11533164	11533436	+	90	non	No_hits	#	#	#	#	#	#	#	#	#	#	#	#	#	#	#	#	#	#	#	0	Glyur003859s00046305.1 gene=Glyur003859s00046305	223	5e-35	71	245.055	76.9231	79.1209	No_hits	#	#	#	#	#	#	No_hits	#	#	#	#	#	#	No_hits
Glur_chr1.g013820.1	Glur_chr1	11533609	11533869	+	86	non	No_hits	#	#	#	#	#	#	#	#	#	#	#	#	#	#	#	#	#	#	#	0	Glyur001918s00044409.1 gene=Glyur001918s00044409	421	2e-17	69	483.908	50.5747	50.5747	No_hits	#	#	#	#	#	#	No_hits	#	#	#	#	#	#	No_hits
Glur_chr1.g013830.1	Glur_chr1	11533915	11534187	+	90	non	No_hits	#	#	#	#	#	#	#	#	#	#	#	#	#	#	#	#	#	#	#	0	Glyur003859s00046305.1 gene=Glyur003859s00046305	223	3e-31	67	245.055	72.5275	75.8242	No_hits	#	#	#	#	#	#	No_hits	#	#	#	#	#	#	No_hits
Glur_chr1.g013840.1	Glur_chr1	11534226	11534498	+	90	non	No_hits	#	#	#	#	#	#	#	#	#	#	#	#	#	#	#	#	#	#	#	0	Glyur003859s00046305.1 gene=Glyur003859s00046305	223	2e-32	67	245.055	72.5275	75.8242	No_hits	#	#	#	#	#	#	No_hits	#	#	#	#	#	#	No_hits
Glur_chr1.g013850.1	Glur_chr1	11535023	11535280	+	85	non	No_hits	#	#	#	#	#	#	#	#	#	#	#	#	#	#	#	#	#	#	#	0	Glyur004467s00044658.1 gene=Glyur004467s00044658	208	2e-30	72	241.86	73.2558	76.7442	No_hits	#	#	#	#	#	#	No_hits	#	#	#	#	#	#	No_hits
Glur_chr1.g013860.1	Glur_chr1	11535740	11536012	+	90	non	No_hits	#	#	#	#	#	#	#	#	#	#	#	#	#	#	#	#	#	#	#	0	Glyur003859s00046305.1 gene=Glyur003859s00046305	223	4e-33	68	245.055	73.6264	76.9231	No_hits	#	#	#	#	#	#	No_hits	#	#	#	#	#	#	No_hits
Glur_chr1.g013870.1	Glur_chr1	11536051	11536323	+	90	non	No_hits	#	#	#	#	#	#	#	#	#	#	#	#	#	#	#	#	#	#	#	0	Glyur003859s00046305.1 gene=Glyur003859s00046305	223	8e-34	70	245.055	75.8242	78.022	No_hits	#	#	#	#	#	#	No_hits	#	#	#	#	#	#	No_hits
Glur_chr1.g013880.1	Glur_chr1	11536496	11536756	+	86	non	No_hits	#	#	#	#	#	#	#	#	#	#	#	#	#	#	#	#	#	#	#	0	Glyur001918s00044409.1 gene=Glyur001918s00044409	421	2e-17	69	483.908	50.5747	50.5747	No_hits	#	#	#	#	#	#	No_hits	#	#	#	#	#	#	No_hits
Glur_chr1.g013890.1	Glur_chr1	11536802	11537074	+	90	non	No_hits	#	#	#	#	#	#	#	#	#	#	#	#	#	#	#	#	#	#	#	0	Glyur003859s00046305.1 gene=Glyur003859s00046305	223	9e-35	71	245.055	76.9231	79.1209	No_hits	#	#	#	#	#	#	No_hits	#	#	#	#	#	#	No_hits
Glur_chr1.g013900.1	Glur_chr1	11537534	11537806	+	90	non	No_hits	#	#	#	#	#	#	#	#	#	#	#	#	#	#	#	#	#	#	#	0	Glyur003859s00046305.1 gene=Glyur003859s00046305	223	4e-33	68	245.055	73.6264	76.9231	No_hits	#	#	#	#	#	#	No_hits	#	#	#	#	#	#	No_hits
Glur_chr1.g013910.1	Glur_chr1	11537845	11538126	+	93	non	No_hits	#	#	#	#	#	#	#	#	#	#	#	#	#	#	#	#	#	#	#	0	Glyur003859s00046305.1 gene=Glyur003859s00046305	223	1e-33	69	237.234	72.3404	76.5957	No_hits	#	#	#	#	#	#	No_hits	#	#	#	#	#	#	No_hits
Glur_chr1.g013920.1	Glur_chr1	11538299	11538559	+	86	non	No_hits	#	#	#	#	#	#	#	#	#	#	#	#	#	#	#	#	#	#	#	0	Glyur001918s00044409.1 gene=Glyur001918s00044409	421	2e-17	69	483.908	50.5747	50.5747	No_hits	#	#	#	#	#	#	No_hits	#	#	#	#	#	#	No_hits
Glur_chr1.g013930.1	Glur_chr1	11538605	11538877	+	90	non	No_hits	#	#	#	#	#	#	#	#	#	#	#	#	#	#	#	#	#	#	#	0	Glyur003859s00046305.1 gene=Glyur003859s00046305	223	2e-33	69	245.055	74.7253	78.022	No_hits	#	#	#	#	#	#	No_hits	#	#	#	#	#	#	No_hits
Glur_chr1.g013940.1	Glur_chr1	11539037	11539309	+	90	non	No_hits	#	#	#	#	#	#	#	#	#	#	#	#	#	#	#	#	#	#	#	0	Glyur003859s00046305.1 gene=Glyur003859s00046305	223	5e-33	68	245.055	73.6264	76.9231	No_hits	#	#	#	#	#	#	No_hits	#	#	#	#	#	#	No_hits
Glur_chr1.g013950.1	Glur_chr1	11539783	11540103	+	106	non	No_hits	#	#	#	#	#	#	#	#	#	#	#	#	#	#	#	#	#	#	#	0	Glyur006504s00043322.1 gene=Glyur006504s00043322	481	6e-20	48	449.533	52.3364	61.6822	No_hits	#	#	#	#	#	#	No_hits	#	#	#	#	#	#	No_hits
Glur_chr1.g013960.1	Glur_chr1	11540339	11540626	+	95	non	No_hits	#	#	#	#	#	#	#	#	#	#	#	#	#	#	#	#	#	#	#	0	Glyur003859s00046305.1 gene=Glyur003859s00046305	223	5e-41	78	232.292	77.0833	80.2083	No_hits	#	#	#	#	#	#	No_hits	#	#	#	#	#	#	No_hits
Glur_chr1.g013970.1	Glur_chr1	11540886	11541206	-	106	non	No_hits	#	#	#	#	#	#	#	#	#	#	#	#	#	#	#	#	#	#	#	0	Glyur002489s00036342.1 gene=Glyur002489s00036342	169	6e-15	73	157.944	33.6449	36.4486	No_hits	#	#	#	#	#	#	No_hits	#	#	#	#	#	#	No_hits
Glur_chr1.g013980.1	Glur_chr1	11541251	11541553	+	100	non	No_hits	#	#	#	#	#	#	#	#	#	#	#	#	#	#	#	#	#	#	#	0	Glyur003859s00046305.1 gene=Glyur003859s00046305	223	9e-32	60	220.792	73.2673	79.2079	No_hits	#	#	#	#	#	#	No_hits	#	#	#	#	#	#	No_hits
Glur_chr1.g013990.1	Glur_chr1	11541650	11541982	+	110	non	No_hits	#	#	#	#	#	#	#	#	#	#	#	#	#	#	#	#	#	#	#	0	Glyur003859s00046305.1 gene=Glyur003859s00046305	223	5e-33	65	200.901	61.2613	69.3694	No_hits	#	#	#	#	#	#	No_hits	#	#	#	#	#	#	No_hits
Glur_chr1.g014000.1	Glur_chr1	11542323	11542766	+	147	non	No_hits	#	#	#	#	#	#	#	#	#	#	#	#	#	#	#	#	#	#	#	0	Glyur004512s00043753.1 gene=Glyur004512s00043753	446	4e-35	39	301.351	63.5135	68.9189	No_hits	#	#	#	#	#	#	No_hits	#	#	#	#	#	#	No_hits
Glur_chr1.g014010.1	Glur_chr1	11543067	11543387	+	106	non	No_hits	#	#	#	#	#	#	#	#	#	#	#	#	#	#	#	#	#	#	#	0	Glyur006504s00043322.1 gene=Glyur006504s00043322	481	6e-20	48	449.533	52.3364	61.6822	No_hits	#	#	#	#	#	#	No_hits	#	#	#	#	#	#	No_hits
Glur_chr1.g014020.1	Glur_chr1	11543433	11543681	+	82	non	No_hits	#	#	#	#	#	#	#	#	#	#	#	#	#	#	#	#	#	#	#	0	Glyur003859s00046305.1 gene=Glyur003859s00046305	223	7e-34	76	268.675	78.3133	80.7229	No_hits	#	#	#	#	#	#	No_hits	#	#	#	#	#	#	No_hits
Glur_chr1.g014030.1	Glur_chr1	11543762	11544049	+	95	non	No_hits	#	#	#	#	#	#	#	#	#	#	#	#	#	#	#	#	#	#	#	0	Glyur003859s00046305.1 gene=Glyur003859s00046305	223	5e-41	77	232.292	76.0417	80.2083	No_hits	#	#	#	#	#	#	No_hits	#	#	#	#	#	#	No_hits
Glur_chr1.g014040.1	Glur_chr1	11544077	11544455	+	95	non	No_hits	#	#	#	#	#	#	#	#	#	#	#	#	#	#	#	#	#	#	#	0	Glyur004467s00044658.1 gene=Glyur004467s00044658	208	2e-37	75	216.667	79.1667	80.2083	No_hits	#	#	#	#	#	#	No_hits	#	#	#	#	#	#	No_hits
Glur_chr1.g014050.1	Glur_chr1	11544674	11545033	+	119	non	No_hits	#	#	#	#	#	#	#	#	#	#	#	#	#	#	#	#	#	#	#	0	Glyur003859s00046305.1 gene=Glyur003859s00046305	223	1e-33	67	185.833	57.5	61.6667	No_hits	#	#	#	#	#	#	No_hits	#	#	#	#	#	#	No_hits
Glur_chr1.g014060.1	Glur_chr1	11545193	11545525	+	110	non	No_hits	#	#	#	#	#	#	#	#	#	#	#	#	#	#	#	#	#	#	#	0	Glyur003859s00046305.1 gene=Glyur003859s00046305	223	5e-33	65	200.901	61.2613	69.3694	No_hits	#	#	#	#	#	#	No_hits	#	#	#	#	#	#	No_hits
Glur_chr1.g014070.1	Glur_chr1	11545915	11546187	+	90	non	No_hits	#	#	#	#	#	#	#	#	#	#	#	#	#	#	#	#	#	#	#	0	Glyur003859s00046305.1 gene=Glyur003859s00046305	223	1e-31	67	245.055	72.5275	76.9231	No_hits	#	#	#	#	#	#	No_hits	#	#	#	#	#	#	No_hits
Glur_chr1.g014080.1	Glur_chr1	11546647	11546919	+	90	non	No_hits	#	#	#	#	#	#	#	#	#	#	#	#	#	#	#	#	#	#	#	0	Glyur003859s00046305.1 gene=Glyur003859s00046305	223	5e-35	71	245.055	76.9231	78.022	No_hits	#	#	#	#	#	#	No_hits	#	#	#	#	#	#	No_hits
Glur_chr1.g014090.1	Glur_chr1	11548402	11548725	+	107	non	No_hits	#	#	#	#	#	#	#	#	#	#	#	#	#	#	#	#	#	#	#	0	Glyur004467s00044658.1 gene=Glyur004467s00044658	208	3e-45	82	192.593	75.9259	76.8519	No_hits	#	#	#	#	#	#	No_hits	#	#	#	#	#	#	No_hits
Glur_chr1.g014100.1	Glur_chr1	11548883	11549698	+	213	non	No_hits	#	#	#	#	#	#	#	#	#	#	#	#	#	#	#	#	#	#	#	0	Glyur001918s00044409.1 gene=Glyur001918s00044409	421	1e-68	61	196.729	66.8224	71.4953	No_hits	#	#	#	#	#	#	No_hits	#	#	#	#	#	#	No_hits
Glur_chr1.g014110.1	Glur_chr1	11550329	11550652	+	107	non	No_hits	#	#	#	#	#	#	#	#	#	#	#	#	#	#	#	#	#	#	#	0	Glyur004467s00044658.1 gene=Glyur004467s00044658	208	3e-45	82	192.593	75.9259	76.8519	No_hits	#	#	#	#	#	#	No_hits	#	#	#	#	#	#	No_hits
Glur_chr1.g014120.1	Glur_chr1	11550764	11551445	+	176	non	No_hits	#	#	#	#	#	#	#	#	#	#	#	#	#	#	#	#	#	#	#	0	Glyur001918s00044409.1 gene=Glyur001918s00044409	421	5e-50	58	237.853	66.6667	74.5763	No_hits	#	#	#	#	#	#	No_hits	#	#	#	#	#	#	No_hits
Glur_chr1.g014130.1	Glur_chr1	11551971	11553444	-	273	non	No_hits	#	#	#	#	#	#	#	#	#	#	#	#	#	#	#	#	#	#	#	0	Glyur004467s00044657.1 gene=Glyur004467s00044657	300	2e-26	44	109.489	33.5766	37.5912	No_hits	#	#	#	#	#	#	No_hits	#	#	#	#	#	#	No_hits
Glur_chr1.g014140.1	Glur_chr1	11554022	11554285	+	87	non	No_hits	#	#	#	#	#	#	#	#	#	#	#	#	#	#	#	#	#	#	#	0	Glyur003859s00046305.1 gene=Glyur003859s00046305	223	7e-31	67	253.409	75	77.2727	No_hits	#	#	#	#	#	#	No_hits	#	#	#	#	#	#	No_hits
Glur_chr1.g014150.1	Glur_chr1	11554514	11554741	+	75	non	No_hits	#	#	#	#	#	#	#	#	#	#	#	#	#	#	#	#	#	#	#	0	Glyur004467s00044658.1 gene=Glyur004467s00044658	208	1e-24	75	273.684	71.0526	71.0526	No_hits	#	#	#	#	#	#	No_hits	#	#	#	#	#	#	No_hits
Glur_chr1.g014160.1	Glur_chr1	11554815	11555337	+	113	non	No_hits	#	#	#	#	#	#	#	#	#	#	#	#	#	#	#	#	#	#	#	0	Glyur004467s00044658.1 gene=Glyur004467s00044658	208	3e-46	72	182.456	78.0702	78.0702	No_hits	#	#	#	#	#	#	No_hits	#	#	#	#	#	#	No_hits
Glur_chr1.g014170.1	Glur_chr1	11555455	11558551	-	557	non	No_hits	#	#	#	#	#	#	#	#	#	#	#	#	#	#	#	#	#	#	#	0	Glyur004467s00044657.1 gene=Glyur004467s00044657	300	5e-29	48	53.7634	16.8459	19.1756	No_hits	#	#	#	#	#	#	No_hits	#	#	#	#	#	#	No_hits
Glur_chr1.g014180.1	Glur_chr1	11559068	11559397	+	109	non	No_hits	#	#	#	#	#	#	#	#	#	#	#	#	#	#	#	#	#	#	#	0	Glyur004467s00044658.1 gene=Glyur004467s00044658	208	5e-41	83	189.091	68.1818	68.1818	No_hits	#	#	#	#	#	#	No_hits	#	#	#	#	#	#	No_hits
Glur_chr1.g014190.1	Glur_chr1	11559749	11560030	+	93	non	No_hits	#	#	#	#	#	#	#	#	#	#	#	#	#	#	#	#	#	#	#	0	Glyur003859s00046305.1 gene=Glyur003859s00046305	223	2e-33	69	237.234	76.5957	80.8511	No_hits	#	#	#	#	#	#	No_hits	#	#	#	#	#	#	No_hits
Glur_chr1.g014200.1	Glur_chr1	11560113	11560424	+	103	non	No_hits	#	#	#	#	#	#	#	#	#	#	#	#	#	#	#	#	#	#	#	0	Glyur003859s00046305.1 gene=Glyur003859s00046305	223	2e-33	68	214.423	66.3462	69.2308	No_hits	#	#	#	#	#	#	No_hits	#	#	#	#	#	#	No_hits
Glur_chr1.g014210.1	Glur_chr1	11561038	11561367	+	109	non	No_hits	#	#	#	#	#	#	#	#	#	#	#	#	#	#	#	#	#	#	#	0	Glyur004467s00044658.1 gene=Glyur004467s00044658	208	5e-41	83	189.091	68.1818	68.1818	No_hits	#	#	#	#	#	#	No_hits	#	#	#	#	#	#	No_hits
Glur_chr1.g014220.1	Glur_chr1	11561719	11562000	+	93	non	No_hits	#	#	#	#	#	#	#	#	#	#	#	#	#	#	#	#	#	#	#	0	Glyur003859s00046305.1 gene=Glyur003859s00046305	223	2e-33	69	237.234	76.5957	80.8511	No_hits	#	#	#	#	#	#	No_hits	#	#	#	#	#	#	No_hits
Glur_chr1.g014230.1	Glur_chr1	11562094	11562492	-	132	non	No_hits	#	#	#	#	#	#	#	#	#	#	#	#	#	#	#	#	#	#	#	0	Glyur002489s00036342.1 gene=Glyur002489s00036342	169	5e-12	54	127.068	28.5714	34.5865	No_hits	#	#	#	#	#	#	No_hits	#	#	#	#	#	#	No_hits
Glur_chr1.g014240.1	Glur_chr1	11562534	11563586	-	248	non	No_hits	#	#	#	#	#	#	#	#	#	#	#	#	#	#	#	#	#	#	#	0	Glyur004467s00044657.1 gene=Glyur004467s00044657	300	1e-19	40	120.482	32.5301	38.1526	No_hits	#	#	#	#	#	#	No_hits	#	#	#	#	#	#	No_hits
Glur_chr1.g014250.1	Glur_chr1	11563852	11564088	+	78	non	No_hits	#	#	#	#	#	#	#	#	#	#	#	#	#	#	#	#	#	#	#	0	Glyur003859s00046305.1 gene=Glyur003859s00046305	223	2e-28	65	282.278	78.481	81.0127	No_hits	#	#	#	#	#	#	No_hits	#	#	#	#	#	#	No_hits
Glur_chr1.g014260.1	Glur_chr1	11564102	11564865	+	163	non	No_hits	#	#	#	#	#	#	#	#	#	#	#	#	#	#	#	#	#	#	#	0	Glyur003859s00046305.1 gene=Glyur003859s00046305	223	2e-55	59	135.976	73.7805	76.8293	No_hits	#	#	#	#	#	#	No_hits	#	#	#	#	#	#	No_hits
Glur_chr1.g014270.1	Glur_chr1	11565094	11565510	+	138	non	No_hits	#	#	#	#	#	#	#	#	#	#	#	#	#	#	#	#	#	#	#	0	Glyur006504s00043322.1 gene=Glyur006504s00043322	481	1e-31	57	346.043	54.6763	63.3094	No_hits	#	#	#	#	#	#	No_hits	#	#	#	#	#	#	No_hits
Glur_chr1.g014280.1	Glur_chr1	11565538	11565786	+	82	non	No_hits	#	#	#	#	#	#	#	#	#	#	#	#	#	#	#	#	#	#	#	0	Glyur004467s00044658.1 gene=Glyur004467s00044658	208	2e-35	81	250.602	83.1325	83.1325	No_hits	#	#	#	#	#	#	No_hits	#	#	#	#	#	#	No_hits
Glur_chr1.g014290.1	Glur_chr1	11565904	11567295	-	270	non	No_hits	#	#	#	#	#	#	#	#	#	#	#	#	#	#	#	#	#	#	#	0	Glyur004467s00044657.1 gene=Glyur004467s00044657	300	5e-20	43	110.701	28.7823	34.3173	No_hits	#	#	#	#	#	#	No_hits	#	#	#	#	#	#	No_hits
Glur_chr1.g014300.1	Glur_chr1	11567561	11567797	+	78	non	No_hits	#	#	#	#	#	#	#	#	#	#	#	#	#	#	#	#	#	#	#	0	Glyur003859s00046305.1 gene=Glyur003859s00046305	223	6e-28	64	282.278	77.2152	81.0127	No_hits	#	#	#	#	#	#	No_hits	#	#	#	#	#	#	No_hits
Glur_chr1.g014310.1	Glur_chr1	11567811	11568107	+	98	non	No_hits	#	#	#	#	#	#	#	#	#	#	#	#	#	#	#	#	#	#	#	0	Glyur003859s00046305.1 gene=Glyur003859s00046305	223	9e-35	70	225.253	71.7172	72.7273	No_hits	#	#	#	#	#	#	No_hits	#	#	#	#	#	#	No_hits
Glur_chr1.g014320.1	Glur_chr1	11568121	11568432	+	103	non	No_hits	#	#	#	#	#	#	#	#	#	#	#	#	#	#	#	#	#	#	#	0	Glyur003859s00046305.1 gene=Glyur003859s00046305	223	3e-34	70	214.423	66.3462	69.2308	No_hits	#	#	#	#	#	#	No_hits	#	#	#	#	#	#	No_hits
Glur_chr1.g014330.1	Glur_chr1	11569084	11569320	+	78	non	No_hits	#	#	#	#	#	#	#	#	#	#	#	#	#	#	#	#	#	#	#	0	Glyur003859s00046305.1 gene=Glyur003859s00046305	223	2e-27	63	282.278	75.9494	79.7468	No_hits	#	#	#	#	#	#	No_hits	#	#	#	#	#	#	No_hits
Glur_chr1.g014340.1	Glur_chr1	11569334	11569663	+	109	non	No_hits	#	#	#	#	#	#	#	#	#	#	#	#	#	#	#	#	#	#	#	0	Glyur003859s00046305.1 gene=Glyur003859s00046305	223	9e-35	67	202.727	69.0909	72.7273	No_hits	#	#	#	#	#	#	No_hits	#	#	#	#	#	#	No_hits
Glur_chr1.g014350.1	Glur_chr1	11569834	11570106	+	90	non	No_hits	#	#	#	#	#	#	#	#	#	#	#	#	#	#	#	#	#	#	#	0	Glyur003859s00046305.1 gene=Glyur003859s00046305	223	6e-36	72	245.055	78.022	80.2198	No_hits	#	#	#	#	#	#	No_hits	#	#	#	#	#	#	No_hits
Glur_chr1.g014360.1	Glur_chr1	11570571	11570810	+	79	non	No_hits	#	#	#	#	#	#	#	#	#	#	#	#	#	#	#	#	#	#	#	0	Glyur004467s00044658.1 gene=Glyur004467s00044658	208	2e-34	82	260	83.75	83.75	No_hits	#	#	#	#	#	#	No_hits	#	#	#	#	#	#	No_hits
Glur_chr1.g014370.1	Glur_chr1	11571595	11572055	+	118	non	No_hits	#	#	#	#	#	#	#	#	#	#	#	#	#	#	#	#	#	#	#	0	Glyur003859s00046305.1 gene=Glyur003859s00046305	223	5e-46	56	187.395	79.8319	83.1933	No_hits	#	#	#	#	#	#	No_hits	#	#	#	#	#	#	No_hits
Glur_chr1.g014380.1	Glur_chr1	11573061	11573300	+	79	non	No_hits	#	#	#	#	#	#	#	#	#	#	#	#	#	#	#	#	#	#	#	0	Glyur004467s00044658.1 gene=Glyur004467s00044658	208	2e-34	82	260	83.75	83.75	No_hits	#	#	#	#	#	#	No_hits	#	#	#	#	#	#	No_hits
Glur_chr1.g014390.1	Glur_chr1	11573456	11574206	-	189	non	No_hits	#	#	#	#	#	#	#	#	#	#	#	#	#	#	#	#	#	#	#	0	Glyur004467s00044657.1 gene=Glyur004467s00044657	300	1e-28	45	157.895	43.1579	52.6316	No_hits	#	#	#	#	#	#	No_hits	#	#	#	#	#	#	No_hits
Glur_chr1.g014400.1	Glur_chr1	11574471	11575114	+	149	non	No_hits	#	#	#	#	#	#	#	#	#	#	#	#	#	#	#	#	#	#	#	0	Glyur003859s00046305.1 gene=Glyur003859s00046305	223	5e-55	61	148.667	75.3333	81.3333	No_hits	#	#	#	#	#	#	No_hits	#	#	#	#	#	#	No_hits
Glur_chr1.g014410.1	Glur_chr1	11575792	11576552	-	151	non	No_hits	#	#	#	#	#	#	#	#	#	#	#	#	#	#	#	#	#	#	#	0	Glyur002489s00036342.1 gene=Glyur002489s00036342	169	3e-14	70	111.184	21.0526	25	No_hits	#	#	#	#	#	#	No_hits	#	#	#	#	#	#	No_hits
Glur_chr1.g014420.1	Glur_chr1	11576818	11577461	+	149	non	No_hits	#	#	#	#	#	#	#	#	#	#	#	#	#	#	#	#	#	#	#	0	Glyur003859s00046305.1 gene=Glyur003859s00046305	223	7e-56	62	148.667	76	81.3333	No_hits	#	#	#	#	#	#	No_hits	#	#	#	#	#	#	No_hits
Glur_chr1.g014430.1	Glur_chr1	11577847	11578607	-	151	non	No_hits	#	#	#	#	#	#	#	#	#	#	#	#	#	#	#	#	#	#	#	0	Glyur002489s00036342.1 gene=Glyur002489s00036342	169	3e-14	70	111.184	21.0526	25	No_hits	#	#	#	#	#	#	No_hits	#	#	#	#	#	#	No_hits
Glur_chr1.g014440.1	Glur_chr1	11578809	11579569	-	151	non	No_hits	#	#	#	#	#	#	#	#	#	#	#	#	#	#	#	#	#	#	#	0	Glyur002489s00036342.1 gene=Glyur002489s00036342	169	1e-12	86	111.184	19.7368	21.0526	No_hits	#	#	#	#	#	#	No_hits	#	#	#	#	#	#	No_hits
Glur_chr1.g014450.1	Glur_chr1	11579835	11580478	+	149	non	No_hits	#	#	#	#	#	#	#	#	#	#	#	#	#	#	#	#	#	#	#	0	Glyur003859s00046305.1 gene=Glyur003859s00046305	223	7e-56	62	148.667	76	81.3333	No_hits	#	#	#	#	#	#	No_hits	#	#	#	#	#	#	No_hits
Glur_chr1.g014460.1	Glur_chr1	11580864	11581624	-	151	non	No_hits	#	#	#	#	#	#	#	#	#	#	#	#	#	#	#	#	#	#	#	0	Glyur002489s00036342.1 gene=Glyur002489s00036342	169	3e-14	70	111.184	21.0526	25	No_hits	#	#	#	#	#	#	No_hits	#	#	#	#	#	#	No_hits
Glur_chr1.g014470.1	Glur_chr1	11581890	11582102	+	70	non	No_hits	#	#	#	#	#	#	#	#	#	#	#	#	#	#	#	#	#	#	#	0	Glyur003859s00046305.1 gene=Glyur003859s00046305	223	3e-26	67	314.085	81.6901	84.507	No_hits	#	#	#	#	#	#	No_hits	#	#	#	#	#	#	No_hits
Glur_chr1.g014480.1	Glur_chr1	11582791	11583313	+	143	non	No_hits	#	#	#	#	#	#	#	#	#	#	#	#	#	#	#	#	#	#	#	0	Glyur004467s00044658.1 gene=Glyur004467s00044658	208	2e-58	77	144.444	75.6944	76.3889	No_hits	#	#	#	#	#	#	No_hits	#	#	#	#	#	#	No_hits
Glur_chr1.g014490.1	Glur_chr1	11583589	11586457	-	673	non	No_hits	#	#	#	#	#	#	#	#	#	#	#	#	#	#	#	#	#	#	#	0	Glyur004467s00044657.1 gene=Glyur004467s00044657	300	2e-24	48	44.5104	13.6499	14.8368	No_hits	#	#	#	#	#	#	No_hits	#	#	#	#	#	#	No_hits
Glur_chr1.g014500.1	Glur_chr1	11586723	11587109	+	128	non	No_hits	#	#	#	#	#	#	#	#	#	#	#	#	#	#	#	#	#	#	#	0	Glyur003859s00046305.1 gene=Glyur003859s00046305	223	6e-25	50	172.868	56.5891	62.7907	No_hits	#	#	#	#	#	#	No_hits	#	#	#	#	#	#	No_hits
Glur_chr1.g014510.1	Glur_chr1	11588230	11588502	+	90	non	No_hits	#	#	#	#	#	#	#	#	#	#	#	#	#	#	#	#	#	#	#	0	Glyur003859s00046305.1 gene=Glyur003859s00046305	223	9e-35	70	245.055	75.8242	79.1209	No_hits	#	#	#	#	#	#	No_hits	#	#	#	#	#	#	No_hits
Glur_chr1.g014520.1	Glur_chr1	11588541	11588753	+	70	non	No_hits	#	#	#	#	#	#	#	#	#	#	#	#	#	#	#	#	#	#	#	0	Glyur003859s00046305.1 gene=Glyur003859s00046305	223	5e-26	66	314.085	80.2817	84.507	No_hits	#	#	#	#	#	#	No_hits	#	#	#	#	#	#	No_hits
Glur_chr1.g014530.1	Glur_chr1	11588853	11589125	+	90	non	No_hits	#	#	#	#	#	#	#	#	#	#	#	#	#	#	#	#	#	#	#	0	Glyur003859s00046305.1 gene=Glyur003859s00046305	223	4e-35	71	245.055	76.9231	79.1209	No_hits	#	#	#	#	#	#	No_hits	#	#	#	#	#	#	No_hits
Glur_chr1.g014540.1	Glur_chr1	11589877	11590173	+	98	non	No_hits	#	#	#	#	#	#	#	#	#	#	#	#	#	#	#	#	#	#	#	0	Glyur003859s00046305.1 gene=Glyur003859s00046305	223	4e-33	68	225.253	69.697	71.7172	No_hits	#	#	#	#	#	#	No_hits	#	#	#	#	#	#	No_hits
Glur_chr1.g014550.1	Glur_chr1	11590247	11590459	+	70	non	No_hits	#	#	#	#	#	#	#	#	#	#	#	#	#	#	#	#	#	#	#	0	Glyur003859s00046305.1 gene=Glyur003859s00046305	223	3e-27	68	314.085	83.0986	85.9155	No_hits	#	#	#	#	#	#	No_hits	#	#	#	#	#	#	No_hits
Glur_chr1.g014560.1	Glur_chr1	11590735	11591727	-	228	non	No_hits	#	#	#	#	#	#	#	#	#	#	#	#	#	#	#	#	#	#	#	0	Glyur002489s00036342.1 gene=Glyur002489s00036342	169	7e-14	70	73.7991	13.9738	16.5939	No_hits	#	#	#	#	#	#	No_hits	#	#	#	#	#	#	No_hits
Glur_chr1.g014570.1	Glur_chr1	11591993	11592379	+	128	non	No_hits	#	#	#	#	#	#	#	#	#	#	#	#	#	#	#	#	#	#	#	0	Glyur003859s00046305.1 gene=Glyur003859s00046305	223	6e-25	50	172.868	56.5891	62.7907	No_hits	#	#	#	#	#	#	No_hits	#	#	#	#	#	#	No_hits
Glur_chr1.g014580.1	Glur_chr1	11593500	11593772	+	90	non	No_hits	#	#	#	#	#	#	#	#	#	#	#	#	#	#	#	#	#	#	#	0	Glyur003859s00046305.1 gene=Glyur003859s00046305	223	9e-35	70	245.055	75.8242	79.1209	No_hits	#	#	#	#	#	#	No_hits	#	#	#	#	#	#	No_hits
Glur_chr1.g014590.1	Glur_chr1	11593811	11594023	+	70	non	No_hits	#	#	#	#	#	#	#	#	#	#	#	#	#	#	#	#	#	#	#	0	Glyur003859s00046305.1 gene=Glyur003859s00046305	223	5e-26	66	314.085	80.2817	84.507	No_hits	#	#	#	#	#	#	No_hits	#	#	#	#	#	#	No_hits
Glur_chr1.g014600.1	Glur_chr1	11594123	11594395	+	90	non	No_hits	#	#	#	#	#	#	#	#	#	#	#	#	#	#	#	#	#	#	#	0	Glyur003859s00046305.1 gene=Glyur003859s00046305	223	4e-35	71	245.055	76.9231	79.1209	No_hits	#	#	#	#	#	#	No_hits	#	#	#	#	#	#	No_hits
Glur_chr1.g014610.1	Glur_chr1	11595336	11595722	+	128	non	No_hits	#	#	#	#	#	#	#	#	#	#	#	#	#	#	#	#	#	#	#	0	Glyur003859s00046305.1 gene=Glyur003859s00046305	223	6e-25	50	172.868	56.5891	62.7907	No_hits	#	#	#	#	#	#	No_hits	#	#	#	#	#	#	No_hits
Glur_chr1.g014620.1	Glur_chr1	11596843	11597115	+	90	non	No_hits	#	#	#	#	#	#	#	#	#	#	#	#	#	#	#	#	#	#	#	0	Glyur003859s00046305.1 gene=Glyur003859s00046305	223	9e-35	70	245.055	75.8242	79.1209	No_hits	#	#	#	#	#	#	No_hits	#	#	#	#	#	#	No_hits
Glur_chr1.g014630.1	Glur_chr1	11597154	11597366	+	70	non	No_hits	#	#	#	#	#	#	#	#	#	#	#	#	#	#	#	#	#	#	#	0	Glyur003859s00046305.1 gene=Glyur003859s00046305	223	5e-26	66	314.085	80.2817	84.507	No_hits	#	#	#	#	#	#	No_hits	#	#	#	#	#	#	No_hits
Glur_chr1.g014640.1	Glur_chr1	11597466	11597738	+	90	non	No_hits	#	#	#	#	#	#	#	#	#	#	#	#	#	#	#	#	#	#	#	0	Glyur003859s00046305.1 gene=Glyur003859s00046305	223	4e-35	71	245.055	76.9231	79.1209	No_hits	#	#	#	#	#	#	No_hits	#	#	#	#	#	#	No_hits
Glur_chr1.g014650.1	Glur_chr1	11598679	11599065	+	128	non	No_hits	#	#	#	#	#	#	#	#	#	#	#	#	#	#	#	#	#	#	#	0	Glyur003859s00046305.1 gene=Glyur003859s00046305	223	6e-25	50	172.868	56.5891	62.7907	No_hits	#	#	#	#	#	#	No_hits	#	#	#	#	#	#	No_hits
Glur_chr1.g014660.1	Glur_chr1	11600186	11600458	+	90	non	No_hits	#	#	#	#	#	#	#	#	#	#	#	#	#	#	#	#	#	#	#	0	Glyur003859s00046305.1 gene=Glyur003859s00046305	223	9e-35	70	245.055	75.8242	79.1209	No_hits	#	#	#	#	#	#	No_hits	#	#	#	#	#	#	No_hits
Glur_chr1.g014670.1	Glur_chr1	11600497	11600709	+	70	non	No_hits	#	#	#	#	#	#	#	#	#	#	#	#	#	#	#	#	#	#	#	0	Glyur004467s00044658.1 gene=Glyur004467s00044658	208	4e-25	80	292.958	71.831	73.2394	No_hits	#	#	#	#	#	#	No_hits	#	#	#	#	#	#	No_hits
Glur_chr1.g014680.1	Glur_chr1	11600809	11601081	+	90	non	No_hits	#	#	#	#	#	#	#	#	#	#	#	#	#	#	#	#	#	#	#	0	Glyur003859s00046305.1 gene=Glyur003859s00046305	223	4e-35	71	245.055	76.9231	79.1209	No_hits	#	#	#	#	#	#	No_hits	#	#	#	#	#	#	No_hits
Glur_chr1.g014690.1	Glur_chr1	11601541	11601813	+	90	non	No_hits	#	#	#	#	#	#	#	#	#	#	#	#	#	#	#	#	#	#	#	0	Glyur003859s00046305.1 gene=Glyur003859s00046305	223	3e-35	71	245.055	76.9231	79.1209	No_hits	#	#	#	#	#	#	No_hits	#	#	#	#	#	#	No_hits
Glur_chr1.g014700.1	Glur_chr1	11602342	11602614	+	90	non	No_hits	#	#	#	#	#	#	#	#	#	#	#	#	#	#	#	#	#	#	#	0	Glyur003859s00046305.1 gene=Glyur003859s00046305	223	9e-35	70	245.055	75.8242	79.1209	No_hits	#	#	#	#	#	#	No_hits	#	#	#	#	#	#	No_hits
Glur_chr1.g014710.1	Glur_chr1	11602653	11602865	+	70	non	No_hits	#	#	#	#	#	#	#	#	#	#	#	#	#	#	#	#	#	#	#	0	Glyur003859s00046305.1 gene=Glyur003859s00046305	223	5e-26	66	314.085	80.2817	84.507	No_hits	#	#	#	#	#	#	No_hits	#	#	#	#	#	#	No_hits
Glur_chr1.g014720.1	Glur_chr1	11602965	11603237	+	90	non	No_hits	#	#	#	#	#	#	#	#	#	#	#	#	#	#	#	#	#	#	#	0	Glyur003859s00046305.1 gene=Glyur003859s00046305	223	4e-35	71	245.055	76.9231	79.1209	No_hits	#	#	#	#	#	#	No_hits	#	#	#	#	#	#	No_hits
Glur_chr1.g014730.1	Glur_chr1	11603637	11603909	+	90	non	No_hits	#	#	#	#	#	#	#	#	#	#	#	#	#	#	#	#	#	#	#	0	Glyur003859s00046305.1 gene=Glyur003859s00046305	223	3e-35	71	245.055	76.9231	79.1209	No_hits	#	#	#	#	#	#	No_hits	#	#	#	#	#	#	No_hits
Glur_chr1.g014740.1	Glur_chr1	11604024	11604783	-	144	non	No_hits	#	#	#	#	#	#	#	#	#	#	#	#	#	#	#	#	#	#	#	0	Glyur004467s00044657.1 gene=Glyur004467s00044657	300	6e-20	48	206.897	44.1379	48.9655	No_hits	#	#	#	#	#	#	No_hits	#	#	#	#	#	#	No_hits
Glur_chr1.g014750.1	Glur_chr1	11605062	11605334	+	90	non	No_hits	#	#	#	#	#	#	#	#	#	#	#	#	#	#	#	#	#	#	#	0	Glyur003859s00046305.1 gene=Glyur003859s00046305	223	1e-34	70	245.055	75.8242	79.1209	No_hits	#	#	#	#	#	#	No_hits	#	#	#	#	#	#	No_hits
Glur_chr1.g014760.1	Glur_chr1	11605449	11606208	-	144	non	No_hits	#	#	#	#	#	#	#	#	#	#	#	#	#	#	#	#	#	#	#	0	Glyur004467s00044657.1 gene=Glyur004467s00044657	300	6e-19	48	206.897	43.4483	48.2759	No_hits	#	#	#	#	#	#	No_hits	#	#	#	#	#	#	No_hits
Glur_chr1.g014770.1	Glur_chr1	11606677	11607051	+	124	non	No_hits	#	#	#	#	#	#	#	#	#	#	#	#	#	#	#	#	#	#	#	0	Glyur003859s00046305.1 gene=Glyur003859s00046305	223	4e-53	66	178.4	76.8	80.8	No_hits	#	#	#	#	#	#	No_hits	#	#	#	#	#	#	No_hits
Glur_chr1.g014780.1	Glur_chr1	11607511	11607783	+	90	non	No_hits	#	#	#	#	#	#	#	#	#	#	#	#	#	#	#	#	#	#	#	0	Glyur003859s00046305.1 gene=Glyur003859s00046305	223	2e-35	70	245.055	75.8242	79.1209	No_hits	#	#	#	#	#	#	No_hits	#	#	#	#	#	#	No_hits
Glur_chr1.g014790.1	Glur_chr1	11607819	11608899	-	171	non	No_hits	#	#	#	#	#	#	#	#	#	#	#	#	#	#	#	#	#	#	#	0	Glyur004467s00044657.1 gene=Glyur004467s00044657	300	3e-14	37	174.419	40.6977	49.4186	No_hits	#	#	#	#	#	#	No_hits	#	#	#	#	#	#	No_hits
Glur_chr1.g014800.1	Glur_chr1	11609177	11609449	+	90	non	No_hits	#	#	#	#	#	#	#	#	#	#	#	#	#	#	#	#	#	#	#	0	Glyur003859s00046305.1 gene=Glyur003859s00046305	223	3e-34	69	245.055	74.7253	78.022	No_hits	#	#	#	#	#	#	No_hits	#	#	#	#	#	#	No_hits
Glur_chr1.g014810.1	Glur_chr1	11609909	11610181	+	90	non	No_hits	#	#	#	#	#	#	#	#	#	#	#	#	#	#	#	#	#	#	#	0	Glyur003859s00046305.1 gene=Glyur003859s00046305	223	2e-35	70	245.055	75.8242	79.1209	No_hits	#	#	#	#	#	#	No_hits	#	#	#	#	#	#	No_hits
Glur_chr1.g014820.1	Glur_chr1	11611576	11611848	+	90	non	No_hits	#	#	#	#	#	#	#	#	#	#	#	#	#	#	#	#	#	#	#	0	Glyur003859s00046305.1 gene=Glyur003859s00046305	223	3e-34	69	245.055	74.7253	78.022	No_hits	#	#	#	#	#	#	No_hits	#	#	#	#	#	#	No_hits
Glur_chr1.g014830.1	Glur_chr1	11612308	11612580	+	90	non	No_hits	#	#	#	#	#	#	#	#	#	#	#	#	#	#	#	#	#	#	#	0	Glyur003859s00046305.1 gene=Glyur003859s00046305	223	1e-35	72	245.055	78.022	79.1209	No_hits	#	#	#	#	#	#	No_hits	#	#	#	#	#	#	No_hits
Glur_chr1.g014840.1	Glur_chr1	11612909	11613181	+	90	non	No_hits	#	#	#	#	#	#	#	#	#	#	#	#	#	#	#	#	#	#	#	0	Glyur003859s00046305.1 gene=Glyur003859s00046305	223	2e-34	70	245.055	75.8242	78.022	No_hits	#	#	#	#	#	#	No_hits	#	#	#	#	#	#	No_hits
Glur_chr1.g014850.1	Glur_chr1	11613641	11613913	+	90	non	No_hits	#	#	#	#	#	#	#	#	#	#	#	#	#	#	#	#	#	#	#	0	Glyur003859s00046305.1 gene=Glyur003859s00046305	223	1e-35	72	245.055	78.022	79.1209	No_hits	#	#	#	#	#	#	No_hits	#	#	#	#	#	#	No_hits
Glur_chr1.g014860.1	Glur_chr1	11615455	11615727	+	90	non	No_hits	#	#	#	#	#	#	#	#	#	#	#	#	#	#	#	#	#	#	#	0	Glyur003859s00046305.1 gene=Glyur003859s00046305	223	4e-35	69	245.055	74.7253	79.1209	No_hits	#	#	#	#	#	#	No_hits	#	#	#	#	#	#	No_hits
Glur_chr1.g014870.1	Glur_chr1	11616187	11616459	+	90	non	No_hits	#	#	#	#	#	#	#	#	#	#	#	#	#	#	#	#	#	#	#	0	Glyur003859s00046305.1 gene=Glyur003859s00046305	223	1e-35	72	245.055	78.022	79.1209	No_hits	#	#	#	#	#	#	No_hits	#	#	#	#	#	#	No_hits
Glur_chr1.g014880.1	Glur_chr1	11618001	11618273	+	90	non	No_hits	#	#	#	#	#	#	#	#	#	#	#	#	#	#	#	#	#	#	#	0	Glyur003859s00046305.1 gene=Glyur003859s00046305	223	2e-35	70	245.055	75.8242	79.1209	No_hits	#	#	#	#	#	#	No_hits	#	#	#	#	#	#	No_hits
Glur_chr1.g014890.1	Glur_chr1	11619046	11619318	+	90	non	No_hits	#	#	#	#	#	#	#	#	#	#	#	#	#	#	#	#	#	#	#	0	Glyur003859s00046305.1 gene=Glyur003859s00046305	223	1e-35	72	245.055	78.022	79.1209	No_hits	#	#	#	#	#	#	No_hits	#	#	#	#	#	#	No_hits
Glur_chr1.g014900.1	Glur_chr1	11620912	11621184	+	90	non	No_hits	#	#	#	#	#	#	#	#	#	#	#	#	#	#	#	#	#	#	#	0	Glyur003859s00046305.1 gene=Glyur003859s00046305	223	2e-35	70	245.055	75.8242	79.1209	No_hits	#	#	#	#	#	#	No_hits	#	#	#	#	#	#	No_hits
Glur_chr1.g014910.1	Glur_chr1	11621284	11621556	+	90	non	No_hits	#	#	#	#	#	#	#	#	#	#	#	#	#	#	#	#	#	#	#	0	Glyur003859s00046305.1 gene=Glyur003859s00046305	223	9e-35	71	245.055	76.9231	79.1209	No_hits	#	#	#	#	#	#	No_hits	#	#	#	#	#	#	No_hits
Glur_chr1.g014920.1	Glur_chr1	11622868	11623140	+	90	non	No_hits	#	#	#	#	#	#	#	#	#	#	#	#	#	#	#	#	#	#	#	0	Glyur003859s00046305.1 gene=Glyur003859s00046305	223	2e-35	70	245.055	75.8242	79.1209	No_hits	#	#	#	#	#	#	No_hits	#	#	#	#	#	#	No_hits
Glur_chr1.g014930.1	Glur_chr1	11625047	11625319	+	90	non	No_hits	#	#	#	#	#	#	#	#	#	#	#	#	#	#	#	#	#	#	#	0	Glyur003859s00046305.1 gene=Glyur003859s00046305	223	2e-35	70	245.055	75.8242	79.1209	No_hits	#	#	#	#	#	#	No_hits	#	#	#	#	#	#	No_hits
Glur_chr1.g014940.1	Glur_chr1	11625419	11625691	+	90	non	No_hits	#	#	#	#	#	#	#	#	#	#	#	#	#	#	#	#	#	#	#	0	Glyur003859s00046305.1 gene=Glyur003859s00046305	223	9e-35	71	245.055	76.9231	79.1209	No_hits	#	#	#	#	#	#	No_hits	#	#	#	#	#	#	No_hits
Glur_chr1.g014950.1	Glur_chr1	11625727	11628122	-	517	non	No_hits	#	#	#	#	#	#	#	#	#	#	#	#	#	#	#	#	#	#	#	0	Glyur004467s00044657.1 gene=Glyur004467s00044657	300	2e-31	49	57.9151	17.9537	20.2703	No_hits	#	#	#	#	#	#	No_hits	#	#	#	#	#	#	No_hits
Glur_chr1.g014960.1	Glur_chr1	11628241	11628480	+	79	non	No_hits	#	#	#	#	#	#	#	#	#	#	#	#	#	#	#	#	#	#	#	0	Glyur004467s00044658.1 gene=Glyur004467s00044658	208	2e-35	80	260	82.5	86.25	No_hits	#	#	#	#	#	#	No_hits	#	#	#	#	#	#	No_hits
Glur_chr1.g014970.1	Glur_chr1	11629411	11629647	+	78	non	No_hits	#	#	#	#	#	#	#	#	#	#	#	#	#	#	#	#	#	#	#	0	Glyur003859s00046305.1 gene=Glyur003859s00046305	223	1e-27	64	282.278	77.2152	79.7468	No_hits	#	#	#	#	#	#	No_hits	#	#	#	#	#	#	No_hits
Glur_chr1.g014980.1	Glur_chr1	11629661	11629933	+	90	non	No_hits	#	#	#	#	#	#	#	#	#	#	#	#	#	#	#	#	#	#	#	0	Glyur003859s00046305.1 gene=Glyur003859s00046305	223	3e-35	71	245.055	76.9231	79.1209	No_hits	#	#	#	#	#	#	No_hits	#	#	#	#	#	#	No_hits
Glur_chr1.g014990.1	Glur_chr1	11630633	11631022	+	129	non	No_hits	#	#	#	#	#	#	#	#	#	#	#	#	#	#	#	#	#	#	#	0	Glyur001918s00044409.1 gene=Glyur001918s00044409	421	3e-47	70	323.846	76.1538	76.9231	No_hits	#	#	#	#	#	#	No_hits	#	#	#	#	#	#	No_hits
Glur_chr1.g015000.1	Glur_chr1	11631194	11631526	+	110	non	No_hits	#	#	#	#	#	#	#	#	#	#	#	#	#	#	#	#	#	#	#	0	Glyur003859s00046305.1 gene=Glyur003859s00046305	223	9e-35	71	200.901	63.0631	64.8649	No_hits	#	#	#	#	#	#	No_hits	#	#	#	#	#	#	No_hits
Glur_chr1.g015010.1	Glur_chr1	11632199	11632438	+	79	non	No_hits	#	#	#	#	#	#	#	#	#	#	#	#	#	#	#	#	#	#	#	0	Glyur004467s00044658.1 gene=Glyur004467s00044658	208	2e-35	80	260	82.5	86.25	No_hits	#	#	#	#	#	#	No_hits	#	#	#	#	#	#	No_hits
Glur_chr1.g015020.1	Glur_chr1	11633369	11633605	+	78	non	No_hits	#	#	#	#	#	#	#	#	#	#	#	#	#	#	#	#	#	#	#	0	Glyur003859s00046305.1 gene=Glyur003859s00046305	223	1e-27	64	282.278	77.2152	79.7468	No_hits	#	#	#	#	#	#	No_hits	#	#	#	#	#	#	No_hits
Glur_chr1.g015030.1	Glur_chr1	11633619	11633891	+	90	non	No_hits	#	#	#	#	#	#	#	#	#	#	#	#	#	#	#	#	#	#	#	0	Glyur003859s00046305.1 gene=Glyur003859s00046305	223	3e-35	71	245.055	76.9231	79.1209	No_hits	#	#	#	#	#	#	No_hits	#	#	#	#	#	#	No_hits
Glur_chr1.g015040.1	Glur_chr1	11634591	11634827	+	78	non	No_hits	#	#	#	#	#	#	#	#	#	#	#	#	#	#	#	#	#	#	#	0	Glyur003859s00046305.1 gene=Glyur003859s00046305	223	1e-27	64	282.278	77.2152	79.7468	No_hits	#	#	#	#	#	#	No_hits	#	#	#	#	#	#	No_hits
Glur_chr1.g015050.1	Glur_chr1	11634841	11635113	+	90	non	No_hits	#	#	#	#	#	#	#	#	#	#	#	#	#	#	#	#	#	#	#	0	Glyur003859s00046305.1 gene=Glyur003859s00046305	223	3e-35	71	245.055	76.9231	79.1209	No_hits	#	#	#	#	#	#	No_hits	#	#	#	#	#	#	No_hits
Glur_chr1.g015060.1	Glur_chr1	11635813	11636202	+	129	non	No_hits	#	#	#	#	#	#	#	#	#	#	#	#	#	#	#	#	#	#	#	0	Glyur004467s00044658.1 gene=Glyur004467s00044658	208	4e-48	79	160	66.9231	67.6923	No_hits	#	#	#	#	#	#	No_hits	#	#	#	#	#	#	No_hits
Glur_chr1.g015070.1	Glur_chr1	11637568	11638270	+	172	non	No_hits	#	#	#	#	#	#	#	#	#	#	#	#	#	#	#	#	#	#	#	0	Glyur003859s00046305.1 gene=Glyur003859s00046305	223	6e-62	62	128.902	73.4104	76.8786	No_hits	#	#	#	#	#	#	No_hits	#	#	#	#	#	#	No_hits
Glur_chr1.g015080.1	Glur_chr1	11638661	11639854	+	115	non	No_hits	#	#	#	#	#	#	#	#	#	#	#	#	#	#	#	#	#	#	#	0	Glyur003859s00046305.1 gene=Glyur003859s00046305	223	7e-36	72	192.241	61.2069	62.931	No_hits	#	#	#	#	#	#	No_hits	#	#	#	#	#	#	No_hits
Glur_chr1.g015090.1	Glur_chr1	11640361	11641492	-	236	non	No_hits	#	#	#	#	#	#	#	#	#	#	#	#	#	#	#	#	#	#	#	0	Glyur004467s00044657.1 gene=Glyur004467s00044657	300	2e-19	63	126.582	23.2068	25.3165	No_hits	#	#	#	#	#	#	No_hits	#	#	#	#	#	#	No_hits
Glur_chr1.g015100.1	Glur_chr1	11642722	11642958	+	78	non	No_hits	#	#	#	#	#	#	#	#	#	#	#	#	#	#	#	#	#	#	#	0	Glyur003859s00046305.1 gene=Glyur003859s00046305	223	3e-26	63	282.278	75.9494	78.481	No_hits	#	#	#	#	#	#	No_hits	#	#	#	#	#	#	No_hits
Glur_chr1.g015110.1	Glur_chr1	11642972	11643497	+	144	non	No_hits	#	#	#	#	#	#	#	#	#	#	#	#	#	#	#	#	#	#	#	0	Glyur004467s00044658.1 gene=Glyur004467s00044658	208	9e-58	76	143.448	74.4828	75.1724	No_hits	#	#	#	#	#	#	No_hits	#	#	#	#	#	#	No_hits
Glur_chr1.g015120.1	Glur_chr1	11643592	11643804	+	70	non	No_hits	#	#	#	#	#	#	#	#	#	#	#	#	#	#	#	#	#	#	#	0	Glyur003859s00046305.1 gene=Glyur003859s00046305	223	1e-26	67	314.085	81.6901	85.9155	No_hits	#	#	#	#	#	#	No_hits	#	#	#	#	#	#	No_hits
Glur_chr1.g015130.1	Glur_chr1	11645266	11645502	+	78	non	No_hits	#	#	#	#	#	#	#	#	#	#	#	#	#	#	#	#	#	#	#	0	Glyur003859s00046305.1 gene=Glyur003859s00046305	223	2e-28	65	282.278	78.481	81.0127	No_hits	#	#	#	#	#	#	No_hits	#	#	#	#	#	#	No_hits
Glur_chr1.g015140.1	Glur_chr1	11645516	11645788	+	90	non	No_hits	#	#	#	#	#	#	#	#	#	#	#	#	#	#	#	#	#	#	#	0	Glyur003859s00046305.1 gene=Glyur003859s00046305	223	3e-33	69	245.055	74.7253	78.022	No_hits	#	#	#	#	#	#	No_hits	#	#	#	#	#	#	No_hits
Glur_chr1.g015150.1	Glur_chr1	11645887	11646099	+	70	non	No_hits	#	#	#	#	#	#	#	#	#	#	#	#	#	#	#	#	#	#	#	0	Glyur003859s00046305.1 gene=Glyur003859s00046305	223	1e-26	67	314.085	81.6901	84.507	No_hits	#	#	#	#	#	#	No_hits	#	#	#	#	#	#	No_hits
Glur_chr1.g015160.1	Glur_chr1	11646199	11646471	+	90	non	No_hits	#	#	#	#	#	#	#	#	#	#	#	#	#	#	#	#	#	#	#	0	Glyur003859s00046305.1 gene=Glyur003859s00046305	223	2e-35	71	245.055	76.9231	79.1209	No_hits	#	#	#	#	#	#	No_hits	#	#	#	#	#	#	No_hits
Glur_chr1.g015170.1	Glur_chr1	11646690	11646986	+	98	non	No_hits	#	#	#	#	#	#	#	#	#	#	#	#	#	#	#	#	#	#	#	0	Glyur003859s00046305.1 gene=Glyur003859s00046305	223	1e-34	67	225.253	69.697	72.7273	No_hits	#	#	#	#	#	#	No_hits	#	#	#	#	#	#	No_hits
Glur_chr1.g015180.1	Glur_chr1	11647963	11649079	+	147	non	No_hits	#	#	#	#	#	#	#	#	#	#	#	#	#	#	#	#	#	#	#	0	Glyur003859s00046305.1 gene=Glyur003859s00046305	223	2e-51	60	150.676	75	79.0541	No_hits	#	#	#	#	#	#	No_hits	#	#	#	#	#	#	No_hits
Glur_chr1.g015190.1	Glur_chr1	11649777	11649989	+	70	non	No_hits	#	#	#	#	#	#	#	#	#	#	#	#	#	#	#	#	#	#	#	0	Glyur003859s00046305.1 gene=Glyur003859s00046305	223	6e-27	68	314.085	83.0986	85.9155	No_hits	#	#	#	#	#	#	No_hits	#	#	#	#	#	#	No_hits
Glur_chr1.g015200.1	Glur_chr1	11650653	11650976	+	107	non	No_hits	#	#	#	#	#	#	#	#	#	#	#	#	#	#	#	#	#	#	#	0	Glyur003859s00046305.1 gene=Glyur003859s00046305	223	6e-35	68	206.481	66.6667	69.4444	No_hits	#	#	#	#	#	#	No_hits	#	#	#	#	#	#	No_hits
Glur_chr1.g015210.1	Glur_chr1	11651004	11651252	+	82	non	No_hits	#	#	#	#	#	#	#	#	#	#	#	#	#	#	#	#	#	#	#	0	Glyur004467s00044658.1 gene=Glyur004467s00044658	208	2e-35	81	250.602	83.1325	83.1325	No_hits	#	#	#	#	#	#	No_hits	#	#	#	#	#	#	No_hits
Glur_chr1.g015220.1	Glur_chr1	11652131	11652367	+	78	non	No_hits	#	#	#	#	#	#	#	#	#	#	#	#	#	#	#	#	#	#	#	0	Glyur003859s00046305.1 gene=Glyur003859s00046305	223	4e-28	65	282.278	78.481	81.0127	No_hits	#	#	#	#	#	#	No_hits	#	#	#	#	#	#	No_hits
Glur_chr1.g015230.1	Glur_chr1	11652395	11652643	+	82	non	No_hits	#	#	#	#	#	#	#	#	#	#	#	#	#	#	#	#	#	#	#	0	Glyur004467s00044658.1 gene=Glyur004467s00044658	208	1e-34	80	250.602	81.9277	83.1325	No_hits	#	#	#	#	#	#	No_hits	#	#	#	#	#	#	No_hits
Glur_chr1.g015240.1	Glur_chr1	11654766	11655002	+	78	non	No_hits	#	#	#	#	#	#	#	#	#	#	#	#	#	#	#	#	#	#	#	0	Glyur003859s00046305.1 gene=Glyur003859s00046305	223	2e-29	66	282.278	79.7468	82.2785	No_hits	#	#	#	#	#	#	No_hits	#	#	#	#	#	#	No_hits
Glur_chr1.g015250.1	Glur_chr1	11655030	11655278	+	82	non	No_hits	#	#	#	#	#	#	#	#	#	#	#	#	#	#	#	#	#	#	#	0	Glyur004467s00044658.1 gene=Glyur004467s00044658	208	4e-34	79	250.602	80.7229	80.7229	No_hits	#	#	#	#	#	#	No_hits	#	#	#	#	#	#	No_hits
Glur_chr1.g015260.1	Glur_chr1	11656093	11656491	-	132	non	No_hits	#	#	#	#	#	#	#	#	#	#	#	#	#	#	#	#	#	#	#	0	Glyur002489s00036342.1 gene=Glyur002489s00036342	169	7e-13	44	127.068	39.8496	44.3609	No_hits	#	#	#	#	#	#	No_hits	#	#	#	#	#	#	No_hits
Glur_chr1.g015270.1	Glur_chr1	11657207	11659146	-	285	non	No_hits	#	#	#	#	#	#	#	#	#	#	#	#	#	#	#	#	#	#	#	0	Glyur004467s00044657.1 gene=Glyur004467s00044657	300	5e-36	59	104.895	29.7203	32.5175	No_hits	#	#	#	#	#	#	No_hits	#	#	#	#	#	#	No_hits
Glur_chr1.g015280.1	Glur_chr1	11660616	11661342	+	180	non	No_hits	#	#	#	#	#	#	#	#	#	#	#	#	#	#	#	#	#	#	#	0	Glyur003859s00046305.1 gene=Glyur003859s00046305	223	1e-69	66	123.204	73.4807	77.3481	No_hits	#	#	#	#	#	#	No_hits	#	#	#	#	#	#	No_hits
Glur_chr1.g015290.1	Glur_chr1	11661416	11661739	+	107	non	No_hits	#	#	#	#	#	#	#	#	#	#	#	#	#	#	#	#	#	#	#	0	Glyur003859s00046305.1 gene=Glyur003859s00046305	223	2e-27	76	206.481	50.9259	54.6296	No_hits	#	#	#	#	#	#	No_hits	#	#	#	#	#	#	No_hits
Glur_chr1.g015300.1	Glur_chr1	11662189	11662401	+	70	non	No_hits	#	#	#	#	#	#	#	#	#	#	#	#	#	#	#	#	#	#	#	0	Glyur003859s00046305.1 gene=Glyur003859s00046305	223	3e-27	68	314.085	81.6901	85.9155	No_hits	#	#	#	#	#	#	No_hits	#	#	#	#	#	#	No_hits
Glur_chr1.g015310.1	Glur_chr1	11663461	11663724	+	87	non	No_hits	#	#	#	#	#	#	#	#	#	#	#	#	#	#	#	#	#	#	#	0	Glyur003859s00046305.1 gene=Glyur003859s00046305	223	7e-28	76	253.409	62.5	67.0455	No_hits	#	#	#	#	#	#	No_hits	#	#	#	#	#	#	No_hits
Glur_chr1.g015320.1	Glur_chr1	11664062	11664454	+	130	non	No_hits	#	#	#	#	#	#	#	#	#	#	#	#	#	#	#	#	#	#	#	0	Glyur003859s00046305.1 gene=Glyur003859s00046305	223	2e-43	58	170.229	74.0458	79.3893	No_hits	#	#	#	#	#	#	No_hits	#	#	#	#	#	#	No_hits
Glur_chr1.g015330.1	Glur_chr1	11665847	11666143	+	98	non	No_hits	#	#	#	#	#	#	#	#	#	#	#	#	#	#	#	#	#	#	#	0	Glyur003859s00046305.1 gene=Glyur003859s00046305	223	4e-34	72	225.253	68.6869	71.7172	No_hits	#	#	#	#	#	#	No_hits	#	#	#	#	#	#	No_hits
Glur_chr1.g015340.1	Glur_chr1	11666217	11666468	+	83	non	No_hits	#	#	#	#	#	#	#	#	#	#	#	#	#	#	#	#	#	#	#	0	Glyur001918s00044409.1 gene=Glyur001918s00044409	421	2e-28	77	501.19	70.2381	71.4286	No_hits	#	#	#	#	#	#	No_hits	#	#	#	#	#	#	No_hits
Glur_chr1.g015350.1	Glur_chr1	11667883	11668179	+	98	non	No_hits	#	#	#	#	#	#	#	#	#	#	#	#	#	#	#	#	#	#	#	0	Glyur003859s00046305.1 gene=Glyur003859s00046305	223	4e-34	72	225.253	68.6869	71.7172	No_hits	#	#	#	#	#	#	No_hits	#	#	#	#	#	#	No_hits
Glur_chr1.g015360.1	Glur_chr1	11668253	11668504	+	83	non	No_hits	#	#	#	#	#	#	#	#	#	#	#	#	#	#	#	#	#	#	#	0	Glyur001918s00044409.1 gene=Glyur001918s00044409	421	2e-28	77	501.19	70.2381	71.4286	No_hits	#	#	#	#	#	#	No_hits	#	#	#	#	#	#	No_hits
Glur_chr1.g015370.1	Glur_chr1	11668804	11669112	+	102	non	No_hits	#	#	#	#	#	#	#	#	#	#	#	#	#	#	#	#	#	#	#	0	Glyur004512s00043753.1 gene=Glyur004512s00043753	446	2e-27	68	433.01	49.5146	57.2816	No_hits	#	#	#	#	#	#	No_hits	#	#	#	#	#	#	No_hits
Glur_chr1.g015380.1	Glur_chr1	11669248	11669556	+	102	non	No_hits	#	#	#	#	#	#	#	#	#	#	#	#	#	#	#	#	#	#	#	0	Glyur004467s00044658.1 gene=Glyur004467s00044658	208	2e-45	79	201.942	80.5825	82.5243	No_hits	#	#	#	#	#	#	No_hits	#	#	#	#	#	#	No_hits
Glur_chr1.g015390.1	Glur_chr1	11671379	11671591	+	70	non	No_hits	#	#	#	#	#	#	#	#	#	#	#	#	#	#	#	#	#	#	#	0	Glyur003859s00046305.1 gene=Glyur003859s00046305	223	7e-27	68	314.085	83.0986	84.507	No_hits	#	#	#	#	#	#	No_hits	#	#	#	#	#	#	No_hits
Glur_chr1.g015400.1	Glur_chr1	11672399	11672767	-	122	non	No_hits	#	#	#	#	#	#	#	#	#	#	#	#	#	#	#	#	#	#	#	0	Glyur002489s00036342.1 gene=Glyur002489s00036342	169	2e-13	61	137.398	32.5203	34.1463	No_hits	#	#	#	#	#	#	No_hits	#	#	#	#	#	#	No_hits
Glur_chr1.g015450.1	Glur_chr1	12083475	12083885	+	136	non	No_hits	#	#	#	#	#	#	#	#	#	#	#	#	#	#	#	#	#	#	#	0	Glyur001918s00044409.1 gene=Glyur001918s00044409	421	2e-61	72	307.299	80.292	86.8613	No_hits	#	#	#	#	#	#	No_hits	#	#	#	#	#	#	No_hits
Glur_chr1.g015460.1	Glur_chr1	12084235	12084786	+	183	non	No_hits	#	#	#	#	#	#	#	#	#	#	#	#	#	#	#	#	#	#	#	0	Glyur004467s00044658.1 gene=Glyur004467s00044658	208	2e-89	86	113.043	75.5435	79.8913	No_hits	#	#	#	#	#	#	No_hits	#	#	#	#	#	#	No_hits
Glur_chr1.g015470.1	Glur_chr1	12085136	12085498	+	120	non	No_hits	#	#	#	#	#	#	#	#	#	#	#	#	#	#	#	#	#	#	#	0	Glyur003859s00046305.1 gene=Glyur003859s00046305	223	7e-45	77	184.298	66.1157	70.2479	No_hits	#	#	#	#	#	#	No_hits	#	#	#	#	#	#	No_hits
Glur_chr1.g015480.1	Glur_chr1	12085855	12086133	+	92	non	No_hits	#	#	#	#	#	#	#	#	#	#	#	#	#	#	#	#	#	#	#	0	Glyur004467s00044658.1 gene=Glyur004467s00044658	208	6e-37	74	223.656	70.9677	77.4194	No_hits	#	#	#	#	#	#	No_hits	#	#	#	#	#	#	No_hits
Glur_chr1.g015490.1	Glur_chr1	12087031	12087309	+	92	non	No_hits	#	#	#	#	#	#	#	#	#	#	#	#	#	#	#	#	#	#	#	0	Glyur004467s00044658.1 gene=Glyur004467s00044658	208	6e-37	74	223.656	70.9677	77.4194	No_hits	#	#	#	#	#	#	No_hits	#	#	#	#	#	#	No_hits
Glur_chr1.g015500.1	Glur_chr1	12088207	12088485	+	92	non	No_hits	#	#	#	#	#	#	#	#	#	#	#	#	#	#	#	#	#	#	#	0	Glyur004467s00044658.1 gene=Glyur004467s00044658	208	6e-37	74	223.656	70.9677	77.4194	No_hits	#	#	#	#	#	#	No_hits	#	#	#	#	#	#	No_hits
Glur_chr1.g015510.1	Glur_chr1	12089383	12089661	+	92	non	No_hits	#	#	#	#	#	#	#	#	#	#	#	#	#	#	#	#	#	#	#	0	Glyur004467s00044658.1 gene=Glyur004467s00044658	208	6e-37	74	223.656	70.9677	77.4194	No_hits	#	#	#	#	#	#	No_hits	#	#	#	#	#	#	No_hits
Glur_chr1.g015520.1	Glur_chr1	12090559	12090837	+	92	non	No_hits	#	#	#	#	#	#	#	#	#	#	#	#	#	#	#	#	#	#	#	0	Glyur004467s00044658.1 gene=Glyur004467s00044658	208	6e-37	74	223.656	70.9677	77.4194	No_hits	#	#	#	#	#	#	No_hits	#	#	#	#	#	#	No_hits
Glur_chr1.g015530.1	Glur_chr1	12091637	12092008	+	123	non	No_hits	#	#	#	#	#	#	#	#	#	#	#	#	#	#	#	#	#	#	#	0	Glyur004467s00044658.1 gene=Glyur004467s00044658	208	2e-62	85	167.742	84.6774	86.2903	No_hits	#	#	#	#	#	#	No_hits	#	#	#	#	#	#	No_hits
Glur_chr1.g015540.1	Glur_chr1	12092275	12092631	+	118	non	No_hits	#	#	#	#	#	#	#	#	#	#	#	#	#	#	#	#	#	#	#	0	Glyur003859s00046305.1 gene=Glyur003859s00046305	223	2e-48	80	187.395	69.7479	73.9496	No_hits	#	#	#	#	#	#	No_hits	#	#	#	#	#	#	No_hits
Glur_chr1.g015550.1	Glur_chr1	12092740	12093018	-	92	non	No_hits	#	#	#	#	#	#	#	#	#	#	#	#	#	#	#	#	#	#	#	0	Glyur004467s00044657.1 gene=Glyur004467s00044657	300	4e-17	77	322.581	43.0108	44.086	No_hits	#	#	#	#	#	#	No_hits	#	#	#	#	#	#	No_hits
Glur_chr1.g015560.1	Glur_chr1	12093235	12093513	+	92	non	No_hits	#	#	#	#	#	#	#	#	#	#	#	#	#	#	#	#	#	#	#	0	Glyur004467s00044658.1 gene=Glyur004467s00044658	208	4e-37	75	223.656	72.043	76.3441	No_hits	#	#	#	#	#	#	No_hits	#	#	#	#	#	#	No_hits
Glur_chr1.g015570.1	Glur_chr1	12093835	12094143	+	102	non	No_hits	#	#	#	#	#	#	#	#	#	#	#	#	#	#	#	#	#	#	#	0	Glyur004467s00044658.1 gene=Glyur004467s00044658	208	2e-48	81	201.942	80.5825	85.4369	No_hits	#	#	#	#	#	#	No_hits	#	#	#	#	#	#	No_hits
Glur_chr1.g015580.1	Glur_chr1	12094493	12094855	+	120	non	No_hits	#	#	#	#	#	#	#	#	#	#	#	#	#	#	#	#	#	#	#	0	Glyur003859s00046305.1 gene=Glyur003859s00046305	223	9e-44	76	184.298	65.2893	69.4215	No_hits	#	#	#	#	#	#	No_hits	#	#	#	#	#	#	No_hits
Glur_chr1.g015590.1	Glur_chr1	12095082	12095390	+	102	non	No_hits	#	#	#	#	#	#	#	#	#	#	#	#	#	#	#	#	#	#	#	0	Glyur003859s00046305.1 gene=Glyur003859s00046305	223	1e-35	63	216.505	75.7282	80.5825	No_hits	#	#	#	#	#	#	No_hits	#	#	#	#	#	#	No_hits
Glur_chr1.g015600.1	Glur_chr1	12095453	12096301	+	158	non	No_hits	#	#	#	#	#	#	#	#	#	#	#	#	#	#	#	#	#	#	#	0	Glyur001918s00044409.1 gene=Glyur001918s00044409	421	1e-74	74	264.78	83.0189	86.7925	No_hits	#	#	#	#	#	#	No_hits	#	#	#	#	#	#	No_hits
Glur_chr1.g015610.1	Glur_chr1	12096568	12096924	+	118	non	No_hits	#	#	#	#	#	#	#	#	#	#	#	#	#	#	#	#	#	#	#	0	Glyur003859s00046305.1 gene=Glyur003859s00046305	223	4e-48	81	187.395	69.7479	73.1092	No_hits	#	#	#	#	#	#	No_hits	#	#	#	#	#	#	No_hits
Glur_chr1.g015620.1	Glur_chr1	12097217	12097585	+	122	non	No_hits	#	#	#	#	#	#	#	#	#	#	#	#	#	#	#	#	#	#	#	0	Glyur003859s00046305.1 gene=Glyur003859s00046305	223	4e-40	67	181.301	69.9187	73.1707	No_hits	#	#	#	#	#	#	No_hits	#	#	#	#	#	#	No_hits
Glur_chr1.g015630.1	Glur_chr1	12098128	12098675	+	137	non	No_hits	#	#	#	#	#	#	#	#	#	#	#	#	#	#	#	#	#	#	#	0	Glyur004467s00044658.1 gene=Glyur004467s00044658	208	4e-62	76	150.725	77.5362	80.4348	No_hits	#	#	#	#	#	#	No_hits	#	#	#	#	#	#	No_hits
Glur_chr1.g015640.1	Glur_chr1	12098785	12099147	+	120	non	No_hits	#	#	#	#	#	#	#	#	#	#	#	#	#	#	#	#	#	#	#	0	Glyur003859s00046305.1 gene=Glyur003859s00046305	223	1e-45	78	184.298	66.9421	70.2479	No_hits	#	#	#	#	#	#	No_hits	#	#	#	#	#	#	No_hits
Glur_chr1.g015650.1	Glur_chr1	12099374	12099682	+	102	non	No_hits	#	#	#	#	#	#	#	#	#	#	#	#	#	#	#	#	#	#	#	0	Glyur003859s00046305.1 gene=Glyur003859s00046305	223	3e-35	63	216.505	74.7573	80.5825	No_hits	#	#	#	#	#	#	No_hits	#	#	#	#	#	#	No_hits
Glur_chr1.g015660.1	Glur_chr1	12100223	12100585	+	120	non	No_hits	#	#	#	#	#	#	#	#	#	#	#	#	#	#	#	#	#	#	#	0	Glyur003859s00046305.1 gene=Glyur003859s00046305	223	2e-45	78	184.298	66.9421	70.2479	No_hits	#	#	#	#	#	#	No_hits	#	#	#	#	#	#	No_hits
Glur_chr1.g015670.1	Glur_chr1	12100812	12101120	+	102	non	No_hits	#	#	#	#	#	#	#	#	#	#	#	#	#	#	#	#	#	#	#	0	Glyur003859s00046305.1 gene=Glyur003859s00046305	223	1e-35	63	216.505	75.7282	80.5825	No_hits	#	#	#	#	#	#	No_hits	#	#	#	#	#	#	No_hits
Glur_chr1.g015680.1	Glur_chr1	12101183	12101852	+	123	non	No_hits	#	#	#	#	#	#	#	#	#	#	#	#	#	#	#	#	#	#	#	0	Glyur004467s00044658.1 gene=Glyur004467s00044658	208	2e-65	87	167.742	86.2903	87.9032	No_hits	#	#	#	#	#	#	No_hits	#	#	#	#	#	#	No_hits
Glur_chr1.g015690.1	Glur_chr1	12101901	12102149	+	82	non	No_hits	#	#	#	#	#	#	#	#	#	#	#	#	#	#	#	#	#	#	#	0	Glyur004467s00044658.1 gene=Glyur004467s00044658	208	1e-34	80	250.602	79.5181	81.9277	No_hits	#	#	#	#	#	#	No_hits	#	#	#	#	#	#	No_hits
Glur_chr1.g015700.1	Glur_chr1	12102307	12102648	+	113	non	No_hits	#	#	#	#	#	#	#	#	#	#	#	#	#	#	#	#	#	#	#	0	Glyur004467s00044658.1 gene=Glyur004467s00044658	208	7e-47	71	182.456	74.5614	78.9474	No_hits	#	#	#	#	#	#	No_hits	#	#	#	#	#	#	No_hits
Glur_chr1.g015710.1	Glur_chr1	12102878	12103246	+	122	non	No_hits	#	#	#	#	#	#	#	#	#	#	#	#	#	#	#	#	#	#	#	0	Glyur004467s00044658.1 gene=Glyur004467s00044658	208	1e-58	81	169.106	79.6748	84.5528	No_hits	#	#	#	#	#	#	No_hits	#	#	#	#	#	#	No_hits
Glur_chr1.g015720.1	Glur_chr1	12103513	12103764	+	83	non	No_hits	#	#	#	#	#	#	#	#	#	#	#	#	#	#	#	#	#	#	#	0	Glyur004467s00044658.1 gene=Glyur004467s00044658	208	1e-37	83	247.619	80.9524	82.1429	No_hits	#	#	#	#	#	#	No_hits	#	#	#	#	#	#	No_hits
Glur_chr1.g015730.1	Glur_chr1	12103813	12104142	+	109	non	No_hits	#	#	#	#	#	#	#	#	#	#	#	#	#	#	#	#	#	#	#	0	Glyur004467s00044658.1 gene=Glyur004467s00044658	208	2e-49	73	189.091	80.9091	83.6364	No_hits	#	#	#	#	#	#	No_hits	#	#	#	#	#	#	No_hits
Glur_chr1.g015740.1	Glur_chr1	12104374	12104622	+	82	non	No_hits	#	#	#	#	#	#	#	#	#	#	#	#	#	#	#	#	#	#	#	0	Glyur003859s00046305.1 gene=Glyur003859s00046305	223	3e-38	86	268.675	84.3373	87.9518	No_hits	#	#	#	#	#	#	No_hits	#	#	#	#	#	#	No_hits
Glur_chr1.g015750.1	Glur_chr1	12104671	12104919	+	82	non	No_hits	#	#	#	#	#	#	#	#	#	#	#	#	#	#	#	#	#	#	#	0	Glyur004467s00044658.1 gene=Glyur004467s00044658	208	1e-34	80	250.602	79.5181	81.9277	No_hits	#	#	#	#	#	#	No_hits	#	#	#	#	#	#	No_hits
Glur_chr1.g015760.1	Glur_chr1	12105077	12105418	+	113	non	No_hits	#	#	#	#	#	#	#	#	#	#	#	#	#	#	#	#	#	#	#	0	Glyur004467s00044658.1 gene=Glyur004467s00044658	208	7e-47	71	182.456	74.5614	78.9474	No_hits	#	#	#	#	#	#	No_hits	#	#	#	#	#	#	No_hits
Glur_chr1.g015770.1	Glur_chr1	12105648	12106016	+	122	non	No_hits	#	#	#	#	#	#	#	#	#	#	#	#	#	#	#	#	#	#	#	0	Glyur004467s00044658.1 gene=Glyur004467s00044658	208	3e-58	80	169.106	78.8618	84.5528	No_hits	#	#	#	#	#	#	No_hits	#	#	#	#	#	#	No_hits
Glur_chr1.g015780.1	Glur_chr1	12106283	12106534	+	83	non	No_hits	#	#	#	#	#	#	#	#	#	#	#	#	#	#	#	#	#	#	#	0	Glyur004467s00044658.1 gene=Glyur004467s00044658	208	1e-37	83	247.619	80.9524	82.1429	No_hits	#	#	#	#	#	#	No_hits	#	#	#	#	#	#	No_hits
Glur_chr1.g015790.1	Glur_chr1	12106583	12106912	+	109	non	No_hits	#	#	#	#	#	#	#	#	#	#	#	#	#	#	#	#	#	#	#	0	Glyur004467s00044658.1 gene=Glyur004467s00044658	208	2e-49	73	189.091	80.9091	83.6364	No_hits	#	#	#	#	#	#	No_hits	#	#	#	#	#	#	No_hits
Glur_chr1.g015800.1	Glur_chr1	12107445	12108328	+	211	non	No_hits	#	#	#	#	#	#	#	#	#	#	#	#	#	#	#	#	#	#	#	0	Glyur001918s00044409.1 gene=Glyur001918s00044409	421	7e-86	64	198.585	77.3585	83.0189	No_hits	#	#	#	#	#	#	No_hits	#	#	#	#	#	#	No_hits
Glur_chr1.g015810.1	Glur_chr1	12108377	12109145	+	218	non	No_hits	#	#	#	#	#	#	#	#	#	#	#	#	#	#	#	#	#	#	#	0	Glyur003859s00046305.1 gene=Glyur003859s00046305	223	6e-82	65	101.826	68.9498	73.9726	No_hits	#	#	#	#	#	#	No_hits	#	#	#	#	#	#	No_hits
Glur_chr1.g015820.1	Glur_chr1	12109377	12109805	+	142	non	No_hits	#	#	#	#	#	#	#	#	#	#	#	#	#	#	#	#	#	#	#	0	Glyur003859s00046305.1 gene=Glyur003859s00046305	223	2e-40	62	155.944	60.8392	70.6294	No_hits	#	#	#	#	#	#	No_hits	#	#	#	#	#	#	No_hits
Glur_chr1.g015830.1	Glur_chr1	12110072	12110323	+	83	non	No_hits	#	#	#	#	#	#	#	#	#	#	#	#	#	#	#	#	#	#	#	0	Glyur004467s00044658.1 gene=Glyur004467s00044658	208	1e-38	84	247.619	82.1429	83.3333	No_hits	#	#	#	#	#	#	No_hits	#	#	#	#	#	#	No_hits
Glur_chr1.g015840.1	Glur_chr1	12110481	12111602	+	298	non	No_hits	#	#	#	#	#	#	#	#	#	#	#	#	#	#	#	#	#	#	#	0	Glyur001918s00044409.1 gene=Glyur001918s00044409	421	2e-122	66	140.803	75.2508	79.9331	No_hits	#	#	#	#	#	#	No_hits	#	#	#	#	#	#	No_hits
Glur_chr1.g015850.1	Glur_chr1	12111821	12112462	+	213	non	No_hits	#	#	#	#	#	#	#	#	#	#	#	#	#	#	#	#	#	#	#	0	Glyur001918s00044409.1 gene=Glyur001918s00044409	421	1e-84	80	196.729	69.1589	72.8972	No_hits	#	#	#	#	#	#	No_hits	#	#	#	#	#	#	No_hits
Glur_chr1.g015860.1	Glur_chr1	12112560	12113021	+	153	non	No_hits	#	#	#	#	#	#	#	#	#	#	#	#	#	#	#	#	#	#	#	0	Glyur004467s00044658.1 gene=Glyur004467s00044658	208	8e-66	76	135.065	70.7792	74.6753	No_hits	#	#	#	#	#	#	No_hits	#	#	#	#	#	#	No_hits
Glur_chr1.g015870.1	Glur_chr1	12113240	12113881	+	213	non	No_hits	#	#	#	#	#	#	#	#	#	#	#	#	#	#	#	#	#	#	#	0	Glyur001918s00044409.1 gene=Glyur001918s00044409	421	8e-85	80	196.729	69.1589	73.3645	No_hits	#	#	#	#	#	#	No_hits	#	#	#	#	#	#	No_hits
Glur_chr1.g015880.1	Glur_chr1	12113919	12114440	+	173	non	No_hits	#	#	#	#	#	#	#	#	#	#	#	#	#	#	#	#	#	#	#	0	Glyur004467s00044658.1 gene=Glyur004467s00044658	208	3e-65	77	119.54	62.6437	66.092	No_hits	#	#	#	#	#	#	No_hits	#	#	#	#	#	#	No_hits
Glur_chr1.g015890.1	Glur_chr1	12114792	12115280	+	162	non	No_hits	#	#	#	#	#	#	#	#	#	#	#	#	#	#	#	#	#	#	#	0	Glyur004467s00044658.1 gene=Glyur004467s00044658	208	3e-86	85	127.607	84.6626	85.8896	No_hits	#	#	#	#	#	#	No_hits	#	#	#	#	#	#	No_hits
Glur_chr1.g015900.1	Glur_chr1	12115310	12115570	-	86	non	No_hits	#	#	#	#	#	#	#	#	#	#	#	#	#	#	#	#	#	#	#	0	No_hits	#	#	#	#	#	#	No_hits	#	#	#	#	#	#	No_hits	#	#	#	#	#	#	No_hits
Glur_chr1.g015910.1	Glur_chr1	12115909	12116735	+	192	non	No_hits	#	#	#	#	#	#	#	#	#	#	#	#	#	#	#	#	#	#	#	0	Glyur004467s00044658.1 gene=Glyur004467s00044658	208	3e-80	77	107.772	70.9845	73.5751	No_hits	#	#	#	#	#	#	No_hits	#	#	#	#	#	#	No_hits
Glur_chr1.g015920.1	Glur_chr1	12116954	12117586	+	210	non	No_hits	#	#	#	#	#	#	#	#	#	#	#	#	#	#	#	#	#	#	#	0	Glyur001918s00044409.1 gene=Glyur001918s00044409	421	6e-78	77	199.526	67.2986	71.564	No_hits	#	#	#	#	#	#	No_hits	#	#	#	#	#	#	No_hits
Glur_chr1.g015930.1	Glur_chr1	12117624	12117932	+	102	non	No_hits	#	#	#	#	#	#	#	#	#	#	#	#	#	#	#	#	#	#	#	0	Glyur003859s00046305.1 gene=Glyur003859s00046305	223	1e-26	67	216.505	56.3107	58.2524	No_hits	#	#	#	#	#	#	No_hits	#	#	#	#	#	#	No_hits
Glur_chr1.g015940.1	Glur_chr1	12117995	12118243	+	82	non	No_hits	#	#	#	#	#	#	#	#	#	#	#	#	#	#	#	#	#	#	#	0	Glyur004467s00044658.1 gene=Glyur004467s00044658	208	8e-39	82	250.602	80.7229	84.3373	No_hits	#	#	#	#	#	#	No_hits	#	#	#	#	#	#	No_hits
Glur_chr1.g015950.1	Glur_chr1	12118655	12119481	+	192	non	No_hits	#	#	#	#	#	#	#	#	#	#	#	#	#	#	#	#	#	#	#	0	Glyur004467s00044658.1 gene=Glyur004467s00044658	208	9e-82	78	107.772	72.0207	74.0933	No_hits	#	#	#	#	#	#	No_hits	#	#	#	#	#	#	No_hits
Glur_chr1.g015960.1	Glur_chr1	12119700	12120224	+	174	non	No_hits	#	#	#	#	#	#	#	#	#	#	#	#	#	#	#	#	#	#	#	0	Glyur004467s00044658.1 gene=Glyur004467s00044658	208	2e-67	80	118.857	65.1429	67.4286	No_hits	#	#	#	#	#	#	No_hits	#	#	#	#	#	#	No_hits
Glur_chr1.g015970.1	Glur_chr1	12120630	12120998	+	122	non	No_hits	#	#	#	#	#	#	#	#	#	#	#	#	#	#	#	#	#	#	#	0	Glyur004467s00044658.1 gene=Glyur004467s00044658	208	2e-54	75	169.106	73.9837	81.3008	No_hits	#	#	#	#	#	#	No_hits	#	#	#	#	#	#	No_hits
Glur_chr1.g015980.1	Glur_chr1	12121410	12122108	+	232	non	No_hits	#	#	#	#	#	#	#	#	#	#	#	#	#	#	#	#	#	#	#	0	Glyur001918s00044409.1 gene=Glyur001918s00044409	421	2e-87	83	180.687	64.8069	67.8112	No_hits	#	#	#	#	#	#	No_hits	#	#	#	#	#	#	No_hits
Glur_chr1.g015990.1	Glur_chr1	12122467	12123293	+	192	non	No_hits	#	#	#	#	#	#	#	#	#	#	#	#	#	#	#	#	#	#	#	0	Glyur004467s00044658.1 gene=Glyur004467s00044658	208	2e-79	76	107.772	70.4663	73.5751	No_hits	#	#	#	#	#	#	No_hits	#	#	#	#	#	#	No_hits
Glur_chr1.g016000.1	Glur_chr1	12123328	12123606	-	92	non	No_hits	#	#	#	#	#	#	#	#	#	#	#	#	#	#	#	#	#	#	#	0	Glyur004467s00044657.1 gene=Glyur004467s00044657	300	8e-17	75	322.581	41.9355	44.086	No_hits	#	#	#	#	#	#	No_hits	#	#	#	#	#	#	No_hits
Glur_chr1.g016060.1	Glur_chr1	12397234	12398350	+	109	non	No_hits	#	#	#	#	#	#	#	#	#	#	#	#	#	#	#	#	#	#	#	0	No_hits	#	#	#	#	#	#	No_hits	#	#	#	#	#	#	No_hits	#	#	#	#	#	#	No_hits
Glur_chr1.g016070.1	Glur_chr1	12398838	12399164	-	108	non	No_hits	#	#	#	#	#	#	#	#	#	#	#	#	#	#	#	#	#	#	#	0	No_hits	#	#	#	#	#	#	No_hits	#	#	#	#	#	#	No_hits	#	#	#	#	#	#	No_hits
Glur_chr1.g016080.1	Glur_chr1	12399719	12400835	+	109	non	No_hits	#	#	#	#	#	#	#	#	#	#	#	#	#	#	#	#	#	#	#	0	No_hits	#	#	#	#	#	#	No_hits	#	#	#	#	#	#	No_hits	#	#	#	#	#	#	No_hits
Glur_chr1.g016090.1	Glur_chr1	12401323	12401649	-	108	non	No_hits	#	#	#	#	#	#	#	#	#	#	#	#	#	#	#	#	#	#	#	0	No_hits	#	#	#	#	#	#	No_hits	#	#	#	#	#	#	No_hits	#	#	#	#	#	#	No_hits
Glur_chr1.g016100.1	Glur_chr1	12402204	12402440	+	78	non	No_hits	#	#	#	#	#	#	#	#	#	#	#	#	#	#	#	#	#	#	#	0	No_hits	#	#	#	#	#	#	No_hits	#	#	#	#	#	#	No_hits	#	#	#	#	#	#	No_hits
Glur_chr1.g016200.1	Glur_chr1	12905187	12905558	+	123	non	No_hits	#	#	#	#	#	#	#	#	#	#	#	#	#	#	#	#	#	#	#	0	Glyur004467s00044658.1 gene=Glyur004467s00044658	208	1e-59	82	167.742	80.6452	81.4516	No_hits	#	#	#	#	#	#	No_hits	#	#	#	#	#	#	No_hits
Glur_chr1.g016210.1	Glur_chr1	12905607	12906038	+	119	non	No_hits	#	#	#	#	#	#	#	#	#	#	#	#	#	#	#	#	#	#	#	0	Glyur004467s00044658.1 gene=Glyur004467s00044658	208	8e-62	84	173.333	85.8333	87.5	No_hits	#	#	#	#	#	#	No_hits	#	#	#	#	#	#	No_hits
Glur_chr1.g016220.1	Glur_chr1	12906207	12906638	+	119	non	No_hits	#	#	#	#	#	#	#	#	#	#	#	#	#	#	#	#	#	#	#	0	Glyur004467s00044658.1 gene=Glyur004467s00044658	208	1e-61	84	173.333	85.8333	87.5	No_hits	#	#	#	#	#	#	No_hits	#	#	#	#	#	#	No_hits
Glur_chr1.g016230.1	Glur_chr1	12906687	12907058	+	123	non	No_hits	#	#	#	#	#	#	#	#	#	#	#	#	#	#	#	#	#	#	#	0	Glyur004467s00044658.1 gene=Glyur004467s00044658	208	6e-61	83	167.742	81.4516	82.2581	No_hits	#	#	#	#	#	#	No_hits	#	#	#	#	#	#	No_hits
Glur_chr1.g016240.1	Glur_chr1	12907107	12907658	+	119	non	No_hits	#	#	#	#	#	#	#	#	#	#	#	#	#	#	#	#	#	#	#	0	Glyur004467s00044658.1 gene=Glyur004467s00044658	208	2e-59	83	173.333	84.1667	86.6667	No_hits	#	#	#	#	#	#	No_hits	#	#	#	#	#	#	No_hits
Glur_chr1.g016250.1	Glur_chr1	12907707	12908318	+	139	non	No_hits	#	#	#	#	#	#	#	#	#	#	#	#	#	#	#	#	#	#	#	0	Glyur004467s00044658.1 gene=Glyur004467s00044658	208	2e-68	81	148.571	82.1429	83.5714	No_hits	#	#	#	#	#	#	No_hits	#	#	#	#	#	#	No_hits
Glur_chr1.g016260.1	Glur_chr1	12908370	12908798	+	118	non	No_hits	#	#	#	#	#	#	#	#	#	#	#	#	#	#	#	#	#	#	#	0	Glyur004467s00044658.1 gene=Glyur004467s00044658	208	3e-58	82	174.79	84.0336	86.5546	No_hits	#	#	#	#	#	#	No_hits	#	#	#	#	#	#	No_hits
Glur_chr1.g016270.1	Glur_chr1	12908847	12909458	+	139	non	No_hits	#	#	#	#	#	#	#	#	#	#	#	#	#	#	#	#	#	#	#	0	Glyur004467s00044658.1 gene=Glyur004467s00044658	208	2e-68	81	148.571	82.1429	83.5714	No_hits	#	#	#	#	#	#	No_hits	#	#	#	#	#	#	No_hits
Glur_chr1.g016280.1	Glur_chr1	12909510	12909938	+	118	non	No_hits	#	#	#	#	#	#	#	#	#	#	#	#	#	#	#	#	#	#	#	0	Glyur004467s00044658.1 gene=Glyur004467s00044658	208	3e-58	82	174.79	84.0336	86.5546	No_hits	#	#	#	#	#	#	No_hits	#	#	#	#	#	#	No_hits
Glur_chr1.g016290.1	Glur_chr1	12909987	12910598	+	139	non	No_hits	#	#	#	#	#	#	#	#	#	#	#	#	#	#	#	#	#	#	#	0	Glyur004467s00044658.1 gene=Glyur004467s00044658	208	2e-68	81	148.571	82.1429	83.5714	No_hits	#	#	#	#	#	#	No_hits	#	#	#	#	#	#	No_hits
Glur_chr1.g016340.1	Glur_chr1	13231919	13232227	+	102	non	No_hits	#	#	#	#	#	#	#	#	#	#	#	#	#	#	#	#	#	#	#	0	Glyur004467s00044658.1 gene=Glyur004467s00044658	208	1e-51	84	201.942	83.4951	85.4369	No_hits	#	#	#	#	#	#	No_hits	#	#	#	#	#	#	No_hits
Glur_chr1.g016350.1	Glur_chr1	13232276	13232527	+	83	non	No_hits	#	#	#	#	#	#	#	#	#	#	#	#	#	#	#	#	#	#	#	0	Glyur004467s00044658.1 gene=Glyur004467s00044658	208	6e-39	84	247.619	82.1429	82.1429	No_hits	#	#	#	#	#	#	No_hits	#	#	#	#	#	#	No_hits
Glur_chr1.g016360.1	Glur_chr1	13232819	13233127	+	102	non	No_hits	#	#	#	#	#	#	#	#	#	#	#	#	#	#	#	#	#	#	#	0	Glyur004467s00044658.1 gene=Glyur004467s00044658	208	2e-50	84	201.942	83.4951	84.466	No_hits	#	#	#	#	#	#	No_hits	#	#	#	#	#	#	No_hits
Glur_chr1.g016370.1	Glur_chr1	13233356	13233667	+	103	non	No_hits	#	#	#	#	#	#	#	#	#	#	#	#	#	#	#	#	#	#	#	0	Glyur004467s00044658.1 gene=Glyur004467s00044658	208	1e-52	86	200	84.6154	85.5769	No_hits	#	#	#	#	#	#	No_hits	#	#	#	#	#	#	No_hits
Glur_chr1.g016380.1	Glur_chr1	13233959	13234507	+	182	non	No_hits	#	#	#	#	#	#	#	#	#	#	#	#	#	#	#	#	#	#	#	0	Glyur004467s00044658.1 gene=Glyur004467s00044658	208	1e-92	85	113.661	78.6885	80.3279	No_hits	#	#	#	#	#	#	No_hits	#	#	#	#	#	#	No_hits
Glur_chr1.g016390.1	Glur_chr1	13234665	13234913	+	82	non	No_hits	#	#	#	#	#	#	#	#	#	#	#	#	#	#	#	#	#	#	#	0	Glyur003859s00046305.1 gene=Glyur003859s00046305	223	2e-30	68	268.675	68.6747	77.1084	No_hits	#	#	#	#	#	#	No_hits	#	#	#	#	#	#	No_hits
Glur_chr1.g016400.1	Glur_chr1	13235322	13235573	+	83	non	No_hits	#	#	#	#	#	#	#	#	#	#	#	#	#	#	#	#	#	#	#	0	Glyur004467s00044658.1 gene=Glyur004467s00044658	208	4e-41	85	247.619	83.3333	84.5238	No_hits	#	#	#	#	#	#	No_hits	#	#	#	#	#	#	No_hits
Glur_chr1.g016410.1	Glur_chr1	13235622	13235933	+	103	non	No_hits	#	#	#	#	#	#	#	#	#	#	#	#	#	#	#	#	#	#	#	0	Glyur004467s00044658.1 gene=Glyur004467s00044658	208	5e-50	84	200	82.6923	82.6923	No_hits	#	#	#	#	#	#	No_hits	#	#	#	#	#	#	No_hits
Glur_chr1.g016420.1	Glur_chr1	13235985	13236293	+	102	non	No_hits	#	#	#	#	#	#	#	#	#	#	#	#	#	#	#	#	#	#	#	0	Glyur004467s00044658.1 gene=Glyur004467s00044658	208	1e-53	86	201.942	85.4369	88.3495	No_hits	#	#	#	#	#	#	No_hits	#	#	#	#	#	#	No_hits
Glur_chr1.g016430.1	Glur_chr1	13236342	13238318	+	147	non	No_hits	#	#	#	#	#	#	#	#	#	#	#	#	#	#	#	#	#	#	#	0	Glyur004467s00044658.1 gene=Glyur004467s00044658	208	1e-65	77	140.541	76.3514	78.3784	No_hits	#	#	#	#	#	#	No_hits	#	#	#	#	#	#	No_hits
Glur_chr1.g016440.1	Glur_chr1	13238613	13238924	+	103	non	No_hits	#	#	#	#	#	#	#	#	#	#	#	#	#	#	#	#	#	#	#	0	Glyur004467s00044658.1 gene=Glyur004467s00044658	208	1e-51	84	200	82.6923	85.5769	No_hits	#	#	#	#	#	#	No_hits	#	#	#	#	#	#	No_hits
Glur_chr1.g016450.1	Glur_chr1	13238976	13239284	+	102	non	No_hits	#	#	#	#	#	#	#	#	#	#	#	#	#	#	#	#	#	#	#	0	Glyur004467s00044658.1 gene=Glyur004467s00044658	208	7e-52	85	201.942	84.466	86.4078	No_hits	#	#	#	#	#	#	No_hits	#	#	#	#	#	#	No_hits
Glur_chr1.g016460.1	Glur_chr1	13239333	13239584	+	83	non	No_hits	#	#	#	#	#	#	#	#	#	#	#	#	#	#	#	#	#	#	#	0	Glyur004467s00044658.1 gene=Glyur004467s00044658	208	7e-43	89	247.619	86.9048	86.9048	No_hits	#	#	#	#	#	#	No_hits	#	#	#	#	#	#	No_hits
Glur_chr1.g016470.1	Glur_chr1	13239633	13239944	+	103	non	No_hits	#	#	#	#	#	#	#	#	#	#	#	#	#	#	#	#	#	#	#	0	Glyur004467s00044658.1 gene=Glyur004467s00044658	208	7e-53	86	200	84.6154	85.5769	No_hits	#	#	#	#	#	#	No_hits	#	#	#	#	#	#	No_hits
Glur_chr1.g016480.1	Glur_chr1	13239996	13240424	+	142	non	No_hits	#	#	#	#	#	#	#	#	#	#	#	#	#	#	#	#	#	#	#	0	Glyur004467s00044658.1 gene=Glyur004467s00044658	208	1e-72	82	145.455	81.1189	84.6154	No_hits	#	#	#	#	#	#	No_hits	#	#	#	#	#	#	No_hits
Glur_chr1.g016490.1	Glur_chr1	13240473	13240784	+	103	non	No_hits	#	#	#	#	#	#	#	#	#	#	#	#	#	#	#	#	#	#	#	0	Glyur004467s00044658.1 gene=Glyur004467s00044658	208	1e-53	86	200	84.6154	86.5385	No_hits	#	#	#	#	#	#	No_hits	#	#	#	#	#	#	No_hits
Glur_chr1.g016500.1	Glur_chr1	13240833	13241144	+	103	non	No_hits	#	#	#	#	#	#	#	#	#	#	#	#	#	#	#	#	#	#	#	0	Glyur004467s00044658.1 gene=Glyur004467s00044658	208	2e-51	83	200	81.7308	82.6923	No_hits	#	#	#	#	#	#	No_hits	#	#	#	#	#	#	No_hits
Glur_chr1.g016510.1	Glur_chr1	13241193	13241504	+	103	non	No_hits	#	#	#	#	#	#	#	#	#	#	#	#	#	#	#	#	#	#	#	0	Glyur004467s00044658.1 gene=Glyur004467s00044658	208	2e-49	83	200	81.7308	81.7308	No_hits	#	#	#	#	#	#	No_hits	#	#	#	#	#	#	No_hits
Glur_chr1.g016520.1	Glur_chr1	13241553	13242344	+	229	non	No_hits	#	#	#	#	#	#	#	#	#	#	#	#	#	#	#	#	#	#	#	0	Glyur001918s00044409.1 gene=Glyur001918s00044409	421	8e-108	68	183.043	81.7391	86.087	No_hits	#	#	#	#	#	#	No_hits	#	#	#	#	#	#	No_hits
Glur_chr1.g016530.1	Glur_chr1	13242393	13242704	+	103	non	No_hits	#	#	#	#	#	#	#	#	#	#	#	#	#	#	#	#	#	#	#	0	Glyur004467s00044658.1 gene=Glyur004467s00044658	208	7e-50	82	200	80.7692	82.6923	No_hits	#	#	#	#	#	#	No_hits	#	#	#	#	#	#	No_hits
Glur_chr1.g016540.1	Glur_chr1	13242753	13243724	+	323	non	No_hits	#	#	#	#	#	#	#	#	#	#	#	#	#	#	#	#	#	#	#	0	Glyur001918s00044409.1 gene=Glyur001918s00044409	421	1e-148	71	129.938	77.7778	81.7901	No_hits	#	#	#	#	#	#	No_hits	#	#	#	#	#	#	No_hits
Glur_chr1.g016550.1	Glur_chr1	13243773	13244564	+	263	non	No_hits	#	#	#	#	#	#	#	#	#	#	#	#	#	#	#	#	#	#	#	0	Glyur001918s00044409.1 gene=Glyur001918s00044409	421	9e-120	70	159.47	78.7879	82.197	No_hits	#	#	#	#	#	#	No_hits	#	#	#	#	#	#	No_hits
Glur_chr1.g016560.1	Glur_chr1	13244613	13244924	+	103	non	No_hits	#	#	#	#	#	#	#	#	#	#	#	#	#	#	#	#	#	#	#	0	Glyur004467s00044658.1 gene=Glyur004467s00044658	208	7e-50	82	200	80.7692	82.6923	No_hits	#	#	#	#	#	#	No_hits	#	#	#	#	#	#	No_hits
Glur_chr1.g016570.1	Glur_chr1	13244973	13245764	+	263	non	No_hits	#	#	#	#	#	#	#	#	#	#	#	#	#	#	#	#	#	#	#	0	Glyur001918s00044409.1 gene=Glyur001918s00044409	421	4e-120	70	159.47	79.1667	82.197	No_hits	#	#	#	#	#	#	No_hits	#	#	#	#	#	#	No_hits
Glur_chr1.g016580.1	Glur_chr1	13245813	13246097	+	94	non	No_hits	#	#	#	#	#	#	#	#	#	#	#	#	#	#	#	#	#	#	#	0	Glyur004467s00044658.1 gene=Glyur004467s00044658	208	1e-46	85	218.947	82.1053	85.2632	No_hits	#	#	#	#	#	#	No_hits	#	#	#	#	#	#	No_hits
Glur_chr1.g016590.1	Glur_chr1	13246173	13246424	+	83	non	No_hits	#	#	#	#	#	#	#	#	#	#	#	#	#	#	#	#	#	#	#	0	Glyur004467s00044658.1 gene=Glyur004467s00044658	208	5e-39	85	247.619	83.3333	83.3333	No_hits	#	#	#	#	#	#	No_hits	#	#	#	#	#	#	No_hits
Glur_chr1.g016600.1	Glur_chr1	13246476	13246844	+	122	non	No_hits	#	#	#	#	#	#	#	#	#	#	#	#	#	#	#	#	#	#	#	0	Glyur004467s00044658.1 gene=Glyur004467s00044658	208	2e-62	82	169.106	81.3008	86.9919	No_hits	#	#	#	#	#	#	No_hits	#	#	#	#	#	#	No_hits
Glur_chr1.g016610.1	Glur_chr1	13246953	13247384	+	143	non	No_hits	#	#	#	#	#	#	#	#	#	#	#	#	#	#	#	#	#	#	#	0	Glyur004467s00044658.1 gene=Glyur004467s00044658	208	2e-77	86	144.444	84.7222	86.8056	No_hits	#	#	#	#	#	#	No_hits	#	#	#	#	#	#	No_hits
Glur_chr1.g016620.1	Glur_chr1	13247496	13247744	+	82	non	No_hits	#	#	#	#	#	#	#	#	#	#	#	#	#	#	#	#	#	#	#	0	Glyur004467s00044658.1 gene=Glyur004467s00044658	208	3e-41	87	250.602	85.5422	86.747	No_hits	#	#	#	#	#	#	No_hits	#	#	#	#	#	#	No_hits
Glur_chr1.g016630.1	Glur_chr1	13247793	13248164	+	123	non	No_hits	#	#	#	#	#	#	#	#	#	#	#	#	#	#	#	#	#	#	#	0	Glyur004467s00044658.1 gene=Glyur004467s00044658	208	1e-63	86	167.742	84.6774	85.4839	No_hits	#	#	#	#	#	#	No_hits	#	#	#	#	#	#	No_hits
Glur_chr1.g016640.1	Glur_chr1	13248213	13248524	+	103	non	No_hits	#	#	#	#	#	#	#	#	#	#	#	#	#	#	#	#	#	#	#	0	Glyur004467s00044658.1 gene=Glyur004467s00044658	208	2e-50	84	200	82.6923	83.6538	No_hits	#	#	#	#	#	#	No_hits	#	#	#	#	#	#	No_hits
Glur_chr1.g016650.1	Glur_chr1	13248573	13248884	+	103	non	No_hits	#	#	#	#	#	#	#	#	#	#	#	#	#	#	#	#	#	#	#	0	Glyur004467s00044658.1 gene=Glyur004467s00044658	208	4e-52	86	200	84.6154	84.6154	No_hits	#	#	#	#	#	#	No_hits	#	#	#	#	#	#	No_hits
Glur_chr1.g016660.1	Glur_chr1	13248936	13249364	+	142	non	No_hits	#	#	#	#	#	#	#	#	#	#	#	#	#	#	#	#	#	#	#	0	Glyur004467s00044658.1 gene=Glyur004467s00044658	208	4e-75	84	145.455	83.2168	86.7133	No_hits	#	#	#	#	#	#	No_hits	#	#	#	#	#	#	No_hits
Glur_chr1.g016670.1	Glur_chr1	13249476	13249724	+	82	non	No_hits	#	#	#	#	#	#	#	#	#	#	#	#	#	#	#	#	#	#	#	0	Glyur004467s00044658.1 gene=Glyur004467s00044658	208	6e-38	82	250.602	80.7229	83.1325	No_hits	#	#	#	#	#	#	No_hits	#	#	#	#	#	#	No_hits
Glur_chr1.g016680.1	Glur_chr1	13250013	13250324	+	103	non	No_hits	#	#	#	#	#	#	#	#	#	#	#	#	#	#	#	#	#	#	#	0	Glyur004467s00044658.1 gene=Glyur004467s00044658	208	5e-52	85	200	83.6538	84.6154	No_hits	#	#	#	#	#	#	No_hits	#	#	#	#	#	#	No_hits
Glur_chr1.g016690.1	Glur_chr1	13250376	13250684	+	102	non	No_hits	#	#	#	#	#	#	#	#	#	#	#	#	#	#	#	#	#	#	#	0	Glyur004467s00044658.1 gene=Glyur004467s00044658	208	1e-50	84	201.942	83.4951	84.466	No_hits	#	#	#	#	#	#	No_hits	#	#	#	#	#	#	No_hits
Glur_chr1.g016700.1	Glur_chr1	13250736	13251224	+	162	non	No_hits	#	#	#	#	#	#	#	#	#	#	#	#	#	#	#	#	#	#	#	0	Glyur004467s00044658.1 gene=Glyur004467s00044658	208	4e-86	85	127.607	84.0491	85.8896	No_hits	#	#	#	#	#	#	No_hits	#	#	#	#	#	#	No_hits
Glur_chr1.g016710.1	Glur_chr1	13251276	13251704	+	142	non	No_hits	#	#	#	#	#	#	#	#	#	#	#	#	#	#	#	#	#	#	#	0	Glyur004467s00044658.1 gene=Glyur004467s00044658	208	4e-75	84	145.455	83.2168	86.7133	No_hits	#	#	#	#	#	#	No_hits	#	#	#	#	#	#	No_hits
Glur_chr1.g016720.1	Glur_chr1	13251816	13252064	+	82	non	No_hits	#	#	#	#	#	#	#	#	#	#	#	#	#	#	#	#	#	#	#	0	Glyur004467s00044658.1 gene=Glyur004467s00044658	208	2e-39	84	250.602	83.1325	84.3373	No_hits	#	#	#	#	#	#	No_hits	#	#	#	#	#	#	No_hits
Glur_chr1.g016730.1	Glur_chr1	13252113	13252544	+	143	non	No_hits	#	#	#	#	#	#	#	#	#	#	#	#	#	#	#	#	#	#	#	0	Glyur004467s00044658.1 gene=Glyur004467s00044658	208	9e-72	82	144.444	81.25	82.6389	No_hits	#	#	#	#	#	#	No_hits	#	#	#	#	#	#	No_hits
Glur_chr1.g016740.1	Glur_chr1	13252593	13252904	+	103	non	No_hits	#	#	#	#	#	#	#	#	#	#	#	#	#	#	#	#	#	#	#	0	Glyur004467s00044658.1 gene=Glyur004467s00044658	208	2e-50	83	200	81.7308	82.6923	No_hits	#	#	#	#	#	#	No_hits	#	#	#	#	#	#	No_hits
Glur_chr1.g016750.1	Glur_chr1	13253016	13253324	+	102	non	No_hits	#	#	#	#	#	#	#	#	#	#	#	#	#	#	#	#	#	#	#	0	Glyur004467s00044658.1 gene=Glyur004467s00044658	208	3e-51	84	201.942	83.4951	84.466	No_hits	#	#	#	#	#	#	No_hits	#	#	#	#	#	#	No_hits
Glur_chr1.g016760.1	Glur_chr1	13253613	13253924	+	103	non	No_hits	#	#	#	#	#	#	#	#	#	#	#	#	#	#	#	#	#	#	#	0	Glyur004467s00044658.1 gene=Glyur004467s00044658	208	3e-51	84	200	82.6923	84.6154	No_hits	#	#	#	#	#	#	No_hits	#	#	#	#	#	#	No_hits
Glur_chr1.g016770.1	Glur_chr1	13253976	13254284	+	102	non	No_hits	#	#	#	#	#	#	#	#	#	#	#	#	#	#	#	#	#	#	#	0	Glyur004467s00044658.1 gene=Glyur004467s00044658	208	4e-52	86	201.942	85.4369	85.4369	No_hits	#	#	#	#	#	#	No_hits	#	#	#	#	#	#	No_hits
Glur_chr1.g016780.1	Glur_chr1	13254336	13254824	+	162	non	No_hits	#	#	#	#	#	#	#	#	#	#	#	#	#	#	#	#	#	#	#	0	Glyur004467s00044658.1 gene=Glyur004467s00044658	208	4e-86	85	127.607	84.0491	85.8896	No_hits	#	#	#	#	#	#	No_hits	#	#	#	#	#	#	No_hits
Glur_chr1.g016790.1	Glur_chr1	13254876	13255304	+	142	non	No_hits	#	#	#	#	#	#	#	#	#	#	#	#	#	#	#	#	#	#	#	0	Glyur004467s00044658.1 gene=Glyur004467s00044658	208	4e-75	84	145.455	83.2168	86.7133	No_hits	#	#	#	#	#	#	No_hits	#	#	#	#	#	#	No_hits
Glur_chr1.g016800.1	Glur_chr1	13255656	13255904	+	82	non	No_hits	#	#	#	#	#	#	#	#	#	#	#	#	#	#	#	#	#	#	#	0	Glyur004467s00044658.1 gene=Glyur004467s00044658	208	2e-39	84	250.602	83.1325	84.3373	No_hits	#	#	#	#	#	#	No_hits	#	#	#	#	#	#	No_hits
Glur_chr1.g016810.1	Glur_chr1	13255953	13256384	+	143	non	No_hits	#	#	#	#	#	#	#	#	#	#	#	#	#	#	#	#	#	#	#	0	Glyur004467s00044658.1 gene=Glyur004467s00044658	208	9e-72	82	144.444	81.25	82.6389	No_hits	#	#	#	#	#	#	No_hits	#	#	#	#	#	#	No_hits
Glur_chr1.g016820.1	Glur_chr1	13256433	13256744	+	103	non	No_hits	#	#	#	#	#	#	#	#	#	#	#	#	#	#	#	#	#	#	#	0	Glyur004467s00044658.1 gene=Glyur004467s00044658	208	2e-50	83	200	81.7308	82.6923	No_hits	#	#	#	#	#	#	No_hits	#	#	#	#	#	#	No_hits
Glur_chr1.g016830.1	Glur_chr1	13256856	13257164	+	102	non	No_hits	#	#	#	#	#	#	#	#	#	#	#	#	#	#	#	#	#	#	#	0	Glyur004467s00044658.1 gene=Glyur004467s00044658	208	3e-51	84	201.942	83.4951	84.466	No_hits	#	#	#	#	#	#	No_hits	#	#	#	#	#	#	No_hits
Glur_chr1.g016840.1	Glur_chr1	13257453	13257764	+	103	non	No_hits	#	#	#	#	#	#	#	#	#	#	#	#	#	#	#	#	#	#	#	0	Glyur004467s00044658.1 gene=Glyur004467s00044658	208	5e-52	85	200	83.6538	84.6154	No_hits	#	#	#	#	#	#	No_hits	#	#	#	#	#	#	No_hits
Glur_chr1.g016850.1	Glur_chr1	13257816	13258124	+	102	non	No_hits	#	#	#	#	#	#	#	#	#	#	#	#	#	#	#	#	#	#	#	0	Glyur004467s00044658.1 gene=Glyur004467s00044658	208	4e-52	86	201.942	85.4369	85.4369	No_hits	#	#	#	#	#	#	No_hits	#	#	#	#	#	#	No_hits
Glur_chr1.g016860.1	Glur_chr1	13258176	13258664	+	162	non	No_hits	#	#	#	#	#	#	#	#	#	#	#	#	#	#	#	#	#	#	#	0	Glyur004467s00044658.1 gene=Glyur004467s00044658	208	4e-86	85	127.607	84.0491	85.8896	No_hits	#	#	#	#	#	#	No_hits	#	#	#	#	#	#	No_hits
Glur_chr1.g016870.1	Glur_chr1	13258716	13259144	+	142	non	No_hits	#	#	#	#	#	#	#	#	#	#	#	#	#	#	#	#	#	#	#	0	Glyur004467s00044658.1 gene=Glyur004467s00044658	208	4e-75	84	145.455	83.2168	86.7133	No_hits	#	#	#	#	#	#	No_hits	#	#	#	#	#	#	No_hits
Glur_chr1.g016880.1	Glur_chr1	13259256	13259504	+	82	non	No_hits	#	#	#	#	#	#	#	#	#	#	#	#	#	#	#	#	#	#	#	0	Glyur004467s00044658.1 gene=Glyur004467s00044658	208	2e-40	85	250.602	84.3373	85.5422	No_hits	#	#	#	#	#	#	No_hits	#	#	#	#	#	#	No_hits
Glur_chr1.g016890.1	Glur_chr1	13259553	13259984	+	143	non	No_hits	#	#	#	#	#	#	#	#	#	#	#	#	#	#	#	#	#	#	#	0	Glyur004467s00044658.1 gene=Glyur004467s00044658	208	9e-72	82	144.444	81.25	82.6389	No_hits	#	#	#	#	#	#	No_hits	#	#	#	#	#	#	No_hits
Glur_chr1.g016900.1	Glur_chr1	13260033	13260344	+	103	non	No_hits	#	#	#	#	#	#	#	#	#	#	#	#	#	#	#	#	#	#	#	0	Glyur004467s00044658.1 gene=Glyur004467s00044658	208	1e-50	83	200	81.7308	83.6538	No_hits	#	#	#	#	#	#	No_hits	#	#	#	#	#	#	No_hits
Glur_chr1.g016910.1	Glur_chr1	13260816	13261622	+	268	non	No_hits	#	#	#	#	#	#	#	#	#	#	#	#	#	#	#	#	#	#	#	0	Glyur001918s00044409.1 gene=Glyur001918s00044409	421	7e-130	70	156.506	83.6431	85.8736	No_hits	#	#	#	#	#	#	No_hits	#	#	#	#	#	#	No_hits
Glur_chr1.g016920.1	Glur_chr1	13261853	13262587	+	244	non	No_hits	#	#	#	#	#	#	#	#	#	#	#	#	#	#	#	#	#	#	#	0	Glyur001918s00044409.1 gene=Glyur001918s00044409	421	4e-121	73	171.837	82.8571	85.3061	No_hits	#	#	#	#	#	#	No_hits	#	#	#	#	#	#	No_hits
Glur_chr1.g016930.1	Glur_chr1	13262818	13263066	+	82	non	No_hits	#	#	#	#	#	#	#	#	#	#	#	#	#	#	#	#	#	#	#	0	Glyur004467s00044658.1 gene=Glyur004467s00044658	208	2e-38	82	250.602	80.7229	81.9277	No_hits	#	#	#	#	#	#	No_hits	#	#	#	#	#	#	No_hits
Glur_chr1.g016940.1	Glur_chr1	13263538	13264344	+	268	non	No_hits	#	#	#	#	#	#	#	#	#	#	#	#	#	#	#	#	#	#	#	0	Glyur001918s00044409.1 gene=Glyur001918s00044409	421	7e-130	70	156.506	83.6431	85.8736	No_hits	#	#	#	#	#	#	No_hits	#	#	#	#	#	#	No_hits
Glur_chr1.g016950.1	Glur_chr1	13264575	13265309	+	244	non	No_hits	#	#	#	#	#	#	#	#	#	#	#	#	#	#	#	#	#	#	#	0	Glyur001918s00044409.1 gene=Glyur001918s00044409	421	4e-121	73	171.837	82.8571	85.3061	No_hits	#	#	#	#	#	#	No_hits	#	#	#	#	#	#	No_hits
Glur_chr1.g016960.1	Glur_chr1	13265540	13266628	+	362	non	No_hits	#	#	#	#	#	#	#	#	#	#	#	#	#	#	#	#	#	#	#	0	Glyur001918s00044409.1 gene=Glyur001918s00044409	421	2e-172	76	115.978	76.0331	78.7879	No_hits	#	#	#	#	#	#	No_hits	#	#	#	#	#	#	No_hits
Glur_chr1.g016970.1	Glur_chr1	13266679	13269027	+	782	non	No_hits	#	#	#	#	#	#	#	#	#	#	#	#	#	#	#	#	#	#	#	0	Glyur001918s00044409.1 gene=Glyur001918s00044409	421	1e-168	76	53.7676	35.3768	37.4202	No_hits	#	#	#	#	#	#	No_hits	#	#	#	#	#	#	No_hits
Glur_chr1.g016980.1	Glur_chr1	13269076	13270107	+	343	non	No_hits	#	#	#	#	#	#	#	#	#	#	#	#	#	#	#	#	#	#	#	0	Glyur001918s00044409.1 gene=Glyur001918s00044409	421	9e-164	73	122.384	76.7442	80.2326	No_hits	#	#	#	#	#	#	No_hits	#	#	#	#	#	#	No_hits
Glur_chr1.g016990.1	Glur_chr1	13270156	13271667	+	503	non	No_hits	#	#	#	#	#	#	#	#	#	#	#	#	#	#	#	#	#	#	#	0	Glyur001918s00044409.1 gene=Glyur001918s00044409	421	9e-168	75	83.5317	54.5635	57.3413	No_hits	#	#	#	#	#	#	No_hits	#	#	#	#	#	#	No_hits
Glur_chr1.g017000.1	Glur_chr1	13271719	13273167	+	445	non	No_hits	#	#	#	#	#	#	#	#	#	#	#	#	#	#	#	#	#	#	#	0	Glyur001918s00044409.1 gene=Glyur001918s00044409	421	7e-166	75	94.3946	62.1076	65.0224	No_hits	#	#	#	#	#	#	No_hits	#	#	#	#	#	#	No_hits
Glur_chr1.g017010.1	Glur_chr1	13273219	13274238	+	339	non	No_hits	#	#	#	#	#	#	#	#	#	#	#	#	#	#	#	#	#	#	#	0	Glyur001918s00044409.1 gene=Glyur001918s00044409	421	4e-129	71	123.824	63.2353	67.3529	No_hits	#	#	#	#	#	#	No_hits	#	#	#	#	#	#	No_hits
Glur_chr1.g017020.1	Glur_chr1	13274298	13274597	+	99	non	No_hits	#	#	#	#	#	#	#	#	#	#	#	#	#	#	#	#	#	#	#	0	Glyur004467s00044658.1 gene=Glyur004467s00044658	208	3e-47	82	208	82	83	No_hits	#	#	#	#	#	#	No_hits	#	#	#	#	#	#	No_hits
Glur_chr1.g017030.1	Glur_chr1	13274646	13275257	+	203	non	No_hits	#	#	#	#	#	#	#	#	#	#	#	#	#	#	#	#	#	#	#	0	Glyur001918s00044409.1 gene=Glyur001918s00044409	421	6e-93	69	206.373	80.8824	83.8235	No_hits	#	#	#	#	#	#	No_hits	#	#	#	#	#	#	No_hits
Glur_chr1.g017040.1	Glur_chr1	13275309	13276757	+	445	non	No_hits	#	#	#	#	#	#	#	#	#	#	#	#	#	#	#	#	#	#	#	0	Glyur001918s00044409.1 gene=Glyur001918s00044409	421	7e-166	75	94.3946	62.1076	65.0224	No_hits	#	#	#	#	#	#	No_hits	#	#	#	#	#	#	No_hits
Glur_chr1.g017050.1	Glur_chr1	13276809	13277870	+	353	non	No_hits	#	#	#	#	#	#	#	#	#	#	#	#	#	#	#	#	#	#	#	0	Glyur001918s00044409.1 gene=Glyur001918s00044409	421	4e-169	75	118.927	75.9887	81.0734	No_hits	#	#	#	#	#	#	No_hits	#	#	#	#	#	#	No_hits
Glur_chr1.g017060.1	Glur_chr1	13277889	13278188	+	99	non	No_hits	#	#	#	#	#	#	#	#	#	#	#	#	#	#	#	#	#	#	#	0	Glyur004467s00044658.1 gene=Glyur004467s00044658	208	3e-47	82	208	82	83	No_hits	#	#	#	#	#	#	No_hits	#	#	#	#	#	#	No_hits
Glur_chr1.g017070.1	Glur_chr1	13278237	13279481	+	414	non	No_hits	#	#	#	#	#	#	#	#	#	#	#	#	#	#	#	#	#	#	#	0	Glyur001918s00044409.1 gene=Glyur001918s00044409	421	1e-169	76	101.446	66.747	70.3614	No_hits	#	#	#	#	#	#	No_hits	#	#	#	#	#	#	No_hits
Glur_chr1.g017080.1	Glur_chr1	13279500	13279808	+	102	non	No_hits	#	#	#	#	#	#	#	#	#	#	#	#	#	#	#	#	#	#	#	0	Glyur004467s00044658.1 gene=Glyur004467s00044658	208	1e-51	85	201.942	82.5243	83.4951	No_hits	#	#	#	#	#	#	No_hits	#	#	#	#	#	#	No_hits
Glur_chr1.g017090.1	Glur_chr1	13279857	13281248	+	463	non	No_hits	#	#	#	#	#	#	#	#	#	#	#	#	#	#	#	#	#	#	#	0	Glyur001918s00044409.1 gene=Glyur001918s00044409	421	3e-169	75	90.7328	59.0517	62.2845	No_hits	#	#	#	#	#	#	No_hits	#	#	#	#	#	#	No_hits
Glur_chr1.g017100.1	Glur_chr1	13281360	13281788	+	142	non	No_hits	#	#	#	#	#	#	#	#	#	#	#	#	#	#	#	#	#	#	#	0	Glyur004467s00044658.1 gene=Glyur004467s00044658	208	5e-75	85	145.455	83.9161	84.6154	No_hits	#	#	#	#	#	#	No_hits	#	#	#	#	#	#	No_hits
Glur_chr1.g017110.1	Glur_chr1	13282077	13282739	+	220	non	No_hits	#	#	#	#	#	#	#	#	#	#	#	#	#	#	#	#	#	#	#	0	Glyur004467s00044658.1 gene=Glyur004467s00044658	208	2e-68	78	94.1176	51.5837	53.3937	No_hits	#	#	#	#	#	#	No_hits	#	#	#	#	#	#	No_hits
Glur_chr1.g017120.1	Glur_chr1	13282799	13283398	+	199	non	No_hits	#	#	#	#	#	#	#	#	#	#	#	#	#	#	#	#	#	#	#	0	Glyur004467s00044658.1 gene=Glyur004467s00044658	208	6e-61	82	104	52	53.5	No_hits	#	#	#	#	#	#	No_hits	#	#	#	#	#	#	No_hits
Glur_chr1.g017130.1	Glur_chr1	13283458	13284306	+	238	non	No_hits	#	#	#	#	#	#	#	#	#	#	#	#	#	#	#	#	#	#	#	0	Glyur001918s00044409.1 gene=Glyur001918s00044409	421	7e-111	70	176.151	81.59	84.1004	No_hits	#	#	#	#	#	#	No_hits	#	#	#	#	#	#	No_hits
Glur_chr1.g017140.1	Glur_chr1	13284358	13284666	+	102	non	No_hits	#	#	#	#	#	#	#	#	#	#	#	#	#	#	#	#	#	#	#	0	Glyur004467s00044658.1 gene=Glyur004467s00044658	208	7e-46	78	201.942	77.6699	78.6408	No_hits	#	#	#	#	#	#	No_hits	#	#	#	#	#	#	No_hits
Glur_chr1.g017150.1	Glur_chr1	13284718	13284966	+	82	non	No_hits	#	#	#	#	#	#	#	#	#	#	#	#	#	#	#	#	#	#	#	0	Glyur004467s00044658.1 gene=Glyur004467s00044658	208	5e-43	88	250.602	86.747	89.1566	No_hits	#	#	#	#	#	#	No_hits	#	#	#	#	#	#	No_hits
Glur_chr1.g017160.1	Glur_chr1	13285255	13285566	+	103	non	No_hits	#	#	#	#	#	#	#	#	#	#	#	#	#	#	#	#	#	#	#	0	Glyur004467s00044658.1 gene=Glyur004467s00044658	208	7e-44	76	200	75	75.9615	No_hits	#	#	#	#	#	#	No_hits	#	#	#	#	#	#	No_hits
Glur_chr1.g017170.1	Glur_chr1	13285618	13285866	+	82	non	No_hits	#	#	#	#	#	#	#	#	#	#	#	#	#	#	#	#	#	#	#	0	Glyur004467s00044658.1 gene=Glyur004467s00044658	208	8e-40	84	250.602	83.1325	83.1325	No_hits	#	#	#	#	#	#	No_hits	#	#	#	#	#	#	No_hits
Glur_chr1.g017180.1	Glur_chr1	13285918	13286706	+	178	non	No_hits	#	#	#	#	#	#	#	#	#	#	#	#	#	#	#	#	#	#	#	0	Glyur004467s00044658.1 gene=Glyur004467s00044658	208	5e-81	78	116.201	73.743	75.419	No_hits	#	#	#	#	#	#	No_hits	#	#	#	#	#	#	No_hits
Glur_chr1.g017190.1	Glur_chr1	13286758	13287066	+	102	non	No_hits	#	#	#	#	#	#	#	#	#	#	#	#	#	#	#	#	#	#	#	0	Glyur004467s00044658.1 gene=Glyur004467s00044658	208	1e-41	75	201.942	73.7864	75.7282	No_hits	#	#	#	#	#	#	No_hits	#	#	#	#	#	#	No_hits
Glur_chr1.g017200.1	Glur_chr1	13287118	13287366	+	82	non	No_hits	#	#	#	#	#	#	#	#	#	#	#	#	#	#	#	#	#	#	#	0	Glyur004467s00044658.1 gene=Glyur004467s00044658	208	4e-36	80	250.602	79.5181	80.7229	No_hits	#	#	#	#	#	#	No_hits	#	#	#	#	#	#	No_hits
Glur_chr1.g017210.1	Glur_chr1	13287655	13288626	+	323	non	No_hits	#	#	#	#	#	#	#	#	#	#	#	#	#	#	#	#	#	#	#	0	Glyur001918s00044409.1 gene=Glyur001918s00044409	421	8e-156	72	129.938	79.6296	81.4815	No_hits	#	#	#	#	#	#	No_hits	#	#	#	#	#	#	No_hits
Glur_chr1.g017220.1	Glur_chr1	13288675	13289406	+	198	non	No_hits	#	#	#	#	#	#	#	#	#	#	#	#	#	#	#	#	#	#	#	0	Glyur001918s00044409.1 gene=Glyur001918s00044409	421	1e-89	67	211.558	79.8995	83.4171	No_hits	#	#	#	#	#	#	No_hits	#	#	#	#	#	#	No_hits
Glur_chr1.g017230.1	Glur_chr1	13289695	13290006	+	103	non	No_hits	#	#	#	#	#	#	#	#	#	#	#	#	#	#	#	#	#	#	#	0	Glyur004467s00044658.1 gene=Glyur004467s00044658	208	4e-48	83	200	81.7308	82.6923	No_hits	#	#	#	#	#	#	No_hits	#	#	#	#	#	#	No_hits
Glur_chr1.g017240.1	Glur_chr1	13290058	13290725	+	147	non	No_hits	#	#	#	#	#	#	#	#	#	#	#	#	#	#	#	#	#	#	#	0	Glyur004467s00044658.1 gene=Glyur004467s00044658	208	8e-67	76	140.541	75	77.7027	No_hits	#	#	#	#	#	#	No_hits	#	#	#	#	#	#	No_hits
Glur_chr1.g017250.1	Glur_chr1	13290774	13291106	+	110	non	No_hits	#	#	#	#	#	#	#	#	#	#	#	#	#	#	#	#	#	#	#	0	Glyur004467s00044658.1 gene=Glyur004467s00044658	208	2e-58	88	187.387	85.5856	86.4865	No_hits	#	#	#	#	#	#	No_hits	#	#	#	#	#	#	No_hits
Glur_chr1.g017260.1	Glur_chr1	13291137	13291505	+	122	non	No_hits	#	#	#	#	#	#	#	#	#	#	#	#	#	#	#	#	#	#	#	0	Glyur004467s00044658.1 gene=Glyur004467s00044658	208	2e-66	88	169.106	86.9919	88.6179	No_hits	#	#	#	#	#	#	No_hits	#	#	#	#	#	#	No_hits
Glur_chr1.g017270.1	Glur_chr1	13291554	13291865	+	103	non	No_hits	#	#	#	#	#	#	#	#	#	#	#	#	#	#	#	#	#	#	#	0	Glyur004467s00044658.1 gene=Glyur004467s00044658	208	4e-57	91	200	89.4231	89.4231	No_hits	#	#	#	#	#	#	No_hits	#	#	#	#	#	#	No_hits
Glur_chr1.g017280.1	Glur_chr1	13291914	13292285	+	123	non	No_hits	#	#	#	#	#	#	#	#	#	#	#	#	#	#	#	#	#	#	#	0	Glyur004467s00044658.1 gene=Glyur004467s00044658	208	3e-69	90	167.742	88.7097	88.7097	No_hits	#	#	#	#	#	#	No_hits	#	#	#	#	#	#	No_hits
Glur_chr1.g017290.1	Glur_chr1	13292334	13292585	+	83	non	No_hits	#	#	#	#	#	#	#	#	#	#	#	#	#	#	#	#	#	#	#	0	Glyur004467s00044658.1 gene=Glyur004467s00044658	208	8e-39	83	247.619	80.9524	83.3333	No_hits	#	#	#	#	#	#	No_hits	#	#	#	#	#	#	No_hits
Glur_chr1.g017300.1	Glur_chr1	13292634	13292885	+	83	non	No_hits	#	#	#	#	#	#	#	#	#	#	#	#	#	#	#	#	#	#	#	0	Glyur004467s00044658.1 gene=Glyur004467s00044658	208	4e-35	79	247.619	77.381	78.5714	No_hits	#	#	#	#	#	#	No_hits	#	#	#	#	#	#	No_hits
Glur_chr1.g017310.1	Glur_chr1	13293099	13293377	-	92	non	No_hits	#	#	#	#	#	#	#	#	#	#	#	#	#	#	#	#	#	#	#	0	No_hits	#	#	#	#	#	#	No_hits	#	#	#	#	#	#	No_hits	#	#	#	#	#	#	No_hits
Glur_chr1.g017320.1	Glur_chr1	13293537	13293845	+	102	non	No_hits	#	#	#	#	#	#	#	#	#	#	#	#	#	#	#	#	#	#	#	0	Glyur004467s00044658.1 gene=Glyur004467s00044658	208	1e-52	85	201.942	84.466	85.4369	No_hits	#	#	#	#	#	#	No_hits	#	#	#	#	#	#	No_hits
Glur_chr1.g017330.1	Glur_chr1	13293894	13294325	+	143	non	No_hits	#	#	#	#	#	#	#	#	#	#	#	#	#	#	#	#	#	#	#	0	Glyur004467s00044658.1 gene=Glyur004467s00044658	208	6e-70	80	144.444	79.1667	80.5556	No_hits	#	#	#	#	#	#	No_hits	#	#	#	#	#	#	No_hits
Glur_chr1.g017340.1	Glur_chr1	13294374	13294685	+	103	non	No_hits	#	#	#	#	#	#	#	#	#	#	#	#	#	#	#	#	#	#	#	0	Glyur004467s00044658.1 gene=Glyur004467s00044658	208	6e-47	80	200	78.8462	80.7692	No_hits	#	#	#	#	#	#	No_hits	#	#	#	#	#	#	No_hits
Glur_chr1.g017350.1	Glur_chr1	13294734	13295045	+	103	non	No_hits	#	#	#	#	#	#	#	#	#	#	#	#	#	#	#	#	#	#	#	0	Glyur004467s00044658.1 gene=Glyur004467s00044658	208	7e-51	83	200	81.7308	82.6923	No_hits	#	#	#	#	#	#	No_hits	#	#	#	#	#	#	No_hits
Glur_chr1.g017360.1	Glur_chr1	13295094	13295525	+	143	non	No_hits	#	#	#	#	#	#	#	#	#	#	#	#	#	#	#	#	#	#	#	0	Glyur004467s00044658.1 gene=Glyur004467s00044658	208	4e-72	83	144.444	81.9444	83.3333	No_hits	#	#	#	#	#	#	No_hits	#	#	#	#	#	#	No_hits
Glur_chr1.g017370.1	Glur_chr1	13295574	13296041	+	155	non	No_hits	#	#	#	#	#	#	#	#	#	#	#	#	#	#	#	#	#	#	#	0	Glyur004467s00044658.1 gene=Glyur004467s00044658	208	6e-79	85	133.333	80.1282	80.1282	No_hits	#	#	#	#	#	#	No_hits	#	#	#	#	#	#	No_hits
Glur_chr1.g017380.1	Glur_chr1	13296113	13296352	+	79	non	No_hits	#	#	#	#	#	#	#	#	#	#	#	#	#	#	#	#	#	#	#	0	Glyur001918s00044409.1 gene=Glyur001918s00044409	421	2e-34	65	526.25	85	90	No_hits	#	#	#	#	#	#	No_hits	#	#	#	#	#	#	No_hits
Glur_chr1.g017390.1	Glur_chr1	13296444	13296935	+	163	non	No_hits	#	#	#	#	#	#	#	#	#	#	#	#	#	#	#	#	#	#	#	0	Glyur004467s00044658.1 gene=Glyur004467s00044658	208	1e-79	80	126.829	79.2683	81.0976	No_hits	#	#	#	#	#	#	No_hits	#	#	#	#	#	#	No_hits
Glur_chr1.g017400.1	Glur_chr1	13296941	13297228	-	95	non	No_hits	#	#	#	#	#	#	#	#	#	#	#	#	#	#	#	#	#	#	#	0	Glyur002489s00036342.1 gene=Glyur002489s00036342	169	1e-14	49	176.042	44.7917	58.3333	No_hits	#	#	#	#	#	#	No_hits	#	#	#	#	#	#	No_hits
Glur_chr1.g017410.1	Glur_chr1	13297464	13297715	+	83	non	No_hits	#	#	#	#	#	#	#	#	#	#	#	#	#	#	#	#	#	#	#	0	Glyur004467s00044658.1 gene=Glyur004467s00044658	208	1e-36	82	247.619	79.7619	80.9524	No_hits	#	#	#	#	#	#	No_hits	#	#	#	#	#	#	No_hits
Glur_chr1.g017420.1	Glur_chr1	13298244	13299485	+	356	non	No_hits	#	#	#	#	#	#	#	#	#	#	#	#	#	#	#	#	#	#	#	0	Glyur001918s00044409.1 gene=Glyur001918s00044409	421	1e-151	69	117.927	72.8291	77.0308	No_hits	#	#	#	#	#	#	No_hits	#	#	#	#	#	#	No_hits
Glur_chr1.g017430.1	Glur_chr1	13300132	13300503	+	123	non	No_hits	#	#	#	#	#	#	#	#	#	#	#	#	#	#	#	#	#	#	#	0	Glyur004467s00044658.1 gene=Glyur004467s00044658	208	2e-64	85	167.742	83.871	85.4839	No_hits	#	#	#	#	#	#	No_hits	#	#	#	#	#	#	No_hits
Glur_chr1.g017440.1	Glur_chr1	13300552	13300803	+	83	non	No_hits	#	#	#	#	#	#	#	#	#	#	#	#	#	#	#	#	#	#	#	0	Glyur004467s00044658.1 gene=Glyur004467s00044658	208	5e-35	78	247.619	76.1905	78.5714	No_hits	#	#	#	#	#	#	No_hits	#	#	#	#	#	#	No_hits
Glur_chr1.g017450.1	Glur_chr1	13301035	13301523	+	162	non	No_hits	#	#	#	#	#	#	#	#	#	#	#	#	#	#	#	#	#	#	#	0	Glyur004467s00044658.1 gene=Glyur004467s00044658	208	8e-81	80	127.607	79.1411	80.3681	No_hits	#	#	#	#	#	#	No_hits	#	#	#	#	#	#	No_hits
Glur_chr1.g017460.1	Glur_chr1	13301572	13301817	+	81	non	No_hits	#	#	#	#	#	#	#	#	#	#	#	#	#	#	#	#	#	#	#	0	Glyur003859s00046305.1 gene=Glyur003859s00046305	223	1e-30	73	271.951	70.7317	75.6098	No_hits	#	#	#	#	#	#	No_hits	#	#	#	#	#	#	No_hits
Glur_chr1.g017470.1	Glur_chr1	13301871	13302122	+	83	non	No_hits	#	#	#	#	#	#	#	#	#	#	#	#	#	#	#	#	#	#	#	0	Glyur004467s00044658.1 gene=Glyur004467s00044658	208	5e-43	88	247.619	85.7143	86.9048	No_hits	#	#	#	#	#	#	No_hits	#	#	#	#	#	#	No_hits
Glur_chr1.g017480.1	Glur_chr1	13302349	13302660	+	103	non	No_hits	#	#	#	#	#	#	#	#	#	#	#	#	#	#	#	#	#	#	#	0	Glyur004467s00044658.1 gene=Glyur004467s00044658	208	3e-52	85	200	83.6538	85.5769	No_hits	#	#	#	#	#	#	No_hits	#	#	#	#	#	#	No_hits
Glur_chr1.g017490.1	Glur_chr1	13302947	13303198	+	83	non	No_hits	#	#	#	#	#	#	#	#	#	#	#	#	#	#	#	#	#	#	#	0	Glyur004467s00044658.1 gene=Glyur004467s00044658	208	1e-39	85	247.619	83.3333	85.7143	No_hits	#	#	#	#	#	#	No_hits	#	#	#	#	#	#	No_hits
Glur_chr1.g017500.1	Glur_chr1	13303250	13303558	+	102	non	No_hits	#	#	#	#	#	#	#	#	#	#	#	#	#	#	#	#	#	#	#	0	Glyur004467s00044658.1 gene=Glyur004467s00044658	208	4e-50	82	201.942	81.5534	83.4951	No_hits	#	#	#	#	#	#	No_hits	#	#	#	#	#	#	No_hits
Glur_chr1.g017510.1	Glur_chr1	13303610	13304038	+	142	non	No_hits	#	#	#	#	#	#	#	#	#	#	#	#	#	#	#	#	#	#	#	0	Glyur004467s00044658.1 gene=Glyur004467s00044658	208	1e-75	85	145.455	83.9161	86.014	No_hits	#	#	#	#	#	#	No_hits	#	#	#	#	#	#	No_hits
Glur_chr1.g017520.1	Glur_chr1	13304330	13304674	+	114	non	No_hits	#	#	#	#	#	#	#	#	#	#	#	#	#	#	#	#	#	#	#	0	Glyur001918s00044409.1 gene=Glyur001918s00044409	421	3e-48	69	366.087	78.2609	81.7391	No_hits	#	#	#	#	#	#	No_hits	#	#	#	#	#	#	No_hits
Glur_chr1.g017530.1	Glur_chr1	13304688	13304936	+	82	non	No_hits	#	#	#	#	#	#	#	#	#	#	#	#	#	#	#	#	#	#	#	0	Glyur004467s00044658.1 gene=Glyur004467s00044658	208	3e-40	85	250.602	84.3373	86.747	No_hits	#	#	#	#	#	#	No_hits	#	#	#	#	#	#	No_hits
Glur_chr1.g017540.1	Glur_chr1	13304988	13305296	+	102	non	No_hits	#	#	#	#	#	#	#	#	#	#	#	#	#	#	#	#	#	#	#	0	Glyur004467s00044658.1 gene=Glyur004467s00044658	208	6e-51	83	201.942	82.5243	83.4951	No_hits	#	#	#	#	#	#	No_hits	#	#	#	#	#	#	No_hits
Glur_chr1.g017550.1	Glur_chr1	13305345	13305596	+	83	non	No_hits	#	#	#	#	#	#	#	#	#	#	#	#	#	#	#	#	#	#	#	0	Glyur004467s00044658.1 gene=Glyur004467s00044658	208	5e-35	78	247.619	76.1905	78.5714	No_hits	#	#	#	#	#	#	No_hits	#	#	#	#	#	#	No_hits
Glur_chr1.g017560.1	Glur_chr1	13305828	13306316	+	162	non	No_hits	#	#	#	#	#	#	#	#	#	#	#	#	#	#	#	#	#	#	#	0	Glyur004467s00044658.1 gene=Glyur004467s00044658	208	8e-81	80	127.607	79.1411	80.3681	No_hits	#	#	#	#	#	#	No_hits	#	#	#	#	#	#	No_hits
Glur_chr1.g017570.1	Glur_chr1	13306470	13307027	-	153	non	No_hits	#	#	#	#	#	#	#	#	#	#	#	#	#	#	#	#	#	#	#	0	Glyur002489s00036342.1 gene=Glyur002489s00036342	169	2e-16	54	109.74	28.5714	33.7662	No_hits	#	#	#	#	#	#	No_hits	#	#	#	#	#	#	No_hits
Glur_chr1.g017580.1	Glur_chr1	13307201	13307452	+	83	non	No_hits	#	#	#	#	#	#	#	#	#	#	#	#	#	#	#	#	#	#	#	0	Glyur004467s00044658.1 gene=Glyur004467s00044658	208	7e-41	87	247.619	84.5238	85.7143	No_hits	#	#	#	#	#	#	No_hits	#	#	#	#	#	#	No_hits
Glur_chr1.g017590.1	Glur_chr1	13307504	13307812	+	102	non	No_hits	#	#	#	#	#	#	#	#	#	#	#	#	#	#	#	#	#	#	#	0	Glyur004467s00044658.1 gene=Glyur004467s00044658	208	6e-51	83	201.942	82.5243	83.4951	No_hits	#	#	#	#	#	#	No_hits	#	#	#	#	#	#	No_hits
Glur_chr1.g017600.1	Glur_chr1	13307861	13308112	+	83	non	No_hits	#	#	#	#	#	#	#	#	#	#	#	#	#	#	#	#	#	#	#	0	Glyur004467s00044658.1 gene=Glyur004467s00044658	208	5e-35	78	247.619	76.1905	78.5714	No_hits	#	#	#	#	#	#	No_hits	#	#	#	#	#	#	No_hits
Glur_chr1.g017610.1	Glur_chr1	13308344	13308832	+	162	non	No_hits	#	#	#	#	#	#	#	#	#	#	#	#	#	#	#	#	#	#	#	0	Glyur004467s00044658.1 gene=Glyur004467s00044658	208	8e-81	80	127.607	79.1411	80.3681	No_hits	#	#	#	#	#	#	No_hits	#	#	#	#	#	#	No_hits
Glur_chr1.g017620.1	Glur_chr1	13308881	13309126	+	81	non	No_hits	#	#	#	#	#	#	#	#	#	#	#	#	#	#	#	#	#	#	#	0	Glyur003859s00046305.1 gene=Glyur003859s00046305	223	1e-30	73	271.951	70.7317	75.6098	No_hits	#	#	#	#	#	#	No_hits	#	#	#	#	#	#	No_hits
Glur_chr1.g017630.1	Glur_chr1	13309180	13309431	+	83	non	No_hits	#	#	#	#	#	#	#	#	#	#	#	#	#	#	#	#	#	#	#	0	Glyur004467s00044658.1 gene=Glyur004467s00044658	208	5e-43	88	247.619	85.7143	86.9048	No_hits	#	#	#	#	#	#	No_hits	#	#	#	#	#	#	No_hits
Glur_chr1.g017640.1	Glur_chr1	13309658	13309969	+	103	non	No_hits	#	#	#	#	#	#	#	#	#	#	#	#	#	#	#	#	#	#	#	0	Glyur004467s00044658.1 gene=Glyur004467s00044658	208	3e-52	85	200	83.6538	85.5769	No_hits	#	#	#	#	#	#	No_hits	#	#	#	#	#	#	No_hits
Glur_chr1.g017650.1	Glur_chr1	13310256	13310507	+	83	non	No_hits	#	#	#	#	#	#	#	#	#	#	#	#	#	#	#	#	#	#	#	0	Glyur004467s00044658.1 gene=Glyur004467s00044658	208	1e-39	85	247.619	83.3333	85.7143	No_hits	#	#	#	#	#	#	No_hits	#	#	#	#	#	#	No_hits
Glur_chr1.g017660.1	Glur_chr1	13310559	13310867	+	102	non	No_hits	#	#	#	#	#	#	#	#	#	#	#	#	#	#	#	#	#	#	#	0	Glyur004467s00044658.1 gene=Glyur004467s00044658	208	2e-50	82	201.942	81.5534	83.4951	No_hits	#	#	#	#	#	#	No_hits	#	#	#	#	#	#	No_hits
Glur_chr1.g017670.1	Glur_chr1	13310919	13311347	+	142	non	No_hits	#	#	#	#	#	#	#	#	#	#	#	#	#	#	#	#	#	#	#	0	Glyur004467s00044658.1 gene=Glyur004467s00044658	208	2e-76	85	145.455	84.6154	86.014	No_hits	#	#	#	#	#	#	No_hits	#	#	#	#	#	#	No_hits
Glur_chr1.g017680.1	Glur_chr1	13311639	13311983	+	114	non	No_hits	#	#	#	#	#	#	#	#	#	#	#	#	#	#	#	#	#	#	#	0	Glyur001918s00044409.1 gene=Glyur001918s00044409	421	3e-48	69	366.087	78.2609	81.7391	No_hits	#	#	#	#	#	#	No_hits	#	#	#	#	#	#	No_hits
Glur_chr1.g017690.1	Glur_chr1	13311997	13312245	+	82	non	No_hits	#	#	#	#	#	#	#	#	#	#	#	#	#	#	#	#	#	#	#	0	Glyur004467s00044658.1 gene=Glyur004467s00044658	208	3e-40	85	250.602	84.3373	86.747	No_hits	#	#	#	#	#	#	No_hits	#	#	#	#	#	#	No_hits
Glur_chr1.g017700.1	Glur_chr1	13312297	13312605	+	102	non	No_hits	#	#	#	#	#	#	#	#	#	#	#	#	#	#	#	#	#	#	#	0	Glyur004467s00044658.1 gene=Glyur004467s00044658	208	6e-51	83	201.942	82.5243	83.4951	No_hits	#	#	#	#	#	#	No_hits	#	#	#	#	#	#	No_hits
Glur_chr1.g017710.1	Glur_chr1	13312654	13312905	+	83	non	No_hits	#	#	#	#	#	#	#	#	#	#	#	#	#	#	#	#	#	#	#	0	Glyur004467s00044658.1 gene=Glyur004467s00044658	208	5e-35	78	247.619	76.1905	78.5714	No_hits	#	#	#	#	#	#	No_hits	#	#	#	#	#	#	No_hits
Glur_chr1.g017720.1	Glur_chr1	13313137	13313565	+	142	non	No_hits	#	#	#	#	#	#	#	#	#	#	#	#	#	#	#	#	#	#	#	0	Glyur004467s00044658.1 gene=Glyur004467s00044658	208	5e-71	80	145.455	79.7203	81.8182	No_hits	#	#	#	#	#	#	No_hits	#	#	#	#	#	#	No_hits
Glur_chr1.g017730.1	Glur_chr1	13313617	13313868	+	83	non	No_hits	#	#	#	#	#	#	#	#	#	#	#	#	#	#	#	#	#	#	#	0	Glyur004467s00044658.1 gene=Glyur004467s00044658	208	5e-41	84	247.619	83.3333	84.5238	No_hits	#	#	#	#	#	#	No_hits	#	#	#	#	#	#	No_hits
Glur_chr1.g017740.1	Glur_chr1	13314337	13314681	+	114	non	No_hits	#	#	#	#	#	#	#	#	#	#	#	#	#	#	#	#	#	#	#	0	Glyur001918s00044409.1 gene=Glyur001918s00044409	421	3e-48	69	366.087	78.2609	81.7391	No_hits	#	#	#	#	#	#	No_hits	#	#	#	#	#	#	No_hits
Glur_chr1.g017750.1	Glur_chr1	13314695	13314943	+	82	non	No_hits	#	#	#	#	#	#	#	#	#	#	#	#	#	#	#	#	#	#	#	0	Glyur004467s00044658.1 gene=Glyur004467s00044658	208	5e-41	87	250.602	85.5422	86.747	No_hits	#	#	#	#	#	#	No_hits	#	#	#	#	#	#	No_hits
Glur_chr1.g017760.1	Glur_chr1	13314995	13315303	+	102	non	No_hits	#	#	#	#	#	#	#	#	#	#	#	#	#	#	#	#	#	#	#	0	Glyur004467s00044658.1 gene=Glyur004467s00044658	208	6e-50	82	201.942	81.5534	82.5243	No_hits	#	#	#	#	#	#	No_hits	#	#	#	#	#	#	No_hits
Glur_chr1.g017770.1	Glur_chr1	13315352	13315603	+	83	non	No_hits	#	#	#	#	#	#	#	#	#	#	#	#	#	#	#	#	#	#	#	0	Glyur004467s00044658.1 gene=Glyur004467s00044658	208	5e-35	78	247.619	76.1905	78.5714	No_hits	#	#	#	#	#	#	No_hits	#	#	#	#	#	#	No_hits
Glur_chr1.g017780.1	Glur_chr1	13315835	13316323	+	162	non	No_hits	#	#	#	#	#	#	#	#	#	#	#	#	#	#	#	#	#	#	#	0	Glyur004467s00044658.1 gene=Glyur004467s00044658	208	1e-80	79	127.607	78.5276	80.3681	No_hits	#	#	#	#	#	#	No_hits	#	#	#	#	#	#	No_hits
Glur_chr1.g017790.1	Glur_chr1	13316375	13316803	+	142	non	No_hits	#	#	#	#	#	#	#	#	#	#	#	#	#	#	#	#	#	#	#	0	Glyur004467s00044658.1 gene=Glyur004467s00044658	208	7e-77	86	145.455	85.3147	86.014	No_hits	#	#	#	#	#	#	No_hits	#	#	#	#	#	#	No_hits
Glur_chr1.g017800.1	Glur_chr1	13316855	13317283	+	142	non	No_hits	#	#	#	#	#	#	#	#	#	#	#	#	#	#	#	#	#	#	#	0	Glyur004467s00044658.1 gene=Glyur004467s00044658	208	2e-75	85	145.455	84.6154	86.014	No_hits	#	#	#	#	#	#	No_hits	#	#	#	#	#	#	No_hits
Glur_chr1.g017810.1	Glur_chr1	13317335	13317643	+	102	non	No_hits	#	#	#	#	#	#	#	#	#	#	#	#	#	#	#	#	#	#	#	0	Glyur004467s00044658.1 gene=Glyur004467s00044658	208	6e-50	82	201.942	81.5534	82.5243	No_hits	#	#	#	#	#	#	No_hits	#	#	#	#	#	#	No_hits
Glur_chr1.g017820.1	Glur_chr1	13317692	13317943	+	83	non	No_hits	#	#	#	#	#	#	#	#	#	#	#	#	#	#	#	#	#	#	#	0	Glyur004467s00044658.1 gene=Glyur004467s00044658	208	5e-35	78	247.619	76.1905	78.5714	No_hits	#	#	#	#	#	#	No_hits	#	#	#	#	#	#	No_hits
Glur_chr1.g017830.1	Glur_chr1	13318175	13318663	+	162	non	No_hits	#	#	#	#	#	#	#	#	#	#	#	#	#	#	#	#	#	#	#	0	Glyur004467s00044658.1 gene=Glyur004467s00044658	208	1e-80	79	127.607	78.5276	80.3681	No_hits	#	#	#	#	#	#	No_hits	#	#	#	#	#	#	No_hits
Glur_chr1.g017840.1	Glur_chr1	13318715	13319143	+	142	non	No_hits	#	#	#	#	#	#	#	#	#	#	#	#	#	#	#	#	#	#	#	0	Glyur004467s00044658.1 gene=Glyur004467s00044658	208	7e-77	86	145.455	85.3147	86.014	No_hits	#	#	#	#	#	#	No_hits	#	#	#	#	#	#	No_hits
Glur_chr1.g017850.1	Glur_chr1	13319435	13319743	+	102	non	No_hits	#	#	#	#	#	#	#	#	#	#	#	#	#	#	#	#	#	#	#	0	Glyur004467s00044658.1 gene=Glyur004467s00044658	208	1e-47	80	201.942	79.6117	80.5825	No_hits	#	#	#	#	#	#	No_hits	#	#	#	#	#	#	No_hits
Glur_chr1.g017860.1	Glur_chr1	13319792	13320043	+	83	non	No_hits	#	#	#	#	#	#	#	#	#	#	#	#	#	#	#	#	#	#	#	0	Glyur004467s00044658.1 gene=Glyur004467s00044658	208	5e-35	78	247.619	76.1905	78.5714	No_hits	#	#	#	#	#	#	No_hits	#	#	#	#	#	#	No_hits
Glur_chr1.g017870.1	Glur_chr1	13320275	13320763	+	162	non	No_hits	#	#	#	#	#	#	#	#	#	#	#	#	#	#	#	#	#	#	#	0	Glyur004467s00044658.1 gene=Glyur004467s00044658	208	3e-79	78	127.607	77.9141	79.7546	No_hits	#	#	#	#	#	#	No_hits	#	#	#	#	#	#	No_hits
Glur_chr1.g017880.1	Glur_chr1	13320815	13321243	+	142	non	No_hits	#	#	#	#	#	#	#	#	#	#	#	#	#	#	#	#	#	#	#	0	Glyur004467s00044658.1 gene=Glyur004467s00044658	208	7e-77	86	145.455	85.3147	86.014	No_hits	#	#	#	#	#	#	No_hits	#	#	#	#	#	#	No_hits
Glur_chr1.g017890.1	Glur_chr1	13321535	13321879	+	114	non	No_hits	#	#	#	#	#	#	#	#	#	#	#	#	#	#	#	#	#	#	#	0	Glyur001918s00044409.1 gene=Glyur001918s00044409	421	3e-48	69	366.087	78.2609	81.7391	No_hits	#	#	#	#	#	#	No_hits	#	#	#	#	#	#	No_hits
Glur_chr1.g017900.1	Glur_chr1	13321893	13322141	+	82	non	No_hits	#	#	#	#	#	#	#	#	#	#	#	#	#	#	#	#	#	#	#	0	Glyur004467s00044658.1 gene=Glyur004467s00044658	208	5e-41	87	250.602	85.5422	86.747	No_hits	#	#	#	#	#	#	No_hits	#	#	#	#	#	#	No_hits
Glur_chr1.g017910.1	Glur_chr1	13322193	13322501	+	102	non	No_hits	#	#	#	#	#	#	#	#	#	#	#	#	#	#	#	#	#	#	#	0	Glyur004467s00044658.1 gene=Glyur004467s00044658	208	2e-50	82	201.942	81.5534	83.4951	No_hits	#	#	#	#	#	#	No_hits	#	#	#	#	#	#	No_hits
Glur_chr1.g017920.1	Glur_chr1	13322853	13323341	+	162	non	No_hits	#	#	#	#	#	#	#	#	#	#	#	#	#	#	#	#	#	#	#	0	Glyur004467s00044658.1 gene=Glyur004467s00044658	208	1e-78	78	127.607	77.3006	79.1411	No_hits	#	#	#	#	#	#	No_hits	#	#	#	#	#	#	No_hits
Glur_chr1.g017930.1	Glur_chr1	13323632	13323946	+	104	non	No_hits	#	#	#	#	#	#	#	#	#	#	#	#	#	#	#	#	#	#	#	0	Glyur004512s00043753.1 gene=Glyur004512s00043753	446	1e-34	64	424.762	60	66.6667	No_hits	#	#	#	#	#	#	No_hits	#	#	#	#	#	#	No_hits
Glur_chr1.g017940.1	Glur_chr1	13323990	13324358	+	122	non	No_hits	#	#	#	#	#	#	#	#	#	#	#	#	#	#	#	#	#	#	#	0	Glyur004467s00044658.1 gene=Glyur004467s00044658	208	8e-66	86	169.106	85.3659	86.1789	No_hits	#	#	#	#	#	#	No_hits	#	#	#	#	#	#	No_hits
Glur_chr1.g017950.1	Glur_chr1	13324645	13324896	+	83	non	No_hits	#	#	#	#	#	#	#	#	#	#	#	#	#	#	#	#	#	#	#	0	Glyur004467s00044658.1 gene=Glyur004467s00044658	208	1e-39	85	247.619	83.3333	85.7143	No_hits	#	#	#	#	#	#	No_hits	#	#	#	#	#	#	No_hits
Glur_chr1.g017960.1	Glur_chr1	13324937	13325248	+	103	non	No_hits	#	#	#	#	#	#	#	#	#	#	#	#	#	#	#	#	#	#	#	0	Glyur004467s00044658.1 gene=Glyur004467s00044658	208	2e-51	83	200	81.7308	83.6538	No_hits	#	#	#	#	#	#	No_hits	#	#	#	#	#	#	No_hits
Glur_chr1.g017970.1	Glur_chr1	13325300	13325608	+	102	non	No_hits	#	#	#	#	#	#	#	#	#	#	#	#	#	#	#	#	#	#	#	0	Glyur004467s00044658.1 gene=Glyur004467s00044658	208	2e-50	83	201.942	82.5243	83.4951	No_hits	#	#	#	#	#	#	No_hits	#	#	#	#	#	#	No_hits
Glur_chr1.g017980.1	Glur_chr1	13326020	13326508	+	162	non	No_hits	#	#	#	#	#	#	#	#	#	#	#	#	#	#	#	#	#	#	#	0	Glyur004467s00044658.1 gene=Glyur004467s00044658	208	1e-78	78	127.607	77.3006	79.1411	No_hits	#	#	#	#	#	#	No_hits	#	#	#	#	#	#	No_hits
Glur_chr1.g017990.1	Glur_chr1	13326557	13326859	+	100	non	No_hits	#	#	#	#	#	#	#	#	#	#	#	#	#	#	#	#	#	#	#	0	Glyur003859s00046305.1 gene=Glyur003859s00046305	223	2e-30	71	220.792	58.4158	63.3663	No_hits	#	#	#	#	#	#	No_hits	#	#	#	#	#	#	No_hits
Glur_chr1.g018000.1	Glur_chr1	13327093	13327698	+	201	non	No_hits	#	#	#	#	#	#	#	#	#	#	#	#	#	#	#	#	#	#	#	0	Glyur004512s00043753.1 gene=Glyur004512s00043753	446	4e-47	55	220.792	47.5248	52.9703	No_hits	#	#	#	#	#	#	No_hits	#	#	#	#	#	#	No_hits
Glur_chr1.g018010.1	Glur_chr1	13328058	13328546	+	162	non	No_hits	#	#	#	#	#	#	#	#	#	#	#	#	#	#	#	#	#	#	#	0	Glyur004467s00044658.1 gene=Glyur004467s00044658	208	9e-80	79	127.607	78.5276	80.3681	No_hits	#	#	#	#	#	#	No_hits	#	#	#	#	#	#	No_hits
Glur_chr1.g018020.1	Glur_chr1	13328595	13328942	+	115	non	No_hits	#	#	#	#	#	#	#	#	#	#	#	#	#	#	#	#	#	#	#	0	Glyur001918s00044409.1 gene=Glyur001918s00044409	421	3e-48	70	362.931	78.4483	82.7586	No_hits	#	#	#	#	#	#	No_hits	#	#	#	#	#	#	No_hits
Glur_chr1.g018030.1	Glur_chr1	13328956	13329204	+	82	non	No_hits	#	#	#	#	#	#	#	#	#	#	#	#	#	#	#	#	#	#	#	0	Glyur001918s00044409.1 gene=Glyur001918s00044409	421	6e-38	88	507.229	86.747	87.9518	No_hits	#	#	#	#	#	#	No_hits	#	#	#	#	#	#	No_hits
Glur_chr1.g018040.1	Glur_chr1	13329616	13330104	+	162	non	No_hits	#	#	#	#	#	#	#	#	#	#	#	#	#	#	#	#	#	#	#	0	Glyur004467s00044658.1 gene=Glyur004467s00044658	208	1e-81	80	127.607	79.7546	80.9816	No_hits	#	#	#	#	#	#	No_hits	#	#	#	#	#	#	No_hits
Glur_chr1.g018050.1	Glur_chr1	13330153	13330500	+	115	non	No_hits	#	#	#	#	#	#	#	#	#	#	#	#	#	#	#	#	#	#	#	0	Glyur001918s00044409.1 gene=Glyur001918s00044409	421	3e-48	70	362.931	78.4483	82.7586	No_hits	#	#	#	#	#	#	No_hits	#	#	#	#	#	#	No_hits
Glur_chr1.g018060.1	Glur_chr1	13330514	13330762	+	82	non	No_hits	#	#	#	#	#	#	#	#	#	#	#	#	#	#	#	#	#	#	#	0	Glyur004467s00044658.1 gene=Glyur004467s00044658	208	3e-39	84	250.602	83.1325	85.5422	No_hits	#	#	#	#	#	#	No_hits	#	#	#	#	#	#	No_hits
Glur_chr1.g018070.1	Glur_chr1	13331174	13331662	+	162	non	No_hits	#	#	#	#	#	#	#	#	#	#	#	#	#	#	#	#	#	#	#	0	Glyur004467s00044658.1 gene=Glyur004467s00044658	208	3e-76	77	127.607	76.0736	78.5276	No_hits	#	#	#	#	#	#	No_hits	#	#	#	#	#	#	No_hits
Glur_chr1.g018080.1	Glur_chr1	13331711	13332013	+	100	non	No_hits	#	#	#	#	#	#	#	#	#	#	#	#	#	#	#	#	#	#	#	0	Glyur003859s00046305.1 gene=Glyur003859s00046305	223	2e-30	71	220.792	58.4158	63.3663	No_hits	#	#	#	#	#	#	No_hits	#	#	#	#	#	#	No_hits
Glur_chr1.g018090.1	Glur_chr1	13332193	13332681	+	162	non	No_hits	#	#	#	#	#	#	#	#	#	#	#	#	#	#	#	#	#	#	#	0	Glyur004467s00044658.1 gene=Glyur004467s00044658	208	6e-81	80	127.607	79.1411	80.3681	No_hits	#	#	#	#	#	#	No_hits	#	#	#	#	#	#	No_hits
Glur_chr1.g018100.1	Glur_chr1	13332730	13333077	+	115	non	No_hits	#	#	#	#	#	#	#	#	#	#	#	#	#	#	#	#	#	#	#	0	Glyur001918s00044409.1 gene=Glyur001918s00044409	421	3e-48	70	362.931	78.4483	82.7586	No_hits	#	#	#	#	#	#	No_hits	#	#	#	#	#	#	No_hits
Glur_chr1.g018110.1	Glur_chr1	13333331	13333639	+	102	non	No_hits	#	#	#	#	#	#	#	#	#	#	#	#	#	#	#	#	#	#	#	0	Glyur004467s00044658.1 gene=Glyur004467s00044658	208	2e-51	83	201.942	82.5243	84.466	No_hits	#	#	#	#	#	#	No_hits	#	#	#	#	#	#	No_hits
Glur_chr1.g018120.1	Glur_chr1	13333691	13334239	+	182	non	No_hits	#	#	#	#	#	#	#	#	#	#	#	#	#	#	#	#	#	#	#	0	Glyur004467s00044658.1 gene=Glyur004467s00044658	208	3e-86	80	113.661	74.3169	75.4098	No_hits	#	#	#	#	#	#	No_hits	#	#	#	#	#	#	No_hits
Glur_chr1.g018130.1	Glur_chr1	13334288	13334635	+	115	non	No_hits	#	#	#	#	#	#	#	#	#	#	#	#	#	#	#	#	#	#	#	0	Glyur001918s00044409.1 gene=Glyur001918s00044409	421	5e-47	69	362.931	77.5862	81.8966	No_hits	#	#	#	#	#	#	No_hits	#	#	#	#	#	#	No_hits
Glur_chr1.g018140.1	Glur_chr1	13334889	13335197	+	102	non	No_hits	#	#	#	#	#	#	#	#	#	#	#	#	#	#	#	#	#	#	#	0	Glyur004467s00044658.1 gene=Glyur004467s00044658	208	5e-51	82	201.942	81.5534	84.466	No_hits	#	#	#	#	#	#	No_hits	#	#	#	#	#	#	No_hits
Glur_chr1.g018150.1	Glur_chr1	13335249	13335497	+	82	non	No_hits	#	#	#	#	#	#	#	#	#	#	#	#	#	#	#	#	#	#	#	0	Glyur004467s00044658.1 gene=Glyur004467s00044658	208	8e-42	88	250.602	86.747	87.9518	No_hits	#	#	#	#	#	#	No_hits	#	#	#	#	#	#	No_hits
Glur_chr1.g018160.1	Glur_chr1	13335546	13336337	+	193	non	No_hits	#	#	#	#	#	#	#	#	#	#	#	#	#	#	#	#	#	#	#	0	Glyur004467s00044658.1 gene=Glyur004467s00044658	208	2e-89	80	107.216	73.1959	74.7423	No_hits	#	#	#	#	#	#	No_hits	#	#	#	#	#	#	No_hits
Glur_chr1.g018170.1	Glur_chr1	13336386	13336874	+	162	non	No_hits	#	#	#	#	#	#	#	#	#	#	#	#	#	#	#	#	#	#	#	0	Glyur004467s00044658.1 gene=Glyur004467s00044658	208	1e-78	78	127.607	77.3006	78.5276	No_hits	#	#	#	#	#	#	No_hits	#	#	#	#	#	#	No_hits
Glur_chr1.g018180.1	Glur_chr1	13336923	13337270	+	115	non	No_hits	#	#	#	#	#	#	#	#	#	#	#	#	#	#	#	#	#	#	#	0	Glyur001918s00044409.1 gene=Glyur001918s00044409	421	3e-48	70	362.931	78.4483	82.7586	No_hits	#	#	#	#	#	#	No_hits	#	#	#	#	#	#	No_hits
Glur_chr1.g018190.1	Glur_chr1	13337330	13337644	+	104	non	No_hits	#	#	#	#	#	#	#	#	#	#	#	#	#	#	#	#	#	#	#	0	Glyur004512s00043753.1 gene=Glyur004512s00043753	446	1e-27	62	424.762	55.2381	61.9048	No_hits	#	#	#	#	#	#	No_hits	#	#	#	#	#	#	No_hits
Glur_chr1.g018200.1	Glur_chr1	13337884	13338432	+	182	non	No_hits	#	#	#	#	#	#	#	#	#	#	#	#	#	#	#	#	#	#	#	0	Glyur004467s00044658.1 gene=Glyur004467s00044658	208	2e-85	80	113.661	73.7705	75.4098	No_hits	#	#	#	#	#	#	No_hits	#	#	#	#	#	#	No_hits
Glur_chr1.g018210.1	Glur_chr1	13338481	13338828	+	115	non	No_hits	#	#	#	#	#	#	#	#	#	#	#	#	#	#	#	#	#	#	#	0	Glyur001918s00044409.1 gene=Glyur001918s00044409	421	4e-48	70	362.931	78.4483	81.8966	No_hits	#	#	#	#	#	#	No_hits	#	#	#	#	#	#	No_hits
Glur_chr1.g018220.1	Glur_chr1	13338888	13339202	+	104	non	No_hits	#	#	#	#	#	#	#	#	#	#	#	#	#	#	#	#	#	#	#	0	Glyur004512s00043753.1 gene=Glyur004512s00043753	446	1e-27	62	424.762	55.2381	61.9048	No_hits	#	#	#	#	#	#	No_hits	#	#	#	#	#	#	No_hits
Glur_chr1.g018230.1	Glur_chr1	13339442	13339990	+	182	non	No_hits	#	#	#	#	#	#	#	#	#	#	#	#	#	#	#	#	#	#	#	0	Glyur004467s00044658.1 gene=Glyur004467s00044658	208	1e-85	80	113.661	73.7705	75.4098	No_hits	#	#	#	#	#	#	No_hits	#	#	#	#	#	#	No_hits
Glur_chr1.g018240.1	Glur_chr1	13340042	13340386	+	114	non	No_hits	#	#	#	#	#	#	#	#	#	#	#	#	#	#	#	#	#	#	#	0	Glyur001918s00044409.1 gene=Glyur001918s00044409	421	3e-48	70	366.087	79.1304	83.4783	No_hits	#	#	#	#	#	#	No_hits	#	#	#	#	#	#	No_hits
Glur_chr1.g018250.1	Glur_chr1	13340446	13340760	+	104	non	No_hits	#	#	#	#	#	#	#	#	#	#	#	#	#	#	#	#	#	#	#	0	Glyur004512s00043753.1 gene=Glyur004512s00043753	446	3e-26	61	424.762	54.2857	60.9524	No_hits	#	#	#	#	#	#	No_hits	#	#	#	#	#	#	No_hits
Glur_chr1.g018260.1	Glur_chr1	13341000	13341548	+	182	non	No_hits	#	#	#	#	#	#	#	#	#	#	#	#	#	#	#	#	#	#	#	0	Glyur004467s00044658.1 gene=Glyur004467s00044658	208	1e-85	80	113.661	73.7705	75.9563	No_hits	#	#	#	#	#	#	No_hits	#	#	#	#	#	#	No_hits
Glur_chr1.g018270.1	Glur_chr1	13341597	13342206	+	172	non	No_hits	#	#	#	#	#	#	#	#	#	#	#	#	#	#	#	#	#	#	#	0	Glyur004467s00044658.1 gene=Glyur004467s00044658	208	1e-81	78	120.231	75.7225	79.1908	No_hits	#	#	#	#	#	#	No_hits	#	#	#	#	#	#	No_hits
Glur_chr1.g018280.1	Glur_chr1	13342258	13342626	+	122	non	No_hits	#	#	#	#	#	#	#	#	#	#	#	#	#	#	#	#	#	#	#	0	Glyur004467s00044658.1 gene=Glyur004467s00044658	208	2e-60	80	169.106	79.6748	82.9268	No_hits	#	#	#	#	#	#	No_hits	#	#	#	#	#	#	No_hits
Glur_chr1.g018290.1	Glur_chr1	13342678	13342986	+	102	non	No_hits	#	#	#	#	#	#	#	#	#	#	#	#	#	#	#	#	#	#	#	0	Glyur004467s00044658.1 gene=Glyur004467s00044658	208	5e-52	84	201.942	83.4951	84.466	No_hits	#	#	#	#	#	#	No_hits	#	#	#	#	#	#	No_hits
Glur_chr1.g018300.1	Glur_chr1	13343038	13343526	+	162	non	No_hits	#	#	#	#	#	#	#	#	#	#	#	#	#	#	#	#	#	#	#	0	Glyur004467s00044658.1 gene=Glyur004467s00044658	208	8e-82	80	127.607	79.7546	82.2086	No_hits	#	#	#	#	#	#	No_hits	#	#	#	#	#	#	No_hits
Glur_chr1.g018310.1	Glur_chr1	13343813	13344064	+	83	non	No_hits	#	#	#	#	#	#	#	#	#	#	#	#	#	#	#	#	#	#	#	0	Glyur001918s00044409.1 gene=Glyur001918s00044409	421	5e-36	84	501.19	82.1429	83.3333	No_hits	#	#	#	#	#	#	No_hits	#	#	#	#	#	#	No_hits
Glur_chr1.g018320.1	Glur_chr1	13344116	13344424	+	102	non	No_hits	#	#	#	#	#	#	#	#	#	#	#	#	#	#	#	#	#	#	#	0	Glyur004467s00044658.1 gene=Glyur004467s00044658	208	1e-51	83	201.942	82.5243	85.4369	No_hits	#	#	#	#	#	#	No_hits	#	#	#	#	#	#	No_hits
Glur_chr1.g018330.1	Glur_chr1	13344476	13344784	+	102	non	No_hits	#	#	#	#	#	#	#	#	#	#	#	#	#	#	#	#	#	#	#	0	Glyur004467s00044658.1 gene=Glyur004467s00044658	208	2e-49	82	201.942	81.5534	82.5243	No_hits	#	#	#	#	#	#	No_hits	#	#	#	#	#	#	No_hits
Glur_chr1.g018340.1	Glur_chr1	13344833	13345084	+	83	non	No_hits	#	#	#	#	#	#	#	#	#	#	#	#	#	#	#	#	#	#	#	0	Glyur004467s00044658.1 gene=Glyur004467s00044658	208	3e-34	78	247.619	76.1905	78.5714	No_hits	#	#	#	#	#	#	No_hits	#	#	#	#	#	#	No_hits
Glur_chr1.g018350.1	Glur_chr1	13345380	13345631	+	83	non	No_hits	#	#	#	#	#	#	#	#	#	#	#	#	#	#	#	#	#	#	#	0	Glyur004467s00044658.1 gene=Glyur004467s00044658	208	4e-39	84	247.619	82.1429	84.5238	No_hits	#	#	#	#	#	#	No_hits	#	#	#	#	#	#	No_hits
Glur_chr1.g018360.1	Glur_chr1	13345683	13345991	+	102	non	No_hits	#	#	#	#	#	#	#	#	#	#	#	#	#	#	#	#	#	#	#	0	Glyur004467s00044658.1 gene=Glyur004467s00044658	208	1e-51	83	201.942	82.5243	85.4369	No_hits	#	#	#	#	#	#	No_hits	#	#	#	#	#	#	No_hits
Glur_chr1.g018370.1	Glur_chr1	13346043	13346291	+	82	non	No_hits	#	#	#	#	#	#	#	#	#	#	#	#	#	#	#	#	#	#	#	0	Glyur004467s00044658.1 gene=Glyur004467s00044658	208	1e-40	85	250.602	84.3373	85.5422	No_hits	#	#	#	#	#	#	No_hits	#	#	#	#	#	#	No_hits
Glur_chr1.g018380.1	Glur_chr1	13346340	13346591	+	83	non	No_hits	#	#	#	#	#	#	#	#	#	#	#	#	#	#	#	#	#	#	#	0	Glyur004467s00044658.1 gene=Glyur004467s00044658	208	3e-35	79	247.619	77.381	79.7619	No_hits	#	#	#	#	#	#	No_hits	#	#	#	#	#	#	No_hits
Glur_chr1.g018390.1	Glur_chr1	13346643	13347251	+	202	non	No_hits	#	#	#	#	#	#	#	#	#	#	#	#	#	#	#	#	#	#	#	0	Glyur001918s00044409.1 gene=Glyur001918s00044409	421	2e-90	77	207.389	75.8621	79.803	No_hits	#	#	#	#	#	#	No_hits	#	#	#	#	#	#	No_hits
Glur_chr1.g018400.1	Glur_chr1	13347303	13347551	+	82	non	No_hits	#	#	#	#	#	#	#	#	#	#	#	#	#	#	#	#	#	#	#	0	Glyur004467s00044658.1 gene=Glyur004467s00044658	208	1e-40	85	250.602	84.3373	84.3373	No_hits	#	#	#	#	#	#	No_hits	#	#	#	#	#	#	No_hits
Glur_chr1.g018410.1	Glur_chr1	13347600	13347851	+	83	non	No_hits	#	#	#	#	#	#	#	#	#	#	#	#	#	#	#	#	#	#	#	0	Glyur004467s00044658.1 gene=Glyur004467s00044658	208	3e-35	79	247.619	77.381	79.7619	No_hits	#	#	#	#	#	#	No_hits	#	#	#	#	#	#	No_hits
Glur_chr1.g018420.1	Glur_chr1	13348017	13348391	+	124	non	No_hits	#	#	#	#	#	#	#	#	#	#	#	#	#	#	#	#	#	#	#	0	Glyur004467s00044658.1 gene=Glyur004467s00044658	208	1e-61	81	166.4	80	80.8	No_hits	#	#	#	#	#	#	No_hits	#	#	#	#	#	#	No_hits
Glur_chr1.g018430.1	Glur_chr1	13348440	13348847	+	135	non	No_hits	#	#	#	#	#	#	#	#	#	#	#	#	#	#	#	#	#	#	#	0	Glyur001918s00044409.1 gene=Glyur001918s00044409	421	7e-61	80	309.559	79.4118	81.6176	No_hits	#	#	#	#	#	#	No_hits	#	#	#	#	#	#	No_hits
Glur_chr1.g018440.1	Glur_chr1	13348861	13349109	+	82	non	No_hits	#	#	#	#	#	#	#	#	#	#	#	#	#	#	#	#	#	#	#	0	Glyur004467s00044658.1 gene=Glyur004467s00044658	208	1e-39	84	250.602	83.1325	84.3373	No_hits	#	#	#	#	#	#	No_hits	#	#	#	#	#	#	No_hits
Glur_chr1.g018450.1	Glur_chr1	13349161	13349709	+	148	non	No_hits	#	#	#	#	#	#	#	#	#	#	#	#	#	#	#	#	#	#	#	0	Glyur004467s00044658.1 gene=Glyur004467s00044658	208	4e-74	77	139.597	83.2215	85.2349	No_hits	#	#	#	#	#	#	No_hits	#	#	#	#	#	#	No_hits
Glur_chr1.g018460.1	Glur_chr1	13350041	13350289	+	82	non	No_hits	#	#	#	#	#	#	#	#	#	#	#	#	#	#	#	#	#	#	#	0	Glyur004467s00044658.1 gene=Glyur004467s00044658	208	3e-36	80	250.602	79.5181	80.7229	No_hits	#	#	#	#	#	#	No_hits	#	#	#	#	#	#	No_hits
Glur_chr1.g018470.1	Glur_chr1	13350578	13350925	+	115	non	No_hits	#	#	#	#	#	#	#	#	#	#	#	#	#	#	#	#	#	#	#	0	Glyur001918s00044409.1 gene=Glyur001918s00044409	421	7e-46	68	362.931	76.7241	81.0345	No_hits	#	#	#	#	#	#	No_hits	#	#	#	#	#	#	No_hits
Glur_chr1.g018480.1	Glur_chr1	13351177	13351665	+	162	non	No_hits	#	#	#	#	#	#	#	#	#	#	#	#	#	#	#	#	#	#	#	0	Glyur004467s00044658.1 gene=Glyur004467s00044658	208	1e-83	81	127.607	80.9816	83.4356	No_hits	#	#	#	#	#	#	No_hits	#	#	#	#	#	#	No_hits
Glur_chr1.g018490.1	Glur_chr1	13351714	13352025	+	103	non	No_hits	#	#	#	#	#	#	#	#	#	#	#	#	#	#	#	#	#	#	#	0	Glyur004467s00044658.1 gene=Glyur004467s00044658	208	5e-49	81	200	79.8077	81.7308	No_hits	#	#	#	#	#	#	No_hits	#	#	#	#	#	#	No_hits
Glur_chr1.g018500.1	Glur_chr1	13352375	13352599	+	74	non	No_hits	#	#	#	#	#	#	#	#	#	#	#	#	#	#	#	#	#	#	#	0	Glyur004467s00044658.1 gene=Glyur004467s00044658	208	7e-30	78	277.333	77.3333	77.3333	No_hits	#	#	#	#	#	#	No_hits	#	#	#	#	#	#	No_hits
Glur_chr1.g018510.1	Glur_chr1	13352972	13353319	+	115	non	No_hits	#	#	#	#	#	#	#	#	#	#	#	#	#	#	#	#	#	#	#	0	Glyur001918s00044409.1 gene=Glyur001918s00044409	421	1e-48	70	362.931	78.4483	83.6207	No_hits	#	#	#	#	#	#	No_hits	#	#	#	#	#	#	No_hits
Glur_chr1.g018520.1	Glur_chr1	13353572	13353940	+	122	non	No_hits	#	#	#	#	#	#	#	#	#	#	#	#	#	#	#	#	#	#	#	0	Glyur004467s00044658.1 gene=Glyur004467s00044658	208	1e-57	80	169.106	78.8618	80.4878	No_hits	#	#	#	#	#	#	No_hits	#	#	#	#	#	#	No_hits
Glur_chr1.g018530.1	Glur_chr1	13353989	13354336	+	115	non	No_hits	#	#	#	#	#	#	#	#	#	#	#	#	#	#	#	#	#	#	#	0	Glyur001918s00044409.1 gene=Glyur001918s00044409	421	3e-44	67	362.931	75	78.4483	No_hits	#	#	#	#	#	#	No_hits	#	#	#	#	#	#	No_hits
Glur_chr1.g018540.1	Glur_chr1	13354588	13355016	+	142	non	No_hits	#	#	#	#	#	#	#	#	#	#	#	#	#	#	#	#	#	#	#	0	Glyur004467s00044658.1 gene=Glyur004467s00044658	208	1e-72	82	145.455	81.1189	83.2168	No_hits	#	#	#	#	#	#	No_hits	#	#	#	#	#	#	No_hits
Glur_chr1.g018550.1	Glur_chr1	13355068	13355436	+	122	non	No_hits	#	#	#	#	#	#	#	#	#	#	#	#	#	#	#	#	#	#	#	0	Glyur004467s00044658.1 gene=Glyur004467s00044658	208	9e-62	82	169.106	81.3008	83.7398	No_hits	#	#	#	#	#	#	No_hits	#	#	#	#	#	#	No_hits
Glur_chr1.g018560.1	Glur_chr1	13355723	13356154	+	143	non	No_hits	#	#	#	#	#	#	#	#	#	#	#	#	#	#	#	#	#	#	#	0	Glyur004467s00044658.1 gene=Glyur004467s00044658	208	9e-73	82	144.444	80.5556	82.6389	No_hits	#	#	#	#	#	#	No_hits	#	#	#	#	#	#	No_hits
Glur_chr1.g018570.1	Glur_chr1	13356203	13356550	+	115	non	No_hits	#	#	#	#	#	#	#	#	#	#	#	#	#	#	#	#	#	#	#	0	Glyur001918s00044409.1 gene=Glyur001918s00044409	421	1e-48	71	362.931	79.3103	82.7586	No_hits	#	#	#	#	#	#	No_hits	#	#	#	#	#	#	No_hits
Glur_chr1.g018580.1	Glur_chr1	13357042	13357290	+	82	non	No_hits	#	#	#	#	#	#	#	#	#	#	#	#	#	#	#	#	#	#	#	0	Glyur004467s00044658.1 gene=Glyur004467s00044658	208	1e-40	84	250.602	83.1325	86.747	No_hits	#	#	#	#	#	#	No_hits	#	#	#	#	#	#	No_hits
Glur_chr1.g018590.1	Glur_chr1	13357339	13357602	+	87	non	No_hits	#	#	#	#	#	#	#	#	#	#	#	#	#	#	#	#	#	#	#	0	Glyur004512s00043753.1 gene=Glyur004512s00043753	446	1e-26	65	506.818	61.3636	68.1818	No_hits	#	#	#	#	#	#	No_hits	#	#	#	#	#	#	No_hits
Glur_chr1.g018600.1	Glur_chr1	13357698	13358045	+	115	non	No_hits	#	#	#	#	#	#	#	#	#	#	#	#	#	#	#	#	#	#	#	0	Glyur001918s00044409.1 gene=Glyur001918s00044409	421	1e-47	69	362.931	77.5862	82.7586	No_hits	#	#	#	#	#	#	No_hits	#	#	#	#	#	#	No_hits
Glur_chr1.g018610.1	Glur_chr1	13358059	13358307	+	82	non	No_hits	#	#	#	#	#	#	#	#	#	#	#	#	#	#	#	#	#	#	#	0	Glyur004467s00044658.1 gene=Glyur004467s00044658	208	4e-38	83	250.602	81.9277	83.1325	No_hits	#	#	#	#	#	#	No_hits	#	#	#	#	#	#	No_hits
Glur_chr1.g018620.1	Glur_chr1	13358418	13358666	+	82	non	No_hits	#	#	#	#	#	#	#	#	#	#	#	#	#	#	#	#	#	#	#	0	Glyur004467s00044658.1 gene=Glyur004467s00044658	208	1e-40	84	250.602	83.1325	86.747	No_hits	#	#	#	#	#	#	No_hits	#	#	#	#	#	#	No_hits
Glur_chr1.g018630.1	Glur_chr1	13358715	13358978	+	87	non	No_hits	#	#	#	#	#	#	#	#	#	#	#	#	#	#	#	#	#	#	#	0	Glyur004512s00043753.1 gene=Glyur004512s00043753	446	2e-27	66	506.818	62.5	69.3182	No_hits	#	#	#	#	#	#	No_hits	#	#	#	#	#	#	No_hits
Glur_chr1.g018640.1	Glur_chr1	13359074	13359355	+	93	non	No_hits	#	#	#	#	#	#	#	#	#	#	#	#	#	#	#	#	#	#	#	0	Glyur004467s00044658.1 gene=Glyur004467s00044658	208	2e-47	89	221.277	84.0426	84.0426	No_hits	#	#	#	#	#	#	No_hits	#	#	#	#	#	#	No_hits
Glur_chr1.g018650.1	Glur_chr1	13359434	13359721	+	95	non	No_hits	#	#	#	#	#	#	#	#	#	#	#	#	#	#	#	#	#	#	#	0	Glyur004467s00044658.1 gene=Glyur004467s00044658	208	5e-48	86	216.667	84.375	84.375	No_hits	#	#	#	#	#	#	No_hits	#	#	#	#	#	#	No_hits
Glur_chr1.g018760.1	Glur_chr1	14148746	14149319	-	88	non	No_hits	#	#	#	#	#	#	#	#	#	#	#	#	#	#	#	#	#	#	#	0	No_hits	#	#	#	#	#	#	No_hits	#	#	#	#	#	#	No_hits	#	#	#	#	#	#	No_hits
Glur_chr1.g018770.1	Glur_chr1	14149600	14149851	-	83	non	3880.AES70026	0.0006429	45	2CTTZ@1|root,2S79G@2759|Eukaryota,37WUH@33090|Viridiplantae,3GKX0@35493|Streptophyta	35493|Streptophyta	O	Belongs to the plant LTP family	-	-	-	-	-	-	-	-	-	-	-	-	LTP_2,Tryp_alpha_amyl	0	No_hits	#	#	#	#	#	#	No_hits	#	#	#	#	#	#	No_hits	#	#	#	#	#	#	No_hits
Glur_chr1.g018800.1	Glur_chr1	14419096	14419332	-	78	non	No_hits	#	#	#	#	#	#	#	#	#	#	#	#	#	#	#	#	#	#	#	0	Glyur003859s00046305.1 gene=Glyur003859s00046305	223	3e-30	79	282.278	72.1519	72.1519	No_hits	#	#	#	#	#	#	No_hits	#	#	#	#	#	#	No_hits
Glur_chr1.g018810.1	Glur_chr1	14420177	14420881	-	234	non	No_hits	#	#	#	#	#	#	#	#	#	#	#	#	#	#	#	#	#	#	#	0	Glyur004512s00043753.1 gene=Glyur004512s00043753	446	2e-56	65	189.787	42.5532	47.234	No_hits	#	#	#	#	#	#	No_hits	#	#	#	#	#	#	No_hits
Glur_chr1.g018820.1	Glur_chr1	14420944	14421360	-	138	non	No_hits	#	#	#	#	#	#	#	#	#	#	#	#	#	#	#	#	#	#	#	0	Glyur004512s00043753.1 gene=Glyur004512s00043753	446	2e-53	68	320.863	66.9065	73.3813	No_hits	#	#	#	#	#	#	No_hits	#	#	#	#	#	#	No_hits
Glur_chr1.g018830.1	Glur_chr1	14421423	14421737	-	104	non	No_hits	#	#	#	#	#	#	#	#	#	#	#	#	#	#	#	#	#	#	#	0	Glyur006504s00043322.1 gene=Glyur006504s00043322	481	2e-32	58	458.095	64.7619	74.2857	No_hits	#	#	#	#	#	#	No_hits	#	#	#	#	#	#	No_hits
Glur_chr1.g018840.1	Glur_chr1	14421811	14422563	-	250	non	No_hits	#	#	#	#	#	#	#	#	#	#	#	#	#	#	#	#	#	#	#	0	Glyur001918s00044409.1 gene=Glyur001918s00044409	421	1e-101	66	167.729	72.9084	78.0876	No_hits	#	#	#	#	#	#	No_hits	#	#	#	#	#	#	No_hits
Glur_chr1.g018850.1	Glur_chr1	14422735	14423283	-	182	non	No_hits	#	#	#	#	#	#	#	#	#	#	#	#	#	#	#	#	#	#	#	0	Glyur004467s00044658.1 gene=Glyur004467s00044658	208	4e-96	88	113.661	80.8743	84.153	No_hits	#	#	#	#	#	#	No_hits	#	#	#	#	#	#	No_hits
Glur_chr1.g018860.1	Glur_chr1	14423357	14423689	-	110	non	No_hits	#	#	#	#	#	#	#	#	#	#	#	#	#	#	#	#	#	#	#	0	Glyur001918s00044409.1 gene=Glyur001918s00044409	421	2e-44	69	379.279	83.7838	84.6847	No_hits	#	#	#	#	#	#	No_hits	#	#	#	#	#	#	No_hits
Glur_chr1.g018870.1	Glur_chr1	14423861	14428129	-	1070	non	No_hits	#	#	#	#	#	#	#	#	#	#	#	#	#	#	#	#	#	#	#	0	Glyur001918s00044409.1 gene=Glyur001918s00044409	421	5e-156	71	39.3091	26.3305	28.1046	No_hits	#	#	#	#	#	#	No_hits	#	#	#	#	#	#	No_hits
Glur_chr1.g018880.1	Glur_chr1	14428703	14428957	-	84	non	No_hits	#	#	#	#	#	#	#	#	#	#	#	#	#	#	#	#	#	#	#	0	Glyur004467s00044658.1 gene=Glyur004467s00044658	208	9e-36	80	244.706	77.6471	78.8235	No_hits	#	#	#	#	#	#	No_hits	#	#	#	#	#	#	No_hits
Glur_chr1.g018890.1	Glur_chr1	14429131	14429811	-	226	non	No_hits	#	#	#	#	#	#	#	#	#	#	#	#	#	#	#	#	#	#	#	0	Glyur001918s00044409.1 gene=Glyur001918s00044409	421	2e-91	66	185.463	75.7709	80.6167	No_hits	#	#	#	#	#	#	No_hits	#	#	#	#	#	#	No_hits
Glur_chr1.g018900.1	Glur_chr1	14429977	14431323	-	448	non	No_hits	#	#	#	#	#	#	#	#	#	#	#	#	#	#	#	#	#	#	#	0	Glyur001918s00044409.1 gene=Glyur001918s00044409	421	7e-141	68	93.7639	55.6793	61.6927	No_hits	#	#	#	#	#	#	No_hits	#	#	#	#	#	#	No_hits
Glur_chr1.g018910.1	Glur_chr1	14431592	14432767	-	391	non	No_hits	#	#	#	#	#	#	#	#	#	#	#	#	#	#	#	#	#	#	#	0	Glyur001918s00044409.1 gene=Glyur001918s00044409	421	1e-114	61	107.398	55.8673	62.5	No_hits	#	#	#	#	#	#	No_hits	#	#	#	#	#	#	No_hits
Glur_chr1.g018920.1	Glur_chr1	14432819	14433130	-	103	non	No_hits	#	#	#	#	#	#	#	#	#	#	#	#	#	#	#	#	#	#	#	0	Glyur004467s00044658.1 gene=Glyur004467s00044658	208	5e-45	77	200	75.9615	79.8077	No_hits	#	#	#	#	#	#	No_hits	#	#	#	#	#	#	No_hits
Glur_chr1.g018930.1	Glur_chr1	14433299	14433577	-	92	non	No_hits	#	#	#	#	#	#	#	#	#	#	#	#	#	#	#	#	#	#	#	0	Glyur004467s00044658.1 gene=Glyur004467s00044658	208	7e-41	83	223.656	78.4946	80.6452	No_hits	#	#	#	#	#	#	No_hits	#	#	#	#	#	#	No_hits
Glur_chr1.g018940.1	Glur_chr1	14433599	14433967	-	122	non	No_hits	#	#	#	#	#	#	#	#	#	#	#	#	#	#	#	#	#	#	#	0	Glyur004467s00044658.1 gene=Glyur004467s00044658	208	3e-54	77	169.106	76.4228	80.4878	No_hits	#	#	#	#	#	#	No_hits	#	#	#	#	#	#	No_hits
Glur_chr1.g018950.1	Glur_chr1	14434199	14434933	-	244	non	No_hits	#	#	#	#	#	#	#	#	#	#	#	#	#	#	#	#	#	#	#	0	Glyur001918s00044409.1 gene=Glyur001918s00044409	421	4e-106	68	171.837	77.9592	81.2245	No_hits	#	#	#	#	#	#	No_hits	#	#	#	#	#	#	No_hits
Glur_chr1.g018960.1	Glur_chr1	14435159	14435467	-	102	non	No_hits	#	#	#	#	#	#	#	#	#	#	#	#	#	#	#	#	#	#	#	0	Glyur004467s00044658.1 gene=Glyur004467s00044658	208	5e-46	79	201.942	78.6408	81.5534	No_hits	#	#	#	#	#	#	No_hits	#	#	#	#	#	#	No_hits
Glur_chr1.g018970.1	Glur_chr1	14435647	14435901	-	84	non	No_hits	#	#	#	#	#	#	#	#	#	#	#	#	#	#	#	#	#	#	#	0	Glyur004467s00044658.1 gene=Glyur004467s00044658	208	2e-42	88	244.706	87.0588	87.0588	No_hits	#	#	#	#	#	#	No_hits	#	#	#	#	#	#	No_hits
Glur_chr1.g018980.1	Glur_chr1	14436073	14436423	-	116	non	No_hits	#	#	#	#	#	#	#	#	#	#	#	#	#	#	#	#	#	#	#	0	Glyur004467s00044658.1 gene=Glyur004467s00044658	208	3e-45	79	177.778	69.2308	73.5043	No_hits	#	#	#	#	#	#	No_hits	#	#	#	#	#	#	No_hits
Glur_chr1.g018990.1	Glur_chr1	14436622	14436846	-	74	non	No_hits	#	#	#	#	#	#	#	#	#	#	#	#	#	#	#	#	#	#	#	0	Glyur004467s00044658.1 gene=Glyur004467s00044658	208	6e-32	84	277.333	78.6667	82.6667	No_hits	#	#	#	#	#	#	No_hits	#	#	#	#	#	#	No_hits
Glur_chr1.g019000.1	Glur_chr1	14436868	14437296	-	142	non	No_hits	#	#	#	#	#	#	#	#	#	#	#	#	#	#	#	#	#	#	#	0	Glyur004467s00044658.1 gene=Glyur004467s00044658	208	4e-64	77	145.455	76.2238	78.3217	No_hits	#	#	#	#	#	#	No_hits	#	#	#	#	#	#	No_hits
Glur_chr1.g019010.1	Glur_chr1	14437828	14438316	-	162	non	No_hits	#	#	#	#	#	#	#	#	#	#	#	#	#	#	#	#	#	#	#	0	Glyur004467s00044658.1 gene=Glyur004467s00044658	208	4e-85	84	127.607	83.4356	87.1166	No_hits	#	#	#	#	#	#	No_hits	#	#	#	#	#	#	No_hits
Glur_chr1.g019020.1	Glur_chr1	14438376	14439290	-	304	non	No_hits	#	#	#	#	#	#	#	#	#	#	#	#	#	#	#	#	#	#	#	0	Glyur001918s00044409.1 gene=Glyur001918s00044409	421	6e-145	73	138.033	80.9836	84.918	No_hits	#	#	#	#	#	#	No_hits	#	#	#	#	#	#	No_hits
Glur_chr1.g019030.1	Glur_chr1	14439309	14440190	-	293	non	No_hits	#	#	#	#	#	#	#	#	#	#	#	#	#	#	#	#	#	#	#	0	Glyur001918s00044409.1 gene=Glyur001918s00044409	421	1e-140	72	143.197	80.6122	85.034	No_hits	#	#	#	#	#	#	No_hits	#	#	#	#	#	#	No_hits
Glur_chr1.g019040.1	Glur_chr1	14440302	14440886	-	194	non	No_hits	#	#	#	#	#	#	#	#	#	#	#	#	#	#	#	#	#	#	#	0	Glyur001918s00044409.1 gene=Glyur001918s00044409	421	3e-79	63	215.897	76.4103	82.5641	No_hits	#	#	#	#	#	#	No_hits	#	#	#	#	#	#	No_hits
Glur_chr1.g019050.1	Glur_chr1	14441894	14442322	-	142	non	No_hits	#	#	#	#	#	#	#	#	#	#	#	#	#	#	#	#	#	#	#	0	Glyur004467s00044658.1 gene=Glyur004467s00044658	208	2e-65	77	145.455	76.9231	79.7203	No_hits	#	#	#	#	#	#	No_hits	#	#	#	#	#	#	No_hits
Glur_chr1.g019060.1	Glur_chr1	14442374	14443042	-	222	non	No_hits	#	#	#	#	#	#	#	#	#	#	#	#	#	#	#	#	#	#	#	0	Glyur001918s00044409.1 gene=Glyur001918s00044409	421	1e-97	69	188.789	80.2691	82.5112	No_hits	#	#	#	#	#	#	No_hits	#	#	#	#	#	#	No_hits
Glur_chr1.g019070.1	Glur_chr1	14443752	14444446	-	198	non	No_hits	#	#	#	#	#	#	#	#	#	#	#	#	#	#	#	#	#	#	#	0	Glyur004467s00044658.1 gene=Glyur004467s00044658	208	3e-83	77	104.523	70.3518	72.3618	No_hits	#	#	#	#	#	#	No_hits	#	#	#	#	#	#	No_hits
Glur_chr1.g019080.1	Glur_chr1	14444517	14445449	-	310	non	No_hits	#	#	#	#	#	#	#	#	#	#	#	#	#	#	#	#	#	#	#	0	Glyur001918s00044409.1 gene=Glyur001918s00044409	421	5e-133	72	135.37	76.2058	81.672	No_hits	#	#	#	#	#	#	No_hits	#	#	#	#	#	#	No_hits
Glur_chr1.g019090.1	Glur_chr1	14445748	14446215	-	155	non	No_hits	#	#	#	#	#	#	#	#	#	#	#	#	#	#	#	#	#	#	#	0	Glyur004512s00043753.1 gene=Glyur004512s00043753	446	3e-32	54	285.897	47.4359	55.1282	No_hits	#	#	#	#	#	#	No_hits	#	#	#	#	#	#	No_hits
Glur_chr1.g019100.1	Glur_chr1	14446789	14447037	-	82	non	No_hits	#	#	#	#	#	#	#	#	#	#	#	#	#	#	#	#	#	#	#	0	Glyur003859s00046305.1 gene=Glyur003859s00046305	223	1e-32	77	268.675	74.6988	77.1084	No_hits	#	#	#	#	#	#	No_hits	#	#	#	#	#	#	No_hits
Glur_chr1.g019110.1	Glur_chr1	14447389	14447823	-	144	non	No_hits	#	#	#	#	#	#	#	#	#	#	#	#	#	#	#	#	#	#	#	0	Glyur004467s00044658.1 gene=Glyur004467s00044658	208	6e-66	78	143.448	76.5517	79.3103	No_hits	#	#	#	#	#	#	No_hits	#	#	#	#	#	#	No_hits
Glur_chr1.g019120.1	Glur_chr1	14447989	14448300	-	103	non	No_hits	#	#	#	#	#	#	#	#	#	#	#	#	#	#	#	#	#	#	#	0	Glyur004467s00044658.1 gene=Glyur004467s00044658	208	8e-54	88	200	86.5385	87.5	No_hits	#	#	#	#	#	#	No_hits	#	#	#	#	#	#	No_hits
Glur_chr1.g019130.1	Glur_chr1	14448349	14448783	-	144	non	No_hits	#	#	#	#	#	#	#	#	#	#	#	#	#	#	#	#	#	#	#	0	Glyur004467s00044658.1 gene=Glyur004467s00044658	208	1e-68	80	143.448	78.6207	80	No_hits	#	#	#	#	#	#	No_hits	#	#	#	#	#	#	No_hits
Glur_chr1.g019140.1	Glur_chr1	14448949	14449377	-	142	non	No_hits	#	#	#	#	#	#	#	#	#	#	#	#	#	#	#	#	#	#	#	0	Glyur004467s00044658.1 gene=Glyur004467s00044658	208	1e-77	87	145.455	86.7133	88.1119	No_hits	#	#	#	#	#	#	No_hits	#	#	#	#	#	#	No_hits
Glur_chr1.g019150.1	Glur_chr1	14449557	14450297	-	246	non	No_hits	#	#	#	#	#	#	#	#	#	#	#	#	#	#	#	#	#	#	#	0	Glyur001918s00044409.1 gene=Glyur001918s00044409	421	2e-120	73	170.445	82.996	87.4494	No_hits	#	#	#	#	#	#	No_hits	#	#	#	#	#	#	No_hits
Glur_chr1.g019160.1	Glur_chr1	14450857	14451204	-	115	non	No_hits	#	#	#	#	#	#	#	#	#	#	#	#	#	#	#	#	#	#	#	0	Glyur001918s00044409.1 gene=Glyur001918s00044409	421	5e-50	81	362.931	78.4483	82.7586	No_hits	#	#	#	#	#	#	No_hits	#	#	#	#	#	#	No_hits
Glur_chr1.g019170.1	Glur_chr1	14451432	14452166	-	244	non	No_hits	#	#	#	#	#	#	#	#	#	#	#	#	#	#	#	#	#	#	#	0	Glyur001918s00044409.1 gene=Glyur001918s00044409	421	2e-111	71	171.837	79.5918	83.2653	No_hits	#	#	#	#	#	#	No_hits	#	#	#	#	#	#	No_hits
Glur_chr1.g019180.1	Glur_chr1	14452268	14452882	-	204	non	No_hits	#	#	#	#	#	#	#	#	#	#	#	#	#	#	#	#	#	#	#	0	Glyur004467s00044658.1 gene=Glyur004467s00044658	208	6e-78	81	101.463	63.9024	64.878	No_hits	#	#	#	#	#	#	No_hits	#	#	#	#	#	#	No_hits
Glur_chr1.g019190.1	Glur_chr1	14453062	14454156	-	364	non	No_hits	#	#	#	#	#	#	#	#	#	#	#	#	#	#	#	#	#	#	#	0	Glyur001918s00044409.1 gene=Glyur001918s00044409	421	3e-159	73	115.342	73.4247	76.9863	No_hits	#	#	#	#	#	#	No_hits	#	#	#	#	#	#	No_hits
Glur_chr1.g019200.1	Glur_chr1	14454208	14454816	-	202	non	No_hits	#	#	#	#	#	#	#	#	#	#	#	#	#	#	#	#	#	#	#	0	Glyur001918s00044409.1 gene=Glyur001918s00044409	421	2e-92	69	207.389	81.2808	85.7143	No_hits	#	#	#	#	#	#	No_hits	#	#	#	#	#	#	No_hits
Glur_chr1.g019210.1	Glur_chr1	14455048	14455656	-	202	non	No_hits	#	#	#	#	#	#	#	#	#	#	#	#	#	#	#	#	#	#	#	0	Glyur001918s00044409.1 gene=Glyur001918s00044409	421	6e-90	68	207.389	80.2956	85.2217	No_hits	#	#	#	#	#	#	No_hits	#	#	#	#	#	#	No_hits
Glur_chr1.g019220.1	Glur_chr1	14455708	14456382	-	224	non	No_hits	#	#	#	#	#	#	#	#	#	#	#	#	#	#	#	#	#	#	#	0	Glyur001918s00044409.1 gene=Glyur001918s00044409	421	6e-104	71	187.111	80.8889	84.4444	No_hits	#	#	#	#	#	#	No_hits	#	#	#	#	#	#	No_hits
Glur_chr1.g019230.1	Glur_chr1	14456484	14457098	-	204	non	No_hits	#	#	#	#	#	#	#	#	#	#	#	#	#	#	#	#	#	#	#	0	Glyur004467s00044658.1 gene=Glyur004467s00044658	208	6e-78	81	101.463	63.9024	64.878	No_hits	#	#	#	#	#	#	No_hits	#	#	#	#	#	#	No_hits
Glur_chr1.g019240.1	Glur_chr1	14457278	14458012	-	244	non	No_hits	#	#	#	#	#	#	#	#	#	#	#	#	#	#	#	#	#	#	#	0	Glyur001918s00044409.1 gene=Glyur001918s00044409	421	3e-117	73	171.837	82.8571	85.3061	No_hits	#	#	#	#	#	#	No_hits	#	#	#	#	#	#	No_hits
Glur_chr1.g019250.1	Glur_chr1	14458064	14458918	-	284	non	No_hits	#	#	#	#	#	#	#	#	#	#	#	#	#	#	#	#	#	#	#	0	Glyur001918s00044409.1 gene=Glyur001918s00044409	421	3e-132	71	147.719	79.2982	83.8596	No_hits	#	#	#	#	#	#	No_hits	#	#	#	#	#	#	No_hits
Glur_chr1.g019260.1	Glur_chr1	14459020	14459634	-	204	non	No_hits	#	#	#	#	#	#	#	#	#	#	#	#	#	#	#	#	#	#	#	0	Glyur004467s00044658.1 gene=Glyur004467s00044658	208	6e-78	81	101.463	63.9024	64.878	No_hits	#	#	#	#	#	#	No_hits	#	#	#	#	#	#	No_hits
Glur_chr1.g019270.1	Glur_chr1	14459686	14460354	-	222	non	No_hits	#	#	#	#	#	#	#	#	#	#	#	#	#	#	#	#	#	#	#	0	Glyur001918s00044409.1 gene=Glyur001918s00044409	421	5e-116	76	188.789	87.4439	89.6861	No_hits	#	#	#	#	#	#	No_hits	#	#	#	#	#	#	No_hits
Glur_chr1.g019280.1	Glur_chr1	14460637	14461680	-	347	non	No_hits	#	#	#	#	#	#	#	#	#	#	#	#	#	#	#	#	#	#	#	0	Glyur001918s00044409.1 gene=Glyur001918s00044409	421	1e-158	72	120.977	75.2874	80.1724	No_hits	#	#	#	#	#	#	No_hits	#	#	#	#	#	#	No_hits
Glur_chr1.g019290.1	Glur_chr1	14461726	14462520	-	264	non	No_hits	#	#	#	#	#	#	#	#	#	#	#	#	#	#	#	#	#	#	#	0	Glyur001918s00044409.1 gene=Glyur001918s00044409	421	3e-119	69	158.868	77.3585	83.0189	No_hits	#	#	#	#	#	#	No_hits	#	#	#	#	#	#	No_hits
Glur_chr1.g019300.1	Glur_chr1	14462678	14463121	-	147	non	No_hits	#	#	#	#	#	#	#	#	#	#	#	#	#	#	#	#	#	#	#	0	Glyur001918s00044409.1 gene=Glyur001918s00044409	421	2e-60	75	284.459	72.2973	77.7027	No_hits	#	#	#	#	#	#	No_hits	#	#	#	#	#	#	No_hits
Glur_chr1.g019310.1	Glur_chr1	14463326	14464015	-	229	non	No_hits	#	#	#	#	#	#	#	#	#	#	#	#	#	#	#	#	#	#	#	0	Glyur001918s00044409.1 gene=Glyur001918s00044409	421	1e-114	74	183.043	84.7826	87.8261	No_hits	#	#	#	#	#	#	No_hits	#	#	#	#	#	#	No_hits
Glur_chr1.g019320.1	Glur_chr1	14464315	14464629	-	104	non	No_hits	#	#	#	#	#	#	#	#	#	#	#	#	#	#	#	#	#	#	#	0	Glyur004467s00044658.1 gene=Glyur004467s00044658	208	1e-51	86	198.095	84.7619	85.7143	No_hits	#	#	#	#	#	#	No_hits	#	#	#	#	#	#	No_hits
Glur_chr1.g019330.1	Glur_chr1	14464689	14465903	-	404	non	No_hits	#	#	#	#	#	#	#	#	#	#	#	#	#	#	#	#	#	#	#	0	Glyur001918s00044409.1 gene=Glyur001918s00044409	421	3e-178	81	103.951	71.1111	74.0741	No_hits	#	#	#	#	#	#	No_hits	#	#	#	#	#	#	No_hits
Glur_chr1.g019340.1	Glur_chr1	14465955	14467349	-	464	non	No_hits	#	#	#	#	#	#	#	#	#	#	#	#	#	#	#	#	#	#	#	0	Glyur001918s00044409.1 gene=Glyur001918s00044409	421	1e-147	72	90.5376	56.5591	59.7849	No_hits	#	#	#	#	#	#	No_hits	#	#	#	#	#	#	No_hits
Glur_chr1.g019350.1	Glur_chr1	14467583	14468714	-	306	non	No_hits	#	#	#	#	#	#	#	#	#	#	#	#	#	#	#	#	#	#	#	0	Glyur001918s00044409.1 gene=Glyur001918s00044409	421	3e-109	61	137.134	68.7296	72.9642	No_hits	#	#	#	#	#	#	No_hits	#	#	#	#	#	#	No_hits
Glur_chr1.g019360.1	Glur_chr1	14468972	14469382	+	136	non	No_hits	#	#	#	#	#	#	#	#	#	#	#	#	#	#	#	#	#	#	#	0	Glyur002489s00036342.1 gene=Glyur002489s00036342	169	2e-13	75	123.358	26.2774	27.0073	No_hits	#	#	#	#	#	#	No_hits	#	#	#	#	#	#	No_hits
Glur_chr1.g019370.1	Glur_chr1	14469701	14470279	-	192	non	No_hits	#	#	#	#	#	#	#	#	#	#	#	#	#	#	#	#	#	#	#	0	Glyur003859s00046305.1 gene=Glyur003859s00046305	223	9e-46	49	115.544	52.8497	63.2124	No_hits	#	#	#	#	#	#	No_hits	#	#	#	#	#	#	No_hits
Glur_chr1.g019380.1	Glur_chr1	14470635	14471054	-	139	non	No_hits	#	#	#	#	#	#	#	#	#	#	#	#	#	#	#	#	#	#	#	0	Glyur004467s00044658.1 gene=Glyur004467s00044658	208	8e-61	77	148.571	75.7143	76.4286	No_hits	#	#	#	#	#	#	No_hits	#	#	#	#	#	#	No_hits
Glur_chr1.g019390.1	Glur_chr1	14471106	14471557	-	114	non	No_hits	#	#	#	#	#	#	#	#	#	#	#	#	#	#	#	#	#	#	#	0	Glyur004467s00044658.1 gene=Glyur004467s00044658	208	2e-46	80	180.87	71.3043	73.0435	No_hits	#	#	#	#	#	#	No_hits	#	#	#	#	#	#	No_hits
Glur_chr1.g019400.1	Glur_chr1	14471606	14471932	-	108	non	No_hits	#	#	#	#	#	#	#	#	#	#	#	#	#	#	#	#	#	#	#	0	Glyur003859s00046305.1 gene=Glyur003859s00046305	223	6e-49	82	204.587	77.9817	84.4037	No_hits	#	#	#	#	#	#	No_hits	#	#	#	#	#	#	No_hits
Glur_chr1.g019410.1	Glur_chr1	14472265	14472591	-	108	non	No_hits	#	#	#	#	#	#	#	#	#	#	#	#	#	#	#	#	#	#	#	0	Glyur003859s00046305.1 gene=Glyur003859s00046305	223	6e-49	82	204.587	77.9817	84.4037	No_hits	#	#	#	#	#	#	No_hits	#	#	#	#	#	#	No_hits
Glur_chr1.g019420.1	Glur_chr1	14472793	14473071	-	92	non	No_hits	#	#	#	#	#	#	#	#	#	#	#	#	#	#	#	#	#	#	#	0	Glyur004467s00044658.1 gene=Glyur004467s00044658	208	5e-42	82	223.656	80.6452	81.7204	No_hits	#	#	#	#	#	#	No_hits	#	#	#	#	#	#	No_hits
Glur_chr1.g019430.1	Glur_chr1	14473161	14474189	-	342	non	No_hits	#	#	#	#	#	#	#	#	#	#	#	#	#	#	#	#	#	#	#	0	Glyur001918s00044409.1 gene=Glyur001918s00044409	421	1e-76	70	122.741	39.6501	46.0641	No_hits	#	#	#	#	#	#	No_hits	#	#	#	#	#	#	No_hits
Glur_chr1.g019450.1	Glur_chr1	14474780	14475208	-	142	non	No_hits	#	#	#	#	#	#	#	#	#	#	#	#	#	#	#	#	#	#	#	0	Glyur001918s00044409.1 gene=Glyur001918s00044409	421	1e-57	73	294.406	72.028	81.1189	No_hits	#	#	#	#	#	#	No_hits	#	#	#	#	#	#	No_hits
Glur_chr1.g019460.1	Glur_chr1	14475379	14476701	-	440	non	No_hits	#	#	#	#	#	#	#	#	#	#	#	#	#	#	#	#	#	#	#	0	Glyur001918s00044409.1 gene=Glyur001918s00044409	421	1e-146	70	95.4649	58.0499	64.1723	No_hits	#	#	#	#	#	#	No_hits	#	#	#	#	#	#	No_hits
Glur_chr1.g019470.1	Glur_chr1	14477491	14478408	-	305	non	No_hits	#	#	#	#	#	#	#	#	#	#	#	#	#	#	#	#	#	#	#	0	Glyur001918s00044409.1 gene=Glyur001918s00044409	421	6e-138	69	137.582	76.4706	84.3137	No_hits	#	#	#	#	#	#	No_hits	#	#	#	#	#	#	No_hits
Glur_chr1.g019480.1	Glur_chr1	14478540	14478770	-	76	non	No_hits	#	#	#	#	#	#	#	#	#	#	#	#	#	#	#	#	#	#	#	0	Glyur003859s00046305.1 gene=Glyur003859s00046305	223	3e-30	77	289.61	75.3247	77.9221	No_hits	#	#	#	#	#	#	No_hits	#	#	#	#	#	#	No_hits
Glur_chr1.g019490.1	Glur_chr1	14479377	14479691	-	104	non	No_hits	#	#	#	#	#	#	#	#	#	#	#	#	#	#	#	#	#	#	#	0	Glyur004467s00044658.1 gene=Glyur004467s00044658	208	3e-48	81	198.095	80	82.8571	No_hits	#	#	#	#	#	#	No_hits	#	#	#	#	#	#	No_hits
Glur_chr1.g019500.1	Glur_chr1	14479863	14480654	-	263	non	No_hits	#	#	#	#	#	#	#	#	#	#	#	#	#	#	#	#	#	#	#	0	Glyur001918s00044409.1 gene=Glyur001918s00044409	421	9e-118	68	159.47	76.8939	84.0909	No_hits	#	#	#	#	#	#	No_hits	#	#	#	#	#	#	No_hits
Glur_chr1.g019510.1	Glur_chr1	14480786	14481676	-	296	non	No_hits	#	#	#	#	#	#	#	#	#	#	#	#	#	#	#	#	#	#	#	0	Glyur001918s00044409.1 gene=Glyur001918s00044409	421	4e-128	67	141.751	75.0842	81.1448	No_hits	#	#	#	#	#	#	No_hits	#	#	#	#	#	#	No_hits
Glur_chr1.g019520.1	Glur_chr1	14481850	14482275	-	141	non	No_hits	#	#	#	#	#	#	#	#	#	#	#	#	#	#	#	#	#	#	#	0	Glyur004467s00044658.1 gene=Glyur004467s00044658	208	5e-63	78	146.479	76.0563	77.4648	No_hits	#	#	#	#	#	#	No_hits	#	#	#	#	#	#	No_hits
Glur_chr1.g019530.1	Glur_chr1	14482883	14483197	-	104	non	No_hits	#	#	#	#	#	#	#	#	#	#	#	#	#	#	#	#	#	#	#	0	Glyur004467s00044658.1 gene=Glyur004467s00044658	208	1e-48	82	198.095	80.9524	82.8571	No_hits	#	#	#	#	#	#	No_hits	#	#	#	#	#	#	No_hits
Glur_chr1.g019540.1	Glur_chr1	14483500	14483859	-	119	non	No_hits	#	#	#	#	#	#	#	#	#	#	#	#	#	#	#	#	#	#	#	0	Glyur003859s00046305.1 gene=Glyur003859s00046305	223	1e-48	64	185.833	73.3333	84.1667	No_hits	#	#	#	#	#	#	No_hits	#	#	#	#	#	#	No_hits
Glur_chr1.g019550.1	Glur_chr1	14484102	14484470	-	122	non	No_hits	#	#	#	#	#	#	#	#	#	#	#	#	#	#	#	#	#	#	#	0	Glyur004467s00044658.1 gene=Glyur004467s00044658	208	1e-59	80	169.106	79.6748	83.7398	No_hits	#	#	#	#	#	#	No_hits	#	#	#	#	#	#	No_hits
Glur_chr1.g019560.1	Glur_chr1	14484724	14484948	-	74	non	No_hits	#	#	#	#	#	#	#	#	#	#	#	#	#	#	#	#	#	#	#	0	Glyur004467s00044658.1 gene=Glyur004467s00044658	208	2e-32	84	277.333	81.3333	82.6667	No_hits	#	#	#	#	#	#	No_hits	#	#	#	#	#	#	No_hits
Glur_chr1.g019570.1	Glur_chr1	14484970	14485284	-	104	non	No_hits	#	#	#	#	#	#	#	#	#	#	#	#	#	#	#	#	#	#	#	0	Glyur001918s00044409.1 gene=Glyur001918s00044409	421	2e-49	85	400.952	83.8095	87.619	No_hits	#	#	#	#	#	#	No_hits	#	#	#	#	#	#	No_hits
Glur_chr1.g019580.1	Glur_chr1	14485891	14486115	-	74	non	No_hits	#	#	#	#	#	#	#	#	#	#	#	#	#	#	#	#	#	#	#	0	Glyur004467s00044658.1 gene=Glyur004467s00044658	208	1e-30	81	277.333	78.6667	80	No_hits	#	#	#	#	#	#	No_hits	#	#	#	#	#	#	No_hits
Glur_chr1.g019590.1	Glur_chr1	14486684	14487049	-	121	non	No_hits	#	#	#	#	#	#	#	#	#	#	#	#	#	#	#	#	#	#	#	0	Glyur004467s00044658.1 gene=Glyur004467s00044658	208	2e-52	79	170.492	77.0492	77.8689	No_hits	#	#	#	#	#	#	No_hits	#	#	#	#	#	#	No_hits
Glur_chr1.g019600.1	Glur_chr1	14487402	14487839	-	145	non	No_hits	#	#	#	#	#	#	#	#	#	#	#	#	#	#	#	#	#	#	#	0	Glyur004467s00044658.1 gene=Glyur004467s00044658	208	4e-63	75	142.466	73.9726	78.7671	No_hits	#	#	#	#	#	#	No_hits	#	#	#	#	#	#	No_hits
Glur_chr1.g019610.1	Glur_chr1	14488810	14489412	-	200	non	No_hits	#	#	#	#	#	#	#	#	#	#	#	#	#	#	#	#	#	#	#	0	Glyur001918s00044409.1 gene=Glyur001918s00044409	421	5e-87	68	209.453	79.1045	82.0896	No_hits	#	#	#	#	#	#	No_hits	#	#	#	#	#	#	No_hits
Glur_chr1.g019620.1	Glur_chr1	14489640	14490008	-	122	non	No_hits	#	#	#	#	#	#	#	#	#	#	#	#	#	#	#	#	#	#	#	0	Glyur004467s00044658.1 gene=Glyur004467s00044658	208	2e-59	81	169.106	80.4878	82.9268	No_hits	#	#	#	#	#	#	No_hits	#	#	#	#	#	#	No_hits
Glur_chr1.g019630.1	Glur_chr1	14490120	14490611	-	163	non	No_hits	#	#	#	#	#	#	#	#	#	#	#	#	#	#	#	#	#	#	#	0	Glyur004467s00044658.1 gene=Glyur004467s00044658	208	4e-75	77	126.829	75.6098	81.7073	No_hits	#	#	#	#	#	#	No_hits	#	#	#	#	#	#	No_hits
Glur_chr1.g019640.1	Glur_chr1	14491044	14491409	-	121	non	No_hits	#	#	#	#	#	#	#	#	#	#	#	#	#	#	#	#	#	#	#	0	Glyur004467s00044658.1 gene=Glyur004467s00044658	208	4e-53	80	170.492	77.0492	77.8689	No_hits	#	#	#	#	#	#	No_hits	#	#	#	#	#	#	No_hits
Glur_chr1.g019650.1	Glur_chr1	14491877	14492407	+	176	non	No_hits	#	#	#	#	#	#	#	#	#	#	#	#	#	#	#	#	#	#	#	0	Glyur004467s00044657.1 gene=Glyur004467s00044657	300	2e-17	59	169.492	31.0734	33.3333	No_hits	#	#	#	#	#	#	No_hits	#	#	#	#	#	#	No_hits
Glur_chr1.g019660.1	Glur_chr1	14492510	14492734	-	74	non	No_hits	#	#	#	#	#	#	#	#	#	#	#	#	#	#	#	#	#	#	#	0	Glyur004467s00044658.1 gene=Glyur004467s00044658	208	2e-30	81	277.333	78.6667	80	No_hits	#	#	#	#	#	#	No_hits	#	#	#	#	#	#	No_hits
Glur_chr1.g019670.1	Glur_chr1	14492756	14493058	-	100	non	No_hits	#	#	#	#	#	#	#	#	#	#	#	#	#	#	#	#	#	#	#	0	Glyur006504s00043322.1 gene=Glyur006504s00043322	481	4e-27	59	476.238	64.3564	72.2772	No_hits	#	#	#	#	#	#	No_hits	#	#	#	#	#	#	No_hits
Glur_chr1.g019680.1	Glur_chr1	14493164	14493523	-	119	non	No_hits	#	#	#	#	#	#	#	#	#	#	#	#	#	#	#	#	#	#	#	0	Glyur004467s00044658.1 gene=Glyur004467s00044658	208	5e-54	77	173.333	76.6667	80.8333	No_hits	#	#	#	#	#	#	No_hits	#	#	#	#	#	#	No_hits
Glur_chr1.g019690.1	Glur_chr1	14493583	14493888	-	101	non	No_hits	#	#	#	#	#	#	#	#	#	#	#	#	#	#	#	#	#	#	#	0	Glyur004467s00044658.1 gene=Glyur004467s00044658	208	5e-41	77	203.922	74.5098	77.451	No_hits	#	#	#	#	#	#	No_hits	#	#	#	#	#	#	No_hits
Glur_chr1.g019700.1	Glur_chr1	14494495	14494719	-	74	non	No_hits	#	#	#	#	#	#	#	#	#	#	#	#	#	#	#	#	#	#	#	0	Glyur004467s00044658.1 gene=Glyur004467s00044658	208	1e-32	84	277.333	81.3333	82.6667	No_hits	#	#	#	#	#	#	No_hits	#	#	#	#	#	#	No_hits
Glur_chr1.g019710.1	Glur_chr1	14494981	14495289	-	102	non	No_hits	#	#	#	#	#	#	#	#	#	#	#	#	#	#	#	#	#	#	#	0	Glyur004467s00044658.1 gene=Glyur004467s00044658	208	2e-50	84	201.942	83.4951	84.466	No_hits	#	#	#	#	#	#	No_hits	#	#	#	#	#	#	No_hits
Glur_chr1.g019720.1	Glur_chr1	14495401	14495709	-	102	non	No_hits	#	#	#	#	#	#	#	#	#	#	#	#	#	#	#	#	#	#	#	0	Glyur004467s00044658.1 gene=Glyur004467s00044658	208	2e-51	84	201.942	83.4951	86.4078	No_hits	#	#	#	#	#	#	No_hits	#	#	#	#	#	#	No_hits
Glur_chr1.g019730.1	Glur_chr1	14495761	14496009	-	82	non	No_hits	#	#	#	#	#	#	#	#	#	#	#	#	#	#	#	#	#	#	#	0	Glyur004467s00044658.1 gene=Glyur004467s00044658	208	4e-38	82	250.602	80.7229	84.3373	No_hits	#	#	#	#	#	#	No_hits	#	#	#	#	#	#	No_hits
Glur_chr1.g019740.1	Glur_chr1	14496442	14496666	-	74	non	No_hits	#	#	#	#	#	#	#	#	#	#	#	#	#	#	#	#	#	#	#	0	Glyur004467s00044658.1 gene=Glyur004467s00044658	208	1e-32	84	277.333	81.3333	82.6667	No_hits	#	#	#	#	#	#	No_hits	#	#	#	#	#	#	No_hits
Glur_chr1.g019750.1	Glur_chr1	14496928	14497236	-	102	non	No_hits	#	#	#	#	#	#	#	#	#	#	#	#	#	#	#	#	#	#	#	0	Glyur004467s00044658.1 gene=Glyur004467s00044658	208	2e-50	84	201.942	83.4951	84.466	No_hits	#	#	#	#	#	#	No_hits	#	#	#	#	#	#	No_hits
Glur_chr1.g019760.1	Glur_chr1	14497348	14497656	-	102	non	No_hits	#	#	#	#	#	#	#	#	#	#	#	#	#	#	#	#	#	#	#	0	Glyur004467s00044658.1 gene=Glyur004467s00044658	208	2e-51	84	201.942	83.4951	86.4078	No_hits	#	#	#	#	#	#	No_hits	#	#	#	#	#	#	No_hits
Glur_chr1.g019770.1	Glur_chr1	14498388	14498612	-	74	non	No_hits	#	#	#	#	#	#	#	#	#	#	#	#	#	#	#	#	#	#	#	0	Glyur004467s00044658.1 gene=Glyur004467s00044658	208	1e-32	84	277.333	81.3333	82.6667	No_hits	#	#	#	#	#	#	No_hits	#	#	#	#	#	#	No_hits
Glur_chr1.g019780.1	Glur_chr1	14498874	14499182	-	102	non	No_hits	#	#	#	#	#	#	#	#	#	#	#	#	#	#	#	#	#	#	#	0	Glyur004467s00044658.1 gene=Glyur004467s00044658	208	2e-50	84	201.942	83.4951	84.466	No_hits	#	#	#	#	#	#	No_hits	#	#	#	#	#	#	No_hits
Glur_chr1.g019790.1	Glur_chr1	14499294	14499602	-	102	non	No_hits	#	#	#	#	#	#	#	#	#	#	#	#	#	#	#	#	#	#	#	0	Glyur004467s00044658.1 gene=Glyur004467s00044658	208	2e-51	84	201.942	83.4951	86.4078	No_hits	#	#	#	#	#	#	No_hits	#	#	#	#	#	#	No_hits
Glur_chr1.g019800.1	Glur_chr1	14500334	14500558	-	74	non	No_hits	#	#	#	#	#	#	#	#	#	#	#	#	#	#	#	#	#	#	#	0	Glyur004467s00044658.1 gene=Glyur004467s00044658	208	1e-32	84	277.333	81.3333	82.6667	No_hits	#	#	#	#	#	#	No_hits	#	#	#	#	#	#	No_hits
Glur_chr1.g019810.1	Glur_chr1	14500820	14501128	-	102	non	No_hits	#	#	#	#	#	#	#	#	#	#	#	#	#	#	#	#	#	#	#	0	Glyur004467s00044658.1 gene=Glyur004467s00044658	208	2e-50	84	201.942	83.4951	84.466	No_hits	#	#	#	#	#	#	No_hits	#	#	#	#	#	#	No_hits
Glur_chr1.g019820.1	Glur_chr1	14501240	14501488	-	82	non	No_hits	#	#	#	#	#	#	#	#	#	#	#	#	#	#	#	#	#	#	#	0	Glyur004467s00044658.1 gene=Glyur004467s00044658	208	1e-41	87	250.602	85.5422	89.1566	No_hits	#	#	#	#	#	#	No_hits	#	#	#	#	#	#	No_hits
Glur_chr1.g019830.1	Glur_chr1	14501720	14502148	-	142	non	No_hits	#	#	#	#	#	#	#	#	#	#	#	#	#	#	#	#	#	#	#	0	Glyur004467s00044658.1 gene=Glyur004467s00044658	208	4e-71	82	145.455	81.1189	83.2168	No_hits	#	#	#	#	#	#	No_hits	#	#	#	#	#	#	No_hits
Glur_chr1.g019840.1	Glur_chr1	14502807	14503031	-	74	non	No_hits	#	#	#	#	#	#	#	#	#	#	#	#	#	#	#	#	#	#	#	0	Glyur004467s00044658.1 gene=Glyur004467s00044658	208	1e-32	84	277.333	81.3333	82.6667	No_hits	#	#	#	#	#	#	No_hits	#	#	#	#	#	#	No_hits
Glur_chr1.g019850.1	Glur_chr1	14503293	14503601	-	102	non	No_hits	#	#	#	#	#	#	#	#	#	#	#	#	#	#	#	#	#	#	#	0	Glyur004467s00044658.1 gene=Glyur004467s00044658	208	2e-50	84	201.942	83.4951	84.466	No_hits	#	#	#	#	#	#	No_hits	#	#	#	#	#	#	No_hits
Glur_chr1.g019860.1	Glur_chr1	14503713	14504021	-	102	non	No_hits	#	#	#	#	#	#	#	#	#	#	#	#	#	#	#	#	#	#	#	0	Glyur004467s00044658.1 gene=Glyur004467s00044658	208	2e-51	84	201.942	83.4951	86.4078	No_hits	#	#	#	#	#	#	No_hits	#	#	#	#	#	#	No_hits
Glur_chr1.g019870.1	Glur_chr1	14504073	14504321	-	82	non	No_hits	#	#	#	#	#	#	#	#	#	#	#	#	#	#	#	#	#	#	#	0	Glyur004467s00044658.1 gene=Glyur004467s00044658	208	4e-37	80	250.602	79.5181	83.1325	No_hits	#	#	#	#	#	#	No_hits	#	#	#	#	#	#	No_hits
Glur_chr1.g019880.1	Glur_chr1	14504433	14505237	-	120	non	No_hits	#	#	#	#	#	#	#	#	#	#	#	#	#	#	#	#	#	#	#	0	Glyur003859s00046305.1 gene=Glyur003859s00046305	223	4e-52	69	184.298	77.686	85.9504	No_hits	#	#	#	#	#	#	No_hits	#	#	#	#	#	#	No_hits
Glur_chr1.g019890.1	Glur_chr1	14505297	14505662	-	121	non	No_hits	#	#	#	#	#	#	#	#	#	#	#	#	#	#	#	#	#	#	#	0	Glyur004467s00044658.1 gene=Glyur004467s00044658	208	2e-51	77	170.492	75.4098	77.8689	No_hits	#	#	#	#	#	#	No_hits	#	#	#	#	#	#	No_hits
Glur_chr1.g019900.1	Glur_chr1	14506506	14507054	-	182	non	No_hits	#	#	#	#	#	#	#	#	#	#	#	#	#	#	#	#	#	#	#	0	Glyur004467s00044658.1 gene=Glyur004467s00044658	208	3e-86	82	113.661	75.4098	77.0492	No_hits	#	#	#	#	#	#	No_hits	#	#	#	#	#	#	No_hits
Glur_chr1.g019910.1	Glur_chr1	14507106	14507534	-	142	non	No_hits	#	#	#	#	#	#	#	#	#	#	#	#	#	#	#	#	#	#	#	0	Glyur004467s00044658.1 gene=Glyur004467s00044658	208	2e-72	82	145.455	81.8182	85.3147	No_hits	#	#	#	#	#	#	No_hits	#	#	#	#	#	#	No_hits
Glur_chr1.g019920.1	Glur_chr1	14507646	14507954	-	102	non	No_hits	#	#	#	#	#	#	#	#	#	#	#	#	#	#	#	#	#	#	#	0	Glyur004467s00044658.1 gene=Glyur004467s00044658	208	2e-51	84	201.942	83.4951	86.4078	No_hits	#	#	#	#	#	#	No_hits	#	#	#	#	#	#	No_hits
Glur_chr1.g019930.1	Glur_chr1	14508006	14508810	-	120	non	No_hits	#	#	#	#	#	#	#	#	#	#	#	#	#	#	#	#	#	#	#	0	Glyur003859s00046305.1 gene=Glyur003859s00046305	223	4e-52	69	184.298	77.686	85.9504	No_hits	#	#	#	#	#	#	No_hits	#	#	#	#	#	#	No_hits
Glur_chr1.g019940.1	Glur_chr1	14508870	14509235	-	121	non	No_hits	#	#	#	#	#	#	#	#	#	#	#	#	#	#	#	#	#	#	#	0	Glyur004467s00044658.1 gene=Glyur004467s00044658	208	2e-51	77	170.492	75.4098	77.8689	No_hits	#	#	#	#	#	#	No_hits	#	#	#	#	#	#	No_hits
Glur_chr1.g019950.1	Glur_chr1	14510079	14510567	-	162	non	No_hits	#	#	#	#	#	#	#	#	#	#	#	#	#	#	#	#	#	#	#	0	Glyur004467s00044658.1 gene=Glyur004467s00044658	208	9e-87	85	127.607	84.0491	85.2761	No_hits	#	#	#	#	#	#	No_hits	#	#	#	#	#	#	No_hits
Glur_chr1.g019960.1	Glur_chr1	14511483	14512095	-	153	non	No_hits	#	#	#	#	#	#	#	#	#	#	#	#	#	#	#	#	#	#	#	0	Glyur001918s00044409.1 gene=Glyur001918s00044409	421	1e-48	73	273.377	65.5844	68.1818	No_hits	#	#	#	#	#	#	No_hits	#	#	#	#	#	#	No_hits
Glur_chr1.g019970.1	Glur_chr1	14512455	14512802	-	115	non	No_hits	#	#	#	#	#	#	#	#	#	#	#	#	#	#	#	#	#	#	#	0	Glyur004467s00044658.1 gene=Glyur004467s00044658	208	7e-53	82	179.31	80.1724	81.0345	No_hits	#	#	#	#	#	#	No_hits	#	#	#	#	#	#	No_hits
Glur_chr1.g019980.1	Glur_chr1	14512948	14514033	-	361	non	No_hits	#	#	#	#	#	#	#	#	#	#	#	#	#	#	#	#	#	#	#	0	Glyur001918s00044409.1 gene=Glyur001918s00044409	421	2e-154	74	116.298	74.0331	77.0718	No_hits	#	#	#	#	#	#	No_hits	#	#	#	#	#	#	No_hits
Glur_chr1.g019990.1	Glur_chr1	14514207	14514461	-	84	non	No_hits	#	#	#	#	#	#	#	#	#	#	#	#	#	#	#	#	#	#	#	0	Glyur004467s00044658.1 gene=Glyur004467s00044658	208	7e-40	83	244.706	82.3529	85.8824	No_hits	#	#	#	#	#	#	No_hits	#	#	#	#	#	#	No_hits
Glur_chr1.g020000.1	Glur_chr1	14514764	14515240	-	158	non	No_hits	#	#	#	#	#	#	#	#	#	#	#	#	#	#	#	#	#	#	#	0	Glyur004467s00044658.1 gene=Glyur004467s00044658	208	2e-70	83	130.818	71.6981	73.5849	No_hits	#	#	#	#	#	#	No_hits	#	#	#	#	#	#	No_hits
Glur_chr1.g020010.1	Glur_chr1	14515663	14516139	-	158	non	No_hits	#	#	#	#	#	#	#	#	#	#	#	#	#	#	#	#	#	#	#	0	Glyur004467s00044658.1 gene=Glyur004467s00044658	208	3e-68	82	130.818	71.0692	72.327	No_hits	#	#	#	#	#	#	No_hits	#	#	#	#	#	#	No_hits
Glur_chr1.g020020.1	Glur_chr1	14516232	14516702	-	156	non	No_hits	#	#	#	#	#	#	#	#	#	#	#	#	#	#	#	#	#	#	#	0	Glyur003859s00046305.1 gene=Glyur003859s00046305	223	2e-45	62	142.038	56.6879	61.7834	No_hits	#	#	#	#	#	#	No_hits	#	#	#	#	#	#	No_hits
Glur_chr1.g020030.1	Glur_chr1	14517468	14517782	-	104	non	No_hits	#	#	#	#	#	#	#	#	#	#	#	#	#	#	#	#	#	#	#	0	Glyur001918s00044409.1 gene=Glyur001918s00044409	421	3e-43	78	400.952	77.1429	81.9048	No_hits	#	#	#	#	#	#	No_hits	#	#	#	#	#	#	No_hits
Glur_chr1.g020040.1	Glur_chr1	14518389	14518709	-	106	non	No_hits	#	#	#	#	#	#	#	#	#	#	#	#	#	#	#	#	#	#	#	0	Glyur004467s00044658.1 gene=Glyur004467s00044658	208	2e-48	81	194.393	79.4393	82.243	No_hits	#	#	#	#	#	#	No_hits	#	#	#	#	#	#	No_hits
Glur_chr1.g020050.1	Glur_chr1	14518882	14519247	-	121	non	No_hits	#	#	#	#	#	#	#	#	#	#	#	#	#	#	#	#	#	#	#	0	Glyur004467s00044658.1 gene=Glyur004467s00044658	208	2e-52	79	170.492	77.0492	77.8689	No_hits	#	#	#	#	#	#	No_hits	#	#	#	#	#	#	No_hits
Glur_chr1.g020060.1	Glur_chr1	14519735	14519959	-	74	non	No_hits	#	#	#	#	#	#	#	#	#	#	#	#	#	#	#	#	#	#	#	0	Glyur004467s00044658.1 gene=Glyur004467s00044658	208	2e-32	84	277.333	81.3333	82.6667	No_hits	#	#	#	#	#	#	No_hits	#	#	#	#	#	#	No_hits
Glur_chr1.g020070.1	Glur_chr1	14520352	14520588	-	78	non	No_hits	#	#	#	#	#	#	#	#	#	#	#	#	#	#	#	#	#	#	#	0	Glyur003859s00046305.1 gene=Glyur003859s00046305	223	9e-39	85	282.278	83.5443	87.3418	No_hits	#	#	#	#	#	#	No_hits	#	#	#	#	#	#	No_hits
Glur_chr1.g020080.1	Glur_chr1	14521010	14521486	-	158	non	No_hits	#	#	#	#	#	#	#	#	#	#	#	#	#	#	#	#	#	#	#	0	Glyur004467s00044658.1 gene=Glyur004467s00044658	208	1e-70	82	130.818	72.327	74.2138	No_hits	#	#	#	#	#	#	No_hits	#	#	#	#	#	#	No_hits
Glur_chr1.g020090.1	Glur_chr1	14521807	14522064	-	85	non	No_hits	#	#	#	#	#	#	#	#	#	#	#	#	#	#	#	#	#	#	#	0	Glyur003859s00046305.1 gene=Glyur003859s00046305	223	1e-27	58	259.302	66.2791	76.7442	No_hits	#	#	#	#	#	#	No_hits	#	#	#	#	#	#	No_hits
Glur_chr1.g020100.1	Glur_chr1	14522243	14522854	-	203	non	No_hits	#	#	#	#	#	#	#	#	#	#	#	#	#	#	#	#	#	#	#	0	Glyur004512s00043753.1 gene=Glyur004512s00043753	446	4e-29	67	218.627	27.9412	31.3725	No_hits	#	#	#	#	#	#	No_hits	#	#	#	#	#	#	No_hits
Glur_chr1.g020110.1	Glur_chr1	14522963	14523319	-	118	non	No_hits	#	#	#	#	#	#	#	#	#	#	#	#	#	#	#	#	#	#	#	0	Glyur003859s00046305.1 gene=Glyur003859s00046305	223	1e-50	66	187.395	76.4706	83.1933	No_hits	#	#	#	#	#	#	No_hits	#	#	#	#	#	#	No_hits
Glur_chr1.g020120.1	Glur_chr1	14523578	14524379	-	172	non	No_hits	#	#	#	#	#	#	#	#	#	#	#	#	#	#	#	#	#	#	#	0	Glyur004467s00044658.1 gene=Glyur004467s00044658	208	2e-71	75	120.231	72.8324	73.9884	No_hits	#	#	#	#	#	#	No_hits	#	#	#	#	#	#	No_hits
Glur_chr1.g020130.1	Glur_chr1	14524605	14524919	-	104	non	No_hits	#	#	#	#	#	#	#	#	#	#	#	#	#	#	#	#	#	#	#	0	Glyur001918s00044409.1 gene=Glyur001918s00044409	421	2e-47	86	400.952	82.8571	85.7143	No_hits	#	#	#	#	#	#	No_hits	#	#	#	#	#	#	No_hits
Glur_chr1.g020140.1	Glur_chr1	14525461	14525754	-	97	non	No_hits	#	#	#	#	#	#	#	#	#	#	#	#	#	#	#	#	#	#	#	0	Glyur002318s00046479.1 gene=Glyur002318s00046479	142	4e-28	62	144.898	61.2245	67.3469	No_hits	#	#	#	#	#	#	No_hits	#	#	#	#	#	#	No_hits
Glur_chr1.g020150.1	Glur_chr1	14526011	14526310	-	99	non	No_hits	#	#	#	#	#	#	#	#	#	#	#	#	#	#	#	#	#	#	#	0	Glyur004467s00044658.1 gene=Glyur004467s00044658	208	3e-46	83	208	81	81	No_hits	#	#	#	#	#	#	No_hits	#	#	#	#	#	#	No_hits
Glur_chr1.g020160.1	Glur_chr1	14526403	14526993	-	196	non	No_hits	#	#	#	#	#	#	#	#	#	#	#	#	#	#	#	#	#	#	#	0	Glyur004467s00044658.1 gene=Glyur004467s00044658	208	2e-63	72	105.584	54.8223	60.9137	No_hits	#	#	#	#	#	#	No_hits	#	#	#	#	#	#	No_hits
Glur_chr1.g020170.1	Glur_chr1	14527304	14527603	-	99	non	No_hits	#	#	#	#	#	#	#	#	#	#	#	#	#	#	#	#	#	#	#	0	Glyur004467s00044658.1 gene=Glyur004467s00044658	208	3e-46	83	208	81	81	No_hits	#	#	#	#	#	#	No_hits	#	#	#	#	#	#	No_hits
Glur_chr1.g020180.1	Glur_chr1	14527696	14528286	-	196	non	No_hits	#	#	#	#	#	#	#	#	#	#	#	#	#	#	#	#	#	#	#	0	Glyur004467s00044658.1 gene=Glyur004467s00044658	208	7e-66	74	105.584	56.3452	61.9289	No_hits	#	#	#	#	#	#	No_hits	#	#	#	#	#	#	No_hits
Glur_chr1.g020190.1	Glur_chr1	14528597	14528836	-	79	non	No_hits	#	#	#	#	#	#	#	#	#	#	#	#	#	#	#	#	#	#	#	0	Glyur004467s00044658.1 gene=Glyur004467s00044658	208	9e-35	82	260	80	80	No_hits	#	#	#	#	#	#	No_hits	#	#	#	#	#	#	No_hits
Glur_chr1.g020200.1	Glur_chr1	14528948	14529580	-	210	non	No_hits	#	#	#	#	#	#	#	#	#	#	#	#	#	#	#	#	#	#	#	0	Glyur001918s00044409.1 gene=Glyur001918s00044409	421	4e-68	60	199.526	68.7204	76.3033	No_hits	#	#	#	#	#	#	No_hits	#	#	#	#	#	#	No_hits
Glur_chr1.g020210.1	Glur_chr1	14529626	14530180	-	184	non	No_hits	#	#	#	#	#	#	#	#	#	#	#	#	#	#	#	#	#	#	#	0	Glyur001918s00044409.1 gene=Glyur001918s00044409	421	8e-80	75	227.568	74.0541	81.6216	No_hits	#	#	#	#	#	#	No_hits	#	#	#	#	#	#	No_hits
Glur_chr1.g020220.1	Glur_chr1	14530406	14530774	-	122	non	No_hits	#	#	#	#	#	#	#	#	#	#	#	#	#	#	#	#	#	#	#	0	Glyur004467s00044658.1 gene=Glyur004467s00044658	208	4e-63	84	169.106	83.7398	85.3659	No_hits	#	#	#	#	#	#	No_hits	#	#	#	#	#	#	No_hits
Glur_chr1.g020230.1	Glur_chr1	14530826	14531134	-	102	non	No_hits	#	#	#	#	#	#	#	#	#	#	#	#	#	#	#	#	#	#	#	0	Glyur004467s00044658.1 gene=Glyur004467s00044658	208	4e-48	81	201.942	79.6117	83.4951	No_hits	#	#	#	#	#	#	No_hits	#	#	#	#	#	#	No_hits
Glur_chr1.g020240.1	Glur_chr1	14531990	14532295	-	101	non	No_hits	#	#	#	#	#	#	#	#	#	#	#	#	#	#	#	#	#	#	#	0	Glyur004467s00044658.1 gene=Glyur004467s00044658	208	1e-40	76	203.922	73.5294	77.451	No_hits	#	#	#	#	#	#	No_hits	#	#	#	#	#	#	No_hits
Glur_chr1.g020250.1	Glur_chr1	14532782	14533006	-	74	non	No_hits	#	#	#	#	#	#	#	#	#	#	#	#	#	#	#	#	#	#	#	0	Glyur004467s00044658.1 gene=Glyur004467s00044658	208	1e-31	82	277.333	80	81.3333	No_hits	#	#	#	#	#	#	No_hits	#	#	#	#	#	#	No_hits
Glur_chr1.g020260.1	Glur_chr1	14533055	14533456	-	133	non	No_hits	#	#	#	#	#	#	#	#	#	#	#	#	#	#	#	#	#	#	#	0	Glyur004467s00044658.1 gene=Glyur004467s00044658	208	1e-61	77	155.224	76.1194	79.8507	No_hits	#	#	#	#	#	#	No_hits	#	#	#	#	#	#	No_hits
Glur_chr1.g020270.1	Glur_chr1	14533906	14534115	-	69	non	No_hits	#	#	#	#	#	#	#	#	#	#	#	#	#	#	#	#	#	#	#	0	Glyur004467s00044658.1 gene=Glyur004467s00044658	208	1e-33	86	297.143	84.2857	87.1429	No_hits	#	#	#	#	#	#	No_hits	#	#	#	#	#	#	No_hits
Glur_chr1.g020280.1	Glur_chr1	14534167	14534385	-	72	non	No_hits	#	#	#	#	#	#	#	#	#	#	#	#	#	#	#	#	#	#	#	0	Glyur004467s00044658.1 gene=Glyur004467s00044658	208	6e-32	83	284.932	80.8219	83.5616	No_hits	#	#	#	#	#	#	No_hits	#	#	#	#	#	#	No_hits
Glur_chr1.g020290.1	Glur_chr1	14534838	14535494	-	218	non	No_hits	#	#	#	#	#	#	#	#	#	#	#	#	#	#	#	#	#	#	#	0	Glyur001918s00044409.1 gene=Glyur001918s00044409	421	1e-95	69	192.237	78.5388	82.1918	No_hits	#	#	#	#	#	#	No_hits	#	#	#	#	#	#	No_hits
Glur_chr1.g020300.1	Glur_chr1	14535546	14535764	-	72	non	No_hits	#	#	#	#	#	#	#	#	#	#	#	#	#	#	#	#	#	#	#	0	Glyur004467s00044658.1 gene=Glyur004467s00044658	208	6e-32	83	284.932	80.8219	83.5616	No_hits	#	#	#	#	#	#	No_hits	#	#	#	#	#	#	No_hits
Glur_chr1.g020310.1	Glur_chr1	14535822	14536160	-	112	non	No_hits	#	#	#	#	#	#	#	#	#	#	#	#	#	#	#	#	#	#	#	0	Glyur001918s00044409.1 gene=Glyur001918s00044409	421	9e-50	80	372.566	78.7611	83.1858	No_hits	#	#	#	#	#	#	No_hits	#	#	#	#	#	#	No_hits
Glur_chr1.g020320.1	Glur_chr1	14536206	14536634	-	142	non	No_hits	#	#	#	#	#	#	#	#	#	#	#	#	#	#	#	#	#	#	#	0	Glyur004467s00044658.1 gene=Glyur004467s00044658	208	5e-77	87	145.455	86.014	86.7133	No_hits	#	#	#	#	#	#	No_hits	#	#	#	#	#	#	No_hits
Glur_chr1.g020330.1	Glur_chr1	14536967	14537491	-	174	non	No_hits	#	#	#	#	#	#	#	#	#	#	#	#	#	#	#	#	#	#	#	0	Glyur003859s00046305.1 gene=Glyur003859s00046305	223	8e-41	71	127.429	44.5714	49.7143	No_hits	#	#	#	#	#	#	No_hits	#	#	#	#	#	#	No_hits
Glur_chr1.g020340.1	Glur_chr1	14537830	14538300	-	156	non	No_hits	#	#	#	#	#	#	#	#	#	#	#	#	#	#	#	#	#	#	#	0	Glyur004512s00043753.1 gene=Glyur004512s00043753	446	8e-32	65	284.076	38.8535	43.949	No_hits	#	#	#	#	#	#	No_hits	#	#	#	#	#	#	No_hits
Glur_chr1.g020350.1	Glur_chr1	14538440	14539027	-	195	non	No_hits	#	#	#	#	#	#	#	#	#	#	#	#	#	#	#	#	#	#	#	0	Glyur004467s00044658.1 gene=Glyur004467s00044658	208	2e-50	79	106.122	44.898	47.9592	No_hits	#	#	#	#	#	#	No_hits	#	#	#	#	#	#	No_hits
Glur_chr1.g020360.1	Glur_chr1	14539838	14540236	-	132	non	No_hits	#	#	#	#	#	#	#	#	#	#	#	#	#	#	#	#	#	#	#	0	Glyur003859s00046305.1 gene=Glyur003859s00046305	223	1e-41	71	167.669	58.6466	65.4135	No_hits	#	#	#	#	#	#	No_hits	#	#	#	#	#	#	No_hits
Glur_chr1.g020370.1	Glur_chr1	14540575	14541045	-	156	non	No_hits	#	#	#	#	#	#	#	#	#	#	#	#	#	#	#	#	#	#	#	0	Glyur004512s00043753.1 gene=Glyur004512s00043753	446	8e-32	65	284.076	38.8535	43.949	No_hits	#	#	#	#	#	#	No_hits	#	#	#	#	#	#	No_hits
Glur_chr1.g020380.1	Glur_chr1	14541185	14541772	-	195	non	No_hits	#	#	#	#	#	#	#	#	#	#	#	#	#	#	#	#	#	#	#	0	Glyur004467s00044658.1 gene=Glyur004467s00044658	208	1e-50	79	106.122	44.898	47.9592	No_hits	#	#	#	#	#	#	No_hits	#	#	#	#	#	#	No_hits
Glur_chr1.g020390.1	Glur_chr1	14542583	14542981	-	132	non	No_hits	#	#	#	#	#	#	#	#	#	#	#	#	#	#	#	#	#	#	#	0	Glyur003859s00046305.1 gene=Glyur003859s00046305	223	2e-41	71	167.669	58.6466	65.4135	No_hits	#	#	#	#	#	#	No_hits	#	#	#	#	#	#	No_hits
Glur_chr1.g020400.1	Glur_chr1	14543214	14543525	-	103	non	No_hits	#	#	#	#	#	#	#	#	#	#	#	#	#	#	#	#	#	#	#	0	Glyur004467s00044658.1 gene=Glyur004467s00044658	208	3e-51	85	200	83.6538	85.5769	No_hits	#	#	#	#	#	#	No_hits	#	#	#	#	#	#	No_hits
Glur_chr1.g020410.1	Glur_chr1	14544648	14544959	-	103	non	No_hits	#	#	#	#	#	#	#	#	#	#	#	#	#	#	#	#	#	#	#	0	Glyur004467s00044658.1 gene=Glyur004467s00044658	208	1e-53	87	200	85.5769	87.5	No_hits	#	#	#	#	#	#	No_hits	#	#	#	#	#	#	No_hits
Glur_chr1.g020420.1	Glur_chr1	14545743	14546537	-	264	non	No_hits	#	#	#	#	#	#	#	#	#	#	#	#	#	#	#	#	#	#	#	0	Glyur001918s00044409.1 gene=Glyur001918s00044409	421	7e-97	67	158.868	64.9057	69.434	No_hits	#	#	#	#	#	#	No_hits	#	#	#	#	#	#	No_hits
Glur_chr1.g020430.1	Glur_chr1	14547227	14548287	+	216	non	No_hits	#	#	#	#	#	#	#	#	#	#	#	#	#	#	#	#	#	#	#	0	Glyur004467s00044657.1 gene=Glyur004467s00044657	300	8e-21	47	138.249	37.788	41.9355	No_hits	#	#	#	#	#	#	No_hits	#	#	#	#	#	#	No_hits
Glur_chr1.g020440.1	Glur_chr1	14548323	14549117	-	264	non	No_hits	#	#	#	#	#	#	#	#	#	#	#	#	#	#	#	#	#	#	#	0	Glyur001918s00044409.1 gene=Glyur001918s00044409	421	7e-97	67	158.868	64.9057	69.434	No_hits	#	#	#	#	#	#	No_hits	#	#	#	#	#	#	No_hits
Glur_chr1.g020450.1	Glur_chr1	14550183	14550704	-	173	non	No_hits	#	#	#	#	#	#	#	#	#	#	#	#	#	#	#	#	#	#	#	0	Glyur004467s00044658.1 gene=Glyur004467s00044658	208	4e-55	85	119.54	52.8736	55.1724	No_hits	#	#	#	#	#	#	No_hits	#	#	#	#	#	#	No_hits
Glur_chr1.g020460.1	Glur_chr1	14550726	14550977	-	83	non	No_hits	#	#	#	#	#	#	#	#	#	#	#	#	#	#	#	#	#	#	#	0	Glyur004467s00044658.1 gene=Glyur004467s00044658	208	1e-41	87	247.619	84.5238	88.0952	No_hits	#	#	#	#	#	#	No_hits	#	#	#	#	#	#	No_hits
Glur_chr1.g020470.1	Glur_chr1	14551478	14551747	-	89	non	No_hits	#	#	#	#	#	#	#	#	#	#	#	#	#	#	#	#	#	#	#	0	Glyur003859s00046305.1 gene=Glyur003859s00046305	223	5e-38	86	247.778	75.5556	77.7778	No_hits	#	#	#	#	#	#	No_hits	#	#	#	#	#	#	No_hits
Glur_chr1.g020480.1	Glur_chr1	14551892	14552149	-	85	non	No_hits	#	#	#	#	#	#	#	#	#	#	#	#	#	#	#	#	#	#	#	0	Glyur004467s00044658.1 gene=Glyur004467s00044658	208	2e-44	88	241.86	86.0465	88.3721	No_hits	#	#	#	#	#	#	No_hits	#	#	#	#	#	#	No_hits
Glur_chr1.g020490.1	Glur_chr1	14552212	14552430	-	72	non	No_hits	#	#	#	#	#	#	#	#	#	#	#	#	#	#	#	#	#	#	#	0	Glyur004467s00044658.1 gene=Glyur004467s00044658	208	1e-33	85	284.932	82.1918	87.6712	No_hits	#	#	#	#	#	#	No_hits	#	#	#	#	#	#	No_hits
Glur_chr1.g020500.1	Glur_chr1	14552452	14552763	-	103	non	No_hits	#	#	#	#	#	#	#	#	#	#	#	#	#	#	#	#	#	#	#	0	Glyur004467s00044658.1 gene=Glyur004467s00044658	208	2e-52	87	200	85.5769	86.5385	No_hits	#	#	#	#	#	#	No_hits	#	#	#	#	#	#	No_hits
Glur_chr1.g020510.1	Glur_chr1	14552827	14553201	-	124	non	No_hits	#	#	#	#	#	#	#	#	#	#	#	#	#	#	#	#	#	#	#	0	Glyur006504s00043322.1 gene=Glyur006504s00043322	481	4e-38	64	384.8	64.8	71.2	No_hits	#	#	#	#	#	#	No_hits	#	#	#	#	#	#	No_hits
Glur_chr1.g020520.1	Glur_chr1	14553272	14553589	-	105	non	No_hits	#	#	#	#	#	#	#	#	#	#	#	#	#	#	#	#	#	#	#	0	Glyur004467s00044658.1 gene=Glyur004467s00044658	208	7e-56	88	196.226	85.8491	86.7925	No_hits	#	#	#	#	#	#	No_hits	#	#	#	#	#	#	No_hits
Glur_chr1.g020530.1	Glur_chr1	14553652	14553870	-	72	non	No_hits	#	#	#	#	#	#	#	#	#	#	#	#	#	#	#	#	#	#	#	0	Glyur004467s00044658.1 gene=Glyur004467s00044658	208	5e-33	85	284.932	82.1918	86.3014	No_hits	#	#	#	#	#	#	No_hits	#	#	#	#	#	#	No_hits
Glur_chr1.g020540.1	Glur_chr1	14553892	14554203	-	103	non	No_hits	#	#	#	#	#	#	#	#	#	#	#	#	#	#	#	#	#	#	#	0	Glyur004467s00044658.1 gene=Glyur004467s00044658	208	6e-53	87	200	85.5769	86.5385	No_hits	#	#	#	#	#	#	No_hits	#	#	#	#	#	#	No_hits
Glur_chr1.g020550.1	Glur_chr1	14554274	14555230	-	181	non	No_hits	#	#	#	#	#	#	#	#	#	#	#	#	#	#	#	#	#	#	#	0	Glyur001918s00044409.1 gene=Glyur001918s00044409	421	5e-88	80	231.319	80.7692	86.2637	No_hits	#	#	#	#	#	#	No_hits	#	#	#	#	#	#	No_hits
Glur_chr1.g020560.1	Glur_chr1	14555583	14556047	-	154	non	No_hits	#	#	#	#	#	#	#	#	#	#	#	#	#	#	#	#	#	#	#	0	Glyur004467s00044658.1 gene=Glyur004467s00044658	208	4e-80	83	134.194	81.9355	85.1613	No_hits	#	#	#	#	#	#	No_hits	#	#	#	#	#	#	No_hits
Glur_chr1.g020570.1	Glur_chr1	14556069	14556380	-	103	non	No_hits	#	#	#	#	#	#	#	#	#	#	#	#	#	#	#	#	#	#	#	0	Glyur004467s00044658.1 gene=Glyur004467s00044658	208	1e-53	87	200	85.5769	87.5	No_hits	#	#	#	#	#	#	No_hits	#	#	#	#	#	#	No_hits
Glur_chr1.g020580.1	Glur_chr1	14556451	14557407	-	181	non	No_hits	#	#	#	#	#	#	#	#	#	#	#	#	#	#	#	#	#	#	#	0	Glyur001918s00044409.1 gene=Glyur001918s00044409	421	5e-88	80	231.319	80.7692	86.2637	No_hits	#	#	#	#	#	#	No_hits	#	#	#	#	#	#	No_hits
Glur_chr1.g020590.1	Glur_chr1	14557753	14558274	-	173	non	No_hits	#	#	#	#	#	#	#	#	#	#	#	#	#	#	#	#	#	#	#	0	Glyur004467s00044658.1 gene=Glyur004467s00044658	208	3e-55	85	119.54	52.8736	55.1724	No_hits	#	#	#	#	#	#	No_hits	#	#	#	#	#	#	No_hits
Glur_chr1.g020600.1	Glur_chr1	14558296	14558607	-	103	non	No_hits	#	#	#	#	#	#	#	#	#	#	#	#	#	#	#	#	#	#	#	0	Glyur004467s00044658.1 gene=Glyur004467s00044658	208	1e-52	86	200	84.6154	86.5385	No_hits	#	#	#	#	#	#	No_hits	#	#	#	#	#	#	No_hits
Glur_chr1.g020610.1	Glur_chr1	14558671	14559045	-	124	non	No_hits	#	#	#	#	#	#	#	#	#	#	#	#	#	#	#	#	#	#	#	0	Glyur003859s00046305.1 gene=Glyur003859s00046305	223	2e-38	85	178.4	56.8	58.4	No_hits	#	#	#	#	#	#	No_hits	#	#	#	#	#	#	No_hits
Glur_chr1.g020620.1	Glur_chr1	14559391	14559765	-	124	non	No_hits	#	#	#	#	#	#	#	#	#	#	#	#	#	#	#	#	#	#	#	0	Glyur003859s00046305.1 gene=Glyur003859s00046305	223	2e-38	85	178.4	56.8	58.4	No_hits	#	#	#	#	#	#	No_hits	#	#	#	#	#	#	No_hits
Glur_chr1.g020630.1	Glur_chr1	14559903	14560226	-	107	non	No_hits	#	#	#	#	#	#	#	#	#	#	#	#	#	#	#	#	#	#	#	0	Glyur003859s00046305.1 gene=Glyur003859s00046305	223	2e-47	77	206.481	75.9259	78.7037	No_hits	#	#	#	#	#	#	No_hits	#	#	#	#	#	#	No_hits
Glur_chr1.g020640.1	Glur_chr1	14560706	14561080	-	124	non	No_hits	#	#	#	#	#	#	#	#	#	#	#	#	#	#	#	#	#	#	#	0	Glyur006504s00043322.1 gene=Glyur006504s00043322	481	1e-38	64	384.8	64.8	72	No_hits	#	#	#	#	#	#	No_hits	#	#	#	#	#	#	No_hits
Glur_chr1.g020650.1	Glur_chr1	14561225	14561542	-	105	non	No_hits	#	#	#	#	#	#	#	#	#	#	#	#	#	#	#	#	#	#	#	0	Glyur004467s00044658.1 gene=Glyur004467s00044658	208	6e-56	88	196.226	85.8491	86.7925	No_hits	#	#	#	#	#	#	No_hits	#	#	#	#	#	#	No_hits
Glur_chr1.g020660.1	Glur_chr1	14561605	14561823	-	72	non	No_hits	#	#	#	#	#	#	#	#	#	#	#	#	#	#	#	#	#	#	#	0	Glyur004467s00044658.1 gene=Glyur004467s00044658	208	4e-33	85	284.932	82.1918	86.3014	No_hits	#	#	#	#	#	#	No_hits	#	#	#	#	#	#	No_hits
Glur_chr1.g020670.1	Glur_chr1	14561845	14562156	-	103	non	No_hits	#	#	#	#	#	#	#	#	#	#	#	#	#	#	#	#	#	#	#	0	Glyur004467s00044658.1 gene=Glyur004467s00044658	208	5e-53	87	200	85.5769	86.5385	No_hits	#	#	#	#	#	#	No_hits	#	#	#	#	#	#	No_hits
Glur_chr1.g020680.1	Glur_chr1	14562220	14562591	-	123	non	No_hits	#	#	#	#	#	#	#	#	#	#	#	#	#	#	#	#	#	#	#	0	Glyur004512s00043753.1 gene=Glyur004512s00043753	446	1e-37	61	359.677	60.4839	67.7419	No_hits	#	#	#	#	#	#	No_hits	#	#	#	#	#	#	No_hits
Glur_chr1.g020690.1	Glur_chr1	14562665	14562982	-	105	non	No_hits	#	#	#	#	#	#	#	#	#	#	#	#	#	#	#	#	#	#	#	0	Glyur004467s00044658.1 gene=Glyur004467s00044658	208	1e-56	88	196.226	86.7925	87.7358	No_hits	#	#	#	#	#	#	No_hits	#	#	#	#	#	#	No_hits
Glur_chr1.g020700.1	Glur_chr1	14563045	14563263	-	72	non	No_hits	#	#	#	#	#	#	#	#	#	#	#	#	#	#	#	#	#	#	#	0	Glyur004467s00044658.1 gene=Glyur004467s00044658	208	5e-33	85	284.932	82.1918	86.3014	No_hits	#	#	#	#	#	#	No_hits	#	#	#	#	#	#	No_hits
Glur_chr1.g020710.1	Glur_chr1	14563285	14563596	-	103	non	No_hits	#	#	#	#	#	#	#	#	#	#	#	#	#	#	#	#	#	#	#	0	Glyur004467s00044658.1 gene=Glyur004467s00044658	208	4e-51	85	200	83.6538	85.5769	No_hits	#	#	#	#	#	#	No_hits	#	#	#	#	#	#	No_hits
Glur_chr1.g020720.1	Glur_chr1	14563667	14564336	-	173	non	No_hits	#	#	#	#	#	#	#	#	#	#	#	#	#	#	#	#	#	#	#	0	Glyur004467s00044658.1 gene=Glyur004467s00044658	208	1e-81	79	119.54	77.5862	78.7356	No_hits	#	#	#	#	#	#	No_hits	#	#	#	#	#	#	No_hits
Glur_chr1.g020730.1	Glur_chr1	14564382	14564747	-	121	non	No_hits	#	#	#	#	#	#	#	#	#	#	#	#	#	#	#	#	#	#	#	0	Glyur004467s00044658.1 gene=Glyur004467s00044658	208	3e-49	72	170.492	77.0492	78.6885	No_hits	#	#	#	#	#	#	No_hits	#	#	#	#	#	#	No_hits
Glur_chr1.g020740.1	Glur_chr1	14564766	14565374	-	202	non	No_hits	#	#	#	#	#	#	#	#	#	#	#	#	#	#	#	#	#	#	#	0	Glyur001918s00044409.1 gene=Glyur001918s00044409	421	7e-89	67	207.389	78.3251	83.2512	No_hits	#	#	#	#	#	#	No_hits	#	#	#	#	#	#	No_hits
Glur_chr1.g020750.1	Glur_chr1	14565786	14566217	-	143	non	No_hits	#	#	#	#	#	#	#	#	#	#	#	#	#	#	#	#	#	#	#	0	Glyur004467s00044658.1 gene=Glyur004467s00044658	208	4e-74	83	144.444	81.9444	85.4167	No_hits	#	#	#	#	#	#	No_hits	#	#	#	#	#	#	No_hits
Glur_chr1.g020760.1	Glur_chr1	14566656	14567057	-	133	non	No_hits	#	#	#	#	#	#	#	#	#	#	#	#	#	#	#	#	#	#	#	0	Glyur004467s00044658.1 gene=Glyur004467s00044658	208	2e-63	80	155.224	79.1045	80.597	No_hits	#	#	#	#	#	#	No_hits	#	#	#	#	#	#	No_hits
Glur_chr1.g020770.1	Glur_chr1	14567529	14567960	-	143	non	No_hits	#	#	#	#	#	#	#	#	#	#	#	#	#	#	#	#	#	#	#	0	Glyur004467s00044658.1 gene=Glyur004467s00044658	208	8e-71	81	144.444	79.8611	83.3333	No_hits	#	#	#	#	#	#	No_hits	#	#	#	#	#	#	No_hits
Glur_chr1.g020780.1	Glur_chr1	14568285	14568539	-	84	non	No_hits	#	#	#	#	#	#	#	#	#	#	#	#	#	#	#	#	#	#	#	0	Glyur004467s00044658.1 gene=Glyur004467s00044658	208	1e-43	88	244.706	87.0588	87.0588	No_hits	#	#	#	#	#	#	No_hits	#	#	#	#	#	#	No_hits
Glur_chr1.g020790.1	Glur_chr1	14569005	14569406	-	133	non	No_hits	#	#	#	#	#	#	#	#	#	#	#	#	#	#	#	#	#	#	#	0	Glyur004467s00044658.1 gene=Glyur004467s00044658	208	2e-63	80	155.224	79.1045	80.597	No_hits	#	#	#	#	#	#	No_hits	#	#	#	#	#	#	No_hits
Glur_chr1.g020800.1	Glur_chr1	14569818	14570249	-	143	non	No_hits	#	#	#	#	#	#	#	#	#	#	#	#	#	#	#	#	#	#	#	0	Glyur004467s00044658.1 gene=Glyur004467s00044658	208	2e-71	82	144.444	80.5556	84.0278	No_hits	#	#	#	#	#	#	No_hits	#	#	#	#	#	#	No_hits
Glur_chr1.g020810.1	Glur_chr1	14570634	14571387	-	210	non	No_hits	#	#	#	#	#	#	#	#	#	#	#	#	#	#	#	#	#	#	#	0	Glyur001918s00044409.1 gene=Glyur001918s00044409	421	5e-98	75	199.526	81.0427	84.8341	No_hits	#	#	#	#	#	#	No_hits	#	#	#	#	#	#	No_hits
Glur_chr1.g020820.1	Glur_chr1	14571409	14571717	-	102	non	No_hits	#	#	#	#	#	#	#	#	#	#	#	#	#	#	#	#	#	#	#	0	Glyur004467s00044658.1 gene=Glyur004467s00044658	208	5e-46	78	201.942	77.6699	80.5825	No_hits	#	#	#	#	#	#	No_hits	#	#	#	#	#	#	No_hits
Glur_chr1.g020830.1	Glur_chr1	14572129	14572560	-	143	non	No_hits	#	#	#	#	#	#	#	#	#	#	#	#	#	#	#	#	#	#	#	0	Glyur004467s00044658.1 gene=Glyur004467s00044658	208	7e-73	82	144.444	80.5556	84.7222	No_hits	#	#	#	#	#	#	No_hits	#	#	#	#	#	#	No_hits
Glur_chr1.g020840.1	Glur_chr1	14573020	14573448	-	142	non	No_hits	#	#	#	#	#	#	#	#	#	#	#	#	#	#	#	#	#	#	#	0	Glyur004467s00044658.1 gene=Glyur004467s00044658	208	1e-68	80	145.455	79.7203	81.8182	No_hits	#	#	#	#	#	#	No_hits	#	#	#	#	#	#	No_hits
Glur_chr1.g020850.1	Glur_chr1	14573754	14574182	-	142	non	No_hits	#	#	#	#	#	#	#	#	#	#	#	#	#	#	#	#	#	#	#	0	Glyur004467s00044658.1 gene=Glyur004467s00044658	208	2e-66	77	145.455	76.9231	81.8182	No_hits	#	#	#	#	#	#	No_hits	#	#	#	#	#	#	No_hits
Glur_chr1.g020860.1	Glur_chr1	14574414	14574752	-	112	non	No_hits	#	#	#	#	#	#	#	#	#	#	#	#	#	#	#	#	#	#	#	0	Glyur004467s00044658.1 gene=Glyur004467s00044658	208	9e-45	74	184.071	72.5664	75.2212	No_hits	#	#	#	#	#	#	No_hits	#	#	#	#	#	#	No_hits
Glur_chr1.g020870.1	Glur_chr1	14574774	14575208	-	144	non	No_hits	#	#	#	#	#	#	#	#	#	#	#	#	#	#	#	#	#	#	#	0	Glyur004467s00044658.1 gene=Glyur004467s00044658	208	1e-62	75	143.448	73.7931	77.931	No_hits	#	#	#	#	#	#	No_hits	#	#	#	#	#	#	No_hits
Glur_chr1.g020880.1	Glur_chr1	14575568	14575996	-	142	non	No_hits	#	#	#	#	#	#	#	#	#	#	#	#	#	#	#	#	#	#	#	0	Glyur004467s00044658.1 gene=Glyur004467s00044658	208	2e-65	77	145.455	76.2238	80.4196	No_hits	#	#	#	#	#	#	No_hits	#	#	#	#	#	#	No_hits
Glur_chr1.g020890.1	Glur_chr1	14576168	14576575	-	135	non	No_hits	#	#	#	#	#	#	#	#	#	#	#	#	#	#	#	#	#	#	#	0	Glyur004467s00044658.1 gene=Glyur004467s00044658	208	6e-60	79	152.941	77.9412	78.6765	No_hits	#	#	#	#	#	#	No_hits	#	#	#	#	#	#	No_hits
Glur_chr1.g020900.1	Glur_chr1	14576597	14577025	-	142	non	No_hits	#	#	#	#	#	#	#	#	#	#	#	#	#	#	#	#	#	#	#	0	Glyur004467s00044658.1 gene=Glyur004467s00044658	208	2e-66	77	145.455	76.2238	81.8182	No_hits	#	#	#	#	#	#	No_hits	#	#	#	#	#	#	No_hits
Glur_chr1.g020910.1	Glur_chr1	14577257	14578179	-	272	non	No_hits	#	#	#	#	#	#	#	#	#	#	#	#	#	#	#	#	#	#	#	0	Glyur001918s00044409.1 gene=Glyur001918s00044409	421	9e-110	68	154.212	71.4286	75.8242	No_hits	#	#	#	#	#	#	No_hits	#	#	#	#	#	#	No_hits
Glur_chr1.g020920.1	Glur_chr1	14578277	14579562	-	404	non	No_hits	#	#	#	#	#	#	#	#	#	#	#	#	#	#	#	#	#	#	#	0	Glyur001918s00044409.1 gene=Glyur001918s00044409	421	8e-156	70	103.951	66.4198	72.0988	No_hits	#	#	#	#	#	#	No_hits	#	#	#	#	#	#	No_hits
Glur_chr1.g020930.1	Glur_chr1	14579854	14580282	-	142	non	No_hits	#	#	#	#	#	#	#	#	#	#	#	#	#	#	#	#	#	#	#	0	Glyur004467s00044658.1 gene=Glyur004467s00044658	208	3e-65	77	145.455	76.9231	79.7203	No_hits	#	#	#	#	#	#	No_hits	#	#	#	#	#	#	No_hits
Glur_chr1.g020940.1	Glur_chr1	14580574	14580882	-	102	non	No_hits	#	#	#	#	#	#	#	#	#	#	#	#	#	#	#	#	#	#	#	0	Glyur004467s00044658.1 gene=Glyur004467s00044658	208	2e-44	77	201.942	76.699	80.5825	No_hits	#	#	#	#	#	#	No_hits	#	#	#	#	#	#	No_hits
Glur_chr1.g020950.1	Glur_chr1	14581032	14581385	-	117	non	No_hits	#	#	#	#	#	#	#	#	#	#	#	#	#	#	#	#	#	#	#	0	Glyur004467s00044658.1 gene=Glyur004467s00044658	208	5e-47	75	176.271	70.339	73.7288	No_hits	#	#	#	#	#	#	No_hits	#	#	#	#	#	#	No_hits
Glur_chr1.g020960.1	Glur_chr1	14581557	14581964	-	135	non	No_hits	#	#	#	#	#	#	#	#	#	#	#	#	#	#	#	#	#	#	#	0	Glyur004467s00044658.1 gene=Glyur004467s00044658	208	8e-61	80	152.941	78.6765	79.4118	No_hits	#	#	#	#	#	#	No_hits	#	#	#	#	#	#	No_hits
Glur_chr1.g020970.1	Glur_chr1	14581986	14582414	-	142	non	No_hits	#	#	#	#	#	#	#	#	#	#	#	#	#	#	#	#	#	#	#	0	Glyur004467s00044658.1 gene=Glyur004467s00044658	208	2e-64	77	145.455	76.2238	80.4196	No_hits	#	#	#	#	#	#	No_hits	#	#	#	#	#	#	No_hits
Glur_chr1.g020980.1	Glur_chr1	14582646	14582993	-	115	non	No_hits	#	#	#	#	#	#	#	#	#	#	#	#	#	#	#	#	#	#	#	0	Glyur004467s00044658.1 gene=Glyur004467s00044658	208	2e-53	83	179.31	81.8966	81.8966	No_hits	#	#	#	#	#	#	No_hits	#	#	#	#	#	#	No_hits
Glur_chr1.g020990.1	Glur_chr1	14583015	14583613	-	162	non	No_hits	#	#	#	#	#	#	#	#	#	#	#	#	#	#	#	#	#	#	#	0	Glyur004467s00044658.1 gene=Glyur004467s00044658	208	7e-77	78	127.607	77.3006	81.5951	No_hits	#	#	#	#	#	#	No_hits	#	#	#	#	#	#	No_hits
Glur_chr1.g021000.1	Glur_chr1	14583665	14583979	-	104	non	No_hits	#	#	#	#	#	#	#	#	#	#	#	#	#	#	#	#	#	#	#	0	Glyur004467s00044658.1 gene=Glyur004467s00044658	208	4e-49	83	198.095	80.9524	80.9524	No_hits	#	#	#	#	#	#	No_hits	#	#	#	#	#	#	No_hits
Glur_chr1.g021010.1	Glur_chr1	14584025	14584372	-	115	non	No_hits	#	#	#	#	#	#	#	#	#	#	#	#	#	#	#	#	#	#	#	0	Glyur004467s00044658.1 gene=Glyur004467s00044658	208	2e-53	83	179.31	81.8966	81.8966	No_hits	#	#	#	#	#	#	No_hits	#	#	#	#	#	#	No_hits
Glur_chr1.g021020.1	Glur_chr1	14584394	14585391	-	297	non	No_hits	#	#	#	#	#	#	#	#	#	#	#	#	#	#	#	#	#	#	#	0	Glyur001918s00044409.1 gene=Glyur001918s00044409	421	2e-142	74	141.275	80.8725	85.906	No_hits	#	#	#	#	#	#	No_hits	#	#	#	#	#	#	No_hits
Glur_chr1.g021030.1	Glur_chr1	14585413	14585841	-	142	non	No_hits	#	#	#	#	#	#	#	#	#	#	#	#	#	#	#	#	#	#	#	0	Glyur004467s00044658.1 gene=Glyur004467s00044658	208	3e-63	76	145.455	75.5245	79.7203	No_hits	#	#	#	#	#	#	No_hits	#	#	#	#	#	#	No_hits
Glur_chr1.g021040.1	Glur_chr1	14585893	14586207	-	104	non	No_hits	#	#	#	#	#	#	#	#	#	#	#	#	#	#	#	#	#	#	#	0	Glyur004467s00044658.1 gene=Glyur004467s00044658	208	5e-50	83	198.095	81.9048	81.9048	No_hits	#	#	#	#	#	#	No_hits	#	#	#	#	#	#	No_hits
Glur_chr1.g021050.1	Glur_chr1	14586253	14586660	-	135	non	No_hits	#	#	#	#	#	#	#	#	#	#	#	#	#	#	#	#	#	#	#	0	Glyur004467s00044658.1 gene=Glyur004467s00044658	208	3e-66	84	152.941	83.0882	83.0882	No_hits	#	#	#	#	#	#	No_hits	#	#	#	#	#	#	No_hits
Glur_chr1.g021060.1	Glur_chr1	14586682	14587280	-	162	non	No_hits	#	#	#	#	#	#	#	#	#	#	#	#	#	#	#	#	#	#	#	0	Glyur004467s00044658.1 gene=Glyur004467s00044658	208	2e-78	78	127.607	77.9141	80.9816	No_hits	#	#	#	#	#	#	No_hits	#	#	#	#	#	#	No_hits
Glur_chr1.g021070.1	Glur_chr1	14587452	14587859	-	135	non	No_hits	#	#	#	#	#	#	#	#	#	#	#	#	#	#	#	#	#	#	#	0	Glyur004467s00044658.1 gene=Glyur004467s00044658	208	8e-61	80	152.941	78.6765	79.4118	No_hits	#	#	#	#	#	#	No_hits	#	#	#	#	#	#	No_hits
Glur_chr1.g021080.1	Glur_chr1	14587881	14588489	-	202	non	No_hits	#	#	#	#	#	#	#	#	#	#	#	#	#	#	#	#	#	#	#	0	Glyur001918s00044409.1 gene=Glyur001918s00044409	421	1e-86	66	207.389	76.8473	82.266	No_hits	#	#	#	#	#	#	No_hits	#	#	#	#	#	#	No_hits
Glur_chr1.g021090.1	Glur_chr1	14588541	14588855	-	104	non	No_hits	#	#	#	#	#	#	#	#	#	#	#	#	#	#	#	#	#	#	#	0	Glyur004467s00044658.1 gene=Glyur004467s00044658	208	5e-50	83	198.095	81.9048	81.9048	No_hits	#	#	#	#	#	#	No_hits	#	#	#	#	#	#	No_hits
Glur_chr1.g021100.1	Glur_chr1	14588901	14589248	-	115	non	No_hits	#	#	#	#	#	#	#	#	#	#	#	#	#	#	#	#	#	#	#	0	Glyur004467s00044658.1 gene=Glyur004467s00044658	208	2e-52	82	179.31	81.0345	81.0345	No_hits	#	#	#	#	#	#	No_hits	#	#	#	#	#	#	No_hits
Glur_chr1.g021110.1	Glur_chr1	14589270	14589698	-	142	non	No_hits	#	#	#	#	#	#	#	#	#	#	#	#	#	#	#	#	#	#	#	0	Glyur004467s00044658.1 gene=Glyur004467s00044658	208	9e-63	75	145.455	74.8252	79.021	No_hits	#	#	#	#	#	#	No_hits	#	#	#	#	#	#	No_hits
Glur_chr1.g021120.1	Glur_chr1	14589750	14590064	-	104	non	No_hits	#	#	#	#	#	#	#	#	#	#	#	#	#	#	#	#	#	#	#	0	Glyur004467s00044658.1 gene=Glyur004467s00044658	208	5e-50	83	198.095	81.9048	81.9048	No_hits	#	#	#	#	#	#	No_hits	#	#	#	#	#	#	No_hits
Glur_chr1.g021130.1	Glur_chr1	14590110	14590457	-	115	non	No_hits	#	#	#	#	#	#	#	#	#	#	#	#	#	#	#	#	#	#	#	0	Glyur004467s00044658.1 gene=Glyur004467s00044658	208	2e-52	82	179.31	81.0345	81.0345	No_hits	#	#	#	#	#	#	No_hits	#	#	#	#	#	#	No_hits
Glur_chr1.g021140.1	Glur_chr1	14590479	14590907	-	142	non	No_hits	#	#	#	#	#	#	#	#	#	#	#	#	#	#	#	#	#	#	#	0	Glyur004467s00044658.1 gene=Glyur004467s00044658	208	9e-63	75	145.455	74.8252	79.021	No_hits	#	#	#	#	#	#	No_hits	#	#	#	#	#	#	No_hits
Glur_chr1.g021150.1	Glur_chr1	14590959	14591273	-	104	non	No_hits	#	#	#	#	#	#	#	#	#	#	#	#	#	#	#	#	#	#	#	0	Glyur004467s00044658.1 gene=Glyur004467s00044658	208	5e-50	83	198.095	81.9048	81.9048	No_hits	#	#	#	#	#	#	No_hits	#	#	#	#	#	#	No_hits
Glur_chr1.g021160.1	Glur_chr1	14591319	14591606	-	95	non	No_hits	#	#	#	#	#	#	#	#	#	#	#	#	#	#	#	#	#	#	#	0	Glyur004467s00044658.1 gene=Glyur004467s00044658	208	6e-43	84	216.667	82.2917	82.2917	No_hits	#	#	#	#	#	#	No_hits	#	#	#	#	#	#	No_hits
Glur_chr1.g021170.1	Glur_chr1	14591628	14592409	-	225	non	No_hits	#	#	#	#	#	#	#	#	#	#	#	#	#	#	#	#	#	#	#	0	Glyur001918s00044409.1 gene=Glyur001918s00044409	421	2e-106	75	186.283	79.2035	85.3982	No_hits	#	#	#	#	#	#	No_hits	#	#	#	#	#	#	No_hits
Glur_chr1.g021180.1	Glur_chr1	14592667	14593095	-	142	non	No_hits	#	#	#	#	#	#	#	#	#	#	#	#	#	#	#	#	#	#	#	0	Glyur004467s00044658.1 gene=Glyur004467s00044658	208	2e-61	73	145.455	72.7273	77.6224	No_hits	#	#	#	#	#	#	No_hits	#	#	#	#	#	#	No_hits
Glur_chr1.g021190.1	Glur_chr1	14593335	14593889	-	184	non	No_hits	#	#	#	#	#	#	#	#	#	#	#	#	#	#	#	#	#	#	#	0	Glyur001918s00044409.1 gene=Glyur001918s00044409	421	2e-72	64	227.568	75.6757	83.7838	No_hits	#	#	#	#	#	#	No_hits	#	#	#	#	#	#	No_hits
Glur_chr1.g021200.1	Glur_chr1	14593941	14594255	-	104	non	No_hits	#	#	#	#	#	#	#	#	#	#	#	#	#	#	#	#	#	#	#	0	Glyur004467s00044658.1 gene=Glyur004467s00044658	208	2e-46	79	198.095	77.1429	80	No_hits	#	#	#	#	#	#	No_hits	#	#	#	#	#	#	No_hits
Glur_chr1.g021210.1	Glur_chr1	14594301	14594561	-	86	non	No_hits	#	#	#	#	#	#	#	#	#	#	#	#	#	#	#	#	#	#	#	0	Glyur004467s00044658.1 gene=Glyur004467s00044658	208	3e-30	68	239.08	72.4138	75.8621	No_hits	#	#	#	#	#	#	No_hits	#	#	#	#	#	#	No_hits
Glur_chr1.g021220.1	Glur_chr1	14594644	14594907	-	87	non	No_hits	#	#	#	#	#	#	#	#	#	#	#	#	#	#	#	#	#	#	#	0	Glyur004467s00044658.1 gene=Glyur004467s00044658	208	6e-36	78	236.364	76.1364	77.2727	No_hits	#	#	#	#	#	#	No_hits	#	#	#	#	#	#	No_hits
Glur_chr1.g021230.1	Glur_chr1	14595139	14595387	-	82	non	No_hits	#	#	#	#	#	#	#	#	#	#	#	#	#	#	#	#	#	#	#	0	Glyur004467s00044658.1 gene=Glyur004467s00044658	208	7e-41	84	250.602	83.1325	86.747	No_hits	#	#	#	#	#	#	No_hits	#	#	#	#	#	#	No_hits
Glur_chr1.g021240.1	Glur_chr1	14595944	14596285	-	113	non	No_hits	#	#	#	#	#	#	#	#	#	#	#	#	#	#	#	#	#	#	#	0	Glyur003859s00046305.1 gene=Glyur003859s00046305	223	1e-47	77	195.614	73.6842	78.0702	No_hits	#	#	#	#	#	#	No_hits	#	#	#	#	#	#	No_hits
Glur_chr1.g021250.1	Glur_chr1	14596511	14597221	-	236	non	No_hits	#	#	#	#	#	#	#	#	#	#	#	#	#	#	#	#	#	#	#	0	Glyur001918s00044409.1 gene=Glyur001918s00044409	421	6e-96	62	177.637	76.3713	81.8565	No_hits	#	#	#	#	#	#	No_hits	#	#	#	#	#	#	No_hits
Glur_chr1.g021260.1	Glur_chr1	14597267	14597575	-	102	non	No_hits	#	#	#	#	#	#	#	#	#	#	#	#	#	#	#	#	#	#	#	0	Glyur004467s00044658.1 gene=Glyur004467s00044658	208	3e-44	77	201.942	76.699	79.6117	No_hits	#	#	#	#	#	#	No_hits	#	#	#	#	#	#	No_hits
Glur_chr1.g021270.1	Glur_chr1	14597807	14598445	-	212	non	No_hits	#	#	#	#	#	#	#	#	#	#	#	#	#	#	#	#	#	#	#	0	Glyur001918s00044409.1 gene=Glyur001918s00044409	421	4e-93	68	197.653	78.8732	81.2207	No_hits	#	#	#	#	#	#	No_hits	#	#	#	#	#	#	No_hits
Glur_chr1.g021280.1	Glur_chr1	14598792	14599133	-	113	non	No_hits	#	#	#	#	#	#	#	#	#	#	#	#	#	#	#	#	#	#	#	0	Glyur003859s00046305.1 gene=Glyur003859s00046305	223	1e-47	77	195.614	73.6842	78.0702	No_hits	#	#	#	#	#	#	No_hits	#	#	#	#	#	#	No_hits
Glur_chr1.g021290.1	Glur_chr1	14599359	14600069	-	236	non	No_hits	#	#	#	#	#	#	#	#	#	#	#	#	#	#	#	#	#	#	#	0	Glyur001918s00044409.1 gene=Glyur001918s00044409	421	6e-96	62	177.637	76.3713	81.8565	No_hits	#	#	#	#	#	#	No_hits	#	#	#	#	#	#	No_hits
Glur_chr1.g021300.1	Glur_chr1	14600115	14600423	-	102	non	No_hits	#	#	#	#	#	#	#	#	#	#	#	#	#	#	#	#	#	#	#	0	Glyur004467s00044658.1 gene=Glyur004467s00044658	208	3e-44	77	201.942	76.699	79.6117	No_hits	#	#	#	#	#	#	No_hits	#	#	#	#	#	#	No_hits
Glur_chr1.g021310.1	Glur_chr1	14600655	14601293	-	212	non	No_hits	#	#	#	#	#	#	#	#	#	#	#	#	#	#	#	#	#	#	#	0	Glyur001918s00044409.1 gene=Glyur001918s00044409	421	7e-94	68	197.653	79.3427	81.6901	No_hits	#	#	#	#	#	#	No_hits	#	#	#	#	#	#	No_hits
Glur_chr1.g021320.1	Glur_chr1	14601315	14602469	-	384	non	No_hits	#	#	#	#	#	#	#	#	#	#	#	#	#	#	#	#	#	#	#	0	Glyur001918s00044409.1 gene=Glyur001918s00044409	421	2e-154	72	109.351	68.3117	73.5065	No_hits	#	#	#	#	#	#	No_hits	#	#	#	#	#	#	No_hits
Glur_chr1.g021330.1	Glur_chr1	14602515	14603645	-	376	non	No_hits	#	#	#	#	#	#	#	#	#	#	#	#	#	#	#	#	#	#	#	0	Glyur001918s00044409.1 gene=Glyur001918s00044409	421	3e-150	70	111.671	67.9045	74.5358	No_hits	#	#	#	#	#	#	No_hits	#	#	#	#	#	#	No_hits
Glur_chr1.g021340.1	Glur_chr1	14603716	14604087	-	123	non	No_hits	#	#	#	#	#	#	#	#	#	#	#	#	#	#	#	#	#	#	#	0	Glyur004467s00044658.1 gene=Glyur004467s00044658	208	3e-58	80	167.742	79.0323	81.4516	No_hits	#	#	#	#	#	#	No_hits	#	#	#	#	#	#	No_hits
Glur_chr1.g021350.1	Glur_chr1	14604449	14605003	-	184	non	No_hits	#	#	#	#	#	#	#	#	#	#	#	#	#	#	#	#	#	#	#	0	Glyur001918s00044409.1 gene=Glyur001918s00044409	421	1e-77	75	227.568	74.5946	78.3784	No_hits	#	#	#	#	#	#	No_hits	#	#	#	#	#	#	No_hits
Glur_chr1.g021360.1	Glur_chr1	14605049	14606071	-	340	non	No_hits	#	#	#	#	#	#	#	#	#	#	#	#	#	#	#	#	#	#	#	0	Glyur001918s00044409.1 gene=Glyur001918s00044409	421	2e-147	69	123.46	74.1935	77.4194	No_hits	#	#	#	#	#	#	No_hits	#	#	#	#	#	#	No_hits
Glur_chr1.g021370.1	Glur_chr1	14606300	14606848	-	182	non	No_hits	#	#	#	#	#	#	#	#	#	#	#	#	#	#	#	#	#	#	#	0	Glyur001918s00044409.1 gene=Glyur001918s00044409	421	6e-78	76	230.055	75.4098	79.235	No_hits	#	#	#	#	#	#	No_hits	#	#	#	#	#	#	No_hits
Glur_chr1.g021380.1	Glur_chr1	14606900	14607214	-	104	non	No_hits	#	#	#	#	#	#	#	#	#	#	#	#	#	#	#	#	#	#	#	0	Glyur004467s00044658.1 gene=Glyur004467s00044658	208	1e-44	77	198.095	75.2381	79.0476	No_hits	#	#	#	#	#	#	No_hits	#	#	#	#	#	#	No_hits
Glur_chr1.g021390.1	Glur_chr1	14607605	14608009	-	134	non	No_hits	#	#	#	#	#	#	#	#	#	#	#	#	#	#	#	#	#	#	#	0	Glyur001918s00044409.1 gene=Glyur001918s00044409	421	3e-46	66	311.852	72.5926	73.3333	No_hits	#	#	#	#	#	#	No_hits	#	#	#	#	#	#	No_hits
Glur_chr1.g021400.1	Glur_chr1	14608219	14608524	-	101	non	No_hits	#	#	#	#	#	#	#	#	#	#	#	#	#	#	#	#	#	#	#	0	Glyur003859s00046305.1 gene=Glyur003859s00046305	223	8e-38	75	218.627	66.6667	71.5686	No_hits	#	#	#	#	#	#	No_hits	#	#	#	#	#	#	No_hits
Glur_chr1.g021410.1	Glur_chr1	14608616	14608963	-	115	non	No_hits	#	#	#	#	#	#	#	#	#	#	#	#	#	#	#	#	#	#	#	0	Glyur003859s00046305.1 gene=Glyur003859s00046305	223	2e-25	52	192.241	63.7931	70.6897	No_hits	#	#	#	#	#	#	No_hits	#	#	#	#	#	#	No_hits
Glur_chr1.g021420.1	Glur_chr1	14609067	14609471	-	134	non	No_hits	#	#	#	#	#	#	#	#	#	#	#	#	#	#	#	#	#	#	#	0	Glyur001918s00044409.1 gene=Glyur001918s00044409	421	1e-57	79	311.852	76.2963	79.2593	No_hits	#	#	#	#	#	#	No_hits	#	#	#	#	#	#	No_hits
Glur_chr1.g021430.1	Glur_chr1	14609785	14610168	-	127	non	No_hits	#	#	#	#	#	#	#	#	#	#	#	#	#	#	#	#	#	#	#	0	Glyur001918s00044409.1 gene=Glyur001918s00044409	421	2e-47	73	328.906	70.3125	74.2188	No_hits	#	#	#	#	#	#	No_hits	#	#	#	#	#	#	No_hits
Glur_chr1.g021440.1	Glur_chr1	14610393	14610956	-	187	non	No_hits	#	#	#	#	#	#	#	#	#	#	#	#	#	#	#	#	#	#	#	0	Glyur003859s00046305.1 gene=Glyur003859s00046305	223	7e-82	70	118.617	76.0638	80.3191	No_hits	#	#	#	#	#	#	No_hits	#	#	#	#	#	#	No_hits
Glur_chr1.g021450.1	Glur_chr1	14611188	14611816	-	185	non	No_hits	#	#	#	#	#	#	#	#	#	#	#	#	#	#	#	#	#	#	#	0	Glyur004467s00044658.1 gene=Glyur004467s00044658	208	1e-67	76	111.828	63.9785	65.0538	No_hits	#	#	#	#	#	#	No_hits	#	#	#	#	#	#	No_hits
Glur_chr1.g021460.1	Glur_chr1	14611966	14612407	-	110	non	No_hits	#	#	#	#	#	#	#	#	#	#	#	#	#	#	#	#	#	#	#	0	Glyur003859s00046305.1 gene=Glyur003859s00046305	223	2e-31	66	200.901	63.964	64.8649	No_hits	#	#	#	#	#	#	No_hits	#	#	#	#	#	#	No_hits
Glur_chr1.g021470.1	Glur_chr1	14612586	14612873	-	95	non	No_hits	#	#	#	#	#	#	#	#	#	#	#	#	#	#	#	#	#	#	#	0	Glyur001918s00044409.1 gene=Glyur001918s00044409	421	3e-23	72	438.542	52.0833	58.3333	No_hits	#	#	#	#	#	#	No_hits	#	#	#	#	#	#	No_hits
Glur_chr1.g021480.1	Glur_chr1	14613163	14613489	-	108	non	No_hits	#	#	#	#	#	#	#	#	#	#	#	#	#	#	#	#	#	#	#	0	Glyur001918s00044409.1 gene=Glyur001918s00044409	421	4e-50	85	386.239	79.8165	80.7339	No_hits	#	#	#	#	#	#	No_hits	#	#	#	#	#	#	No_hits
Glur_chr1.g021490.1	Glur_chr1	14613654	14614148	-	164	non	No_hits	#	#	#	#	#	#	#	#	#	#	#	#	#	#	#	#	#	#	#	0	Glyur001918s00044409.1 gene=Glyur001918s00044409	421	3e-62	68	255.152	70.9091	76.3636	No_hits	#	#	#	#	#	#	No_hits	#	#	#	#	#	#	No_hits
Glur_chr1.g021500.1	Glur_chr1	14614271	14614567	-	98	non	No_hits	#	#	#	#	#	#	#	#	#	#	#	#	#	#	#	#	#	#	#	0	Glyur004467s00044658.1 gene=Glyur004467s00044658	208	8e-40	77	210.101	72.7273	74.7475	No_hits	#	#	#	#	#	#	No_hits	#	#	#	#	#	#	No_hits
Glur_chr1.g021510.1	Glur_chr1	14614627	14615001	-	124	non	No_hits	#	#	#	#	#	#	#	#	#	#	#	#	#	#	#	#	#	#	#	0	Glyur004467s00044658.1 gene=Glyur004467s00044658	208	2e-52	77	166.4	76	76.8	No_hits	#	#	#	#	#	#	No_hits	#	#	#	#	#	#	No_hits
Glur_chr1.g021520.1	Glur_chr1	14615053	14615547	-	164	non	No_hits	#	#	#	#	#	#	#	#	#	#	#	#	#	#	#	#	#	#	#	0	Glyur004467s00044658.1 gene=Glyur004467s00044658	208	1e-78	78	126.061	76.9697	80.6061	No_hits	#	#	#	#	#	#	No_hits	#	#	#	#	#	#	No_hits
Glur_chr1.g021530.1	Glur_chr1	14615772	14616374	-	200	non	No_hits	#	#	#	#	#	#	#	#	#	#	#	#	#	#	#	#	#	#	#	0	Glyur001918s00044409.1 gene=Glyur001918s00044409	421	5e-88	68	209.453	80.597	81.592	No_hits	#	#	#	#	#	#	No_hits	#	#	#	#	#	#	No_hits
Glur_chr1.g021540.1	Glur_chr1	14616409	14616852	-	147	non	No_hits	#	#	#	#	#	#	#	#	#	#	#	#	#	#	#	#	#	#	#	0	Glyur001918s00044409.1 gene=Glyur001918s00044409	421	4e-50	77	284.459	61.4865	65.5405	No_hits	#	#	#	#	#	#	No_hits	#	#	#	#	#	#	No_hits
Glur_chr1.g021550.1	Glur_chr1	14616961	14617257	-	98	non	No_hits	#	#	#	#	#	#	#	#	#	#	#	#	#	#	#	#	#	#	#	0	Glyur004467s00044658.1 gene=Glyur004467s00044658	208	1e-40	78	210.101	73.7374	75.7576	No_hits	#	#	#	#	#	#	No_hits	#	#	#	#	#	#	No_hits
Glur_chr1.g021560.1	Glur_chr1	14617309	14617991	-	194	non	No_hits	#	#	#	#	#	#	#	#	#	#	#	#	#	#	#	#	#	#	#	0	Glyur001918s00044409.1 gene=Glyur001918s00044409	421	4e-76	63	215.897	76.9231	80	No_hits	#	#	#	#	#	#	No_hits	#	#	#	#	#	#	No_hits
Glur_chr1.g021570.1	Glur_chr1	14618043	14618357	-	104	non	No_hits	#	#	#	#	#	#	#	#	#	#	#	#	#	#	#	#	#	#	#	0	Glyur004467s00044658.1 gene=Glyur004467s00044658	208	4e-47	80	198.095	78.0952	80.9524	No_hits	#	#	#	#	#	#	No_hits	#	#	#	#	#	#	No_hits
Glur_chr1.g021580.1	Glur_chr1	14618582	14619727	-	381	non	No_hits	#	#	#	#	#	#	#	#	#	#	#	#	#	#	#	#	#	#	#	0	Glyur001918s00044409.1 gene=Glyur001918s00044409	421	3e-148	69	110.209	67.801	69.8953	No_hits	#	#	#	#	#	#	No_hits	#	#	#	#	#	#	No_hits
Glur_chr1.g021590.1	Glur_chr1	14619836	14620162	-	108	non	No_hits	#	#	#	#	#	#	#	#	#	#	#	#	#	#	#	#	#	#	#	0	Glyur004467s00044658.1 gene=Glyur004467s00044658	208	2e-45	78	190.826	73.3945	76.1468	No_hits	#	#	#	#	#	#	No_hits	#	#	#	#	#	#	No_hits
Glur_chr1.g021600.1	Glur_chr1	14620184	14620555	-	123	non	No_hits	#	#	#	#	#	#	#	#	#	#	#	#	#	#	#	#	#	#	#	0	Glyur004467s00044658.1 gene=Glyur004467s00044658	208	4e-58	80	167.742	79.0323	80.6452	No_hits	#	#	#	#	#	#	No_hits	#	#	#	#	#	#	No_hits
Glur_chr1.g021610.1	Glur_chr1	14620918	14621556	-	212	non	No_hits	#	#	#	#	#	#	#	#	#	#	#	#	#	#	#	#	#	#	#	0	Glyur001918s00044409.1 gene=Glyur001918s00044409	421	6e-94	69	197.653	79.8122	80.7512	No_hits	#	#	#	#	#	#	No_hits	#	#	#	#	#	#	No_hits
Glur_chr1.g021620.1	Glur_chr1	14621578	14622515	-	278	non	No_hits	#	#	#	#	#	#	#	#	#	#	#	#	#	#	#	#	#	#	#	0	Glyur001918s00044409.1 gene=Glyur001918s00044409	421	2e-113	66	150.896	73.8351	77.7778	No_hits	#	#	#	#	#	#	No_hits	#	#	#	#	#	#	No_hits
Glur_chr1.g021630.1	Glur_chr1	14622537	14622908	-	123	non	No_hits	#	#	#	#	#	#	#	#	#	#	#	#	#	#	#	#	#	#	#	0	Glyur004467s00044658.1 gene=Glyur004467s00044658	208	6e-58	80	167.742	78.2258	81.4516	No_hits	#	#	#	#	#	#	No_hits	#	#	#	#	#	#	No_hits
Glur_chr1.g021640.1	Glur_chr1	14623451	14623789	-	112	non	No_hits	#	#	#	#	#	#	#	#	#	#	#	#	#	#	#	#	#	#	#	0	Glyur004467s00044658.1 gene=Glyur004467s00044658	208	9e-51	80	184.071	78.7611	78.7611	No_hits	#	#	#	#	#	#	No_hits	#	#	#	#	#	#	No_hits
Glur_chr1.g021650.1	Glur_chr1	14623811	14624209	-	132	non	No_hits	#	#	#	#	#	#	#	#	#	#	#	#	#	#	#	#	#	#	#	0	Glyur004467s00044658.1 gene=Glyur004467s00044658	208	6e-64	82	156.391	80.4511	80.4511	No_hits	#	#	#	#	#	#	No_hits	#	#	#	#	#	#	No_hits
Glur_chr1.g021660.1	Glur_chr1	14624231	14625168	-	278	non	No_hits	#	#	#	#	#	#	#	#	#	#	#	#	#	#	#	#	#	#	#	0	Glyur001918s00044409.1 gene=Glyur001918s00044409	421	4e-111	65	150.896	73.1183	77.0609	No_hits	#	#	#	#	#	#	No_hits	#	#	#	#	#	#	No_hits
Glur_chr1.g021670.1	Glur_chr1	14625190	14625561	-	123	non	No_hits	#	#	#	#	#	#	#	#	#	#	#	#	#	#	#	#	#	#	#	0	Glyur004467s00044658.1 gene=Glyur004467s00044658	208	7e-58	80	167.742	78.2258	81.4516	No_hits	#	#	#	#	#	#	No_hits	#	#	#	#	#	#	No_hits
Glur_chr1.g021680.1	Glur_chr1	14626104	14626442	-	112	non	No_hits	#	#	#	#	#	#	#	#	#	#	#	#	#	#	#	#	#	#	#	0	Glyur004467s00044658.1 gene=Glyur004467s00044658	208	9e-51	80	184.071	78.7611	78.7611	No_hits	#	#	#	#	#	#	No_hits	#	#	#	#	#	#	No_hits
Glur_chr1.g021690.1	Glur_chr1	14626464	14627851	-	438	non	No_hits	#	#	#	#	#	#	#	#	#	#	#	#	#	#	#	#	#	#	#	0	Glyur001918s00044409.1 gene=Glyur001918s00044409	421	9e-142	67	95.8998	58.3144	63.0979	No_hits	#	#	#	#	#	#	No_hits	#	#	#	#	#	#	No_hits
Glur_chr1.g021700.1	Glur_chr1	14628037	14629214	-	358	non	No_hits	#	#	#	#	#	#	#	#	#	#	#	#	#	#	#	#	#	#	#	0	Glyur001918s00044409.1 gene=Glyur001918s00044409	421	6e-141	68	117.27	69.9164	73.2591	No_hits	#	#	#	#	#	#	No_hits	#	#	#	#	#	#	No_hits
Glur_chr1.g021710.1	Glur_chr1	14629236	14629607	-	123	non	No_hits	#	#	#	#	#	#	#	#	#	#	#	#	#	#	#	#	#	#	#	0	Glyur004467s00044658.1 gene=Glyur004467s00044658	208	6e-58	80	167.742	78.2258	81.4516	No_hits	#	#	#	#	#	#	No_hits	#	#	#	#	#	#	No_hits
Glur_chr1.g021720.1	Glur_chr1	14630150	14630488	-	112	non	No_hits	#	#	#	#	#	#	#	#	#	#	#	#	#	#	#	#	#	#	#	0	Glyur004467s00044658.1 gene=Glyur004467s00044658	208	3e-50	79	184.071	77.8761	78.7611	No_hits	#	#	#	#	#	#	No_hits	#	#	#	#	#	#	No_hits
Glur_chr1.g021730.1	Glur_chr1	14630510	14631897	-	438	non	No_hits	#	#	#	#	#	#	#	#	#	#	#	#	#	#	#	#	#	#	#	0	Glyur001918s00044409.1 gene=Glyur001918s00044409	421	4e-140	66	95.8998	57.8588	62.8702	No_hits	#	#	#	#	#	#	No_hits	#	#	#	#	#	#	No_hits
Glur_chr1.g021740.1	Glur_chr1	14632083	14632421	-	112	non	No_hits	#	#	#	#	#	#	#	#	#	#	#	#	#	#	#	#	#	#	#	0	Glyur004467s00044658.1 gene=Glyur004467s00044658	208	3e-51	80	184.071	78.7611	78.7611	No_hits	#	#	#	#	#	#	No_hits	#	#	#	#	#	#	No_hits
Glur_chr1.g021750.1	Glur_chr1	14632443	14633176	-	190	non	No_hits	#	#	#	#	#	#	#	#	#	#	#	#	#	#	#	#	#	#	#	0	Glyur003859s00046305.1 gene=Glyur003859s00046305	223	1e-78	71	116.754	70.1571	74.3455	No_hits	#	#	#	#	#	#	No_hits	#	#	#	#	#	#	No_hits
Glur_chr1.g021760.1	Glur_chr1	14633222	14633524	-	100	non	No_hits	#	#	#	#	#	#	#	#	#	#	#	#	#	#	#	#	#	#	#	0	Glyur003859s00046305.1 gene=Glyur003859s00046305	223	1e-28	72	220.792	56.4356	59.4059	No_hits	#	#	#	#	#	#	No_hits	#	#	#	#	#	#	No_hits
Glur_chr1.g021770.1	Glur_chr1	14633630	14634310	-	226	non	No_hits	#	#	#	#	#	#	#	#	#	#	#	#	#	#	#	#	#	#	#	0	Glyur001918s00044409.1 gene=Glyur001918s00044409	421	6e-92	65	185.463	74.8899	79.7357	No_hits	#	#	#	#	#	#	No_hits	#	#	#	#	#	#	No_hits
Glur_chr1.g021780.1	Glur_chr1	14634356	14634787	-	143	non	No_hits	#	#	#	#	#	#	#	#	#	#	#	#	#	#	#	#	#	#	#	0	Glyur004467s00044658.1 gene=Glyur004467s00044658	208	2e-66	78	144.444	77.0833	79.1667	No_hits	#	#	#	#	#	#	No_hits	#	#	#	#	#	#	No_hits
Glur_chr1.g021790.1	Glur_chr1	14634862	14635458	-	198	non	No_hits	#	#	#	#	#	#	#	#	#	#	#	#	#	#	#	#	#	#	#	0	Glyur001918s00044409.1 gene=Glyur001918s00044409	421	7e-82	66	211.558	75.3769	80.402	No_hits	#	#	#	#	#	#	No_hits	#	#	#	#	#	#	No_hits
Glur_chr1.g021800.1	Glur_chr1	14635510	14636261	-	155	non	No_hits	#	#	#	#	#	#	#	#	#	#	#	#	#	#	#	#	#	#	#	0	Glyur004467s00044658.1 gene=Glyur004467s00044658	208	4e-70	75	133.333	77.5641	79.4872	No_hits	#	#	#	#	#	#	No_hits	#	#	#	#	#	#	No_hits
Glur_chr1.g021810.1	Glur_chr1	14636555	14636809	-	84	non	No_hits	#	#	#	#	#	#	#	#	#	#	#	#	#	#	#	#	#	#	#	0	Glyur004467s00044658.1 gene=Glyur004467s00044658	208	5e-45	90	244.706	89.4118	90.5882	No_hits	#	#	#	#	#	#	No_hits	#	#	#	#	#	#	No_hits
Glur_chr1.g021820.1	Glur_chr1	14636853	14637413	-	186	non	No_hits	#	#	#	#	#	#	#	#	#	#	#	#	#	#	#	#	#	#	#	0	Glyur001918s00044409.1 gene=Glyur001918s00044409	421	2e-51	72	225.134	50.2674	56.6845	No_hits	#	#	#	#	#	#	No_hits	#	#	#	#	#	#	No_hits
Glur_chr1.g021830.1	Glur_chr1	14637645	14638330	-	173	non	No_hits	#	#	#	#	#	#	#	#	#	#	#	#	#	#	#	#	#	#	#	0	Glyur004467s00044658.1 gene=Glyur004467s00044658	208	6e-64	67	119.54	67.8161	71.8391	No_hits	#	#	#	#	#	#	No_hits	#	#	#	#	#	#	No_hits
Glur_chr1.g021840.1	Glur_chr1	14638870	14639124	-	84	non	No_hits	#	#	#	#	#	#	#	#	#	#	#	#	#	#	#	#	#	#	#	0	Glyur004467s00044658.1 gene=Glyur004467s00044658	208	2e-43	88	244.706	87.0588	88.2353	No_hits	#	#	#	#	#	#	No_hits	#	#	#	#	#	#	No_hits
Glur_chr1.g021850.1	Glur_chr1	14639168	14639728	-	186	non	No_hits	#	#	#	#	#	#	#	#	#	#	#	#	#	#	#	#	#	#	#	0	Glyur001918s00044409.1 gene=Glyur001918s00044409	421	7e-51	72	225.134	49.7326	56.1497	No_hits	#	#	#	#	#	#	No_hits	#	#	#	#	#	#	No_hits
Glur_chr1.g021860.1	Glur_chr1	14639960	14640268	-	102	non	No_hits	#	#	#	#	#	#	#	#	#	#	#	#	#	#	#	#	#	#	#	0	Glyur004467s00044658.1 gene=Glyur004467s00044658	208	2e-48	81	201.942	80.5825	82.5243	No_hits	#	#	#	#	#	#	No_hits	#	#	#	#	#	#	No_hits
Glur_chr1.g021870.1	Glur_chr1	14641165	14641650	-	161	non	No_hits	#	#	#	#	#	#	#	#	#	#	#	#	#	#	#	#	#	#	#	0	Glyur004467s00044658.1 gene=Glyur004467s00044658	208	6e-71	75	128.395	74.6914	80.8642	No_hits	#	#	#	#	#	#	No_hits	#	#	#	#	#	#	No_hits
Glur_chr1.g021880.1	Glur_chr1	14641697	14642709	-	304	non	No_hits	#	#	#	#	#	#	#	#	#	#	#	#	#	#	#	#	#	#	#	0	Glyur001918s00044409.1 gene=Glyur001918s00044409	421	4e-100	64	138.033	63.2787	68.1967	No_hits	#	#	#	#	#	#	No_hits	#	#	#	#	#	#	No_hits
Glur_chr1.g021890.1	Glur_chr1	14643182	14643505	-	107	non	No_hits	#	#	#	#	#	#	#	#	#	#	#	#	#	#	#	#	#	#	#	0	Glyur004467s00044658.1 gene=Glyur004467s00044658	208	2e-49	83	192.593	82.4074	82.4074	No_hits	#	#	#	#	#	#	No_hits	#	#	#	#	#	#	No_hits
Glur_chr1.g021900.1	Glur_chr1	14643557	14644105	-	182	non	No_hits	#	#	#	#	#	#	#	#	#	#	#	#	#	#	#	#	#	#	#	0	Glyur001918s00044409.1 gene=Glyur001918s00044409	421	4e-74	74	230.055	71.5847	77.5956	No_hits	#	#	#	#	#	#	No_hits	#	#	#	#	#	#	No_hits
Glur_chr1.g021910.1	Glur_chr1	14644157	14644765	-	202	non	No_hits	#	#	#	#	#	#	#	#	#	#	#	#	#	#	#	#	#	#	#	0	Glyur001918s00044409.1 gene=Glyur001918s00044409	421	1e-89	68	207.389	80.2956	83.2512	No_hits	#	#	#	#	#	#	No_hits	#	#	#	#	#	#	No_hits
Glur_chr1.g021920.1	Glur_chr1	14645088	14645651	-	187	non	No_hits	#	#	#	#	#	#	#	#	#	#	#	#	#	#	#	#	#	#	#	0	Glyur001918s00044409.1 gene=Glyur001918s00044409	421	1e-67	72	223.936	66.4894	71.8085	No_hits	#	#	#	#	#	#	No_hits	#	#	#	#	#	#	No_hits
Glur_chr1.g021930.1	Glur_chr1	14645740	14646663	-	176	non	No_hits	#	#	#	#	#	#	#	#	#	#	#	#	#	#	#	#	#	#	#	0	Glyur001918s00044409.1 gene=Glyur001918s00044409	421	4e-63	67	237.853	70.0565	77.4011	No_hits	#	#	#	#	#	#	No_hits	#	#	#	#	#	#	No_hits
Glur_chr1.g021940.1	Glur_chr1	14646895	14647365	-	156	non	No_hits	#	#	#	#	#	#	#	#	#	#	#	#	#	#	#	#	#	#	#	0	Glyur001918s00044409.1 gene=Glyur001918s00044409	421	5e-54	71	268.153	66.879	71.3376	No_hits	#	#	#	#	#	#	No_hits	#	#	#	#	#	#	No_hits
Glur_chr1.g022020.1	Glur_chr1	15108353	15109477	+	85	non	3827.XP_004503302.1	2.119e-05	49	KOG2408@1|root,KOG2408@2759|Eukaryota,37IX6@33090|Viridiplantae,3GDF8@35493|Streptophyta,4JI1C@91835|fabids	35493|Streptophyta	S	alpha-dioxygenase	-	GO:0001676,GO:0003674,GO:0003824,GO:0006082,GO:0006629,GO:0006631,GO:0007275,GO:0007568,GO:0008150,GO:0008152,GO:0009987,GO:0010150,GO:0016491,GO:0019752,GO:0032501,GO:0032502,GO:0032787,GO:0043436,GO:0044237,GO:0044238,GO:0044255,GO:0044281,GO:0048366,GO:0048367,GO:0048731,GO:0048827,GO:0048856,GO:0051213,GO:0055114,GO:0071704,GO:0090693,GO:0099402	-	ko:K10529	ko00592,map00592	-	-	-	ko00000,ko00001,ko01000	-	-	-	An_peroxidase	0	No_hits	#	#	#	#	#	#	No_hits	#	#	#	#	#	#	No_hits	#	#	#	#	#	#	No_hits
Glur_chr1.g022070.1	Glur_chr1	15304943	15305332	+	129	non	No_hits	#	#	#	#	#	#	#	#	#	#	#	#	#	#	#	#	#	#	#	0	Glyur003859s00046305.1 gene=Glyur003859s00046305	223	1e-42	83	171.538	60	63.0769	No_hits	#	#	#	#	#	#	No_hits	#	#	#	#	#	#	No_hits
Glur_chr1.g022080.1	Glur_chr1	15305426	15308043	+	741	non	No_hits	#	#	#	#	#	#	#	#	#	#	#	#	#	#	#	#	#	#	#	0	Glyur001918s00044409.1 gene=Glyur001918s00044409	421	6e-102	52	56.7385	31.8059	36.6577	No_hits	#	#	#	#	#	#	No_hits	#	#	#	#	#	#	No_hits
Glur_chr1.g022090.1	Glur_chr1	15308316	15310027	+	472	non	No_hits	#	#	#	#	#	#	#	#	#	#	#	#	#	#	#	#	#	#	#	0	Glyur001918s00044409.1 gene=Glyur001918s00044409	421	1e-105	52	89.0063	50.1057	57.5053	No_hits	#	#	#	#	#	#	No_hits	#	#	#	#	#	#	No_hits
Glur_chr1.g022100.1	Glur_chr1	15310566	15311111	+	181	non	No_hits	#	#	#	#	#	#	#	#	#	#	#	#	#	#	#	#	#	#	#	0	Glyur003859s00046305.1 gene=Glyur003859s00046305	223	1e-60	73	122.527	59.8901	65.9341	No_hits	#	#	#	#	#	#	No_hits	#	#	#	#	#	#	No_hits
Glur_chr1.g022110.1	Glur_chr1	15311205	15311654	+	149	non	No_hits	#	#	#	#	#	#	#	#	#	#	#	#	#	#	#	#	#	#	#	0	Glyur003859s00046305.1 gene=Glyur003859s00046305	223	3e-41	82	148.667	51.3333	53.3333	No_hits	#	#	#	#	#	#	No_hits	#	#	#	#	#	#	No_hits
Glur_chr1.g022120.1	Glur_chr1	15311730	15312134	+	134	non	No_hits	#	#	#	#	#	#	#	#	#	#	#	#	#	#	#	#	#	#	#	0	Glyur004467s00044658.1 gene=Glyur004467s00044658	208	3e-59	78	154.074	76.2963	78.5185	No_hits	#	#	#	#	#	#	No_hits	#	#	#	#	#	#	No_hits
Glur_chr1.g022130.1	Glur_chr1	15312228	15312762	+	145	non	No_hits	#	#	#	#	#	#	#	#	#	#	#	#	#	#	#	#	#	#	#	0	Glyur003859s00046305.1 gene=Glyur003859s00046305	223	4e-43	75	152.74	58.2192	59.589	No_hits	#	#	#	#	#	#	No_hits	#	#	#	#	#	#	No_hits
Glur_chr1.g022140.1	Glur_chr1	15312913	15314480	+	489	non	No_hits	#	#	#	#	#	#	#	#	#	#	#	#	#	#	#	#	#	#	#	0	Glyur001918s00044409.1 gene=Glyur001918s00044409	421	1e-77	58	85.9184	35.102	39.1837	No_hits	#	#	#	#	#	#	No_hits	#	#	#	#	#	#	No_hits
Glur_chr1.g022150.1	Glur_chr1	15314556	15315050	+	164	non	No_hits	#	#	#	#	#	#	#	#	#	#	#	#	#	#	#	#	#	#	#	0	Glyur004467s00044658.1 gene=Glyur004467s00044658	208	2e-68	79	126.061	69.697	72.7273	No_hits	#	#	#	#	#	#	No_hits	#	#	#	#	#	#	No_hits
Glur_chr1.g022160.1	Glur_chr1	15315280	15315684	+	134	non	No_hits	#	#	#	#	#	#	#	#	#	#	#	#	#	#	#	#	#	#	#	0	Glyur004467s00044658.1 gene=Glyur004467s00044658	208	2e-59	78	154.074	76.2963	78.5185	No_hits	#	#	#	#	#	#	No_hits	#	#	#	#	#	#	No_hits
Glur_chr1.g022170.1	Glur_chr1	15315778	15316312	+	145	non	No_hits	#	#	#	#	#	#	#	#	#	#	#	#	#	#	#	#	#	#	#	0	Glyur003859s00046305.1 gene=Glyur003859s00046305	223	4e-43	75	152.74	58.2192	59.589	No_hits	#	#	#	#	#	#	No_hits	#	#	#	#	#	#	No_hits
Glur_chr1.g022180.1	Glur_chr1	15316463	15316927	+	154	non	No_hits	#	#	#	#	#	#	#	#	#	#	#	#	#	#	#	#	#	#	#	0	Glyur003859s00046305.1 gene=Glyur003859s00046305	223	8e-34	67	143.871	47.7419	49.6774	No_hits	#	#	#	#	#	#	No_hits	#	#	#	#	#	#	No_hits
Glur_chr1.g022190.1	Glur_chr1	15316979	15318030	+	317	non	No_hits	#	#	#	#	#	#	#	#	#	#	#	#	#	#	#	#	#	#	#	0	Glyur001918s00044409.1 gene=Glyur001918s00044409	421	8e-80	58	132.39	54.0881	60.3774	No_hits	#	#	#	#	#	#	No_hits	#	#	#	#	#	#	No_hits
Glur_chr1.g022200.1	Glur_chr1	15318106	15318510	+	134	non	No_hits	#	#	#	#	#	#	#	#	#	#	#	#	#	#	#	#	#	#	#	0	Glyur004467s00044658.1 gene=Glyur004467s00044658	208	5e-60	78	154.074	76.2963	79.2593	No_hits	#	#	#	#	#	#	No_hits	#	#	#	#	#	#	No_hits
Glur_chr1.g022210.1	Glur_chr1	15318604	15319138	+	145	non	No_hits	#	#	#	#	#	#	#	#	#	#	#	#	#	#	#	#	#	#	#	0	Glyur003859s00046305.1 gene=Glyur003859s00046305	223	2e-42	74	152.74	57.5342	59.589	No_hits	#	#	#	#	#	#	No_hits	#	#	#	#	#	#	No_hits
Glur_chr1.g022220.1	Glur_chr1	15319289	15320856	+	489	non	No_hits	#	#	#	#	#	#	#	#	#	#	#	#	#	#	#	#	#	#	#	0	Glyur001918s00044409.1 gene=Glyur001918s00044409	421	2e-77	58	85.9184	35.102	39.1837	No_hits	#	#	#	#	#	#	No_hits	#	#	#	#	#	#	No_hits
Glur_chr1.g022230.1	Glur_chr1	15320932	15321336	+	134	non	No_hits	#	#	#	#	#	#	#	#	#	#	#	#	#	#	#	#	#	#	#	0	Glyur004467s00044658.1 gene=Glyur004467s00044658	208	8e-59	77	154.074	75.5556	78.5185	No_hits	#	#	#	#	#	#	No_hits	#	#	#	#	#	#	No_hits
Glur_chr1.g022240.1	Glur_chr1	15321430	15322835	+	402	non	No_hits	#	#	#	#	#	#	#	#	#	#	#	#	#	#	#	#	#	#	#	0	Glyur001918s00044409.1 gene=Glyur001918s00044409	421	6e-75	50	104.467	45.6576	54.8387	No_hits	#	#	#	#	#	#	No_hits	#	#	#	#	#	#	No_hits
Glur_chr1.g022250.1	Glur_chr1	15322911	15323315	+	134	non	No_hits	#	#	#	#	#	#	#	#	#	#	#	#	#	#	#	#	#	#	#	0	Glyur004467s00044658.1 gene=Glyur004467s00044658	208	8e-59	77	154.074	75.5556	78.5185	No_hits	#	#	#	#	#	#	No_hits	#	#	#	#	#	#	No_hits
Glur_chr1.g022260.1	Glur_chr1	15323409	15324814	+	402	non	No_hits	#	#	#	#	#	#	#	#	#	#	#	#	#	#	#	#	#	#	#	0	Glyur001918s00044409.1 gene=Glyur001918s00044409	421	6e-75	50	104.467	45.6576	54.8387	No_hits	#	#	#	#	#	#	No_hits	#	#	#	#	#	#	No_hits
Glur_chr1.g022270.1	Glur_chr1	15324890	15325590	+	200	non	No_hits	#	#	#	#	#	#	#	#	#	#	#	#	#	#	#	#	#	#	#	0	Glyur001918s00044409.1 gene=Glyur001918s00044409	421	2e-74	64	209.453	73.1343	79.602	No_hits	#	#	#	#	#	#	No_hits	#	#	#	#	#	#	No_hits
Glur_chr1.g022280.1	Glur_chr1	15325627	15326068	+	113	non	No_hits	#	#	#	#	#	#	#	#	#	#	#	#	#	#	#	#	#	#	#	0	Glyur003859s00046305.1 gene=Glyur003859s00046305	223	2e-28	67	195.614	57.8947	58.7719	No_hits	#	#	#	#	#	#	No_hits	#	#	#	#	#	#	No_hits
Glur_chr1.g022290.1	Glur_chr1	15326105	15326606	+	133	non	No_hits	#	#	#	#	#	#	#	#	#	#	#	#	#	#	#	#	#	#	#	0	Glyur003859s00046305.1 gene=Glyur003859s00046305	223	2e-39	70	166.418	60.4478	61.9403	No_hits	#	#	#	#	#	#	No_hits	#	#	#	#	#	#	No_hits
Glur_chr1.g022300.1	Glur_chr1	15327025	15327324	+	99	non	No_hits	#	#	#	#	#	#	#	#	#	#	#	#	#	#	#	#	#	#	#	0	Glyur001918s00044409.1 gene=Glyur001918s00044409	421	2e-27	65	421	64	69	No_hits	#	#	#	#	#	#	No_hits	#	#	#	#	#	#	No_hits
Glur_chr1.g022310.1	Glur_chr1	15327361	15327802	+	113	non	No_hits	#	#	#	#	#	#	#	#	#	#	#	#	#	#	#	#	#	#	#	0	Glyur003859s00046305.1 gene=Glyur003859s00046305	223	2e-28	67	195.614	57.8947	58.7719	No_hits	#	#	#	#	#	#	No_hits	#	#	#	#	#	#	No_hits
Glur_chr1.g022320.1	Glur_chr1	15327839	15328340	+	133	non	No_hits	#	#	#	#	#	#	#	#	#	#	#	#	#	#	#	#	#	#	#	0	Glyur003859s00046305.1 gene=Glyur003859s00046305	223	2e-39	70	166.418	60.4478	61.9403	No_hits	#	#	#	#	#	#	No_hits	#	#	#	#	#	#	No_hits
Glur_chr1.g022330.1	Glur_chr1	15328750	15329049	+	99	non	No_hits	#	#	#	#	#	#	#	#	#	#	#	#	#	#	#	#	#	#	#	0	Glyur001918s00044409.1 gene=Glyur001918s00044409	421	3e-26	64	421	63	67	No_hits	#	#	#	#	#	#	No_hits	#	#	#	#	#	#	No_hits
Glur_chr1.g022340.1	Glur_chr1	15329325	15329766	+	113	non	No_hits	#	#	#	#	#	#	#	#	#	#	#	#	#	#	#	#	#	#	#	0	Glyur003859s00046305.1 gene=Glyur003859s00046305	223	4e-30	68	195.614	58.7719	59.6491	No_hits	#	#	#	#	#	#	No_hits	#	#	#	#	#	#	No_hits
Glur_chr1.g022350.1	Glur_chr1	15330185	15331055	+	257	non	No_hits	#	#	#	#	#	#	#	#	#	#	#	#	#	#	#	#	#	#	#	0	Glyur003859s00046305.1 gene=Glyur003859s00046305	223	7e-68	64	86.4341	52.3256	55.814	No_hits	#	#	#	#	#	#	No_hits	#	#	#	#	#	#	No_hits
Glur_chr1.g022360.1	Glur_chr1	15331206	15331589	+	127	non	No_hits	#	#	#	#	#	#	#	#	#	#	#	#	#	#	#	#	#	#	#	0	Glyur001918s00044409.1 gene=Glyur001918s00044409	421	2e-38	72	328.906	63.2812	67.1875	No_hits	#	#	#	#	#	#	No_hits	#	#	#	#	#	#	No_hits
Glur_chr1.g022370.1	Glur_chr1	15331819	15332223	+	134	non	No_hits	#	#	#	#	#	#	#	#	#	#	#	#	#	#	#	#	#	#	#	0	Glyur004467s00044658.1 gene=Glyur004467s00044658	208	1e-60	79	154.074	77.037	79.2593	No_hits	#	#	#	#	#	#	No_hits	#	#	#	#	#	#	No_hits
Glur_chr1.g022380.1	Glur_chr1	15332317	15333091	+	225	non	No_hits	#	#	#	#	#	#	#	#	#	#	#	#	#	#	#	#	#	#	#	0	Glyur003859s00046305.1 gene=Glyur003859s00046305	223	3e-74	67	98.6726	62.8319	66.8142	No_hits	#	#	#	#	#	#	No_hits	#	#	#	#	#	#	No_hits
Glur_chr1.g022390.1	Glur_chr1	15333662	15333961	+	99	non	No_hits	#	#	#	#	#	#	#	#	#	#	#	#	#	#	#	#	#	#	#	0	Glyur001918s00044409.1 gene=Glyur001918s00044409	421	4e-28	66	421	65	69	No_hits	#	#	#	#	#	#	No_hits	#	#	#	#	#	#	No_hits
Glur_chr1.g022400.1	Glur_chr1	15334118	15334798	+	226	non	No_hits	#	#	#	#	#	#	#	#	#	#	#	#	#	#	#	#	#	#	#	0	Glyur003859s00046305.1 gene=Glyur003859s00046305	223	5e-78	65	98.2379	64.3172	70.0441	No_hits	#	#	#	#	#	#	No_hits	#	#	#	#	#	#	No_hits
Glur_chr1.g022410.1	Glur_chr1	15335058	15335758	+	200	non	No_hits	#	#	#	#	#	#	#	#	#	#	#	#	#	#	#	#	#	#	#	0	Glyur001918s00044409.1 gene=Glyur001918s00044409	421	9e-77	71	209.453	70.1493	76.6169	No_hits	#	#	#	#	#	#	No_hits	#	#	#	#	#	#	No_hits
[truncated: 25,007 more rows]
[truncated: 6 more columns]
