# Supplementary material for: Chromosome-scale genome assembly of Glycyrrhiza uralensis revealed metabolic gene cluster centred specialized metabolites biosynthesis
Source: DNA Res. 2022 Dec 20;29(6):dsac043. doi: 10.1093/dnares/dsac043 (PMC9763095; doi:10.1093/dnares/dsac043)
Supplement: dsac043_suppl_Supplementary_Table_S9 [file dsac043_suppl_supplementary_table_s9.xlsx]

## Sheet: Sheet1
Supplementary Table 9S. Glycyrrhiza uralensis transposable element (TE) annotation and functional classifications using multiple databases
Query	Sequence	Start	End	Strand	Length	EggNOG																					Expression (Salmon)	vs Glycyrrhiza uralensis published 2016 (BLASTP)							vs Medicago truncatula MtrunA17r5.0 (BLASTP)							vs Arabidopsis thaliana Araport11 (BLASTP)							vs UniProtKB (DIAMOND more sensitive)
						non/TE	seed_ortholog	evalue	score	eggNOG_OGs	max_annot_lvl	COG_category	Description	Preferred_name	GOs	EC	KEGG_ko	KEGG_Pathway	KEGG_Module	KEGG_Reaction	KEGG_rclass	BRITE	KEGG_TC	CAZy	BiGG_Reaction	PFAMs	TPM	Subject	Length (subject)	E-value	Identity in aligned	Length%	Idenitity% in aligned	Positive% in aligned	Subject	Length (subject)	E-value	Identity in aligned	Length%	Idenitity% in aligned	Positive% in aligned	Subject	Length (subject)	E-value	Identity in aligned	Length%	Idenitity% in aligned	Positive% in aligned	Subject
Glur_chr1.g000010.1	Glur_chr1	9797	10069	+	90	TE	3827.XP_004488091.1	1.372e-24	105	COG2801@1|root,KOG0017@2759|Eukaryota,380FC@33090|Viridiplantae,3GQZJ@35493|Streptophyta,4JUT1@91835|fabids	35493|Streptophyta	L	Retrotransposon gag protein	-	-	-	-	-	-	-	-	-	-	-	-	RVP_2,Retrotrans_gag	0	Glyur008679s00047242.1 gene=Glyur008679s00047242	314	8e-24	47	345.055	46.1538	63.7363	MtrunA17_Chr4g0022231 len=184 chr=MtrunA17Chr4 type=prot strand=+ gn=MtrunA17Chr4g0022231 end=21673004 begin=21656947 def=Putative retrotransposon gag domain-containing protein	184	5e-25	51	202.198	50.5495	63.7363	No_hits	#	#	#	#	#	#	tr|A0A8B8MBH1|A0A8B8MBH1_ABRPR uncharacterized protein LOC113871551 OS=Abrus precatorius OX=3816 GN=LOC113871551 PE=4 SV=1
Glur_chr1.g000060.1	Glur_chr1	67960	68445	+	161	TE	3827.XP_004498035.1	1.967e-65	226	COG2801@1|root,KOG0017@2759|Eukaryota	3827.XP_004498035.1|-	L	transposition, RNA-mediated	-	-	-	-	-	-	-	-	-	-	-	-	-	0	Glyur002469s00034378.1 gene=Glyur002469s00034378	679	4e-27	61	419.136	27.7778	39.5062	MtrunA17_Chr4g0044311 len=206 begin=41162261 strand=- end=41166645 gn=MtrunA17Chr4g0044311 type=prot chr=MtrunA17Chr4 def=putative protein	206	8e-71	63	127.16	61.7284	77.7778	No_hits	#	#	#	#	#	#	tr|A0A151RID1|A0A151RID1_CAJCA Transposon Ty3-G Gag-Pol polyprotein OS=Cajanus cajan OX=3821 GN=KK1_036266 PE=4 SV=1
Glur_chr1.g000080.1	Glur_chr1	83365	84346	-	293	TE	3880.AES68433	1.073e-134	434	COG0507@1|root,KOG0987@2759|Eukaryota,37Q72@33090|Viridiplantae,3GCCF@35493|Streptophyta,4JS2N@91835|fabids	35493|Streptophyta	D	Belongs to the helicase family	-	-	3.6.4.12	ko:K15255	-	-	-	-	ko00000,ko01000,ko03029,ko03032	-	-	-	Helitron_like_N,Herpes_Helicase,PIF1	0	Glyur000150s00014590.1 gene=Glyur000150s00014590	419	4e-94	72	142.517	45.5782	53.7415	MtrunA17_Chr3g0101861 len=465 strand=- end=26393104 gn=MtrunA17Chr3g0101861 begin=26390510 chr=MtrunA17Chr3 type=prot def=Putative DNA helicase	465	1e-167	77	158.163	76.8707	88.0952	AT3G51690.1 | Symbols:no symbol available | no full name available | Chr3:19176731-19178107 REVERSE LENGTH=331	331	3e-83	45	112.585	42.517	63.6054	tr|A0A396ISK7|A0A396ISK7_MEDTR ATP-dependent DNA helicase OS=Medicago truncatula OX=3880 GN=MtrunA17_Chr3g0101861 PE=3 SV=1
Glur_chr1.g000090.1	Glur_chr1	84598	85192	-	155	TE	3880.AES83143	3.226e-53	191	COG0507@1|root,KOG0987@2759|Eukaryota,37Q72@33090|Viridiplantae,3GCCF@35493|Streptophyta,4JS2N@91835|fabids	35493|Streptophyta	D	Belongs to the helicase family	-	-	3.6.4.12	ko:K15255	-	-	-	-	ko00000,ko01000,ko03029,ko03032	-	-	-	Helitron_like_N,Herpes_Helicase,PIF1	0	Glyur003520s00040919.1 gene=Glyur003520s00040919	187	2e-40	76	119.872	43.5897	45.5128	MtrunA17_Chr7g0269661 len=229 begin=51591433 end=51592283 strand=+ gn=MtrunA17Chr7g0269661 type=prot chr=MtrunA17Chr7 def=Putative DNA helicase Pif1, P-loop containing nucleoside triphosphate hydrolase	229	4e-43	52	146.795	43.5897	64.1026	No_hits	#	#	#	#	#	#	tr|A0A2Z6MXD9|A0A2Z6MXD9_TRISU ATP-dependent DNA helicase OS=Trifolium subterraneum OX=3900 GN=TSUD_128430 PE=3 SV=1
Glur_chr1.g000100.1	Glur_chr1	85551	88994	-	917	TE	3880.AES89072	0	1070	COG0507@1|root,KOG0987@2759|Eukaryota,37Q72@33090|Viridiplantae,3GCCF@35493|Streptophyta,4JS2N@91835|fabids	35493|Streptophyta	D	Belongs to the helicase family	-	-	3.6.4.12	ko:K15255	-	-	-	-	ko00000,ko01000,ko03029,ko03032	-	-	-	Helitron_like_N,Herpes_Helicase,PIF1	0	Glyur001414s00037879.1 gene=Glyur001414s00037879	1261	7e-131	46	137.364	24.4009	33.6601	MtrunA17_Chr3g0101871 len=1143 end=26397179 strand=- gn=MtrunA17Chr3g0101871 begin=26393106 chr=MtrunA17Chr3 type=prot def=Putative helitron helicase-like domain-containing protein	1143	0	75	124.51	59.0414	67.9739	No_hits	#	#	#	#	#	#	tr|A0A396ITR3|A0A396ITR3_MEDTR Putative helitron helicase-like domain-containing protein OS=Medicago truncatula OX=3880 GN=MtrunA17_Chr3g0101871 PE=4 SV=1
Glur_chr1.g000130.1	Glur_chr1	118087	119014	+	216	TE	4096.XP_009778353.1	1.172e-23	108	COG2801@1|root,KOG0017@2759|Eukaryota	4096.XP_009778353.1|-	L	transposition, RNA-mediated	-	-	-	-	-	-	-	-	-	-	-	-	-	0.022412	Glyur001603s00032451.1 gene=Glyur001603s00032451	2827	3e-68	55	1302.76	64.977	71.8894	MtrunA17_Chr4g0069101 len=556 chr=MtrunA17Chr4 type=prot gn=MtrunA17Chr4g0069101 strand=+ end=59082532 begin=59080020 def=Putative RNA-directed DNA polymerase	556	2e-19	46	256.221	26.2673	32.2581	No_hits	#	#	#	#	#	#	tr|A0A151SVD8|A0A151SVD8_CAJCA Retrovirus-related Pol polyprotein from transposon TNT 1-94 OS=Cajanus cajan OX=3821 GN=KK1_014147 PE=4 SV=1
Glur_chr1.g000140.1	Glur_chr1	119044	121225	+	317	TE	3880.AES77928	7.321e-75	262	COG2801@1|root,KOG0017@2759|Eukaryota	3880.AES77928|-	L	transposition, RNA-mediated	-	-	-	-	-	-	-	-	-	-	-	-	-	0.025743	Glyur001603s00032451.1 gene=Glyur001603s00032451	2827	6e-70	57	888.994	39.3082	44.3396	MtrunA17_Chr7g0269201 len=354 begin=51281273 end=51282337 strand=- gn=MtrunA17Chr7g0269201 type=prot chr=MtrunA17Chr7 def=Putative RNA-directed DNA polymerase	354	4e-59	75	111.321	27.9874	31.1321	AT4G23160.3 | Symbols:CRK8 | cysteine-rich RLK (RECEPTOR-like protein kinase) 8 | Chr4:12129485-12133157 FORWARD LENGTH=1043	1043	2e-19	56	327.987	13.8365	19.1824	tr|A0A438JBM3|A0A438JBM3_VITVI Retrovirus-related Pol polyprotein from transposon RE2 OS=Vitis vinifera OX=29760 GN=RE2_806 PE=4 SV=1
Glur_chr1.g000150.1	Glur_chr1	121476	121841	+	121	TE	3880.AET05307	2.159e-38	146	COG0203@1|root,COG2801@1|root,KOG0017@2759|Eukaryota,KOG3280@2759|Eukaryota	2759|Eukaryota	J	structural constituent of ribosome	-	GO:0000002,GO:0000313,GO:0000315,GO:0003674,GO:0003735,GO:0005198,GO:0005575,GO:0005622,GO:0005623,GO:0005737,GO:0005739,GO:0005759,GO:0005761,GO:0005762,GO:0005829,GO:0005840,GO:0006996,GO:0007005,GO:0008150,GO:0009987,GO:0015934,GO:0016043,GO:0022625,GO:0022626,GO:0031974,GO:0032991,GO:0043226,GO:0043227,GO:0043228,GO:0043229,GO:0043231,GO:0043232,GO:0043233,GO:0044391,GO:0044422,GO:0044424,GO:…	-	ko:K02879	ko03010,map03010	M00178	-	-	br01610,ko00000,ko00001,ko00002,ko03011	-	-	-	Ribosomal_L17	0.077004	Glyur001603s00032451.1 gene=Glyur001603s00032451	2827	3e-34	62	2317.21	54.0984	55.7377	MtrunA17_Chr2g0319451 len=643 chr=MtrunA17Chr2 type=prot end=40875135 strand=- gn=MtrunA17Chr2g0319451 begin=40873204 def=Putative RNA-directed DNA polymerase	643	2e-43	62	527.049	59.8361	72.9508	ATMG00810.1 | Symbols:ORF240B | | ChrM:227709-228431 REVERSE LENGTH=240	240	4e-17	38	196.721	34.4262	53.2787	tr|A0A2K3LF16|A0A2K3LF16_TRIPR Retrovirus-related Pol polyprotein from transposon TNT 1-94 OS=Trifolium pratense OX=57577 GN=L195_g033087 PE=4 SV=1
Glur_chr1.g000190.1	Glur_chr1	163455	163799	-	114	TE	3827.XP_004517103.1	2.171e-24	106	COG2801@1|root,KOG0017@2759|Eukaryota,37UVQ@33090|Viridiplantae,3GV1V@35493|Streptophyta,4JV29@91835|fabids	35493|Streptophyta	L	Retrotransposon gag protein	-	-	-	-	-	-	-	-	-	-	-	-	RVP_2,Retrotrans_gag,zf-CCHC	0	Glyur000828s00035266.1 gene=Glyur000828s00035266	314	2e-17	51	273.043	40	42.6087	No_hits	#	#	#	#	#	#	No_hits	#	#	#	#	#	#	tr|A0A2K3PMN3|A0A2K3PMN3_TRIPR Putative TIR-NBS-LRR resistance protein OS=Trifolium pratense OX=57577 GN=L195_g013246 PE=4 SV=1
Glur_chr1.g000200.1	Glur_chr1	168736	171670	-	557	TE	3827.XP_004516474.1	8.137e-128	427	COG2801@1|root,KOG0017@2759|Eukaryota,37RRH@33090|Viridiplantae	33090|Viridiplantae	I	DNA RNA polymerases superfamily protein	-	-	-	-	-	-	-	-	-	-	-	-	RVP_2,RVT_1,Retrotrans_gag,rve	0	Glyur001556s00043257.1 gene=Glyur001556s00043257	890	7e-49	39	159.498	19.3548	25.2688	MtrunA17_Chr5g0422121 len=1443 type=prot chr=MtrunA17Chr5 begin=23816532 gn=MtrunA17Chr5g0422121 strand=- end=23821073 def=Putative nucleotidyltransferase, Ribonuclease H	1443	1e-83	57	258.602	22.4014	29.9283	ATMG00860.1 | Symbols:ORF158 | | ChrM:235916-236392 FORWARD LENGTH=158	158	1e-18	42	28.3154	7.16846	10.3943	tr|A0A151RC75|A0A151RC75_CAJCA Transposon Ty3-G Gag-Pol polyprotein OS=Cajanus cajan OX=3821 GN=KK1_038531 PE=4 SV=1
Glur_chr1.g000210.1	Glur_chr1	178170	180143	+	580	TE	161934.XP_010692517.1	3.205e-66	247	COG1132@1|root,COG2801@1|root,KOG0017@2759|Eukaryota,KOG0055@2759|Eukaryota,37SFN@33090|Viridiplantae,3GFGY@35493|Streptophyta	35493|Streptophyta	Q	ABC transporter B family member	-	-	3.6.3.44	ko:K05658	ko02010,ko04976,ko05206,ko05226,map02010,map04976,map05206,map05226	-	-	-	ko00000,ko00001,ko01000,ko02000,ko04090,ko04147	3.A.1.201	-	-	ABC_membrane,ABC_tran	0.008328	Glyur001603s00032451.1 gene=Glyur001603s00032451	2827	0	75	486.575	84.6816	89.673	MtrunA17_Chr8g0342611 len=216 type=prot chr=MtrunA17Chr8 begin=6062014 gn=MtrunA17Chr8g0342611 strand=- end=6062965 def=Putative RNA-directed DNA polymerase	216	2e-63	54	37.1773	19.9656	24.957	No_hits	#	#	#	#	#	#	tr|A0A151TCD0|A0A151TCD0_CAJCA Retrovirus-related Pol polyprotein from transposon TNT 1-94 OS=Cajanus cajan OX=3821 GN=KK1_019277 PE=4 SV=1
Glur_chr1.g000240.1	Glur_chr1	211673	212017	-	114	TE	3827.XP_004497551.1	4.2e-49	177	COG2801@1|root,KOG0017@2759|Eukaryota,37RRH@33090|Viridiplantae,3G8MV@35493|Streptophyta,4JM10@91835|fabids	35493|Streptophyta	H	transposition, RNA-mediated	-	-	-	-	-	-	-	-	-	-	-	-	RVP_2,RVT_1,Retrotrans_gag,rve,zf-CCHC	0	Glyur002469s00034378.1 gene=Glyur002469s00034378	679	2e-27	62	590.435	40	52.1739	MtrunA17_Chr4g0044311 len=206 begin=41162261 strand=- end=41166645 gn=MtrunA17Chr4g0044311 type=prot chr=MtrunA17Chr4 def=putative protein	206	7e-54	67	179.13	66.087	83.4783	No_hits	#	#	#	#	#	#	tr|A0A8B8MI28|A0A8B8MI28_ABRPR uncharacterized protein LOC113874343 OS=Abrus precatorius OX=3816 GN=LOC113874343 PE=4 SV=1
Glur_chr1.g000250.1	Glur_chr1	212189	214150	-	244	TE	71139.XP_010026793.1	2.032e-30	129	COG2801@1|root,KOG0017@2759|Eukaryota,37RRH@33090|Viridiplantae,3G8MV@35493|Streptophyta	35493|Streptophyta	L	DNA RNA polymerases superfamily protein	-	GO:0000943,GO:0003674,GO:0003676,GO:0003723,GO:0003824,GO:0003887,GO:0003964,GO:0004518,GO:0004540,GO:0005488,GO:0005575,GO:0005622,GO:0005623,GO:0005634,GO:0006139,GO:0006259,GO:0006278,GO:0006508,GO:0006725,GO:0006807,GO:0008150,GO:0008152,GO:0008233,GO:0009058,GO:0009059,GO:0009987,GO:0016070,GO:0016740,GO:0016772,GO:0016779,GO:0016787,GO:0016788,GO:0018130,GO:0019438,GO:0019538,GO:0032196,GO:…	-	-	-	-	-	-	-	-	-	-	RVP_2,RVT_1,Retrotrans_gag,rve,zf-CCHC	0	Glyur001556s00043257.1 gene=Glyur001556s00043257	890	1e-40	43	363.265	34.6939	42.449	MtrunA17_Chr6g0470931 len=143 type=prot chr=MtrunA17Chr6 begin=21384852 end=21385401 strand=+ gn=MtrunA17Chr6g0470931 def=Putative nucleotidyltransferase, Ribonuclease H	143	6e-34	71	58.3673	21.6327	26.1224	ATMG00860.1 | Symbols:ORF158 | | ChrM:235916-236392 FORWARD LENGTH=158	158	1e-20	47	64.4898	14.6939	21.6327	tr|A0A151U9I2|A0A151U9I2_CAJCA Transposon Ty3-I Gag-Pol polyprotein (Fragment) OS=Cajanus cajan OX=3821 GN=KK1_020144 PE=4 SV=1
Glur_chr1.g000260.1	Glur_chr1	214187	214513	-	108	TE	3880.AET01717	9.051e-36	138	COG2801@1|root,KOG0017@2759|Eukaryota	3880.AET01717|-	L	transposition, RNA-mediated	-	-	-	-	-	-	-	-	-	-	-	-	-	0	Glyur008679s00047242.1 gene=Glyur008679s00047242	314	4e-18	36	288.073	33.0275	55.9633	MtrunA17_Chr5g0422121 len=1443 type=prot chr=MtrunA17Chr5 begin=23816532 gn=MtrunA17Chr5g0422121 strand=- end=23821073 def=Putative nucleotidyltransferase, Ribonuclease H	1443	5e-23	43	1323.85	39.4495	55.9633	No_hits	#	#	#	#	#	#	tr|A0A2K3PMN3|A0A2K3PMN3_TRIPR Putative TIR-NBS-LRR resistance protein OS=Trifolium pratense OX=57577 GN=L195_g013246 PE=4 SV=1
Glur_chr1.g000300.1	Glur_chr1	238396	243209	+	309	TE	3827.XP_004514879.1	8.154e-125	406	2ED2C@1|root,2SIT0@2759|Eukaryota,37Y2Q@33090|Viridiplantae,3GMXM@35493|Streptophyta	35493|Streptophyta	S	TdcA1-ORF2 protein	-	-	-	-	-	-	-	-	-	-	-	-	DUF4216,DUF4218,Transpos_assoc,Transposase_21,Transposase_24	0	Glyur008429s00043994.1 gene=Glyur008429s00043994	406	1e-69	47	130.968	39.0323	50.6452	MtrunA17_Chr4g0029851 len=386 type=prot chr=MtrunA17Chr4 begin=30536781 strand=+ gn=MtrunA17Chr4g0029851 end=30540228 def=putative protein	386	7e-135	68	124.516	55.8065	67.7419	No_hits	#	#	#	#	#	#	tr|A0A151T4T8|A0A151T4T8_CAJCA DUF4218 domain-containing protein OS=Cajanus cajan OX=3821 GN=KK1_016576 PE=4 SV=1
Glur_chr1.g000310.1	Glur_chr1	243331	244251	+	277	TE	3827.XP_004488345.1	1.813e-105	348	2ED2C@1|root,2SIT0@2759|Eukaryota,37Y2Q@33090|Viridiplantae,3GMXM@35493|Streptophyta	35493|Streptophyta	S	TdcA1-ORF2 protein	-	-	-	-	-	-	-	-	-	-	-	-	DUF4216,DUF4218,Transpos_assoc,Transposase_21,Transposase_24	0.0077	Glyur001169s00038128.1 gene=Glyur001169s00038128	524	5e-93	76	188.489	50.3597	54.6763	MtrunA17_Chr2g0309011 len=526 chr=MtrunA17Chr2 type=prot gn=MtrunA17Chr2g0309011 strand=+ end=31813692 begin=31811571 def=putative protein	526	5e-54	45	189.209	35.9712	48.2014	No_hits	#	#	#	#	#	#	tr|A0A151R0B8|A0A151R0B8_CAJCA DUF4218 domain-containing protein OS=Cajanus cajan OX=3821 GN=KK1_042873 PE=4 SV=1
Glur_chr1.g000350.1	Glur_chr1	263041	263742	-	233	TE	4558.Sb06g013016.1	1.213e-79	271	COG2801@1|root,KOG0017@2759|Eukaryota,37THH@33090|Viridiplantae,3GG2K@35493|Streptophyta,3M2IR@4447|Liliopsida,3INKC@38820|Poales	35493|Streptophyta	L	Reverse transcriptase (RNA-dependent DNA polymerase)	-	-	-	-	-	-	-	-	-	-	-	-	RVT_2,Retrotran_gag_2,zf-CCHC	0	Glyur000402s00033318.1 gene=Glyur000402s00033318	1332	4e-48	39	569.231	36.7521	53.8462	MtrunA17_Chr1g0153361 len=1707 chr=MtrunA17Chr1 type=prot end=5900584 strand=- gn=MtrunA17Chr1g0153361 begin=5895346 def=Putative RNA-directed DNA polymerase	1707	5e-117	74	729.487	70.9402	84.188	AT4G23160.3 | Symbols:CRK8 | cysteine-rich RLK (RECEPTOR-like protein kinase) 8 | Chr4:12129485-12133157 FORWARD LENGTH=1043	1043	2e-42	36	445.726	34.6154	53.4188	tr|A0A396JJF4|A0A396JJF4_MEDTR Putative RNA-directed DNA polymerase OS=Medicago truncatula OX=3880 GN=MtrunA17_Chr1g0153361 PE=4 SV=1
Glur_chr1.g000360.1	Glur_chr1	263808	264374	-	188	TE	3659.XP_004145727.1	5.101e-59	209	COG2801@1|root,KOG4197@1|root,KOG0017@2759|Eukaryota,KOG4197@2759|Eukaryota,37PAM@33090|Viridiplantae,3GGGF@35493|Streptophyta,4JN68@91835|fabids	35493|Streptophyta	L	Pentatricopeptide repeat-containing protein	-	GO:0003674,GO:0003676,GO:0003723,GO:0003824,GO:0004518,GO:0004519,GO:0005488,GO:0005575,GO:0005622,GO:0005623,GO:0005737,GO:0005739,GO:0006139,GO:0006725,GO:0006807,GO:0008150,GO:0008152,GO:0009451,GO:0009987,GO:0016070,GO:0016787,GO:0016788,GO:0034641,GO:0043170,GO:0043226,GO:0043227,GO:0043229,GO:0043231,GO:0043412,GO:0044237,GO:0044238,GO:0044424,GO:0044444,GO:0044464,GO:0046483,GO:0071704,GO:…	-	-	-	-	-	-	-	-	-	-	DYW_deaminase,PPR,PPR_2	0	Glyur002750s00045536.1 gene=Glyur002750s00045536	410	4e-68	93	216.931	52.9101	55.0265	MtrunA17_Chr1g0153361 len=1707 chr=MtrunA17Chr1 type=prot end=5900584 strand=- gn=MtrunA17Chr1g0153361 begin=5895346 def=Putative RNA-directed DNA polymerase	1707	2e-70	72	903.175	56.0847	66.6667	AT4G23160.3 | Symbols:CRK8 | cysteine-rich RLK (RECEPTOR-like protein kinase) 8 | Chr4:12129485-12133157 FORWARD LENGTH=1043	1043	2e-32	39	551.852	30.1587	48.1481	tr|A0A151QKV3|A0A151QKV3_CAJCA Retrovirus-related Pol polyprotein from transposon TNT 1-94 (Fragment) OS=Cajanus cajan OX=3821 GN=KK1_049723 PE=4 SV=1
Glur_chr1.g000370.1	Glur_chr1	264747	265331	-	194	TE	3641.EOX94158	2.228e-64	225	COG2801@1|root,KOG0017@2759|Eukaryota,37SNQ@33090|Viridiplantae,3GHRQ@35493|Streptophyta	35493|Streptophyta	L	spliceosomal complex assembly	-	-	-	-	-	-	-	-	-	-	-	-	RVT_2,gag_pre-integrs,rve,zf-CCHC	0	Glyur002475s00040284.1 gene=Glyur002475s00040284	821	1e-95	85	421.026	73.3333	77.9487	MtrunA17_Chr1g0153361 len=1707 chr=MtrunA17Chr1 type=prot end=5900584 strand=- gn=MtrunA17Chr1g0153361 begin=5895346 def=Putative RNA-directed DNA polymerase	1707	7e-73	65	875.385	55.8974	68.7179	No_hits	#	#	#	#	#	#	tr|A0A151SIN0|A0A151SIN0_CAJCA Retrovirus-related Pol polyprotein from transposon TNT 1-94 (Fragment) OS=Cajanus cajan OX=3821 GN=KK1_000881 PE=4 SV=1
Glur_chr1.g000380.1	Glur_chr1	265643	267400	-	585	TE	3880.AES74538	1.151e-84	302	COG2801@1|root,KOG0017@2759|Eukaryota	3880.AES74538|-	L	transposition, RNA-mediated	-	-	-	-	-	-	-	-	-	-	-	-	-	0	Glyur001291s00033698.1 gene=Glyur001291s00033698	1042	0	78	177.816	63.8225	69.2833	MtrunA17_Chr7g0224661 len=360 begin=9980843 gn=MtNCR497 strand=- end=9988846 type=prot chr=MtrunA17Chr7 def=Nodule-specific Cysteine-Rich peptide	360	1e-90	41	61.4334	25.9386	39.4198	No_hits	#	#	#	#	#	#	tr|A0A151RFK8|A0A151RFK8_CAJCA CCHC-type domain-containing protein OS=Cajanus cajan OX=3821 GN=KK1_037375 PE=4 SV=1
Glur_chr1.g000390.1	Glur_chr1	272711	275279	-	781	TE	4533.OB11G23960.1	1.842e-246	783	COG2801@1|root,KOG4658@1|root,KOG0017@2759|Eukaryota,KOG4658@2759|Eukaryota,38226@33090|Viridiplantae,3GV16@35493|Streptophyta,3M2YJ@4447|Liliopsida,3IKZD@38820|Poales	35493|Streptophyta	T	disease resistance protein	-	-	-	-	-	-	-	-	-	-	-	-	NB-ARC,PAH	0	Glyur004815s00040248.1 gene=Glyur004815s00040248	1542	0	39	197.187	42.711	60.7417	MtrunA17_Chr7g0229241 len=1291 begin=16507421 strand=- gn=MtrunA17Chr7g0229241 end=16511296 type=prot chr=MtrunA17Chr7 def=Putative RNA-directed DNA polymerase	1291	4e-150	34	165.09	38.1074	56.7775	AT4G23160.3 | Symbols:CRK8 | cysteine-rich RLK (RECEPTOR-like protein kinase) 8 | Chr4:12129485-12133157 FORWARD LENGTH=1043	1043	5e-52	31	133.376	15.601	25.5754	tr|A0A2P5W031|A0A2P5W031_GOSBA Uncharacterized protein OS=Gossypium barbadense OX=3634 GN=GOBAR_AA36262 PE=3 SV=1
Glur_chr1.g000400.1	Glur_chr1	275313	276563	-	416	TE	161934.XP_010692517.1	2.13e-89	309	COG1132@1|root,COG2801@1|root,KOG0017@2759|Eukaryota,KOG0055@2759|Eukaryota,37SFN@33090|Viridiplantae,3GFGY@35493|Streptophyta	35493|Streptophyta	Q	ABC transporter B family member	-	-	3.6.3.44	ko:K05658	ko02010,ko04976,ko05206,ko05226,map02010,map04976,map05206,map05226	-	-	-	ko00000,ko00001,ko01000,ko02000,ko04090,ko04147	3.A.1.201	-	-	ABC_membrane,ABC_tran	0	Glyur001603s00032451.1 gene=Glyur001603s00032451	2827	1e-100	42	677.938	41.4868	65.7074	MtrunA17_Chr8g0342611 len=216 type=prot chr=MtrunA17Chr8 begin=6062014 gn=MtrunA17Chr8g0342611 strand=- end=6062965 def=Putative RNA-directed DNA polymerase	216	2e-57	47	51.7986	23.9808	36.4508	No_hits	#	#	#	#	#	#	tr|A0A6A2ZKG6|A0A6A2ZKG6_HIBSY CCHC-type domain-containing protein OS=Hibiscus syriacus OX=106335 GN=F3Y22_tig00110839pilonHSYRG00037 PE=4 SV=1
Glur_chr1.g000430.1	Glur_chr1	294677	295270	-	197	TE	90675.XP_010451544.1	4.174e-53	193	COG2801@1|root,KOG1075@1|root,KOG0017@2759|Eukaryota,KOG1075@2759|Eukaryota	2759|Eukaryota	E	Ribonuclease H protein	-	-	-	ko:K14297	ko03013,ko05164,map03013,map05164	M00427	-	-	ko00000,ko00001,ko00002,ko03019,ko03036	1.I.1	-	-	RVT_1,RVT_3,zf-RVT	0	Glyur003014s00034812.1 gene=Glyur003014s00034812	1288	2e-82	71	650.505	68.1818	75.2525	MtrunA17_Chr6g0480701 len=789 type=prot chr=MtrunA17Chr6 begin=35442331 strand=- gn=MtrunA17Chr6g0480701 end=35444700 def=Putative RNA-directed DNA polymerase	789	1e-55	47	398.485	45.9596	63.1313	ATMG01250.1 | Symbols:ORF102 | | ChrM:310514-310882 FORWARD LENGTH=122	122	2e-13	39	61.6162	15.1515	21.2121	tr|A0A2K3NTT8|A0A2K3NTT8_TRIPR Ribonuclease H OS=Trifolium pratense OX=57577 GN=L195_g002908 PE=4 SV=1
Glur_chr1.g000440.1	Glur_chr1	295286	296415	-	267	TE	3694.POPTR_0001s37350.1	4.156e-56	205	KOG1075@1|root,KOG1075@2759|Eukaryota,37TIF@33090|Viridiplantae,3G9IZ@35493|Streptophyta,4JVHV@91835|fabids	35493|Streptophyta	S	ribonuclease H protein	-	-	-	-	-	-	-	-	-	-	-	-	DUF4283,RVT_1,RVT_3,zf-RVT	0	Glyur001584s00033863.1 gene=Glyur001584s00033863	1116	6e-66	48	416.418	50.7463	58.5821	MtrunA17_Chr1g0209241 len=234 chr=MtrunA17Chr1 type=prot strand=- gn=MtrunA17Chr1g0209241 end=53266097 begin=53264779 def=Putative RNA-directed DNA polymerase	234	3e-29	47	87.3134	19.7761	27.2388	AT1G43760.1 | Symbols:no symbol available | no full name available | Chr1:16528880-16531065 REVERSE LENGTH=626	626	5e-11	29	233.582	15.2985	24.2537	tr|A0A2K3NTT8|A0A2K3NTT8_TRIPR Ribonuclease H OS=Trifolium pratense OX=57577 GN=L195_g002908 PE=4 SV=1
Glur_chr1.g000600.1	Glur_chr1	351902	352571	+	120	TE	4096.XP_009803204.1	2.545e-16	83	2EG0D@1|root,2SM2F@2759|Eukaryota,37Z97@33090|Viridiplantae,3GNXM@35493|Streptophyta	35493|Streptophyta	S	isoform X1	-	-	-	-	-	-	-	-	-	-	-	-	Transposase_24	0.158062	Glyur001096s00036246.2 gene=Glyur001096s00036246	220	9e-51	59	181.818	72.7273	74.3802	MtrunA17_Chr2g0309021 len=527 chr=MtrunA17Chr2 type=prot strand=+ gn=MtrunA17Chr2g0309021 end=31816701 begin=31813694 def=Putative probable transposase, Ptta/En/Spm, plant	527	3e-16	51	435.537	28.9256	38.0165	No_hits	#	#	#	#	#	#	tr|A0A834SFP0|A0A834SFP0_9FABA Transpos_assoc domain-containing protein OS=Senna tora OX=362788 GN=G2W53_041608 PE=4 SV=1
Glur_chr1.g000630.1	Glur_chr1	369223	376272	-	469	TE	102107.XP_008231996.1	5.897e-82	289	COG2801@1|root,KOG0017@2759|Eukaryota,37RKH@33090|Viridiplantae,3GGZK@35493|Streptophyta	35493|Streptophyta	L	strictosidine synthase activity	-	-	-	-	-	-	-	-	-	-	-	-	Asp_protease_2,RVT_1,Retrotrans_gag,rve	0.004173	Glyur001275s00037836.1 gene=Glyur001275s00037836	1781	3e-123	95	378.936	39.5745	40.2128	MtrunA17_Chr1g0158081 len=1789 begin=9154174 strand=+ end=9159823 gn=MtrunA17Chr1g0158081 type=prot chr=MtrunA17Chr1 def=Putative nucleotidyltransferase, Ribonuclease H	1789	1e-18	32	380.638	12.3404	19.7872	No_hits	#	#	#	#	#	#	tr|A0A1B5Z879|A0A1B5Z879_TRISU Integrase catalytic domain-containing protein (Fragment) OS=Trifolium subterraneum OX=3900 GN=TSUD_417510 PE=4 SV=1
Glur_chr1.g000640.1	Glur_chr1	389400	392486	+	704	TE	3641.EOX94158	6.626e-130	440	COG2801@1|root,KOG0017@2759|Eukaryota,37SNQ@33090|Viridiplantae,3GHRQ@35493|Streptophyta	35493|Streptophyta	L	spliceosomal complex assembly	-	-	-	-	-	-	-	-	-	-	-	-	RVT_2,gag_pre-integrs,rve,zf-CCHC	0	Glyur002475s00040284.1 gene=Glyur002475s00040284	821	1e-77	61	116.454	17.305	22.695	MtrunA17_Chr1g0153361 len=1707 chr=MtrunA17Chr1 type=prot end=5900584 strand=- gn=MtrunA17Chr1g0153361 begin=5895346 def=Putative RNA-directed DNA polymerase	1707	7e-106	49	242.128	25.6738	33.3333	No_hits	#	#	#	#	#	#	tr|G0Y6X0|G0Y6X0_ARAHY Uncharacterized protein OS=Arachis hypogaea OX=3818 GN=205D04_20 PE=4 SV=1
Glur_chr1.g000650.1	Glur_chr1	392543	394087	+	461	TE	3827.XP_004509513.1	1.285e-200	633	COG2801@1|root,KOG0017@2759|Eukaryota,37SNQ@33090|Viridiplantae	33090|Viridiplantae	L	spliceosomal complex assembly	-	-	-	-	-	-	-	-	-	-	-	-	RVT_2,rve	0	Glyur002750s00045536.1 gene=Glyur002750s00045536	410	2e-103	74	88.7446	32.0346	37.4459	MtrunA17_Chr3g0085391 len=494 gn=MtrunA17Chr3g0085391 strand=+ end=6739835 begin=6738297 chr=MtrunA17Chr3 type=prot def=Putative RNA-directed DNA polymerase	494	0	73	106.926	76.6234	88.0952	AT4G23160.3 | Symbols:CRK8 | cysteine-rich RLK (RECEPTOR-like protein kinase) 8 | Chr4:12129485-12133157 FORWARD LENGTH=1043	1043	1e-86	35	225.758	35.2814	52.8139	tr|A0A396IMA1|A0A396IMA1_MEDTR Putative RNA-directed DNA polymerase OS=Medicago truncatula OX=3880 GN=MtrunA17_Chr3g0085391 PE=4 SV=1
Glur_chr1.g000670.1	Glur_chr1	411737	412937	-	246	TE	3827.XP_004498133.1	2.074e-40	158	COG2801@1|root,KOG0017@2759|Eukaryota,37RIF@33090|Viridiplantae,3GBWZ@35493|Streptophyta,4JT11@91835|fabids	35493|Streptophyta	L	Reverse transcriptase (RNA-dependent DNA polymerase)	-	-	-	-	-	-	-	-	-	-	-	-	RVT_2,Retrotran_gag_2,Retrotran_gag_3,Retrotrans_gag,gag_pre-integrs,rve	0	Glyur001871s00035348.1 gene=Glyur001871s00035348	1637	3e-55	61	662.753	35.2227	44.5344	MtrunA17_Chr2g0302511 len=617 gn=MtrunA17Chr2g0302511 strand=- end=20053954 begin=20051667 chr=MtrunA17Chr2 type=prot def=Putative RNA-directed DNA polymerase	617	4e-52	58	249.798	33.1984	44.5344	AT4G23160.3 | Symbols:CRK8 | cysteine-rich RLK (RECEPTOR-like protein kinase) 8 | Chr4:12129485-12133157 FORWARD LENGTH=1043	1043	3e-36	42	422.267	24.2915	39.2713	tr|A0A151RVQ3|A0A151RVQ3_CAJCA Reverse transcriptase Ty1/copia-type domain-containing protein OS=Cajanus cajan OX=3821 GN=KK1_031769 PE=4 SV=1
Glur_chr1.g000680.1	Glur_chr1	413119	413835	-	238	TE	4098.XP_009629357.1	6.549e-31	130	COG2801@1|root,KOG0017@2759|Eukaryota,37RIF@33090|Viridiplantae,3GBWZ@35493|Streptophyta	35493|Streptophyta	L	cysteine-rich RLK (RECEPTOR-like protein kinase) 8	-	-	-	-	-	-	-	-	-	-	-	-	RVT_2,Retrotran_gag_2,Retrotran_gag_3,rve	0	Glyur005575s00044983.1 gene=Glyur005575s00044983	1053	1e-65	48	440.586	51.046	66.5272	MtrunA17_Chr3g0122931 len=1021 begin=42270216 strand=+ gn=MtrunA17Chr3g0122931 end=42273281 type=prot chr=MtrunA17Chr3 def=Putative RNA-directed DNA polymerase	1021	1e-46	41	427.197	42.6778	58.9958	AT4G23160.3 | Symbols:CRK8 | cysteine-rich RLK (RECEPTOR-like protein kinase) 8 | Chr4:12129485-12133157 FORWARD LENGTH=1043	1043	4e-27	40	436.402	22.1757	32.636	tr|A0A2K3MA34|A0A2K3MA34_TRIPR Retrovirus-related Pol polyprotein from transposon TNT 1-94 OS=Trifolium pratense OX=57577 GN=L195_g043743 PE=4 SV=1
Glur_chr1.g000690.1	Glur_chr1	419343	420392	-	312	TE	3827.XP_004511235.1	4.433e-53	198	COG2801@1|root,KOG0017@2759|Eukaryota,37RIF@33090|Viridiplantae,3GBWZ@35493|Streptophyta	35493|Streptophyta	L	cysteine-rich RLK (RECEPTOR-like protein kinase) 8	-	-	-	-	-	-	-	-	-	-	-	-	RVT_2,Retrotran_gag_2,Retrotran_gag_3,Retrotrans_gag,gag_pre-integrs,rve	0.006529	Glyur005575s00044983.1 gene=Glyur005575s00044983	1053	8e-92	51	336.422	48.2428	61.9808	MtrunA17_Chr6g0474221 len=374 gn=MtrunA17Chr6g0474221 strand=- end=27919243 begin=27917184 chr=MtrunA17Chr6 type=prot def=Putative retrotransposon gag domain, retrotransposon Copia-like protein	374	2e-66	38	119.489	37.6997	54.6326	AT1G21280.1 | Symbols:no symbol available | no full name available | Chr1:7447690-7448403 REVERSE LENGTH=237	237	2e-25	39	75.7188	14.0575	21.7252	tr|A0A2K3LH57|A0A2K3LH57_TRIPR Retrovirus-related Pol polyprotein from transposon TNT 1-94 (Fragment) OS=Trifolium pratense OX=57577 GN=L195_g033831 PE=4 SV=1
Glur_chr1.g000710.1	Glur_chr1	438606	440834	-	362	TE	3827.XP_004492006.1	2.341e-72	257	28PWY@1|root,2QWJJ@2759|Eukaryota,37NQA@33090|Viridiplantae	33090|Viridiplantae	S	source UniProtKB	-	-	-	-	-	-	-	-	-	-	-	-	DUF4216,DUF4218,Transpos_assoc,Transposase_21	0.010728	Glyur001594s00035828.1 gene=Glyur001594s00035828	933	4e-55	42	257.025	38.843	42.9752	MtrunA17_Chr8g0393091 len=1075 type=prot chr=MtrunA17Chr8 begin=49484292 strand=+ end=49489046 gn=MtrunA17Chr8g0393091 def=Putative Transposase-associated domain-containing protein	1075	1e-24	45	296.143	14.6006	21.2121	No_hits	#	#	#	#	#	#	tr|A0A1S3W229|A0A1S3W229_VIGRR uncharacterized protein LOC106780758 OS=Vigna radiata var. radiata OX=3916 GN=LOC106780758 PE=4 SV=1
Glur_chr1.g000730.1	Glur_chr1	441833	444369	-	224	TE	3880.AES75280	2.309e-37	149	28PWY@1|root,2QWJJ@2759|Eukaryota,37NQA@33090|Viridiplantae,3G8IQ@35493|Streptophyta	35493|Streptophyta	S	source UniProtKB	-	-	-	-	-	-	-	-	-	-	-	-	DUF4216,DUF4218,Transpos_assoc,Transposase_21	0	Glyur001842s00036005.1 gene=Glyur001842s00036005	675	2e-37	64	300	32.8889	35.1111	MtrunA17_Chr3g0097741 len=1282 chr=MtrunA17Chr3 type=prot gn=MtrunA17Chr3g0097741 strand=- end=22421346 begin=22415032 def=Putative Transposase-associated domain-containing protein	1282	9e-13	34	569.778	24	34.2222	No_hits	#	#	#	#	#	#	tr|A0A8B8M2G3|A0A8B8M2G3_ABRPR uncharacterized protein LOC113869309 OS=Abrus precatorius OX=3816 GN=LOC113869309 PE=4 SV=1
Glur_chr1.g000740.1	Glur_chr1	445864	446781	+	305	TE	4098.XP_009602835.1	1.595e-98	330	COG2801@1|root,KOG0017@2759|Eukaryota,383NY@33090|Viridiplantae,3GV14@35493|Streptophyta,44NMQ@71274|asterids	35493|Streptophyta	L	gag-polypeptide of LTR copia-type	-	-	-	-	-	-	-	-	-	-	-	-	Retrotran_gag_2	0.027189	Glyur001558s00033996.1 gene=Glyur001558s00033996	1098	3e-37	37	358.824	22.549	39.5425	MtrunA17_Chr3g0102151 len=371 type=prot chr=MtrunA17Chr3 begin=26658027 end=26662148 strand=- gn=MtrunA17Chr3g0102151 def=putative protein	371	1e-72	60	121.242	35.6209	47.3856	No_hits	#	#	#	#	#	#	tr|A0A2K3NI74|A0A2K3NI74_TRIPR Uncharacterized protein (Fragment) OS=Trifolium pratense OX=57577 GN=L195_g026067 PE=4 SV=1
Glur_chr1.g000790.1	Glur_chr1	462567	466280	-	1127	TE	102107.XP_008231996.1	1.723e-264	852	COG2801@1|root,KOG0017@2759|Eukaryota,37RKH@33090|Viridiplantae,3GGZK@35493|Streptophyta	35493|Streptophyta	L	strictosidine synthase activity	-	-	-	-	-	-	-	-	-	-	-	-	Asp_protease_2,RVT_1,Retrotrans_gag,rve	0.009134	Glyur001275s00037836.1 gene=Glyur001275s00037836	1781	0	91	157.89	86.2589	86.7908	MtrunA17_Chr7g0214621 len=518 gn=MtrunA17Chr7g0214621 strand=- end=671811 begin=670255 chr=MtrunA17Chr7 type=prot def=Putative transcription factor interactor and regulator CCHC(Zn) family	518	2e-71	30	45.922	17.1986	26.2411	No_hits	#	#	#	#	#	#	tr|A0A8B8ZPW4|A0A8B8ZPW4_PHODC uncharacterized protein LOC120107204 OS=Phoenix dactylifera OX=42345 GN=LOC120107204 PE=4 SV=1
Glur_chr1.g000810.1	Glur_chr1	469736	470326	-	196	TE	102107.XP_008224763.1	2.47e-30	127	KOG1075@1|root,KOG1075@2759|Eukaryota,37TIF@33090|Viridiplantae,3G9IZ@35493|Streptophyta	35493|Streptophyta	L	ribonuclease H protein	-	-	-	-	-	-	-	-	-	-	-	-	DUF4283,RVT_1,RVT_3,zf-CCHC_4,zf-RVT	0	Glyur000899s00033732.1 gene=Glyur000899s00033732	213	3e-22	31	108.122	23.8579	36.0406	MtrunA17_Chr5g0437161 len=314 chr=MtrunA17Chr5 type=prot end=36800296 strand=- gn=MtrunA17Chr5g0437161 begin=36799352 def=Putative ribonuclease H domain, reverse transcriptase zinc-binding domain-containing protein	314	1e-19	37	159.391	23.3503	35.533	AT4G29090.1 | Symbols:no symbol available | no full name available | Chr4:14333528-14335255 FORWARD LENGTH=575	575	2e-14	34	291.878	20.8122	28.934	tr|A0A444WSB0|A0A444WSB0_ARAHY Reverse transcriptase domain-containing protein OS=Arachis hypogaea OX=3818 GN=Ahy_Scaffold1g106807 PE=4 SV=1
Glur_chr1.g000820.1	Glur_chr1	470386	471420	-	297	TE	71139.XP_010054376.1	2.659e-70	248	KOG1075@1|root,KOG1075@2759|Eukaryota,37TIF@33090|Viridiplantae,3G9IZ@35493|Streptophyta	35493|Streptophyta	L	ribonuclease H protein	-	-	-	-	-	-	-	-	-	-	-	-	RVT_1,RVT_3,zf-RVT	0	Glyur001861s00038798.1 gene=Glyur001861s00038798	397	3e-54	44	133.221	29.5302	38.5906	MtrunA17_Chr1g0162511 len=479 chr=MtrunA17Chr1 type=prot strand=- end=12407985 gn=MtrunA17Chr1g0162511 begin=12406495 def=Putative RNA-directed DNA polymerase	479	4e-55	35	160.738	38.255	52.349	ATMG01250.1 | Symbols:ORF102 | | ChrM:310514-310882 FORWARD LENGTH=122	122	3e-16	51	40.9396	11.745	14.7651	tr|A0A445CKQ6|A0A445CKQ6_ARAHY Reverse transcriptase domain-containing protein OS=Arachis hypogaea OX=3818 GN=Ahy_A06g026507 PE=4 SV=1
Glur_chr1.g000830.1	Glur_chr1	472751	477349	+	1265	TE	3641.EOX94158	1.519e-234	770	COG2801@1|root,KOG0017@2759|Eukaryota,37SNQ@33090|Viridiplantae,3GHRQ@35493|Streptophyta	35493|Streptophyta	L	spliceosomal complex assembly	-	-	-	-	-	-	-	-	-	-	-	-	RVT_2,gag_pre-integrs,rve,zf-CCHC	0	Glyur001291s00033698.1 gene=Glyur001291s00033698	1042	0	75	82.3065	26.5403	29.3049	MtrunA17_Chr1g0153361 len=1707 chr=MtrunA17Chr1 type=prot end=5900584 strand=- gn=MtrunA17Chr1g0153361 begin=5895346 def=Putative RNA-directed DNA polymerase	1707	0	73	134.834	31.5166	37.5197	AT4G23160.3 | Symbols:CRK8 | cysteine-rich RLK (RECEPTOR-like protein kinase) 8 | Chr4:12129485-12133157 FORWARD LENGTH=1043	1043	1e-103	37	82.3855	14.455	22.9068	tr|Q2HU05|Q2HU05_MEDTR Integrase, catalytic region; Zinc finger, CCHC-type; Peptidase aspartic, catalytic OS=Medicago truncatula OX=3880 GN=MtrDRAFT_AC149577g2v1 PE=4 SV=1
Glur_chr1.g000840.1	Glur_chr1	482355	483107	-	250	TE	71139.XP_010026656.1	6.116e-60	215	KOG1075@1|root,KOG1075@2759|Eukaryota,37TIF@33090|Viridiplantae,3G9IZ@35493|Streptophyta	35493|Streptophyta	L	ribonuclease H protein	-	-	-	-	-	-	-	-	-	-	-	-	RVT_1,RVT_3,zf-RVT	0	Glyur001072s00031307.1 gene=Glyur001072s00031307	1311	6e-41	37	522.311	30.2789	45.4183	MtrunA17_Chr5g0408771 len=398 type=prot chr=MtrunA17Chr5 begin=10748028 strand=+ gn=MtrunA17Chr5g0408771 end=10749868 def=Putative RNA-directed DNA polymerase	398	6e-44	35	158.566	28.6853	43.4263	AT1G43760.1 | Symbols:no symbol available | no full name available | Chr1:16528880-16531065 REVERSE LENGTH=626	626	8e-30	32	249.402	24.3028	41.4343	tr|A0A445E9M2|A0A445E9M2_ARAHY Reverse transcriptase domain-containing protein OS=Arachis hypogaea OX=3818 GN=Ahy_A02g006385 PE=4 SV=1
Glur_chr1.g000850.1	Glur_chr1	483141	483452	-	103	TE	71139.XP_010068772.1	3.512e-17	84	KOG1075@1|root,KOG1075@2759|Eukaryota,38067@33090|Viridiplantae,3GPW4@35493|Streptophyta	35493|Streptophyta	S	Ribonuclease H protein	-	-	-	-	-	-	-	-	-	-	-	-	-	0	Glyur001954s00039667.1 gene=Glyur001954s00039667	282	1e-48	65	271.154	64.4231	79.8077	No_hits	#	#	#	#	#	#	No_hits	#	#	#	#	#	#	tr|A0A444ZAB2|A0A444ZAB2_ARAHY Uncharacterized protein OS=Arachis hypogaea OX=3818 GN=Ahy_B05g079606 PE=4 SV=1
Glur_chr1.g000870.1	Glur_chr1	486567	487393	+	205	TE	3885.XP_007135379.1	4.544e-17	89	COG2801@1|root,KOG0017@2759|Eukaryota,382MG@33090|Viridiplantae	3885.XP_007135379.1|-	L	Encoded by	-	-	-	-	-	-	-	-	-	-	-	-	-	0	Glyur001174s00035697.1 gene=Glyur001174s00035697	526	9e-15	33	255.34	22.3301	33.4951	MtrunA17_Chr5g0395921 len=1357 strand=+ gn=MtrunA17Chr5g0395921 end=1692749 begin=1687521 chr=MtrunA17Chr5 type=prot def=Putative RNA-directed DNA polymerase	1357	4e-38	41	658.738	36.4078	51.4563	No_hits	#	#	#	#	#	#	tr|A0A2K3P694|A0A2K3P694_TRIPR Histone deacetylase (Fragment) OS=Trifolium pratense OX=57577 GN=L195_g007394 PE=4 SV=1
Glur_chr1.g000880.1	Glur_chr1	487493	487993	+	166	TE	3880.AES74356	2.432e-32	131	COG0123@1|root,COG2801@1|root,KOG0017@2759|Eukaryota,KOG1342@2759|Eukaryota,37MT0@33090|Viridiplantae,3G9ID@35493|Streptophyta,4JCXV@91835|fabids	35493|Streptophyta	B	Belongs to the histone deacetylase family. HD Type 1 subfamily	HD1	GO:0000118,GO:0002376,GO:0003674,GO:0003824,GO:0004407,GO:0005575,GO:0005622,GO:0005623,GO:0005634,GO:0005654,GO:0006325,GO:0006355,GO:0006464,GO:0006473,GO:0006475,GO:0006476,GO:0006807,GO:0006950,GO:0006952,GO:0006955,GO:0006996,GO:0008150,GO:0008152,GO:0009292,GO:0009294,GO:0009405,GO:0009605,GO:0009607,GO:0009611,GO:0009814,GO:0009861,GO:0009889,GO:0009890,GO:0009892,GO:0009987,GO:0010468,GO:…	3.5.1.98	ko:K06067	ko04110,ko04213,ko04330,ko04919,ko05016,ko05034,ko05165,ko05169,ko05200,ko05202,ko05203,ko05220,map04110,map04213,map04330,map04919,map05016,map05034,map05165,map05169,map05200,map05202,map05203,map05220	-	-	-	ko00000,ko00001,ko01000,ko03036	-	-	-	Hist_deacetyl	0	Glyur001899s00032502.1 gene=Glyur001899s00032502	1024	1e-32	50	613.174	37.1257	49.7006	MtrunA17_Chr7g0270971 len=758 type=prot chr=MtrunA17Chr7 begin=52508995 strand=+ gn=MtrunA17Chr7g0270971 end=52511271 def=Putative RNA-directed DNA polymerase	758	3e-46	56	453.892	46.1078	62.2754	No_hits	#	#	#	#	#	#	tr|A0A2Z6M2G7|A0A2Z6M2G7_TRISU Integrase catalytic domain-containing protein OS=Trifolium subterraneum OX=3900 GN=TSUD_64040 PE=4 SV=1
Glur_chr1.g000910.1	Glur_chr1	506918	507238	+	106	TE	3880.AES87949	1.846e-19	91	COG2801@1|root,KOG0017@2759|Eukaryota	3880.AES87949|-	L	transposition, RNA-mediated	-	-	-	-	-	-	-	-	-	-	-	-	-	0	Glyur008679s00047242.1 gene=Glyur008679s00047242	314	6e-18	37	293.458	34.5794	53.271	MtrunA17_Chr2g0311481 len=338 type=prot chr=MtrunA17Chr2 begin=34496519 strand=+ end=34508891 gn=MtrunA17Chr2g0311481 def=Putative transcription factor interactor and regulator CCHC(Zn) family	338	7e-24	42	315.888	35.514	53.271	No_hits	#	#	#	#	#	#	tr|A0A151R8A4|A0A151R8A4_CAJCA Transposon Ty3-I Gag-Pol polyprotein OS=Cajanus cajan OX=3821 GN=KK1_039949 PE=4 SV=1
Glur_chr1.g000920.1	Glur_chr1	530416	531087	+	223	TE	3880.AES83069	5.109e-28	121	COG2801@1|root,KOG0017@2759|Eukaryota,37VKS@33090|Viridiplantae	33090|Viridiplantae	L	transposition, RNA-mediated	-	-	-	-	-	-	-	-	-	-	-	-	RVP_2,Retrotrans_gag,zf-CCHC	0	Glyur001556s00043257.1 gene=Glyur001556s00043257	890	1e-44	41	397.321	41.0714	58.4821	MtrunA17_Chr5g0397631 len=441 begin=2796844 strand=- end=2806476 gn=MtrunA17Chr5g0397631 type=prot chr=MtrunA17Chr5 def=Putative P-type Cu(2+) transporter	441	3e-30	31	196.875	31.6964	50.8929	No_hits	#	#	#	#	#	#	tr|A0A2K3PMN3|A0A2K3PMN3_TRIPR Putative TIR-NBS-LRR resistance protein OS=Trifolium pratense OX=57577 GN=L195_g013246 PE=4 SV=1
Glur_chr1.g000930.1	Glur_chr1	550467	550859	+	130	TE	3885.XP_007135379.1	6.039e-31	125	COG2801@1|root,KOG0017@2759|Eukaryota,382MG@33090|Viridiplantae	3885.XP_007135379.1|-	L	Encoded by	-	-	-	-	-	-	-	-	-	-	-	-	-	0.90721	Glyur001305s00042015.1 gene=Glyur001305s00042015	198	5e-34	51	151.145	38.1679	59.542	MtrunA17_Chr5g0395921 len=1357 strand=+ gn=MtrunA17Chr5g0395921 end=1692749 begin=1687521 chr=MtrunA17Chr5 type=prot def=Putative RNA-directed DNA polymerase	1357	2e-52	59	1035.88	58.7786	82.4427	No_hits	#	#	#	#	#	#	tr|A0A2K3KAE3|A0A2K3KAE3_TRIPR Retrovirus-related Pol polyprotein from transposon TNT 1-94 (Fragment) OS=Trifolium pratense OX=57577 GN=L195_g053414 PE=4 SV=1
Glur_chr1.g000940.1	Glur_chr1	558136	558812	+	162	TE	3750.XP_008385055.1	1.227e-15	83	COG2801@1|root,KOG0017@2759|Eukaryota	3750.XP_008385055.1|-	L	transposition, RNA-mediated	-	-	-	-	-	-	-	-	-	-	-	-	-	0.525556	Glyur007808s00045123.1 gene=Glyur007808s00045123	687	2e-39	45	421.472	41.7178	58.2822	MtrunA17_Chr7g0270971 len=758 type=prot chr=MtrunA17Chr7 begin=52508995 strand=+ gn=MtrunA17Chr7g0270971 end=52511271 def=Putative RNA-directed DNA polymerase	758	6e-41	48	465.031	44.1718	60.1227	No_hits	#	#	#	#	#	#	tr|A0A2K3N7K2|A0A2K3N7K2_TRIPR Retrovirus-related Pol polyprotein from transposon TNT 1-94 OS=Trifolium pratense OX=57577 GN=L195_g022294 PE=4 SV=1
Glur_chr1.g000950.1	Glur_chr1	559151	562421	+	1023	TE	4533.OB11G23960.1	0	1015	COG2801@1|root,KOG4658@1|root,KOG0017@2759|Eukaryota,KOG4658@2759|Eukaryota,38226@33090|Viridiplantae,3GV16@35493|Streptophyta,3M2YJ@4447|Liliopsida,3IKZD@38820|Poales	35493|Streptophyta	T	disease resistance protein	-	-	-	-	-	-	-	-	-	-	-	-	NB-ARC,PAH	0	Glyur004815s00040248.1 gene=Glyur004815s00040248	1542	0	35	150.586	36.1328	52.3438	MtrunA17_Chr7g0229241 len=1291 begin=16507421 strand=- gn=MtrunA17Chr7g0229241 end=16511296 type=prot chr=MtrunA17Chr7 def=Putative RNA-directed DNA polymerase	1291	7e-172	36	126.074	30.6641	46.3867	AT4G23160.3 | Symbols:CRK8 | cysteine-rich RLK (RECEPTOR-like protein kinase) 8 | Chr4:12129485-12133157 FORWARD LENGTH=1043	1043	1e-50	36	101.855	10.4492	16.6016	tr|A0A251V331|A0A251V331_HELAN Putative zinc finger, CCHC-type OS=Helianthus annuus OX=4232 GN=HannXRQ_Chr04g0128481 PE=4 SV=1
Glur_chr1.g000960.1	Glur_chr1	562434	564459	+	473	TE	2711.XP_006465491.1	5.932e-55	210	COG2801@1|root,KOG4658@1|root,KOG0017@2759|Eukaryota,KOG4658@2759|Eukaryota,37RIF@33090|Viridiplantae,3G9AM@35493|Streptophyta	35493|Streptophyta	K	cysteine-rich RLK (RECEPTOR-like protein kinase) 8	-	-	-	-	-	-	-	-	-	-	-	-	RVT_2,Retrotran_gag_2,gag_pre-integrs,rve	0.05353	Glyur000335s00017444.1 gene=Glyur000335s00017444	1041	2e-39	59	219.62	15.6118	18.5654	MtrunA17_Chr5g0395921 len=1357 strand=+ gn=MtrunA17Chr5g0395921 end=1692749 begin=1687521 chr=MtrunA17Chr5 type=prot def=Putative RNA-directed DNA polymerase	1357	1e-75	46	286.287	30.1688	39.4515	AT4G23160.3 | Symbols:CRK8 | cysteine-rich RLK (RECEPTOR-like protein kinase) 8 | Chr4:12129485-12133157 FORWARD LENGTH=1043	1043	4e-19	32	220.042	12.0253	18.1435	tr|A0A2N9EY40|A0A2N9EY40_FAGSY Uncharacterized protein OS=Fagus sylvatica OX=28930 GN=FSB_LOCUS7453 PE=4 SV=1
Glur_chr1.g000970.1	Glur_chr1	564490	565928	+	424	TE	2711.XP_006465491.1	1.179e-132	435	COG2801@1|root,KOG4658@1|root,KOG0017@2759|Eukaryota,KOG4658@2759|Eukaryota,37RIF@33090|Viridiplantae,3G9AM@35493|Streptophyta	35493|Streptophyta	K	cysteine-rich RLK (RECEPTOR-like protein kinase) 8	-	-	-	-	-	-	-	-	-	-	-	-	RVT_2,Retrotran_gag_2,gag_pre-integrs,rve	0	Glyur000335s00017444.1 gene=Glyur000335s00017444	1041	8e-124	60	244.941	47.5294	56.4706	MtrunA17_Chr5g0395921 len=1357 strand=+ gn=MtrunA17Chr5g0395921 end=1692749 begin=1687521 chr=MtrunA17Chr5 type=prot def=Putative RNA-directed DNA polymerase	1357	0	60	319.294	67.2941	80.4706	AT4G23160.3 | Symbols:CRK8 | cysteine-rich RLK (RECEPTOR-like protein kinase) 8 | Chr4:12129485-12133157 FORWARD LENGTH=1043	1043	2e-95	37	245.412	41.6471	60	tr|A0A2K3NRY4|A0A2K3NRY4_TRIPR Histone deacetylase OS=Trifolium pratense OX=57577 GN=L195_g002251 PE=4 SV=1
Glur_chr1.g000990.1	Glur_chr1	579019	580896	-	486	TE	3694.POPTR_1595s00220.1	3.977e-58	220	KOG1075@1|root,KOG1075@2759|Eukaryota	2759|Eukaryota	E	Ribonuclease H protein	-	-	-	-	-	-	-	-	-	-	-	-	RVT_1,RVT_3,zf-RVT	0	Glyur000464s00022391.1 gene=Glyur000464s00022391	419	1e-61	40	86.037	20.9446	29.1581	MtrunA17_Chr2g0295031 len=135 strand=- gn=MtrunA17Chr2g0295031 end=13569071 begin=13568664 chr=MtrunA17Chr2 type=prot def=putative protein	135	4e-26	61	27.7207	10.6776	12.9363	AT5G42905.1 | Symbols:no symbol available | no full name available | Chr5:17201414-17202323 REVERSE LENGTH=258	258	2e-28	34	52.9774	14.9897	21.9713	tr|A0A2K3LSU0|A0A2K3LSU0_TRIPR Ribonuclease H OS=Trifolium pratense OX=57577 GN=L195_g037632 PE=4 SV=1
Glur_chr1.g001000.1	Glur_chr1	580972	582418	-	307	TE	3694.POPTR_0003s18460.1	6.227e-47	180	KOG1075@1|root,KOG1075@2759|Eukaryota,37T71@33090|Viridiplantae,3GHK2@35493|Streptophyta,4JS3R@91835|fabids	35493|Streptophyta	S	acid phosphatase activity	-	-	-	-	-	-	-	-	-	-	-	-	C2,DUF4283,RVT_1,RVT_3,zf-RVT	0	Glyur000153s00013677.1 gene=Glyur000153s00013677	1045	9e-50	48	339.286	29.2208	36.039	MtrunA17_Chr6g0480701 len=789 type=prot chr=MtrunA17Chr6 begin=35442331 strand=- gn=MtrunA17Chr6g0480701 end=35444700 def=Putative RNA-directed DNA polymerase	789	3e-36	35	256.169	23.7013	35.7143	ATMG01250.1 | Symbols:ORF102 | | ChrM:310514-310882 FORWARD LENGTH=122	122	1e-14	41	39.6104	10.0649	14.6104	tr|A0A2K3MYL5|A0A2K3MYL5_TRIPR Ribonuclease H (Fragment) OS=Trifolium pratense OX=57577 GN=L195_g019078 PE=4 SV=1
Glur_chr1.g001050.1	Glur_chr1	625199	629918	+	1418	TE	102107.XP_008238365.1	6.539e-235	777	COG2801@1|root,KOG0017@2759|Eukaryota,37SNQ@33090|Viridiplantae,3GHRQ@35493|Streptophyta	35493|Streptophyta	L	spliceosomal complex assembly	-	-	-	-	-	-	-	-	-	-	-	-	RVT_2,Retrotran_gag_2,gag_pre-integrs,rve,zf-CCHC	0	Glyur001291s00033698.1 gene=Glyur001291s00033698	1042	0	72	73.432	24.5948	27.6956	MtrunA17_Chr1g0153361 len=1707 chr=MtrunA17Chr1 type=prot end=5900584 strand=- gn=MtrunA17Chr1g0153361 begin=5895346 def=Putative RNA-directed DNA polymerase	1707	0	64	120.296	41.8605	50.9514	AT4G23160.3 | Symbols:CRK8 | cysteine-rich RLK (RECEPTOR-like protein kinase) 8 | Chr4:12129485-12133157 FORWARD LENGTH=1043	1043	3e-105	38	73.5025	13.1783	20.7893	tr|A0A396JJF4|A0A396JJF4_MEDTR Putative RNA-directed DNA polymerase OS=Medicago truncatula OX=3880 GN=MtrunA17_Chr1g0153361 PE=4 SV=1
Glur_chr1.g001150.1	Glur_chr1	671780	672409	+	209	TE	3750.XP_008357937.1	1.412e-56	203	KOG1075@1|root,KOG1075@2759|Eukaryota,37TIF@33090|Viridiplantae,3G9IZ@35493|Streptophyta	35493|Streptophyta	L	ribonuclease H protein	-	-	-	-	-	-	-	-	-	-	-	-	RVT_1,RVT_3,zf-RVT	0	Glyur000712s00032624.1 gene=Glyur000712s00032624	1032	1e-62	54	491.429	52.8571	62.8571	MtrunA17_Chr4g0006871 len=1377 chr=MtrunA17Chr4 type=prot strand=- gn=MtrunA17Chr4g0006871 end=5436708 begin=5432575 def=Putative RNA-directed DNA polymerase	1377	2e-73	55	655.714	53.3333	69.0476	No_hits	#	#	#	#	#	#	tr|A0A2Z6NE20|A0A2Z6NE20_TRISU Reverse transcriptase domain-containing protein OS=Trifolium subterraneum OX=3900 GN=TSUD_134750 PE=4 SV=1
Glur_chr1.g001160.1	Glur_chr1	672427	674160	+	163	TE	3750.XP_008346965.1	1.799e-24	108	KOG1075@1|root,KOG1075@2759|Eukaryota,37TIF@33090|Viridiplantae,3G9IZ@35493|Streptophyta	35493|Streptophyta	L	ribonuclease H protein	-	-	-	-	-	-	-	-	-	-	-	-	RVT_1,RVT_3,zf-RVT	0	Glyur003918s00040718.1 gene=Glyur003918s00040718	1009	1e-25	57	615.244	26.8293	35.3659	MtrunA17_Chr8g0357281 len=829 end=19169333 strand=- gn=MtrunA17Chr8g0357281 begin=19164946 chr=MtrunA17Chr8 type=prot def=Putative RNA-directed DNA polymerase	829	7e-38	52	505.488	40.2439	51.8293	No_hits	#	#	#	#	#	#	tr|A0A2K3PR30|A0A2K3PR30_TRIPR Ribonuclease H OS=Trifolium pratense OX=57577 GN=L195_g014493 PE=4 SV=1
Glur_chr1.g001220.1	Glur_chr1	701116	704921	+	820	TE	3750.XP_008375089.1	3.544e-114	398	KOG1075@1|root,KOG1075@2759|Eukaryota,37TIF@33090|Viridiplantae,3G9IZ@35493|Streptophyta	35493|Streptophyta	L	ribonuclease H protein	-	-	-	-	-	-	-	-	-	-	-	-	RVT_1,RVT_3,zf-RVT	0	Glyur001966s00032584.1 gene=Glyur001966s00032584	1047	9e-126	66	127.527	28.6236	30.2071	MtrunA17_Chr4g0006871 len=1377 chr=MtrunA17Chr4 type=prot strand=- gn=MtrunA17Chr4g0006871 end=5436708 begin=5432575 def=Putative RNA-directed DNA polymerase	1377	3e-59	47	167.722	13.5201	17.4178	AT1G40390.1 | Symbols:no symbol available | no full name available | Chr1:15432576-15434674 REVERSE LENGTH=426	426	2e-12	29	51.8879	6.94275	10.9622	tr|A0A2Z6MEZ7|A0A2Z6MEZ7_TRISU Uncharacterized protein OS=Trifolium subterraneum OX=3900 GN=TSUD_32560 PE=4 SV=1
Glur_chr1.g001240.1	Glur_chr1	713573	714547	-	324	TE	57918.XP_004309472.1	8.437e-71	250	KOG1075@1|root,KOG1075@2759|Eukaryota,380S8@33090|Viridiplantae	33090|Viridiplantae	S	Reverse transcriptase-like	-	-	-	-	-	-	-	-	-	-	-	-	RVT_3,zf-RVT	0.01886	Glyur002458s00042688.1 gene=Glyur002458s00042688	1028	1e-84	59	316.308	41.2308	50.1538	MtrunA17_Chr4g0006871 len=1377 chr=MtrunA17Chr4 type=prot strand=- gn=MtrunA17Chr4g0006871 end=5436708 begin=5432575 def=Putative RNA-directed DNA polymerase	1377	2e-104	46	423.692	45.5385	67.6923	AT3G25270.1 | Symbols:no symbol available | no full name available | Chr3:9203934-9204965 REVERSE LENGTH=343	343	2e-13	25	105.538	19.0769	31.3846	tr|A0A2Z6N8J5|A0A2Z6N8J5_TRISU Uncharacterized protein OS=Trifolium subterraneum OX=3900 GN=TSUD_211220 PE=4 SV=1
Glur_chr1.g001290.1	Glur_chr1	730966	736058	+	832	TE	3750.XP_008375089.1	2.667e-114	399	KOG1075@1|root,KOG1075@2759|Eukaryota,37TIF@33090|Viridiplantae,3G9IZ@35493|Streptophyta	35493|Streptophyta	L	ribonuclease H protein	-	-	-	-	-	-	-	-	-	-	-	-	RVT_1,RVT_3,zf-RVT	0.016506	Glyur001966s00032584.1 gene=Glyur001966s00032584	1047	0	55	125.69	53.3013	58.8235	MtrunA17_Chr4g0006871 len=1377 chr=MtrunA17Chr4 type=prot strand=- gn=MtrunA17Chr4g0006871 end=5436708 begin=5432575 def=Putative RNA-directed DNA polymerase	1377	1e-107	46	165.306	20.8884	28.4514	AT1G43760.1 | Symbols:no symbol available | no full name available | Chr1:16528880-16531065 REVERSE LENGTH=626	626	5e-37	28	75.1501	12.605	20.7683	tr|A0A2Z6LHF6|A0A2Z6LHF6_TRISU Uncharacterized protein OS=Trifolium subterraneum OX=3900 GN=TSUD_245980 PE=4 SV=1
Glur_chr1.g001300.1	Glur_chr1	736654	738153	+	470	TE	3880.AES85174	1.506e-123	411	KOG1075@1|root,KOG1075@2759|Eukaryota	2759|Eukaryota	E	Ribonuclease H protein	-	-	-	ko:K12581	ko03018,map03018	-	-	-	ko00000,ko00001,ko03019	-	-	-	Pkinase_Tyr,RVT_1,RVT_3,Stress-antifung,zf-RVT	0	Glyur000724s00029519.1 gene=Glyur000724s00029519	1804	0	60	383.015	61.5711	73.4607	MtrunA17_Chr4g0020731 len=717 begin=17161724 strand=+ gn=MtrunA17Chr4g0020731 end=17163998 type=prot chr=MtrunA17Chr4 def=Putative RNA-directed DNA polymerase	717	2e-160	51	152.229	51.1677	69.0021	AT3G24255.7 | Symbols:no symbol available | no full name available | Chr3:8789309-8793208 FORWARD LENGTH=828	828	6e-13	27	175.796	13.5881	20.5945	tr|A0A151RPJ0|A0A151RPJ0_CAJCA Retrovirus-related Pol polyprotein LINE-1 OS=Cajanus cajan OX=3821 GN=KK1_034074 PE=4 SV=1
Glur_chr1.g001310.1	Glur_chr1	743414	744376	-	320	TE	57918.XP_004309472.1	9.686e-68	241	KOG1075@1|root,KOG1075@2759|Eukaryota,380S8@33090|Viridiplantae	33090|Viridiplantae	S	Reverse transcriptase-like	-	-	-	-	-	-	-	-	-	-	-	-	RVT_3,zf-RVT	0.007271	Glyur002458s00042688.1 gene=Glyur002458s00042688	1028	4e-81	58	320.249	41.1215	49.8442	MtrunA17_Chr4g0006871 len=1377 chr=MtrunA17Chr4 type=prot strand=- gn=MtrunA17Chr4g0006871 end=5436708 begin=5432575 def=Putative RNA-directed DNA polymerase	1377	9e-103	46	428.972	45.7944	67.9128	AT2G02650.1 | Symbols:no symbol available | no full name available | Chr2:735411-736546 FORWARD LENGTH=365	365	9e-13	25	113.707	25.8567	40.1869	tr|A0A396I1Y6|A0A396I1Y6_MEDTR Putative RNA-directed DNA polymerase OS=Medicago truncatula OX=3880 GN=MtrunA17_Chr4g0006871 PE=4 SV=1
Glur_chr1.g001330.1	Glur_chr1	745383	746819	+	447	TE	3750.XP_008366684.1	1.497e-103	351	KOG1075@1|root,KOG1075@2759|Eukaryota,37TIF@33090|Viridiplantae,3G9IZ@35493|Streptophyta	35493|Streptophyta	L	ribonuclease H protein	-	-	-	-	-	-	-	-	-	-	-	-	RVT_1,RVT_3,zf-RVT	0.021554	Glyur001966s00032584.1 gene=Glyur001966s00032584	1047	8e-151	54	233.705	58.0357	67.1875	MtrunA17_Chr4g0006871 len=1377 chr=MtrunA17Chr4 type=prot strand=- gn=MtrunA17Chr4g0006871 end=5436708 begin=5432575 def=Putative RNA-directed DNA polymerase	1377	7e-138	44	307.366	47.5446	65.4018	AT1G43760.1 | Symbols:no symbol available | no full name available | Chr1:16528880-16531065 REVERSE LENGTH=626	626	6e-39	28	139.732	25.2232	39.7321	tr|A0A2Z6PH94|A0A2Z6PH94_TRISU Uncharacterized protein OS=Trifolium subterraneum OX=3900 GN=TSUD_409650 PE=4 SV=1
Glur_chr1.g001340.1	Glur_chr1	759195	767278	-	955	TE	102107.XP_008238365.1	2.148e-212	692	COG2801@1|root,KOG0017@2759|Eukaryota,37SNQ@33090|Viridiplantae,3GHRQ@35493|Streptophyta	35493|Streptophyta	L	spliceosomal complex assembly	-	-	-	-	-	-	-	-	-	-	-	-	RVT_2,Retrotran_gag_2,gag_pre-integrs,rve,zf-CCHC	0.075466	Glyur000399s00017820.1 gene=Glyur000399s00017820	1355	2e-152	35	141.736	29.3933	45.3975	MtrunA17_Chr1g0153361 len=1707 chr=MtrunA17Chr1 type=prot end=5900584 strand=- gn=MtrunA17Chr1g0153361 begin=5895346 def=Putative RNA-directed DNA polymerase	1707	0	65	178.556	58.682	71.9665	AT4G23160.3 | Symbols:CRK8 | cysteine-rich RLK (RECEPTOR-like protein kinase) 8 | Chr4:12129485-12133157 FORWARD LENGTH=1043	1043	4e-95	38	109.1	16.7364	26.4644	tr|Q2HU05|Q2HU05_MEDTR Integrase, catalytic region; Zinc finger, CCHC-type; Peptidase aspartic, catalytic OS=Medicago truncatula OX=3880 GN=MtrDRAFT_AC149577g2v1 PE=4 SV=1
Glur_chr1.g001350.1	Glur_chr1	767544	769217	-	557	TE	3880.AES74538	8.153e-82	293	COG2801@1|root,KOG0017@2759|Eukaryota	3880.AES74538|-	L	transposition, RNA-mediated	-	-	-	-	-	-	-	-	-	-	-	-	-	0	Glyur001291s00033698.1 gene=Glyur001291s00033698	1042	0	73	186.738	59.4982	66.8459	MtrunA17_Chr7g0224661 len=360 begin=9980843 gn=MtNCR497 strand=- end=9988846 type=prot chr=MtrunA17Chr7 def=Nodule-specific Cysteine-Rich peptide	360	3e-84	43	64.5161	26.1649	38.8889	No_hits	#	#	#	#	#	#	tr|A0A151R852|A0A151R852_CAJCA Uncharacterized protein OS=Cajanus cajan OX=3821 GN=KK1_040005 PE=4 SV=1
Glur_chr1.g001360.1	Glur_chr1	773676	776681	-	445	TE	4113.PGSC0003DMT400035156	3.174e-50	195	COG2801@1|root,KOG0017@2759|Eukaryota,383NY@33090|Viridiplantae,3GV14@35493|Streptophyta,44NMQ@71274|asterids	35493|Streptophyta	L	gag-polypeptide of LTR copia-type	-	-	-	-	-	-	-	-	-	-	-	-	Retrotran_gag_2	0.141947	Glyur000463s00026766.1 gene=Glyur000463s00026766	806	8e-14	30	180.717	10.9865	17.9372	MtrunA17_Chr2g0333901 len=424 chr=MtrunA17Chr2 type=prot end=51592009 strand=+ gn=MtrunA17Chr2g0333901 begin=51590648 def=Putative transcription factor interactor and regulator CCHC(Zn) family	424	4e-59	46	95.0673	23.3184	31.8386	No_hits	#	#	#	#	#	#	tr|A0A5J5C9P9|A0A5J5C9P9_9ASTE CCHC-type domain-containing protein OS=Nyssa sinensis OX=561372 GN=F0562_002491 PE=4 SV=1
Glur_chr1.g001410.1	Glur_chr1	788892	789758	-	288	TE	3827.XP_004509513.1	2.57e-110	363	COG2801@1|root,KOG0017@2759|Eukaryota,37SNQ@33090|Viridiplantae	33090|Viridiplantae	L	spliceosomal complex assembly	-	-	-	-	-	-	-	-	-	-	-	-	RVT_2,rve	0	Glyur002475s00040284.1 gene=Glyur002475s00040284	821	5e-84	84	284.083	42.9066	46.0208	MtrunA17_Chr1g0153361 len=1707 chr=MtrunA17Chr1 type=prot end=5900584 strand=- gn=MtrunA17Chr1g0153361 begin=5895346 def=Putative RNA-directed DNA polymerase	1707	4e-160	76	590.657	75.0865	88.9273	AT4G23160.3 | Symbols:CRK8 | cysteine-rich RLK (RECEPTOR-like protein kinase) 8 | Chr4:12129485-12133157 FORWARD LENGTH=1043	1043	7e-50	36	360.9	33.218	53.2872	tr|A0A396JJF4|A0A396JJF4_MEDTR Putative RNA-directed DNA polymerase OS=Medicago truncatula OX=3880 GN=MtrunA17_Chr1g0153361 PE=4 SV=1
Glur_chr1.g001430.1	Glur_chr1	795201	804675	-	2049	TE	102107.XP_008238365.1	7.88e-273	912	COG2801@1|root,KOG0017@2759|Eukaryota,37SNQ@33090|Viridiplantae,3GHRQ@35493|Streptophyta	35493|Streptophyta	L	spliceosomal complex assembly	-	-	-	-	-	-	-	-	-	-	-	-	RVT_2,Retrotran_gag_2,gag_pre-integrs,rve,zf-CCHC	0	Glyur001291s00033698.1 gene=Glyur001291s00033698	1042	0	74	50.8293	17.4146	19.5122	MtrunA17_Chr1g0153361 len=1707 chr=MtrunA17Chr1 type=prot end=5900584 strand=- gn=MtrunA17Chr1g0153361 begin=5895346 def=Putative RNA-directed DNA polymerase	1707	0	67	83.2683	30.3902	36.7317	AT4G23160.3 | Symbols:CRK8 | cysteine-rich RLK (RECEPTOR-like protein kinase) 8 | Chr4:12129485-12133157 FORWARD LENGTH=1043	1043	7e-106	38	50.878	9.17073	14.3902	tr|Q2HU05|Q2HU05_MEDTR Integrase, catalytic region; Zinc finger, CCHC-type; Peptidase aspartic, catalytic OS=Medicago truncatula OX=3880 GN=MtrDRAFT_AC149577g2v1 PE=4 SV=1
Glur_chr1.g001440.1	Glur_chr1	807062	809600	-	771	TE	3641.EOY19682	7.552e-131	445	COG2801@1|root,KOG0017@2759|Eukaryota,37SNQ@33090|Viridiplantae,3GHRQ@35493|Streptophyta	35493|Streptophyta	L	spliceosomal complex assembly	-	-	-	-	-	-	-	-	-	-	-	-	RVT_2,Retrotran_gag_2,gag_pre-integrs,rve,zf-CCHC	0	Glyur002475s00040284.1 gene=Glyur002475s00040284	821	2e-112	87	106.347	22.4093	23.5751	MtrunA17_Chr1g0153361 len=1707 chr=MtrunA17Chr1 type=prot end=5900584 strand=- gn=MtrunA17Chr1g0153361 begin=5895346 def=Putative RNA-directed DNA polymerase	1707	3e-151	61	221.114	29.2746	37.6943	No_hits	#	#	#	#	#	#	tr|A0A151U401|A0A151U401_CAJCA Retrovirus-related Pol polyprotein from transposon TNT 1-94 (Fragment) OS=Cajanus cajan OX=3821 GN=KK1_006727 PE=4 SV=1
Glur_chr1.g001450.1	Glur_chr1	809672	810069	-	98	TE	42345.XP_008808125.1	2.109e-21	96	COG2801@1|root,KOG0017@2759|Eukaryota,37V4J@33090|Viridiplantae,3GIPU@35493|Streptophyta	35493|Streptophyta	L	gag-polypeptide of LTR copia-type	-	-	-	-	-	-	-	-	-	-	-	-	Retrotran_gag_2,gag_pre-integrs,zf-CCHC	0	Glyur001291s00033698.1 gene=Glyur001291s00033698	1042	3e-48	64	1052.53	84.8485	89.899	MtrunA17_Chr8g0356571 len=179 chr=MtrunA17Chr8 type=prot gn=MtrunA17Chr8g0356571 strand=+ end=18169366 begin=18168708 def=putative protein	179	6e-24	51	180.808	39.3939	56.5657	No_hits	#	#	#	#	#	#	tr|A0A371EFT8|A0A371EFT8_MUCPR Uncharacterized protein (Fragment) OS=Mucuna pruriens OX=157652 GN=CR513_56560 PE=4 SV=1
Glur_chr1.g001540.1	Glur_chr1	862018	863497	-	357	TE	3827.XP_004509513.1	2.299e-120	396	COG2801@1|root,KOG0017@2759|Eukaryota,37SNQ@33090|Viridiplantae	33090|Viridiplantae	L	spliceosomal complex assembly	-	-	-	-	-	-	-	-	-	-	-	-	RVT_2,rve	0	Glyur002475s00040284.1 gene=Glyur002475s00040284	821	1e-79	79	229.33	32.6816	36.3128	MtrunA17_Chr1g0153361 len=1707 chr=MtrunA17Chr1 type=prot end=5900584 strand=- gn=MtrunA17Chr1g0153361 begin=5895346 def=Putative RNA-directed DNA polymerase	1707	2e-134	66	476.816	53.9106	64.8045	AT4G23160.3 | Symbols:CRK8 | cysteine-rich RLK (RECEPTOR-like protein kinase) 8 | Chr4:12129485-12133157 FORWARD LENGTH=1043	1043	2e-36	30	291.341	23.743	39.1061	tr|A0A396JJF4|A0A396JJF4_MEDTR Putative RNA-directed DNA polymerase OS=Medicago truncatula OX=3880 GN=MtrunA17_Chr1g0153361 PE=4 SV=1
Glur_chr1.g001550.1	Glur_chr1	863782	865727	-	541	TE	3641.EOY19682	1.149e-87	309	COG2801@1|root,KOG0017@2759|Eukaryota,37SNQ@33090|Viridiplantae,3GHRQ@35493|Streptophyta	35493|Streptophyta	L	spliceosomal complex assembly	-	-	-	-	-	-	-	-	-	-	-	-	RVT_2,Retrotran_gag_2,gag_pre-integrs,rve,zf-CCHC	0	Glyur002475s00040284.1 gene=Glyur002475s00040284	821	3e-80	68	151.476	25.0923	26.3838	MtrunA17_Chr1g0153361 len=1707 chr=MtrunA17Chr1 type=prot end=5900584 strand=- gn=MtrunA17Chr1g0153361 begin=5895346 def=Putative RNA-directed DNA polymerase	1707	1e-121	53	314.945	34.1328	45.572	No_hits	#	#	#	#	#	#	tr|A0A151U401|A0A151U401_CAJCA Retrovirus-related Pol polyprotein from transposon TNT 1-94 (Fragment) OS=Cajanus cajan OX=3821 GN=KK1_006727 PE=4 SV=1
Glur_chr1.g001560.1	Glur_chr1	870404	870778	-	124	TE	3880.AES60600	9.477e-25	107	COG2801@1|root,KOG0017@2759|Eukaryota,37SNQ@33090|Viridiplantae,3GHRQ@35493|Streptophyta	35493|Streptophyta	L	spliceosomal complex assembly	-	-	-	-	-	-	-	-	-	-	-	-	RVT_2,Retrotran_gag_2,gag_pre-integrs,rve,zf-CCHC	0	Glyur001291s00033698.1 gene=Glyur001291s00033698	1042	2e-48	89	833.6	61.6	67.2	MtrunA17_Chr4g0029281 len=270 strand=- gn=MtrunA17Chr4g0029281 end=30215714 begin=30214030 chr=MtrunA17Chr4 type=prot def=Putative transcription factor interactor and regulator CCHC(Zn) family	270	6e-31	54	216	39.2	53.6	No_hits	#	#	#	#	#	#	tr|A0A371H9G6|A0A371H9G6_MUCPR Uncharacterized protein (Fragment) OS=Mucuna pruriens OX=157652 GN=CR513_17501 PE=4 SV=1
Glur_chr1.g001570.1	Glur_chr1	870866	871168	-	100	TE	3847.GLYMA01G26613.1	2.181e-24	105	COG2801@1|root,KOG0017@2759|Eukaryota	3847.GLYMA01G26613.1|-	L	transposition, RNA-mediated	-	-	-	-	-	-	-	-	-	-	-	-	-	0	Glyur003401s00041015.1 gene=Glyur003401s00041015	699	1e-60	88	692.079	87.1287	90.099	MtrunA17_Chr0c01g0489151 len=273 end=122397 strand=+ gn=MtrunA17Chr0c01g0489151 begin=121020 chr=MtrunA17Chr0c01 type=prot def=putative protein	273	3e-24	41	270.297	39.604	59.4059	No_hits	#	#	#	#	#	#	tr|A0A151U3K9|A0A151U3K9_CAJCA Retrovirus-related Pol polyprotein from transposon TNT 1-94 (Fragment) OS=Cajanus cajan OX=3821 GN=KK1_006571 PE=4 SV=1
Glur_chr1.g001600.1	Glur_chr1	909973	910482	+	169	TE	3827.XP_004517103.1	4.696e-28	119	COG2801@1|root,KOG0017@2759|Eukaryota,37UVQ@33090|Viridiplantae,3GV1V@35493|Streptophyta,4JV29@91835|fabids	35493|Streptophyta	L	Retrotransposon gag protein	-	-	-	-	-	-	-	-	-	-	-	-	RVP_2,Retrotrans_gag,zf-CCHC	0	Glyur008679s00047242.1 gene=Glyur008679s00047242	314	2e-26	38	184.706	28.8235	45.2941	MtrunA17_Chr4g0027921 len=228 chr=MtrunA17Chr4 type=prot end=28989781 strand=- gn=MtrunA17Chr4g0027921 begin=28988872 def=Putative retrotransposon gag domain-containing protein	228	2e-24	35	134.118	30	47.0588	No_hits	#	#	#	#	#	#	tr|A0A2K3PMN3|A0A2K3PMN3_TRIPR Putative TIR-NBS-LRR resistance protein OS=Trifolium pratense OX=57577 GN=L195_g013246 PE=4 SV=1
Glur_chr1.g001650.1	Glur_chr1	953905	962104	-	1438	TE	71139.XP_010026793.1	0	1134	COG2801@1|root,KOG0017@2759|Eukaryota,37RRH@33090|Viridiplantae,3G8MV@35493|Streptophyta	35493|Streptophyta	L	DNA RNA polymerases superfamily protein	-	GO:0000943,GO:0003674,GO:0003676,GO:0003723,GO:0003824,GO:0003887,GO:0003964,GO:0004518,GO:0004540,GO:0005488,GO:0005575,GO:0005622,GO:0005623,GO:0005634,GO:0006139,GO:0006259,GO:0006278,GO:0006508,GO:0006725,GO:0006807,GO:0008150,GO:0008152,GO:0008233,GO:0009058,GO:0009059,GO:0009987,GO:0016070,GO:0016740,GO:0016772,GO:0016779,GO:0016787,GO:0016788,GO:0018130,GO:0019438,GO:0019538,GO:0032196,GO:…	-	-	-	-	-	-	-	-	-	-	RVP_2,RVT_1,Retrotrans_gag,rve,zf-CCHC	0	Glyur001556s00043257.1 gene=Glyur001556s00043257	890	0	65	61.8485	25.6428	30.3683	MtrunA17_Chr4g0053141 len=1453 type=prot chr=MtrunA17Chr4 begin=47064146 gn=MtrunA17Chr4g0053141 strand=- end=47068507 def=Putative nucleotidyltransferase, Ribonuclease H	1453	0	52	100.973	52.467	67.13	ATMG00860.1 | Symbols:ORF158 | | ChrM:235916-236392 FORWARD LENGTH=158	158	4e-24	47	10.9798	3.26616	4.7255	tr|A0A2Z6P2H8|A0A2Z6P2H8_TRISU Uncharacterized protein OS=Trifolium subterraneum OX=3900 GN=TSUD_408270 PE=4 SV=1
Glur_chr1.g001660.1	Glur_chr1	965709	966902	-	369	TE	4096.XP_009760415.1	1.17e-80	281	COG2801@1|root,KOG0017@2759|Eukaryota,3808W@33090|Viridiplantae,3GPYJ@35493|Streptophyta,44MZZ@71274|asterids	35493|Streptophyta	L	Integrase core domain containing protein	-	-	-	-	-	-	-	-	-	-	-	-	Asp_protease_2	0	Glyur002491s00037482.1 gene=Glyur002491s00037482	876	6e-160	69	236.757	69.1892	77.8378	MtrunA17_Chr6g0478871 len=399 begin=33495510 end=33500771 strand=+ gn=MtrunA17Chr6g0478871 type=prot chr=MtrunA17Chr6 def=Putative aspartic peptidase domain superfamily	399	2e-60	47	107.838	27.2973	38.6486	No_hits	#	#	#	#	#	#	tr|A0A2G9HYA0|A0A2G9HYA0_9LAMI RNA-directed DNA polymerase OS=Handroanthus impetiginosus OX=429701 GN=CDL12_04802 PE=4 SV=1
Glur_chr1.g001670.1	Glur_chr1	967594	970095	-	164	TE	13333.ERM93404	8.553e-36	141	COG2801@1|root,KOG0017@2759|Eukaryota,37UEI@33090|Viridiplantae,3GGWY@35493|Streptophyta	35493|Streptophyta	L	function	-	-	-	-	-	-	-	-	-	-	-	-	Asp_protease_2,Retrotrans_gag	0	Glyur004480s00044837.1 gene=Glyur004480s00044837	344	3e-51	88	208.485	46.6667	48.4848	MtrunA17_Chr6g0478851 len=273 chr=MtrunA17Chr6 type=prot end=33495508 strand=+ gn=MtrunA17Chr6g0478851 begin=33493941 def=Putative retrotransposon gag domain-containing protein	273	1e-27	48	165.455	30.303	40.6061	No_hits	#	#	#	#	#	#	tr|A0A392MI20|A0A392MI20_9FABA Retrotrans_gag domain-containing protein OS=Trifolium medium OX=97028 GN=A2U01_0008016 PE=4 SV=1
Glur_chr1.g001690.1	Glur_chr1	988122	988710	-	144	TE	3750.XP_008366955.1	9.564e-23	102	COG0515@1|root,COG2801@1|root,KOG0017@2759|Eukaryota,KOG1187@2759|Eukaryota	2759|Eukaryota	KLT	protein serine/threonine kinase activity	-	-	-	-	-	-	-	-	-	-	-	-	Pkinase	0	Glyur001603s00032451.1 gene=Glyur001603s00032451	2827	8e-22	49	1949.66	33.1034	40	MtrunA17_Chr5g0447551 len=784 end=43799680 strand=- gn=MtrunA17Chr5g0447551 begin=43797045 chr=MtrunA17Chr5 type=prot def=Putative RNA-directed DNA polymerase	784	2e-22	50	540.69	32.4138	40	ATMG00810.1 | Symbols:ORF240B | | ChrM:227709-228431 REVERSE LENGTH=240	240	2e-20	39	165.517	28.9655	47.5862	tr|A0A2K3MD38|A0A2K3MD38_TRIPR Reverse transcriptase Ty1/copia-type domain-containing protein (Fragment) OS=Trifolium pratense OX=57577 GN=L195_g044800 PE=4 SV=1
Glur_chr1.g001710.1	Glur_chr1	1008852	1009605	+	170	TE	71139.XP_010039464.1	7.95e-18	89	KOG1075@1|root,KOG1075@2759|Eukaryota,381JK@33090|Viridiplantae,3GQM0@35493|Streptophyta	2759|Eukaryota	S	Zinc knuckle	-	-	2.7.1.91	ko:K04718	ko00600,ko01100,ko04020,ko04071,ko04072,ko04370,ko04371,ko04666,ko05152,map00600,map01100,map04020,map04071,map04072,map04370,map04371,map04666,map05152	M00100	R01926,R02976	RC00002,RC00017	ko00000,ko00001,ko00002,ko01000	-	-	-	DUF4283,RVT_1,zf-CCHC_4	0.29008	Glyur002889s00039824.1 gene=Glyur002889s00039824	130	6e-39	65	76.0234	33.3333	42.6901	MtrunA17_Chr1g0208411 len=268 chr=MtrunA17Chr1 type=prot strand=- gn=MtrunA17Chr1g0208411 end=52636533 begin=52635360 def=Putative endonuclease/exonuclease/phosphatase	268	8e-12	36	156.725	15.7895	23.3918	No_hits	#	#	#	#	#	#	tr|A0A6P4BNI2|A0A6P4BNI2_ARADU uncharacterized protein LOC107466087 OS=Arachis duranensis OX=130453 GN=LOC107466087 PE=4 SV=1
Glur_chr1.g001720.1	Glur_chr1	1010268	1011479	+	317	TE	102107.XP_008226782.1	1.528e-61	223	KOG1075@1|root,KOG1075@2759|Eukaryota,37TIF@33090|Viridiplantae,3G9IZ@35493|Streptophyta	35493|Streptophyta	L	ribonuclease H protein	-	-	-	-	-	-	-	-	-	-	-	-	DUF4283,RVT_1,RVT_3,zf-CCHC_4,zf-RVT	0	Glyur001755s00039471.1 gene=Glyur001755s00039471	890	4e-41	30	279.874	30.8176	53.4591	MtrunA17_Chr2g0306281 len=536 chr=MtrunA17Chr2 type=prot gn=MtrunA17Chr2g0306281 strand=- end=27560051 begin=27558441 def=Putative RNA-directed DNA polymerase	536	6e-43	27	168.553	33.3333	53.7736	AT4G20520.1 | Symbols:no symbol available | no full name available | Chr4:11045912-11047716 FORWARD LENGTH=376	376	9e-11	37	118.239	9.1195	16.0377	tr|A0A6P5MRQ9|A0A6P5MRQ9_ARADU uncharacterized protein LOC110275634 OS=Arachis duranensis OX=130453 GN=LOC110275634 PE=4 SV=1
Glur_chr1.g001760.1	Glur_chr1	1017031	1017627	+	198	TE	71139.XP_010068501.1	1.303e-38	151	KOG1075@1|root,KOG1075@2759|Eukaryota,38067@33090|Viridiplantae	33090|Viridiplantae	S	Ribonuclease H protein	-	-	-	-	-	-	-	-	-	-	-	-	Exo_endo_phos	0	Glyur001055s00036145.1 gene=Glyur001055s00036145	176	1e-82	66	88.4422	54.7739	67.8392	MtrunA17_Chr1g0208411 len=268 chr=MtrunA17Chr1 type=prot strand=- gn=MtrunA17Chr1g0208411 end=52636533 begin=52635360 def=Putative endonuclease/exonuclease/phosphatase	268	7e-41	36	134.673	35.6784	54.7739	No_hits	#	#	#	#	#	#	tr|A0A445C7V0|A0A445C7V0_ARAHY Uncharacterized protein OS=Arachis hypogaea OX=3818 GN=Ahy_A07g032908 PE=4 SV=1
Glur_chr1.g001770.1	Glur_chr1	1017676	1019997	+	747	TE	102107.XP_008245529.1	1.794e-188	613	KOG1075@1|root,KOG2577@1|root,KOG1075@2759|Eukaryota,KOG2577@2759|Eukaryota,37TIF@33090|Viridiplantae,3G9IZ@35493|Streptophyta	35493|Streptophyta	L	ribonuclease H protein	-	-	-	-	-	-	-	-	-	-	-	-	DUF4283,RVT_1,RVT_3,zf-CCHC_4,zf-RVT	0	Glyur000651s00026842.1 gene=Glyur000651s00026842	1855	1e-121	31	247.995	31.5508	51.3369	MtrunA17_Chr2g0306281 len=536 chr=MtrunA17Chr2 type=prot gn=MtrunA17Chr2g0306281 strand=- end=27560051 begin=27558441 def=Putative RNA-directed DNA polymerase	536	5e-129	39	71.6578	27.139	41.0428	AT4G29090.1 | Symbols:no symbol available | no full name available | Chr4:14333528-14335255 FORWARD LENGTH=575	575	2e-30	41	76.8717	9.75936	13.5027	tr|A0A445CKP3|A0A445CKP3_ARAHY Reverse transcriptase domain-containing protein OS=Arachis hypogaea OX=3818 GN=Ahy_A06g026507 PE=4 SV=1
Glur_chr1.g001780.1	Glur_chr1	1020019	1021283	+	264	TE	38727.Pavir.Eb03891.1.p	8.636e-11	72	KOG1075@1|root,KOG1075@2759|Eukaryota,383QM@33090|Viridiplantae,3GR0V@35493|Streptophyta	35493|Streptophyta	S	Reverse transcriptase-like	-	-	-	-	-	-	-	-	-	-	-	-	RVT_3,zf-RVT	0.140258	Glyur000566s00023601.1 gene=Glyur000566s00023601	175	1e-37	45	66.0377	29.8113	38.1132	No_hits	#	#	#	#	#	#	No_hits	#	#	#	#	#	#	tr|A0A444YMC0|A0A444YMC0_ARAHY CCHC-type domain-containing protein OS=Arachis hypogaea OX=3818 GN=Ahy_B06g081839 PE=4 SV=1
Glur_chr1.g001830.1	Glur_chr1	1031331	1031636	+	101	TE	225117.XP_009340135.1	1.598e-38	145	COG2801@1|root,KOG0017@2759|Eukaryota	225117.XP_009340135.1|-	L	transposition, RNA-mediated	-	-	-	-	-	-	-	-	-	-	-	-	-	0	Glyur000399s00017820.1 gene=Glyur000399s00017820	1355	1e-28	60	1328.43	54.902	64.7059	MtrunA17_Chr7g0216111 len=58 strand=+ end=1954649 gn=MtrunA17Chr7g0216111 begin=1953021 chr=MtrunA17Chr7 type=prot def=putative protein	58	7e-12	61	56.8627	24.5098	31.3725	No_hits	#	#	#	#	#	#	tr|A0A6P5TEE4|A0A6P5TEE4_PRUAV uncharacterized protein LOC110766416 OS=Prunus avium OX=42229 GN=LOC110766416 PE=4 SV=1
Glur_chr1.g001840.1	Glur_chr1	1031709	1032494	+	192	TE	102107.XP_008244872.1	4.461e-34	138	COG2801@1|root,KOG0017@2759|Eukaryota	102107.XP_008244872.1|-	L	transposition, RNA-mediated	-	-	-	-	-	-	-	-	-	-	-	-	-	0	Glyur000399s00017820.1 gene=Glyur000399s00017820	1355	2e-35	73	702.073	34.1969	37.8238	MtrunA17_Chr6g0460681 len=118 begin=9872426 gn=MtrunA17Chr6g0460681 strand=- end=9873215 type=prot chr=MtrunA17Chr6 def=putative protein	118	5e-40	68	61.1399	32.6425	39.8964	No_hits	#	#	#	#	#	#	tr|A0A5C7GW85|A0A5C7GW85_9ROSI CCHC-type domain-containing protein OS=Acer yangbiense OX=1000413 GN=EZV62_027640 PE=4 SV=1
Glur_chr1.g001850.1	Glur_chr1	1032517	1035288	+	893	TE	3750.XP_008337255.1	9.492e-241	772	COG2801@1|root,KOG4197@1|root,KOG0017@2759|Eukaryota,KOG4197@2759|Eukaryota,37THH@33090|Viridiplantae,3GG2K@35493|Streptophyta	35493|Streptophyta	O	Mitochondrial protein	-	-	-	-	-	-	-	-	-	-	-	-	DUF4219,RVT_2,Retrotran_gag_2,gag_pre-integrs,rve,zf-CCHC	0	Glyur000399s00017820.1 gene=Glyur000399s00017820	1355	0	69	151.566	33.3333	39.038	MtrunA17_Chr3g0101191 len=1321 chr=MtrunA17Chr3 type=prot strand=+ end=25582611 gn=MtrunA17Chr3g0101191 begin=25578372 def=Putative RNA-directed DNA polymerase	1321	0	44	147.763	44.6309	62.1924	AT4G23160.3 | Symbols:CRK8 | cysteine-rich RLK (RECEPTOR-like protein kinase) 8 | Chr4:12129485-12133157 FORWARD LENGTH=1043	1043	2e-106	38	116.667	22.0358	32.774	tr|A0A438EUH4|A0A438EUH4_VITVI Retrovirus-related Pol polyprotein from transposon TNT 1-94 OS=Vitis vinifera OX=29760 GN=POLX_3185 PE=4 SV=1
Glur_chr1.g001860.1	Glur_chr1	1037001	1041012	+	816	TE	981085.XP_010096898.1	4.312e-114	398	COG2801@1|root,KOG0017@2759|Eukaryota	981085.XP_010096898.1|-	L	transposition, RNA-mediated	-	-	-	-	-	-	-	-	-	-	-	-	-	0	Glyur004815s00040248.1 gene=Glyur004815s00040248	1542	4e-60	26	188.739	23.2558	37.2093	MtrunA17_Chr7g0229241 len=1291 begin=16507421 strand=- gn=MtrunA17Chr7g0229241 end=16511296 type=prot chr=MtrunA17Chr7 def=Putative RNA-directed DNA polymerase	1291	7e-65	36	158.017	17.5031	23.623	AT4G23160.3 | Symbols:CRK8 | cysteine-rich RLK (RECEPTOR-like protein kinase) 8 | Chr4:12129485-12133157 FORWARD LENGTH=1043	1043	2e-31	28	127.662	12.9743	19.7062	tr|B5U9F7|B5U9F7_SOYBN Gag-protease-integrase-RT-RNaseH polyprotein OS=Glycine max OX=3847 PE=4 SV=1
Glur_chr1.g001890.1	Glur_chr1	1072658	1075734	+	428	TE	225117.XP_009351049.1	3.25e-108	364	COG0507@1|root,KOG0987@2759|Eukaryota,37I5H@33090|Viridiplantae,3GC0A@35493|Streptophyta,4JT7V@91835|fabids	35493|Streptophyta	D	Helicase-like protein	-	-	3.6.4.12	ko:K15255	-	-	-	-	ko00000,ko01000,ko03029,ko03032	-	-	-	Helitron_like_N,PIF1	0.00868	Glyur003519s00046493.1 gene=Glyur003519s00046493	370	5e-110	81	86.2471	36.5967	39.8601	MtrunA17_Chr1g0173671 len=760 chr=MtrunA17Chr1 type=prot strand=+ end=23706039 gn=MtrunA17Chr1g0173671 begin=23702810 def=Putative helitron helicase-like domain-containing protein	760	1e-61	40	177.156	26.3403	39.1608	No_hits	#	#	#	#	#	#	tr|A0A2K3N9Y4|A0A2K3N9Y4_TRIPR ATP-dependent DNA helicase (Fragment) OS=Trifolium pratense OX=57577 GN=L195_g023126 PE=3 SV=1
Glur_chr1.g001970.1	Glur_chr1	1139701	1142650	-	761	TE	3711.Bra008452.1-P	5.737e-175	574	COG2801@1|root,KOG0017@2759|Eukaryota,37THH@33090|Viridiplantae,3GHHH@35493|Streptophyta	35493|Streptophyta	L	Mitochondrial protein	-	-	-	-	-	-	-	-	-	-	-	-	RVT_2,Retrotran_gag_3,Retrotrans_gag,gag_pre-integrs,rve	0.142806	Glyur001171s00030969.1 gene=Glyur001171s00030969	1311	0	50	172.047	46.9816	59.9738	MtrunA17_Chr3g0122931 len=1021 begin=42270216 strand=+ gn=MtrunA17Chr3g0122931 end=42273281 type=prot chr=MtrunA17Chr3 def=Putative RNA-directed DNA polymerase	1021	0	49	133.99	45.9318	62.2047	AT4G23160.3 | Symbols:CRK8 | cysteine-rich RLK (RECEPTOR-like protein kinase) 8 | Chr4:12129485-12133157 FORWARD LENGTH=1043	1043	2e-156	46	136.877	32.021	43.832	tr|A0A2Z6PBB9|A0A2Z6PBB9_TRISU Uncharacterized protein OS=Trifolium subterraneum OX=3900 GN=TSUD_272630 PE=4 SV=1
Glur_chr1.g001980.1	Glur_chr1	1142971	1144173	-	400	TE	3827.XP_004488490.1	3.764e-91	313	COG2801@1|root,KOG0017@2759|Eukaryota,37W11@33090|Viridiplantae,3GN4U@35493|Streptophyta,4JTC7@91835|fabids	35493|Streptophyta	L	Retrotransposon gag protein	-	-	2.8.2.39	ko:K22312	-	-	-	-	ko00000,ko01000	-	-	-	Retrotran_gag_3,Retrotrans_gag	0.072042	Glyur000402s00033318.1 gene=Glyur000402s00033318	1332	2e-86	43	332.17	38.1546	54.8628	MtrunA17_Chr6g0474221 len=374 gn=MtrunA17Chr6g0474221 strand=- end=27919243 begin=27917184 chr=MtrunA17Chr6 type=prot def=Putative retrotransposon gag domain, retrotransposon Copia-like protein	374	4e-92	40	93.2668	35.9102	52.6185	AT1G21280.1 | Symbols:no symbol available | no full name available | Chr1:7447690-7448403 REVERSE LENGTH=237	237	2e-32	32	59.1022	17.4564	26.4339	tr|A0A151RE46|A0A151RE46_CAJCA Retrovirus-related Pol polyprotein from transposon TNT 1-94 OS=Cajanus cajan OX=3821 GN=KK1_037831 PE=4 SV=1
Glur_chr1.g002060.1	Glur_chr1	1172544	1174217	+	557	TE	3641.EOY03326	5.601e-260	810	COG2801@1|root,KOG0017@2759|Eukaryota,37RRH@33090|Viridiplantae,3G8MV@35493|Streptophyta	35493|Streptophyta	L	DNA RNA polymerases superfamily protein	-	-	-	-	-	-	-	-	-	-	-	-	RVP_2,RVT_1,Retrotrans_gag,rve,zf-CCHC	0.006322	Glyur001705s00034729.1 gene=Glyur001705s00034729	1472	1e-77	32	263.799	31.8996	50.5376	MtrunA17_Chr3g0105561 len=1044 type=prot chr=MtrunA17Chr3 begin=29495362 end=29498496 strand=+ gn=MtrunA17Chr3g0105561 def=Putative nucleotidyltransferase, Ribonuclease H	1044	0	57	187.097	56.9892	76.3441	No_hits	#	#	#	#	#	#	tr|A0A6M2FA53|A0A6M2FA53_9ROSI RNA-directed DNA polymerase OS=Populus davidiana OX=266767 PE=4 SV=1
Glur_chr1.g002090.1	Glur_chr1	1184231	1184929	+	207	TE	3827.XP_004488259.1	1.931e-60	214	COG2801@1|root,KOG0017@2759|Eukaryota,37RRH@33090|Viridiplantae,3G8MV@35493|Streptophyta,4JM10@91835|fabids	35493|Streptophyta	H	transposition, RNA-mediated	-	-	-	-	-	-	-	-	-	-	-	-	RVP_2,RVT_1,Retrotrans_gag,rve	0.108114	Glyur000615s00023999.1 gene=Glyur000615s00023999	783	3e-37	50	376.442	44.2308	53.8462	MtrunA17_Chr6g0473401 len=207 begin=26266455 end=26267921 strand=+ gn=MtrunA17Chr6g0473401 type=prot chr=MtrunA17Chr6 def=Putative retrotransposon gag domain-containing protein	207	2e-32	50	99.5192	26.4423	39.4231	No_hits	#	#	#	#	#	#	tr|A0A1S2XEU5|A0A1S2XEU5_CICAR uncharacterized protein LOC101500384 OS=Cicer arietinum OX=3827 GN=LOC101500384 PE=4 SV=1
Glur_chr1.g002100.1	Glur_chr1	1185090	1188694	+	1131	TE	28532.XP_010541181.1	0	1079	COG2801@1|root,KOG0017@2759|Eukaryota,37NRU@33090|Viridiplantae,3GGV0@35493|Streptophyta,3HXPF@3699|Brassicales	35493|Streptophyta	I	3-hydroxyisobutyryl-CoA hydrolase activity	-	GO:0000943,GO:0003674,GO:0003676,GO:0003723,GO:0003824,GO:0003887,GO:0003964,GO:0004518,GO:0004540,GO:0005488,GO:0005575,GO:0005622,GO:0005623,GO:0005634,GO:0006139,GO:0006259,GO:0006278,GO:0006508,GO:0006725,GO:0006807,GO:0008150,GO:0008152,GO:0008233,GO:0009058,GO:0009059,GO:0009987,GO:0016070,GO:0016740,GO:0016772,GO:0016779,GO:0016787,GO:0016788,GO:0018130,GO:0019438,GO:0019538,GO:0032196,GO:…	-	-	-	-	-	-	-	-	-	-	Chromo,RVP_2,RVT_1,Retrotrans_gag,rve	0.117837	Glyur001054s00021678.1 gene=Glyur001054s00021678	1184	0	62	104.594	62.1908	70.2297	MtrunA17_Chr4g0041691 len=1534 gn=MtrunA17Chr4g0041691 strand=+ end=39242663 begin=39237517 chr=MtrunA17Chr4 type=prot def=Putative nucleotidyltransferase, Ribonuclease H	1534	0	43	135.512	42.9329	59.894	No_hits	#	#	#	#	#	#	tr|A0A2Z6LKB7|A0A2Z6LKB7_TRISU Uncharacterized protein (Fragment) OS=Trifolium subterraneum OX=3900 GN=TSUD_229990 PE=4 SV=1
Glur_chr1.g002130.1	Glur_chr1	1194834	1195643	-	269	TE	3827.XP_004508230.1	2.087e-110	362	COG2801@1|root,KOG0017@2759|Eukaryota	3827.XP_004508230.1|-	L	transposition, RNA-mediated	-	-	-	-	-	-	-	-	-	-	-	-	-	0.02563	Glyur001603s00032451.1 gene=Glyur001603s00032451	2827	1e-149	83	1047.04	82.963	86.2963	MtrunA17_Chr2g0319451 len=643 chr=MtrunA17Chr2 type=prot end=40875135 strand=- gn=MtrunA17Chr2g0319451 begin=40873204 def=Putative RNA-directed DNA polymerase	643	2e-149	76	238.148	74.4444	85.5556	AT4G23160.3 | Symbols:CRK8 | cysteine-rich RLK (RECEPTOR-like protein kinase) 8 | Chr4:12129485-12133157 FORWARD LENGTH=1043	1043	3e-71	44	386.296	43.7037	62.963	tr|A0A2K3LF16|A0A2K3LF16_TRIPR Retrovirus-related Pol polyprotein from transposon TNT 1-94 OS=Trifolium pratense OX=57577 GN=L195_g033087 PE=4 SV=1
Glur_chr1.g002140.1	Glur_chr1	1195819	1196091	-	90	TE	4096.XP_009771264.1	4.581e-27	112	COG2801@1|root,KOG0017@2759|Eukaryota,37RIF@33090|Viridiplantae,3GQ0C@35493|Streptophyta,44PGS@71274|asterids	35493|Streptophyta	L	Reverse transcriptase (RNA-dependent DNA polymerase)	-	-	-	-	-	-	-	-	-	-	-	-	RVT_2	0	Glyur001603s00032451.1 gene=Glyur001603s00032451	2827	1e-31	76	3106.59	62.6374	65.9341	MtrunA17_Chr2g0319451 len=643 chr=MtrunA17Chr2 type=prot end=40875135 strand=- gn=MtrunA17Chr2g0319451 begin=40873204 def=Putative RNA-directed DNA polymerase	643	3e-25	68	706.593	54.9451	56.044	ATMG00820.1 | Symbols:ORF170 | | ChrM:228573-229085 REVERSE LENGTH=170	170	3e-16	43	186.813	34.0659	49.4505	tr|A0A2K3LF16|A0A2K3LF16_TRIPR Retrovirus-related Pol polyprotein from transposon TNT 1-94 OS=Trifolium pratense OX=57577 GN=L195_g033087 PE=4 SV=1
Glur_chr1.g002150.1	Glur_chr1	1203668	1204501	-	277	TE	3827.XP_004516474.1	2.002e-106	351	COG2801@1|root,KOG0017@2759|Eukaryota,37RRH@33090|Viridiplantae	33090|Viridiplantae	I	DNA RNA polymerases superfamily protein	-	-	-	-	-	-	-	-	-	-	-	-	RVP_2,RVT_1,Retrotrans_gag,rve	0	Glyur002469s00034378.1 gene=Glyur002469s00034378	679	6e-72	44	244.245	44.2446	60.7914	MtrunA17_Chr5g0422121 len=1443 type=prot chr=MtrunA17Chr5 begin=23816532 gn=MtrunA17Chr5g0422121 strand=- end=23821073 def=Putative nucleotidyltransferase, Ribonuclease H	1443	8e-118	60	519.065	59.3525	77.6978	No_hits	#	#	#	#	#	#	tr|A0A2Z6PV21|A0A2Z6PV21_TRISU RNA-directed DNA polymerase OS=Trifolium subterraneum OX=3900 GN=TSUD_411620 PE=4 SV=1
Glur_chr1.g002160.1	Glur_chr1	1204694	1205923	-	409	TE	3760.EMJ14281	1.389e-161	518	COG2801@1|root,KOG0017@2759|Eukaryota,37RRH@33090|Viridiplantae,3G8MV@35493|Streptophyta,4JM10@91835|fabids	35493|Streptophyta	H	transposition, RNA-mediated	-	-	-	ko:K09250	-	-	-	-	ko00000,ko03000	-	-	-	RVP_2,RVT_1,Retrotrans_gag,rve,zf-CCHC	0	Glyur001705s00034729.1 gene=Glyur001705s00034729	1472	2e-96	45	359.024	36.8293	54.6341	MtrunA17_Chr1g0175041 len=861 chr=MtrunA17Chr1 type=prot end=26444455 strand=- gn=MtrunA17Chr1g0175041 begin=26441374 def=Putative nucleotidyltransferase, Ribonuclease H	861	0	64	210	64.6341	79.7561	ATMG00860.1 | Symbols:ORF158 | | ChrM:235916-236392 FORWARD LENGTH=158	158	2e-29	43	38.5366	13.6585	19.2683	tr|A0A2K3PMM3|A0A2K3PMM3_TRIPR RNA-directed DNA polymerase OS=Trifolium pratense OX=57577 GN=L195_g013247 PE=4 SV=1
Glur_chr1.g002220.1	Glur_chr1	1238939	1240181	+	387	TE	225117.XP_009344908.1	3.402e-58	216	KOG1075@1|root,KOG1075@2759|Eukaryota,37T71@33090|Viridiplantae,3GHK2@35493|Streptophyta,4JS3R@91835|fabids	35493|Streptophyta	S	acid phosphatase activity	-	-	-	-	-	-	-	-	-	-	-	-	C2,DUF4283,RVT_1,RVT_3,zf-RVT	0.009846	Glyur000848s00029423.1 gene=Glyur000848s00029423	1947	2e-91	39	501.804	40.2062	58.5052	MtrunA17_Chr2g0332521 len=916 chr=MtrunA17Chr2 type=prot strand=+ end=50657223 gn=MtrunA17Chr2g0332521 begin=50652917 def=Putative RNA-directed DNA polymerase	916	2e-27	28	236.082	21.134	35.567	AT4G29090.1 | Symbols:no symbol available | no full name available | Chr4:14333528-14335255 FORWARD LENGTH=575	575	2e-22	24	148.196	23.4536	38.6598	tr|A0A2K3MP00|A0A2K3MP00_TRIPR Ribonuclease H (Fragment) OS=Trifolium pratense OX=57577 GN=L195_g015671 PE=4 SV=1
Glur_chr1.g002250.1	Glur_chr1	1265137	1265646	-	169	TE	161934.XP_010678360.1	4.989e-71	243	COG2801@1|root,KOG0017@2759|Eukaryota,37RIF@33090|Viridiplantae	33090|Viridiplantae	O	Cysteine-rich RLK (RECEPTOR-like protein kinase) 8	-	-	-	-	-	-	-	-	-	-	-	-	RVT_2	0	Glyur001871s00035348.1 gene=Glyur001871s00035348	1637	9e-56	51	962.941	50.5882	70	MtrunA17_Chr4g0056611 len=981 chr=MtrunA17Chr4 type=prot gn=MtrunA17Chr4g0056611 strand=- end=50054996 begin=50048729 def=Putative RNA-directed DNA polymerase	981	2e-71	62	577.059	61.1765	79.4118	AT4G23160.3 | Symbols:CRK8 | cysteine-rich RLK (RECEPTOR-like protein kinase) 8 | Chr4:12129485-12133157 FORWARD LENGTH=1043	1043	2e-52	49	613.529	48.8235	68.8235	tr|A0A2K3MWZ8|A0A2K3MWZ8_TRIPR Retroelement pol polyprotein-like OS=Trifolium pratense OX=57577 GN=L195_g018511 PE=4 SV=1
Glur_chr1.g002260.1	Glur_chr1	1265683	1266009	-	108	TE	4081.Solyc00g075040.1.1	1.125e-41	155	COG2801@1|root,KOG0017@2759|Eukaryota,37RIF@33090|Viridiplantae,3GHHW@35493|Streptophyta	35493|Streptophyta	L	Reverse transcriptase (RNA-dependent DNA polymerase)	-	-	-	-	-	-	-	-	-	-	-	-	RVT_2,Retrotran_gag_3	0	Glyur001171s00030969.1 gene=Glyur001171s00030969	1311	3e-39	61	1202.75	57.7982	72.4771	MtrunA17_Chr4g0056611 len=981 chr=MtrunA17Chr4 type=prot gn=MtrunA17Chr4g0056611 strand=- end=50054996 begin=50048729 def=Putative RNA-directed DNA polymerase	981	2e-42	63	900	59.633	75.2294	AT4G23160.3 | Symbols:CRK8 | cysteine-rich RLK (RECEPTOR-like protein kinase) 8 | Chr4:12129485-12133157 FORWARD LENGTH=1043	1043	2e-31	46	956.881	46.789	70.6422	tr|A0A2K3MWZ8|A0A2K3MWZ8_TRIPR Retroelement pol polyprotein-like OS=Trifolium pratense OX=57577 GN=L195_g018511 PE=4 SV=1
Glur_chr1.g002280.1	Glur_chr1	1276038	1278068	-	651	TE	28532.XP_010520710.1	5.234e-203	650	COG2801@1|root,KOG1334@1|root,KOG0017@2759|Eukaryota,KOG1334@2759|Eukaryota,37SNQ@33090|Viridiplantae,3GHRQ@35493|Streptophyta,3HVU8@3699|Brassicales	35493|Streptophyta	L	GAG-pre-integrase domain	-	-	-	-	-	-	-	-	-	-	-	-	RVT_2,Retrotran_gag_2,gag_pre-integrs,rve,zf-CCHC	0	Glyur002750s00045536.1 gene=Glyur002750s00045536	410	4e-129	94	62.8834	28.681	29.7546	MtrunA17_Chr1g0153361 len=1707 chr=MtrunA17Chr1 type=prot end=5900584 strand=- gn=MtrunA17Chr1g0153361 begin=5895346 def=Putative RNA-directed DNA polymerase	1707	0	61	261.81	66.5644	83.1288	AT4G23160.3 | Symbols:CRK8 | cysteine-rich RLK (RECEPTOR-like protein kinase) 8 | Chr4:12129485-12133157 FORWARD LENGTH=1043	1043	3e-77	37	159.969	20.8589	32.8221	tr|A0A2K3NQC5|A0A2K3NQC5_TRIPR Retrotransposon-related protein OS=Trifolium pratense OX=57577 GN=L195_g001682 PE=4 SV=1
Glur_chr1.g002300.1	Glur_chr1	1279300	1280340	-	317	TE	3827.XP_004516575.1	8.046e-73	256	COG2801@1|root,KOG0017@2759|Eukaryota,37V4J@33090|Viridiplantae,3GIPU@35493|Streptophyta,4JU63@91835|fabids	35493|Streptophyta	L	gag-polypeptide of LTR copia-type	-	-	-	-	-	-	-	-	-	-	-	-	Retrotran_gag_2,gag_pre-integrs,zf-CCHC	0	Glyur001291s00033698.1 gene=Glyur001291s00033698	1042	1e-153	74	327.673	74.2138	79.5597	MtrunA17_Chr7g0224661 len=360 begin=9980843 gn=MtNCR497 strand=- end=9988846 type=prot chr=MtrunA17Chr7 def=Nodule-specific Cysteine-Rich peptide	360	4e-87	40	113.208	44.0252	66.3522	No_hits	#	#	#	#	#	#	tr|A0A151U3K9|A0A151U3K9_CAJCA Retrovirus-related Pol polyprotein from transposon TNT 1-94 (Fragment) OS=Cajanus cajan OX=3821 GN=KK1_006571 PE=4 SV=1
Glur_chr1.g002320.1	Glur_chr1	1283789	1284511	-	240	TE	981085.XP_010097937.1	1.694e-73	254	COG2801@1|root,KOG0017@2759|Eukaryota,37THH@33090|Viridiplantae	33090|Viridiplantae	L	Mitochondrial protein	-	-	-	-	-	-	-	-	-	-	-	-	RVT_2	0.071108	Glyur004815s00040248.1 gene=Glyur004815s00040248	1542	1e-49	47	639.834	37.3444	50.6224	MtrunA17_Chr8g0351191 len=783 begin=13372410 strand=+ gn=MtrunA17Chr8g0351191 end=13375487 type=prot chr=MtrunA17Chr8 def=Putative RNA-directed DNA polymerase	783	3e-65	54	324.896	43.5685	57.2614	AT4G23160.3 | Symbols:CRK8 | cysteine-rich RLK (RECEPTOR-like protein kinase) 8 | Chr4:12129485-12133157 FORWARD LENGTH=1043	1043	1e-28	38	432.78	25.7261	39.0041	tr|A0A6A3A9V0|A0A6A3A9V0_HIBSY Uncharacterized protein OS=Hibiscus syriacus OX=106335 GN=F3Y22_tig00110556pilonHSYRG00215 PE=3 SV=1
Glur_chr1.g002330.1	Glur_chr1	1284527	1287638	-	972	TE	4533.OB11G23960.1	2.528e-285	905	COG2801@1|root,KOG4658@1|root,KOG0017@2759|Eukaryota,KOG4658@2759|Eukaryota,38226@33090|Viridiplantae,3GV16@35493|Streptophyta,3M2YJ@4447|Liliopsida,3IKZD@38820|Poales	35493|Streptophyta	T	disease resistance protein	-	-	-	-	-	-	-	-	-	-	-	-	NB-ARC,PAH	0	Glyur004815s00040248.1 gene=Glyur004815s00040248	1542	2e-154	36	158.479	31.3464	44.8099	MtrunA17_Chr7g0229241 len=1291 begin=16507421 strand=- gn=MtrunA17Chr7g0229241 end=16511296 type=prot chr=MtrunA17Chr7 def=Putative RNA-directed DNA polymerase	1291	5e-146	34	132.682	30.6269	45.7348	ATMG00300.1 | Symbols:ORF145A | | ChrM:89617-90054 REVERSE LENGTH=145	145	9e-31	46	14.9024	6.06372	8.11922	tr|A0A2P5W031|A0A2P5W031_GOSBA Uncharacterized protein OS=Gossypium barbadense OX=3634 GN=GOBAR_AA36262 PE=3 SV=1
Glur_chr1.g002370.1	Glur_chr1	1323574	1326442	+	887	TE	3641.EOX94158	5.822e-154	518	COG2801@1|root,KOG0017@2759|Eukaryota,37SNQ@33090|Viridiplantae,3GHRQ@35493|Streptophyta	35493|Streptophyta	L	spliceosomal complex assembly	-	-	-	-	-	-	-	-	-	-	-	-	RVT_2,gag_pre-integrs,rve,zf-CCHC	0	Glyur001291s00033698.1 gene=Glyur001291s00033698	1042	0	73	117.342	39.7523	45.1577	MtrunA17_Chr1g0153361 len=1707 chr=MtrunA17Chr1 type=prot end=5900584 strand=- gn=MtrunA17Chr1g0153361 begin=5895346 def=Putative RNA-directed DNA polymerase	1707	1e-155	59	192.23	26.2387	33.1081	No_hits	#	#	#	#	#	#	tr|A0A396JJF4|A0A396JJF4_MEDTR Putative RNA-directed DNA polymerase OS=Medicago truncatula OX=3880 GN=MtrunA17_Chr1g0153361 PE=4 SV=1
Glur_chr1.g002380.1	Glur_chr1	1326548	1328293	+	581	TE	3827.XP_004509513.1	3.655e-206	656	COG2801@1|root,KOG0017@2759|Eukaryota,37SNQ@33090|Viridiplantae	33090|Viridiplantae	L	spliceosomal complex assembly	-	-	-	-	-	-	-	-	-	-	-	-	RVT_2,rve	0	Glyur002750s00045536.1 gene=Glyur002750s00045536	410	1e-138	98	70.4467	33.677	33.8488	MtrunA17_Chr1g0153361 len=1707 chr=MtrunA17Chr1 type=prot end=5900584 strand=- gn=MtrunA17Chr1g0153361 begin=5895346 def=Putative RNA-directed DNA polymerase	1707	0	74	293.299	69.7595	82.4742	AT4G23160.3 | Symbols:CRK8 | cysteine-rich RLK (RECEPTOR-like protein kinase) 8 | Chr4:12129485-12133157 FORWARD LENGTH=1043	1043	4e-112	38	179.21	32.4742	50.5155	tr|A0A396JJF4|A0A396JJF4_MEDTR Putative RNA-directed DNA polymerase OS=Medicago truncatula OX=3880 GN=MtrunA17_Chr1g0153361 PE=4 SV=1
Glur_chr1.g002420.1	Glur_chr1	1348417	1348992	+	191	TE	3827.XP_004515606.1	2.964e-17	89	COG2801@1|root,KOG0017@2759|Eukaryota	3827.XP_004515606.1|-	L	transposition, RNA-mediated	-	-	-	-	-	-	-	-	-	-	-	-	-	0	Glyur001270s00037872.1 gene=Glyur001270s00037872	527	2e-30	48	274.479	29.1667	38.5417	No_hits	#	#	#	#	#	#	No_hits	#	#	#	#	#	#	#
Glur_chr1.g002430.1	Glur_chr1	1362962	1364923	+	604	TE	3827.XP_004514879.1	3.493e-266	831	2ED2C@1|root,2SIT0@2759|Eukaryota,37Y2Q@33090|Viridiplantae,3GMXM@35493|Streptophyta	35493|Streptophyta	S	TdcA1-ORF2 protein	-	-	-	-	-	-	-	-	-	-	-	-	DUF4216,DUF4218,Transpos_assoc,Transposase_21,Transposase_24	0.002877	Glyur001430s00034759.1 gene=Glyur001430s00034759	525	3e-88	76	86.7769	22.8099	24.6281	MtrunA17_Chr4g0029851 len=386 type=prot chr=MtrunA17Chr4 begin=30536781 strand=+ gn=MtrunA17Chr4g0029851 end=30540228 def=putative protein	386	2e-153	64	63.8017	34.5455	43.3058	No_hits	#	#	#	#	#	#	tr|A0A151T4T8|A0A151T4T8_CAJCA DUF4218 domain-containing protein OS=Cajanus cajan OX=3821 GN=KK1_016576 PE=4 SV=1
Glur_chr1.g002440.1	Glur_chr1	1365197	1366295	+	309	TE	3880.AES74847	2.346e-94	318	2ED2C@1|root,2SIT0@2759|Eukaryota,37Y2Q@33090|Viridiplantae,3GMXM@35493|Streptophyta,4JRY8@91835|fabids	35493|Streptophyta	S	TdcA1-ORF2 protein	-	-	-	-	-	-	-	-	-	-	-	-	DUF4216,DUF4218,Transpos_assoc,Transposase_21,Transposase_24	0.00668	Glyur001169s00038128.1 gene=Glyur001169s00038128	524	1e-48	75	169.032	25.4839	28.3871	MtrunA17_Chr4g0029861 len=235 type=prot chr=MtrunA17Chr4 begin=30540230 strand=+ gn=MtrunA17Chr4g0029861 end=30541321 def=putative protein	235	6e-78	53	75.8065	37.7419	49.0323	No_hits	#	#	#	#	#	#	tr|A0A1S3TXJ1|A0A1S3TXJ1_VIGRR uncharacterized protein LOC106759695 OS=Vigna radiata var. radiata OX=3916 GN=LOC106759695 PE=4 SV=1
Glur_chr1.g002470.1	Glur_chr1	1373569	1378165	-	965	TE	3827.XP_004509513.1	1.566e-154	523	COG2801@1|root,KOG0017@2759|Eukaryota,37SNQ@33090|Viridiplantae	33090|Viridiplantae	L	spliceosomal complex assembly	-	-	-	-	-	-	-	-	-	-	-	-	RVT_2,rve	0	Glyur002750s00045536.1 gene=Glyur002750s00045536	410	3e-95	76	42.4431	15.6315	16.4596	MtrunA17_Chr1g0153361 len=1707 chr=MtrunA17Chr1 type=prot end=5900584 strand=- gn=MtrunA17Chr1g0153361 begin=5895346 def=Putative RNA-directed DNA polymerase	1707	0	64	176.708	33.2298	40.1656	AT4G23160.3 | Symbols:CRK8 | cysteine-rich RLK (RECEPTOR-like protein kinase) 8 | Chr4:12129485-12133157 FORWARD LENGTH=1043	1043	7e-79	32	107.971	15.735	25.5694	tr|Q2HU05|Q2HU05_MEDTR Integrase, catalytic region; Zinc finger, CCHC-type; Peptidase aspartic, catalytic OS=Medicago truncatula OX=3880 GN=MtrDRAFT_AC149577g2v1 PE=4 SV=1
Glur_chr1.g002480.1	Glur_chr1	1400774	1401907	-	131	TE	4081.Solyc00g075040.1.1	1.301e-31	127	COG2801@1|root,KOG0017@2759|Eukaryota,37RIF@33090|Viridiplantae,3GHHW@35493|Streptophyta	35493|Streptophyta	L	Reverse transcriptase (RNA-dependent DNA polymerase)	-	-	-	-	-	-	-	-	-	-	-	-	RVT_2,Retrotran_gag_3	0	Glyur006450s00046604.1 gene=Glyur006450s00046604	237	9e-26	52	179.545	33.3333	49.2424	MtrunA17_Chr4g0056611 len=981 chr=MtrunA17Chr4 type=prot gn=MtrunA17Chr4g0056611 strand=- end=50054996 begin=50048729 def=Putative RNA-directed DNA polymerase	981	1e-32	67	743.182	43.1818	49.2424	AT4G23160.3 | Symbols:CRK8 | cysteine-rich RLK (RECEPTOR-like protein kinase) 8 | Chr4:12129485-12133157 FORWARD LENGTH=1043	1043	4e-11	46	790.152	21.2121	28.7879	tr|A0A438DTU5|A0A438DTU5_VITVI Retrovirus-related Pol polyprotein from transposon RE2 OS=Vitis vinifera OX=29760 GN=RE2_836 PE=4 SV=1
Glur_chr1.g002490.1	Glur_chr1	1402205	1405500	-	736	TE	90675.XP_010412990.1	1.327e-173	569	COG2801@1|root,KOG0017@2759|Eukaryota,383N0@33090|Viridiplantae,3GUXY@35493|Streptophyta,3HYBJ@3699|Brassicales	35493|Streptophyta	L	gag-polypeptide of LTR copia-type	-	-	-	-	-	-	-	-	-	-	-	-	RVT_2,Retrotran_gag_2,Retrotran_gag_3,Retrotrans_gag,gag_pre-integrs,rve	0	Glyur001871s00035348.1 gene=Glyur001871s00035348	1637	5e-117	41	222.117	30.2578	41.6554	MtrunA17_Chr6g0474211 len=785 begin=27914583 end=27917181 strand=- gn=MtrunA17Chr6g0474211 type=prot chr=MtrunA17Chr6 def=Putative RNA-directed DNA polymerase	785	6e-120	38	106.513	28.9009	41.1126	AT4G23160.3 | Symbols:CRK8 | cysteine-rich RLK (RECEPTOR-like protein kinase) 8 | Chr4:12129485-12133157 FORWARD LENGTH=1043	1043	6e-75	44	141.52	18.3175	25.5088	tr|A0A2K3MX29|A0A2K3MX29_TRIPR Retrovirus-related Pol polyprotein from transposon TNT 1-94 (Fragment) OS=Trifolium pratense OX=57577 GN=L195_g018554 PE=4 SV=1
Glur_chr1.g002510.1	Glur_chr1	1414175	1414661	-	132	TE	3880.AES74356	1.411e-28	119	COG0123@1|root,COG2801@1|root,KOG0017@2759|Eukaryota,KOG1342@2759|Eukaryota,37MT0@33090|Viridiplantae,3G9ID@35493|Streptophyta,4JCXV@91835|fabids	35493|Streptophyta	B	Belongs to the histone deacetylase family. HD Type 1 subfamily	HD1	GO:0000118,GO:0002376,GO:0003674,GO:0003824,GO:0004407,GO:0005575,GO:0005622,GO:0005623,GO:0005634,GO:0005654,GO:0006325,GO:0006355,GO:0006464,GO:0006473,GO:0006475,GO:0006476,GO:0006807,GO:0006950,GO:0006952,GO:0006955,GO:0006996,GO:0008150,GO:0008152,GO:0009292,GO:0009294,GO:0009405,GO:0009605,GO:0009607,GO:0009611,GO:0009814,GO:0009861,GO:0009889,GO:0009890,GO:0009892,GO:0009987,GO:0010468,GO:…	3.5.1.98	ko:K06067	ko04110,ko04213,ko04330,ko04919,ko05016,ko05034,ko05165,ko05169,ko05200,ko05202,ko05203,ko05220,map04110,map04213,map04330,map04919,map05016,map05034,map05165,map05169,map05200,map05202,map05203,map05220	-	-	-	ko00000,ko00001,ko01000,ko03036	-	-	-	Hist_deacetyl	0	Glyur001046s00037758.1 gene=Glyur001046s00037758	327	2e-18	37	245.865	28.5714	45.8647	MtrunA17_Chr2g0320651 len=1494 begin=41840615 gn=MtrunA17Chr2g0320651 strand=+ end=41845099 type=prot chr=MtrunA17Chr2 def=Putative RNA-directed DNA polymerase	1494	3e-35	61	1123.31	48.8722	60.1504	No_hits	#	#	#	#	#	#	tr|A0A392MIG6|A0A392MIG6_9FABA Retrovirus-related Pol polyprotein from transposon TNT 1-94 (Fragment) OS=Trifolium medium OX=97028 GN=A2U01_0008167 PE=4 SV=1
Glur_chr1.g002520.1	Glur_chr1	1420703	1421758	+	351	TE	3827.XP_004511065.1	1.603e-92	315	COG2801@1|root,KOG0017@2759|Eukaryota,37UVQ@33090|Viridiplantae,3GV1V@35493|Streptophyta,4JV29@91835|fabids	35493|Streptophyta	L	Retrotransposon gag protein	-	-	-	-	-	-	-	-	-	-	-	-	RVP_2,Retrotrans_gag,zf-CCHC	0	Glyur001556s00043257.1 gene=Glyur001556s00043257	890	4e-83	48	252.841	38.9205	53.4091	MtrunA17_Chr5g0397631 len=441 begin=2796844 strand=- end=2806476 gn=MtrunA17Chr5g0397631 type=prot chr=MtrunA17Chr5 def=Putative P-type Cu(2+) transporter	441	4e-59	33	125.284	30.3977	52.5568	No_hits	#	#	#	#	#	#	tr|A0A2K3PMN3|A0A2K3PMN3_TRIPR Putative TIR-NBS-LRR resistance protein OS=Trifolium pratense OX=57577 GN=L195_g013246 PE=4 SV=1
Glur_chr1.g002570.1	Glur_chr1	1464396	1468721	-	1441	TE	3760.EMJ01464	0	1402	COG2801@1|root,KOG0017@2759|Eukaryota,37RRH@33090|Viridiplantae,3G8MV@35493|Streptophyta,4JM10@91835|fabids	35493|Streptophyta	H	transposition, RNA-mediated	-	-	-	ko:K09250	-	-	-	-	ko00000,ko03000	-	-	-	RVP_2,RVT_1,Retrotrans_gag,rve,zf-CCHC	0	Glyur001556s00043257.1 gene=Glyur001556s00043257	890	0	62	61.7198	24.7573	29.6117	MtrunA17_Chr4g0044301 len=1453 begin=41157895 end=41162259 strand=- gn=MtrunA17Chr4g0044301 type=prot chr=MtrunA17Chr4 def=Putative nucleotidyltransferase, Ribonuclease H	1453	0	60	100.763	59.7781	75.8669	ATMG00860.1 | Symbols:ORF158 | | ChrM:235916-236392 FORWARD LENGTH=158	158	4e-31	45	10.957	4.09154	5.75589	tr|A0A2Z6P2H8|A0A2Z6P2H8_TRISU Uncharacterized protein OS=Trifolium subterraneum OX=3900 GN=TSUD_408270 PE=4 SV=1
Glur_chr1.g002580.1	Glur_chr1	1476488	1478927	-	519	TE	3827.XP_004512189.1	1.734e-57	219	COG2801@1|root,KOG0017@2759|Eukaryota,37W11@33090|Viridiplantae,3GN4U@35493|Streptophyta,4JTC7@91835|fabids	35493|Streptophyta	L	Retrotransposon gag protein	-	-	2.8.2.39	ko:K22312	-	-	-	-	ko00000,ko01000	-	-	-	Retrotran_gag_3,Retrotrans_gag	0	Glyur000402s00033318.1 gene=Glyur000402s00033318	1332	4e-72	33	256.154	30.7692	45.5769	MtrunA17_Chr3g0083121 len=446 begin=4825328 strand=- gn=MtrunA17Chr3g0083121 end=4826727 type=prot chr=MtrunA17Chr3 def=Putative transcription factor interactor and regulator CCHC(Zn) family	446	3e-50	34	85.7692	19.2308	28.2692	AT1G21280.1 | Symbols:no symbol available | no full name available | Chr1:7447690-7448403 REVERSE LENGTH=237	237	6e-24	29	45.5769	12.1154	20	tr|A0A151RB65|A0A151RB65_CAJCA Retrovirus-related Pol polyprotein from transposon TNT 1-94 OS=Cajanus cajan OX=3821 GN=KK1_039046 PE=4 SV=1
Glur_chr1.g002590.1	Glur_chr1	1481713	1485422	+	867	TE	3659.XP_004145727.1	1.57e-122	424	COG2801@1|root,KOG4197@1|root,KOG0017@2759|Eukaryota,KOG4197@2759|Eukaryota,37PAM@33090|Viridiplantae,3GGGF@35493|Streptophyta,4JN68@91835|fabids	35493|Streptophyta	L	Pentatricopeptide repeat-containing protein	-	GO:0003674,GO:0003676,GO:0003723,GO:0003824,GO:0004518,GO:0004519,GO:0005488,GO:0005575,GO:0005622,GO:0005623,GO:0005737,GO:0005739,GO:0006139,GO:0006725,GO:0006807,GO:0008150,GO:0008152,GO:0009451,GO:0009987,GO:0016070,GO:0016787,GO:0016788,GO:0034641,GO:0043170,GO:0043226,GO:0043227,GO:0043229,GO:0043231,GO:0043412,GO:0044237,GO:0044238,GO:0044424,GO:0044444,GO:0044464,GO:0046483,GO:0071704,GO:…	-	-	-	-	-	-	-	-	-	-	DYW_deaminase,PPR,PPR_2	0	Glyur001291s00033698.1 gene=Glyur001291s00033698	1042	0	76	120.046	40.4378	44.1244	MtrunA17_Chr3g0085391 len=494 gn=MtrunA17Chr3g0085391 strand=+ end=6739835 begin=6738297 chr=MtrunA17Chr3 type=prot def=Putative RNA-directed DNA polymerase	494	6e-137	50	56.9124	23.7327	30.9908	AT4G23160.3 | Symbols:CRK8 | cysteine-rich RLK (RECEPTOR-like protein kinase) 8 | Chr4:12129485-12133157 FORWARD LENGTH=1043	1043	3e-44	38	120.161	9.90783	16.0138	tr|A0A2N9J511|A0A2N9J511_FAGSY CCHC-type domain-containing protein OS=Fagus sylvatica OX=28930 GN=FSB_LOCUS60358 PE=4 SV=1
Glur_chr1.g002670.1	Glur_chr1	1574444	1574869	-	141	TE	3827.XP_004497551.1	8.199e-70	238	COG2801@1|root,KOG0017@2759|Eukaryota,37RRH@33090|Viridiplantae,3G8MV@35493|Streptophyta,4JM10@91835|fabids	35493|Streptophyta	H	transposition, RNA-mediated	-	-	-	-	-	-	-	-	-	-	-	-	RVP_2,RVT_1,Retrotrans_gag,rve,zf-CCHC	0	Glyur002469s00034378.1 gene=Glyur002469s00034378	679	1e-29	88	478.169	35.2113	38.7324	MtrunA17_Chr2g0297751 len=207 type=prot chr=MtrunA17Chr2 begin=15774812 strand=+ end=15775435 gn=MtrunA17Chr2g0297751 def=putative protein	207	9e-75	70	145.775	69.7183	87.3239	No_hits	#	#	#	#	#	#	tr|A0A2K3KYF2|A0A2K3KYF2_TRIPR Retrotransposon-related protein OS=Trifolium pratense OX=57577 GN=L195_g027190 PE=4 SV=1
Glur_chr1.g002680.1	Glur_chr1	1575213	1575731	-	110	TE	3827.XP_004515382.1	4.519e-20	93	COG2801@1|root,KOG0017@2759|Eukaryota,37RRH@33090|Viridiplantae,3G8MV@35493|Streptophyta	35493|Streptophyta	L	DNA RNA polymerases superfamily protein	-	-	-	-	-	-	-	-	-	-	-	-	RVP_2,RVT_1,Retrotrans_gag,rve,zf-CCHC	0	Glyur002469s00034378.1 gene=Glyur002469s00034378	679	1e-30	57	611.712	50.4505	63.0631	MtrunA17_Chr3g0111291 len=344 strand=- end=33644108 gn=MtrunA17Chr3g0111291 begin=33638683 chr=MtrunA17Chr3 type=prot def=Putative nucleotidyltransferase, Ribonuclease H	344	1e-15	60	309.91	26.1261	32.4324	No_hits	#	#	#	#	#	#	tr|A0A392MS27|A0A392MS27_9FABA Retrotransposon protein (Fragment) OS=Trifolium medium OX=97028 GN=A2U01_0011234 PE=4 SV=1
Glur_chr1.g002690.1	Glur_chr1	1575745	1576809	-	290	TE	71139.XP_010026793.1	2.805e-110	363	COG2801@1|root,KOG0017@2759|Eukaryota,37RRH@33090|Viridiplantae,3G8MV@35493|Streptophyta	35493|Streptophyta	L	DNA RNA polymerases superfamily protein	-	GO:0000943,GO:0003674,GO:0003676,GO:0003723,GO:0003824,GO:0003887,GO:0003964,GO:0004518,GO:0004540,GO:0005488,GO:0005575,GO:0005622,GO:0005623,GO:0005634,GO:0006139,GO:0006259,GO:0006278,GO:0006508,GO:0006725,GO:0006807,GO:0008150,GO:0008152,GO:0008233,GO:0009058,GO:0009059,GO:0009987,GO:0016070,GO:0016740,GO:0016772,GO:0016779,GO:0016787,GO:0016788,GO:0018130,GO:0019438,GO:0019538,GO:0032196,GO:…	-	-	-	-	-	-	-	-	-	-	RVP_2,RVT_1,Retrotrans_gag,rve,zf-CCHC	0	Glyur003103s00037003.1 gene=Glyur003103s00037003	1512	5e-61	41	519.588	38.8316	55.3265	MtrunA17_Chr6g0475571 len=721 chr=MtrunA17Chr6 type=prot strand=+ gn=MtrunA17Chr6g0475571 end=29986191 begin=29983874 def=Putative nucleotidyltransferase, Ribonuclease H	721	2e-133	61	247.766	69.0722	80.4124	ATMG00860.1 | Symbols:ORF158 | | ChrM:235916-236392 FORWARD LENGTH=158	158	2e-20	40	54.2955	13.4021	21.3058	tr|A0A2K3PMM3|A0A2K3PMM3_TRIPR RNA-directed DNA polymerase OS=Trifolium pratense OX=57577 GN=L195_g013247 PE=4 SV=1
Glur_chr1.g002710.1	Glur_chr1	1579953	1583632	-	1106	TE	3827.XP_004488260.1	0	1443	2ED2C@1|root,2SIT0@2759|Eukaryota,37Y2Q@33090|Viridiplantae,3GMXM@35493|Streptophyta	35493|Streptophyta	S	TdcA1-ORF2 protein	-	-	-	-	-	-	-	-	-	-	-	-	DUF4216,DUF4218,Transpos_assoc,Transposase_21,Transposase_24	0.002566	Glyur003868s00039714.1 gene=Glyur003868s00039714	668	1e-168	74	60.3433	23.5772	24.3902	MtrunA17_Chr3g0097741 len=1282 chr=MtrunA17Chr3 type=prot gn=MtrunA17Chr3g0097741 strand=- end=22421346 begin=22415032 def=Putative Transposase-associated domain-containing protein	1282	0	35	115.808	36.766	53.2972	No_hits	#	#	#	#	#	#	tr|A0A2K3MVV6|A0A2K3MVV6_TRIPR Uncharacterized protein (Fragment) OS=Trifolium pratense OX=57577 GN=L195_g018135 PE=4 SV=1
Glur_chr1.g002720.1	Glur_chr1	1588344	1590092	-	582	TE	3880.AES74538	2.486e-90	319	COG2801@1|root,KOG0017@2759|Eukaryota	3880.AES74538|-	L	transposition, RNA-mediated	-	-	-	-	-	-	-	-	-	-	-	-	-	0	Glyur001291s00033698.1 gene=Glyur001291s00033698	1042	0	73	178.731	60.7204	68.7822	MtrunA17_Chr7g0224661 len=360 begin=9980843 gn=MtNCR497 strand=- end=9988846 type=prot chr=MtrunA17Chr7 def=Nodule-specific Cysteine-Rich peptide	360	2e-92	42	61.7496	26.4151	39.9657	No_hits	#	#	#	#	#	#	tr|A0A151U3K9|A0A151U3K9_CAJCA Retrovirus-related Pol polyprotein from transposon TNT 1-94 (Fragment) OS=Cajanus cajan OX=3821 GN=KK1_006571 PE=4 SV=1
Glur_chr1.g002730.1	Glur_chr1	1592841	1594278	-	301	TE	3827.XP_004509964.1	1.126e-50	191	COG2801@1|root,KOG0017@2759|Eukaryota	3827.XP_004509964.1|-	L	transposition, RNA-mediated	-	-	-	-	-	-	-	-	-	-	-	-	-	0	Glyur001556s00043257.1 gene=Glyur001556s00043257	890	2e-100	61	294.702	51.3245	60.2649	MtrunA17_Chr4g0020701 len=561 strand=- gn=MtrunA17Chr4g0020701 end=17138142 begin=17136394 chr=MtrunA17Chr4 type=prot def=Putative nucleotidyltransferase, Ribonuclease H	561	4e-40	35	185.762	29.1391	43.3775	No_hits	#	#	#	#	#	#	tr|A0A2K3PMM3|A0A2K3PMM3_TRIPR RNA-directed DNA polymerase OS=Trifolium pratense OX=57577 GN=L195_g013247 PE=4 SV=1
Glur_chr1.g002740.1	Glur_chr1	1594456	1595053	-	146	TE	3827.XP_004517103.1	3.11e-57	202	COG2801@1|root,KOG0017@2759|Eukaryota,37UVQ@33090|Viridiplantae,3GV1V@35493|Streptophyta,4JV29@91835|fabids	35493|Streptophyta	L	Retrotransposon gag protein	-	-	-	-	-	-	-	-	-	-	-	-	RVP_2,Retrotrans_gag,zf-CCHC	0	Glyur001556s00043257.1 gene=Glyur001556s00043257	890	4e-54	72	605.442	59.1837	62.585	MtrunA17_Chr4g0027921 len=228 chr=MtrunA17Chr4 type=prot end=28989781 strand=- gn=MtrunA17Chr4g0027921 begin=28988872 def=Putative retrotransposon gag domain-containing protein	228	2e-35	41	155.102	39.4558	60.5442	No_hits	#	#	#	#	#	#	tr|A0A2K3PMN3|A0A2K3PMN3_TRIPR Putative TIR-NBS-LRR resistance protein OS=Trifolium pratense OX=57577 GN=L195_g013246 PE=4 SV=1
Glur_chr1.g002750.1	Glur_chr1	1604249	1610070	-	1414	TE	3712.Bo1g005190.1	4.339e-279	907	COG2801@1|root,KOG0017@2759|Eukaryota,37THH@33090|Viridiplantae,3GG2K@35493|Streptophyta	35493|Streptophyta	O	Mitochondrial protein	-	-	-	-	-	-	-	-	-	-	-	-	RVT_2,Retrotran_gag_2,gag_pre-integrs,rve	0	Glyur000399s00017820.1 gene=Glyur000399s00017820	1355	0	37	95.7597	27.2792	39.7173	MtrunA17_Chr3g0144121 len=1346 strand=- gn=MtrunA17Chr3g0144121 end=57574209 begin=57569878 chr=MtrunA17Chr3 type=prot def=Putative RNA-directed DNA polymerase	1346	0	48	95.1237	46.5018	66.5018	AT4G23160.3 | Symbols:CRK8 | cysteine-rich RLK (RECEPTOR-like protein kinase) 8 | Chr4:12129485-12133157 FORWARD LENGTH=1043	1043	2e-111	36	73.7102	13.5689	22.1201	tr|A0A445IW95|A0A445IW95_GLYSO Retrovirus-related Pol polyprotein from transposon TNT 1-94 OS=Glycine soja OX=3848 GN=D0Y65_023011 PE=3 SV=1
Glur_chr1.g002760.1	Glur_chr1	1616148	1617050	-	300	TE	4565.Traes_7DS_A62A567C4.1	3.766e-87	297	COG2801@1|root,KOG0017@2759|Eukaryota,37THH@33090|Viridiplantae,3GG2K@35493|Streptophyta,3M2IR@4447|Liliopsida,3IKX9@38820|Poales	35493|Streptophyta	L	Reverse transcriptase (RNA-dependent DNA polymerase)	-	-	-	-	-	-	-	-	-	-	-	-	RVT_2,gag_pre-integrs,rve	0	Glyur000399s00017820.1 gene=Glyur000399s00017820	1355	2e-81	47	450.166	45.515	62.4585	MtrunA17_Chr8g0390891 len=977 type=prot chr=MtrunA17Chr8 begin=47940867 strand=- gn=MtrunA17Chr8g0390891 end=47943800 def=Putative RNA-directed DNA polymerase	977	2e-130	58	324.585	55.4817	77.0764	AT4G23160.3 | Symbols:CRK8 | cysteine-rich RLK (RECEPTOR-like protein kinase) 8 | Chr4:12129485-12133157 FORWARD LENGTH=1043	1043	5e-51	37	346.512	33.5548	51.8272	tr|A0A151TIQ1|A0A151TIQ1_CAJCA Retrovirus-related Pol polyprotein from transposon TNT 1-94 OS=Cajanus cajan OX=3821 GN=KK1_013223 PE=4 SV=1
Glur_chr1.g002770.1	Glur_chr1	1617183	1626416	-	1346	TE	3827.XP_004501790.1	1.546e-201	676	COG2801@1|root,KOG0017@2759|Eukaryota,37THH@33090|Viridiplantae,3GG2K@35493|Streptophyta,4JTNV@91835|fabids	35493|Streptophyta	L	gag-polypeptide of LTR copia-type	-	-	-	-	-	-	-	-	-	-	-	-	DUF4219,RVT_2,Retrotran_gag_2,gag_pre-integrs,rve,zf-CCHC	0	Glyur001871s00035348.1 gene=Glyur001871s00035348	1637	2e-83	31	121.529	15.0705	23.0141	MtrunA17_Chr8g0390891 len=977 type=prot chr=MtrunA17Chr8 begin=47940867 strand=- gn=MtrunA17Chr8g0390891 end=47943800 def=Putative RNA-directed DNA polymerase	977	3e-164	57	72.5316	18.2628	22.9399	AT4G23160.3 | Symbols:CRK8 | cysteine-rich RLK (RECEPTOR-like protein kinase) 8 | Chr4:12129485-12133157 FORWARD LENGTH=1043	1043	1e-61	36	77.4313	9.94803	15.4417	tr|A0A392LXQ0|A0A392LXQ0_9FABA Copia-type polyprotein (Fragment) OS=Trifolium medium OX=97028 GN=A2U01_0000497 PE=4 SV=1
Glur_chr1.g002780.1	Glur_chr1	1626490	1629128	-	778	TE	3659.XP_004149950.1	7.881e-141	475	COG2801@1|root,KOG4197@1|root,KOG0017@2759|Eukaryota,KOG4197@2759|Eukaryota,37K71@33090|Viridiplantae,3GFIF@35493|Streptophyta,4JGHT@91835|fabids	35493|Streptophyta	L	Pentatricopeptide repeat-containing protein	-	GO:0003674,GO:0003676,GO:0003723,GO:0003824,GO:0004518,GO:0004519,GO:0005488,GO:0005575,GO:0005622,GO:0005623,GO:0006139,GO:0006725,GO:0006807,GO:0008150,GO:0008152,GO:0009451,GO:0009987,GO:0016070,GO:0016787,GO:0016788,GO:0034641,GO:0043170,GO:0043226,GO:0043227,GO:0043229,GO:0043231,GO:0043412,GO:0044237,GO:0044238,GO:0044424,GO:0044464,GO:0046483,GO:0071704,GO:0090304,GO:0090305,GO:0097159,GO:…	-	-	-	-	-	-	-	-	-	-	PPR,PPR_2	0	Glyur000399s00017820.1 gene=Glyur000399s00017820	1355	2e-116	34	173.941	29.7818	46.4698	MtrunA17_Chr3g0144121 len=1346 strand=- gn=MtrunA17Chr3g0144121 end=57574209 begin=57569878 chr=MtrunA17Chr3 type=prot def=Putative RNA-directed DNA polymerase	1346	0	42	172.786	48.0103	69.1913	ATMG00710.1 | Symbols:ORF120 | | ChrM:207553-207915 REVERSE LENGTH=120	120	4e-13	40	15.4044	4.36457	6.16175	tr|A0A445IW95|A0A445IW95_GLYSO Retrovirus-related Pol polyprotein from transposon TNT 1-94 OS=Glycine soja OX=3848 GN=D0Y65_023011 PE=3 SV=1
Glur_chr1.g002820.1	Glur_chr1	1636635	1637874	+	249	TE	3827.XP_004517018.1	1.25e-101	336	COG2801@1|root,KOG0017@2759|Eukaryota,37M1D@33090|Viridiplantae,3GCV5@35493|Streptophyta	35493|Streptophyta	O	DNA RNA polymerases superfamily protein	-	-	-	-	-	-	-	-	-	-	-	-	RVP_2,RVT_1,Retrotrans_gag,rve,zf-CCHC	0.009694	Glyur001705s00034729.1 gene=Glyur001705s00034729	1472	4e-63	50	588.8	41.6	56.8	MtrunA17_Chr8g0367821 len=446 chr=MtrunA17Chr8 type=prot strand=- gn=MtrunA17Chr8g0367821 end=31431082 begin=31429277 def=Putative nucleotidyltransferase, Ribonuclease H	446	4e-109	77	178.4	61.2	69.2	No_hits	#	#	#	#	#	#	tr|A0A2K3PMM3|A0A2K3PMM3_TRIPR RNA-directed DNA polymerase OS=Trifolium pratense OX=57577 GN=L195_g013247 PE=4 SV=1
Glur_chr1.g002830.1	Glur_chr1	1638004	1639845	+	613	TE	71139.XP_010026793.1	1.265e-219	696	COG2801@1|root,KOG0017@2759|Eukaryota,37RRH@33090|Viridiplantae,3G8MV@35493|Streptophyta	35493|Streptophyta	L	DNA RNA polymerases superfamily protein	-	GO:0000943,GO:0003674,GO:0003676,GO:0003723,GO:0003824,GO:0003887,GO:0003964,GO:0004518,GO:0004540,GO:0005488,GO:0005575,GO:0005622,GO:0005623,GO:0005634,GO:0006139,GO:0006259,GO:0006278,GO:0006508,GO:0006725,GO:0006807,GO:0008150,GO:0008152,GO:0008233,GO:0009058,GO:0009059,GO:0009987,GO:0016070,GO:0016740,GO:0016772,GO:0016779,GO:0016787,GO:0016788,GO:0018130,GO:0019438,GO:0019538,GO:0032196,GO:…	-	-	-	-	-	-	-	-	-	-	RVP_2,RVT_1,Retrotrans_gag,rve,zf-CCHC	0	Glyur001705s00034729.1 gene=Glyur001705s00034729	1472	1e-94	32	239.739	31.759	52.2801	MtrunA17_Chr3g0105561 len=1044 type=prot chr=MtrunA17Chr3 begin=29495362 end=29498496 strand=+ gn=MtrunA17Chr3g0105561 def=Putative nucleotidyltransferase, Ribonuclease H	1044	0	66	170.033	64.9837	79.4788	ATMG00860.1 | Symbols:ORF158 | | ChrM:235916-236392 FORWARD LENGTH=158	158	3e-14	41	25.7329	5.21173	7.81759	tr|Q949K9|Q949K9_CICAR Putative polyprotein (Fragment) OS=Cicer arietinum OX=3827 GN=pol PE=4 SV=1
Glur_chr1.g002860.1	Glur_chr1	1659086	1659385	+	99	TE	3880.AES83069	8.304e-18	86	COG2801@1|root,KOG0017@2759|Eukaryota,37VKS@33090|Viridiplantae	33090|Viridiplantae	L	transposition, RNA-mediated	-	-	-	-	-	-	-	-	-	-	-	-	RVP_2,Retrotrans_gag,zf-CCHC	0	Glyur008679s00047242.1 gene=Glyur008679s00047242	314	2e-13	34	314	32	48	MtrunA17_Chr4g0022231 len=184 chr=MtrunA17Chr4 type=prot strand=+ gn=MtrunA17Chr4g0022231 end=21673004 begin=21656947 def=Putative retrotransposon gag domain-containing protein	184	5e-19	36	184	31	52	No_hits	#	#	#	#	#	#	tr|A0A151R8A4|A0A151R8A4_CAJCA Transposon Ty3-I Gag-Pol polyprotein OS=Cajanus cajan OX=3821 GN=KK1_039949 PE=4 SV=1
Glur_chr1.g002870.1	Glur_chr1	1668508	1673227	-	1483	TE	102107.XP_008238365.1	5.553e-267	874	COG2801@1|root,KOG0017@2759|Eukaryota,37SNQ@33090|Viridiplantae,3GHRQ@35493|Streptophyta	35493|Streptophyta	L	spliceosomal complex assembly	-	-	-	-	-	-	-	-	-	-	-	-	RVT_2,Retrotran_gag_2,gag_pre-integrs,rve,zf-CCHC	0.008665	Glyur001291s00033698.1 gene=Glyur001291s00033698	1042	0	76	70.2156	23.7871	26.2803	MtrunA17_Chr1g0153361 len=1707 chr=MtrunA17Chr1 type=prot end=5900584 strand=- gn=MtrunA17Chr1g0153361 begin=5895346 def=Putative RNA-directed DNA polymerase	1707	0	67	115.027	43.9353	53.3019	AT4G23160.3 | Symbols:CRK8 | cysteine-rich RLK (RECEPTOR-like protein kinase) 8 | Chr4:12129485-12133157 FORWARD LENGTH=1043	1043	1e-103	38	70.283	12.6011	19.8113	tr|Q2HU05|Q2HU05_MEDTR Integrase, catalytic region; Zinc finger, CCHC-type; Peptidase aspartic, catalytic OS=Medicago truncatula OX=3880 GN=MtrDRAFT_AC149577g2v1 PE=4 SV=1
Glur_chr1.g002890.1	Glur_chr1	1703121	1707515	-	1464	TE	3760.EMJ01464	0	1399	COG2801@1|root,KOG0017@2759|Eukaryota,37RRH@33090|Viridiplantae,3G8MV@35493|Streptophyta,4JM10@91835|fabids	35493|Streptophyta	H	transposition, RNA-mediated	-	-	-	ko:K09250	-	-	-	-	ko00000,ko03000	-	-	-	RVP_2,RVT_1,Retrotrans_gag,rve,zf-CCHC	0	Glyur001705s00034729.1 gene=Glyur001705s00034729	1472	0	33	100.478	32.2184	49.5563	MtrunA17_Chr4g0044301 len=1453 begin=41157895 end=41162259 strand=- gn=MtrunA17Chr4g0044301 type=prot chr=MtrunA17Chr4 def=Putative nucleotidyltransferase, Ribonuclease H	1453	0	60	99.1809	58.4983	74.3345	ATMG00860.1 | Symbols:ORF158 | | ChrM:235916-236392 FORWARD LENGTH=158	158	1e-29	43	10.785	3.82253	5.59727	tr|A0A2Z6P2H8|A0A2Z6P2H8_TRISU Uncharacterized protein OS=Trifolium subterraneum OX=3900 GN=TSUD_408270 PE=4 SV=1
Glur_chr1.g002930.1	Glur_chr1	1750214	1750495	+	93	TE	3827.XP_004516174.1	5.603e-24	103	COG2801@1|root,KOG0017@2759|Eukaryota,37UVQ@33090|Viridiplantae,3GV1V@35493|Streptophyta,4JV29@91835|fabids	35493|Streptophyta	L	Retrotransposon gag protein	-	-	-	-	-	-	-	-	-	-	-	-	RVP_2,Retrotrans_gag,zf-CCHC	0	Glyur008679s00047242.1 gene=Glyur008679s00047242	314	4e-21	44	334.043	42.5532	58.5106	MtrunA17_Chr4g0027921 len=228 chr=MtrunA17Chr4 type=prot end=28989781 strand=- gn=MtrunA17Chr4g0027921 begin=28988872 def=Putative retrotransposon gag domain-containing protein	228	2e-23	45	242.553	43.617	68.0851	No_hits	#	#	#	#	#	#	tr|A0A2K3PMN3|A0A2K3PMN3_TRIPR Putative TIR-NBS-LRR resistance protein OS=Trifolium pratense OX=57577 GN=L195_g013246 PE=4 SV=1
Glur_chr1.g002950.1	Glur_chr1	1763915	1767761	-	691	TE	3885.XP_007159306.1	1.308e-112	389	2EBD2@1|root,2SHGI@2759|Eukaryota,37Y64@33090|Viridiplantae,3GN8D@35493|Streptophyta,4JT2R@91835|fabids	35493|Streptophyta	S	Plant mobile domain	-	-	-	-	-	-	-	-	-	-	-	-	PMD	0	Glyur007628s00044871.1 gene=Glyur007628s00044871	503	0	72	72.6879	59.5376	63.4393	MtrunA17_Chr0c28g0493961 len=491 type=prot chr=MtrunA17Chr0c28 begin=14120 end=17837 strand=+ gn=MtrunA17Chr0c28g0493961 def=Putative protein-serine/threonine phosphatase	491	2e-87	40	70.9538	25.7225	35.9827	AT2G25010.1 | Symbols:MAIL1 | MAIN-LIKE 1 | Chr2:10631691-10633547 FORWARD LENGTH=509	509	4e-50	33	73.5549	19.7977	27.3121	tr|A0A3Q7Y2M8|A0A3Q7Y2M8_CICAR uncharacterized protein LOC101492457 isoform X4 OS=Cicer arietinum OX=3827 GN=LOC101492457 PE=4 SV=1
Glur_chr1.g002960.1	Glur_chr1	1772596	1773609	+	276	TE	3827.XP_004517103.1	3.908e-58	211	COG2801@1|root,KOG0017@2759|Eukaryota,37UVQ@33090|Viridiplantae,3GV1V@35493|Streptophyta,4JV29@91835|fabids	35493|Streptophyta	L	Retrotransposon gag protein	-	-	-	-	-	-	-	-	-	-	-	-	RVP_2,Retrotrans_gag,zf-CCHC	0.00774	Glyur001556s00043257.1 gene=Glyur001556s00043257	890	5e-43	36	321.3	33.574	45.4874	MtrunA17_Chr5g0397631 len=441 begin=2796844 strand=- end=2806476 gn=MtrunA17Chr5g0397631 type=prot chr=MtrunA17Chr5 def=Putative P-type Cu(2+) transporter	441	1e-42	30	159.206	28.5199	48.0144	No_hits	#	#	#	#	#	#	tr|A0A2K3PMN3|A0A2K3PMN3_TRIPR Putative TIR-NBS-LRR resistance protein OS=Trifolium pratense OX=57577 GN=L195_g013246 PE=4 SV=1
Glur_chr1.g002970.1	Glur_chr1	1779465	1780604	+	379	TE	4096.XP_009797113.1	4.82e-92	315	COG2801@1|root,KOG0017@2759|Eukaryota,37NRU@33090|Viridiplantae,3GGV0@35493|Streptophyta,44PGP@71274|asterids	35493|Streptophyta	L	Reverse transcriptase (RNA-dependent DNA polymerase)	-	-	-	-	-	-	-	-	-	-	-	-	RVP_2,RVT_1,Retrotrans_gag,rve	0	Glyur001705s00034729.1 gene=Glyur001705s00034729	1472	0	69	387.368	69.2105	78.9474	MtrunA17_Chr4g0041691 len=1534 gn=MtrunA17Chr4g0041691 strand=+ end=39242663 begin=39237517 chr=MtrunA17Chr4 type=prot def=Putative nucleotidyltransferase, Ribonuclease H	1534	3e-91	42	403.684	42.1053	58.9474	No_hits	#	#	#	#	#	#	tr|A0A151S3H9|A0A151S3H9_CAJCA Retrovirus-related Pol polyprotein from transposon 17.6 OS=Cajanus cajan OX=3821 GN=KK1_028892 PE=4 SV=1
Glur_chr1.g002980.1	Glur_chr1	1780965	1782870	+	590	TE	3711.Bra017917.1-P	9.566e-165	536	COG2801@1|root,KOG0017@2759|Eukaryota,383N4@33090|Viridiplantae,3GUZA@35493|Streptophyta,3HWMQ@3699|Brassicales	35493|Streptophyta	L	Retroviral aspartyl protease	-	-	-	-	-	-	-	-	-	-	-	-	RVP_2	0	Glyur001705s00034729.1 gene=Glyur001705s00034729	1472	0	64	249.069	68.0203	78.0034	MtrunA17_Chr4g0041691 len=1534 gn=MtrunA17Chr4g0041691 strand=+ end=39242663 begin=39237517 chr=MtrunA17Chr4 type=prot def=Putative nucleotidyltransferase, Ribonuclease H	1534	0	45	259.56	47.3773	66.1591	ATMG00860.1 | Symbols:ORF158 | | ChrM:235916-236392 FORWARD LENGTH=158	158	5e-22	53	26.7343	7.1066	8.79865	tr|A0A2K3MPM2|A0A2K3MPM2_TRIPR Ty3/gypsy retrotransposon protein OS=Trifolium pratense OX=57577 GN=L195_g015904 PE=4 SV=1
Glur_chr1.g003060.1	Glur_chr1	1824661	1826148	+	353	TE	3827.XP_004513698.1	1.443e-68	245	COG0531@1|root,COG2801@1|root,KOG0017@2759|Eukaryota,KOG1286@2759|Eukaryota,37JF4@33090|Viridiplantae,3GFI1@35493|Streptophyta,4JMH1@91835|fabids	35493|Streptophyta	E	cationic amino acid transporter	-	GO:0005575,GO:0005623,GO:0005886,GO:0016020,GO:0044464,GO:0071944	-	ko:K03294	-	-	-	-	ko00000	2.A.3.2	-	-	AA_permease_2,AA_permease_C	0	Glyur000399s00017820.1 gene=Glyur000399s00017820	1355	9e-48	44	382.768	27.6836	37.0056	MtrunA17_Chr8g0390891 len=977 type=prot chr=MtrunA17Chr8 begin=47940867 strand=- gn=MtrunA17Chr8g0390891 end=47943800 def=Putative RNA-directed DNA polymerase	977	5e-86	54	275.989	34.7458	49.1525	AT4G23160.3 | Symbols:CRK8 | cysteine-rich RLK (RECEPTOR-like protein kinase) 8 | Chr4:12129485-12133157 FORWARD LENGTH=1043	1043	2e-33	34	294.633	21.4689	34.1808	tr|A0A445IW95|A0A445IW95_GLYSO Retrovirus-related Pol polyprotein from transposon TNT 1-94 OS=Glycine soja OX=3848 GN=D0Y65_023011 PE=3 SV=1
Glur_chr1.g003080.1	Glur_chr1	1844143	1846162	+	582	TE	4533.OB11G23960.1	2.396e-131	439	COG2801@1|root,KOG4658@1|root,KOG0017@2759|Eukaryota,KOG4658@2759|Eukaryota,38226@33090|Viridiplantae,3GV16@35493|Streptophyta,3M2YJ@4447|Liliopsida,3IKZD@38820|Poales	35493|Streptophyta	T	disease resistance protein	-	-	-	-	-	-	-	-	-	-	-	-	NB-ARC,PAH	0	Glyur000463s00026766.1 gene=Glyur000463s00026766	806	1e-125	66	138.25	39.6226	44.94	MtrunA17_Chr8g0373071 len=724 end=35325087 strand=- gn=MtrunA17Chr8g0373071 begin=35322575 chr=MtrunA17Chr8 type=prot def=Putative RNA-directed DNA polymerase	724	2e-79	32	124.185	30.0172	44.0823	ATMG00300.1 | Symbols:ORF145A | | ChrM:89617-90054 REVERSE LENGTH=145	145	2e-26	40	24.8714	8.4048	12.3499	tr|A0A151TCD0|A0A151TCD0_CAJCA Retrovirus-related Pol polyprotein from transposon TNT 1-94 OS=Cajanus cajan OX=3821 GN=KK1_019277 PE=4 SV=1
Glur_chr1.g003090.1	Glur_chr1	1850651	1851466	+	184	TE	981085.XP_010097937.1	2.909e-55	198	COG2801@1|root,KOG0017@2759|Eukaryota,37THH@33090|Viridiplantae	33090|Viridiplantae	L	Mitochondrial protein	-	-	-	-	-	-	-	-	-	-	-	-	RVT_2	0	Glyur002581s00039169.1 gene=Glyur002581s00039169	1414	2e-95	70	764.324	86.4865	90.8108	MtrunA17_Chr8g0351191 len=783 begin=13372410 strand=+ gn=MtrunA17Chr8g0351191 end=13375487 type=prot chr=MtrunA17Chr8 def=Putative RNA-directed DNA polymerase	783	1e-32	33	423.243	49.1892	67.027	AT4G23160.3 | Symbols:CRK8 | cysteine-rich RLK (RECEPTOR-like protein kinase) 8 | Chr4:12129485-12133157 FORWARD LENGTH=1043	1043	5e-20	35	563.784	23.7838	35.1351	tr|A0A445LQL6|A0A445LQL6_GLYSO Non-specific serine/threonine protein kinase OS=Glycine soja OX=3848 GN=D0Y65_004333 PE=4 SV=1
Glur_chr1.g003100.1	Glur_chr1	1854441	1855082	+	183	TE	4081.Solyc12g009540.1.1	2.294e-53	193	COG2801@1|root,KOG0017@2759|Eukaryota,37THH@33090|Viridiplantae,3GG2K@35493|Streptophyta,44UC5@71274|asterids	35493|Streptophyta	L	Mitochondrial protein	-	-	-	-	-	-	-	-	-	-	-	-	RVT_2,Retrotran_gag_2,Retrotran_gag_3,Retrotrans_gag,gag_pre-integrs,rve,zf-CCHC	0	Glyur004815s00040248.1 gene=Glyur004815s00040248	1542	8e-38	38	838.043	39.6739	58.1522	MtrunA17_Chr8g0351191 len=783 begin=13372410 strand=+ gn=MtrunA17Chr8g0351191 end=13375487 type=prot chr=MtrunA17Chr8 def=Putative RNA-directed DNA polymerase	783	1e-56	46	425.543	51.6304	69.5652	No_hits	#	#	#	#	#	#	tr|A0A2Z6PKR6|A0A2Z6PKR6_TRISU Uncharacterized protein OS=Trifolium subterraneum OX=3900 GN=TSUD_95870 PE=4 SV=1
Glur_chr1.g003110.1	Glur_chr1	1865273	1865677	+	134	TE	3880.AES60600	5.752e-32	128	COG2801@1|root,KOG0017@2759|Eukaryota,37SNQ@33090|Viridiplantae,3GHRQ@35493|Streptophyta	35493|Streptophyta	L	spliceosomal complex assembly	-	-	-	-	-	-	-	-	-	-	-	-	RVT_2,Retrotran_gag_2,gag_pre-integrs,rve,zf-CCHC	0	Glyur001291s00033698.1 gene=Glyur001291s00033698	1042	4e-53	67	771.852	66.6667	77.037	MtrunA17_Chr2g0311781 len=306 type=prot chr=MtrunA17Chr2 begin=34780290 strand=+ end=34781621 gn=MtrunA17Chr2g0311781 def=Putative transcription factor interactor and regulator CCHC(Zn) family	306	1e-36	49	226.667	48.1481	70.3704	No_hits	#	#	#	#	#	#	tr|A0A151QZ12|A0A151QZ12_CAJCA Uncharacterized protein OS=Cajanus cajan OX=3821 GN=KK1_043361 PE=4 SV=1
Glur_chr1.g003130.1	Glur_chr1	1883865	1887078	+	136	TE	3827.XP_004516174.1	6.715e-26	111	COG2801@1|root,KOG0017@2759|Eukaryota,37UVQ@33090|Viridiplantae,3GV1V@35493|Streptophyta,4JV29@91835|fabids	35493|Streptophyta	L	Retrotransposon gag protein	-	-	-	-	-	-	-	-	-	-	-	-	RVP_2,Retrotrans_gag,zf-CCHC	0	Glyur001556s00043257.1 gene=Glyur001556s00043257	890	2e-24	39	649.635	39.4161	56.2044	MtrunA17_Chr4g0027921 len=228 chr=MtrunA17Chr4 type=prot end=28989781 strand=- gn=MtrunA17Chr4g0027921 begin=28988872 def=Putative retrotransposon gag domain-containing protein	228	9e-28	47	166.423	34.3066	51.0949	No_hits	#	#	#	#	#	#	tr|A0A151RY51|A0A151RY51_CAJCA Retrotrans_gag domain-containing protein OS=Cajanus cajan OX=3821 GN=KK1_030883 PE=4 SV=1
Glur_chr1.g003160.1	Glur_chr1	1903498	1909333	-	614	TE	3885.XP_007159306.1	3.138e-114	390	2EBD2@1|root,2SHGI@2759|Eukaryota,37Y64@33090|Viridiplantae,3GN8D@35493|Streptophyta,4JT2R@91835|fabids	35493|Streptophyta	S	Plant mobile domain	-	-	-	-	-	-	-	-	-	-	-	-	PMD	0.16757	Glyur001971s00041130.1 gene=Glyur001971s00041130	511	0	72	83.0894	68.1301	70.5691	MtrunA17_Chr0c28g0493961 len=491 type=prot chr=MtrunA17Chr0c28 begin=14120 end=17837 strand=+ gn=MtrunA17Chr0c28g0493961 def=Putative protein-serine/threonine phosphatase	491	7e-83	38	79.8374	27.8049	39.8374	AT2G25010.1 | Symbols:MAIL1 | MAIN-LIKE 1 | Chr2:10631691-10633547 FORWARD LENGTH=509	509	3e-53	35	82.7642	23.9024	32.1951	tr|A0A3Q7Y2M8|A0A3Q7Y2M8_CICAR uncharacterized protein LOC101492457 isoform X4 OS=Cicer arietinum OX=3827 GN=LOC101492457 PE=4 SV=1
Glur_chr1.g003170.1	Glur_chr1	1914766	1918055	-	1060	TE	3827.XP_004509513.1	1.611e-179	600	COG2801@1|root,KOG0017@2759|Eukaryota,37SNQ@33090|Viridiplantae	33090|Viridiplantae	L	spliceosomal complex assembly	-	-	-	-	-	-	-	-	-	-	-	-	RVT_2,rve	0	Glyur001291s00033698.1 gene=Glyur001291s00033698	1042	0	76	98.2092	34.3073	37.8888	MtrunA17_Chr1g0153361 len=1707 chr=MtrunA17Chr1 type=prot end=5900584 strand=- gn=MtrunA17Chr1g0153361 begin=5895346 def=Putative RNA-directed DNA polymerase	1707	0	73	160.886	33.459	39.868	AT4G23160.3 | Symbols:CRK8 | cysteine-rich RLK (RECEPTOR-like protein kinase) 8 | Chr4:12129485-12133157 FORWARD LENGTH=1043	1043	2e-102	38	98.3035	16.3054	25.7304	tr|A0A2N9FRL0|A0A2N9FRL0_FAGSY CCHC-type domain-containing protein OS=Fagus sylvatica OX=28930 GN=FSB_LOCUS17602 PE=4 SV=1
Glur_chr1.g003190.1	Glur_chr1	1954032	1958172	-	1197	TE	3827.XP_004515382.1	5.573e-299	956	COG2801@1|root,KOG0017@2759|Eukaryota,37RRH@33090|Viridiplantae,3G8MV@35493|Streptophyta	35493|Streptophyta	L	DNA RNA polymerases superfamily protein	-	-	-	-	-	-	-	-	-	-	-	-	RVP_2,RVT_1,Retrotrans_gag,rve,zf-CCHC	0	Glyur001556s00043257.1 gene=Glyur001556s00043257	890	0	62	74.2905	24.7913	28.8815	MtrunA17_Chr8g0363431 len=1437 strand=+ gn=MtrunA17Chr8g0363431 end=28028376 begin=28024017 chr=MtrunA17Chr8 type=prot def=Putative nucleotidyltransferase, Ribonuclease H	1437	0	50	119.95	27.9633	37.0618	ATMG00860.1 | Symbols:ORF158 | | ChrM:235916-236392 FORWARD LENGTH=158	158	2e-29	42	13.1886	4.50751	6.76127	tr|A0A2Z6P2H8|A0A2Z6P2H8_TRISU Uncharacterized protein OS=Trifolium subterraneum OX=3900 GN=TSUD_408270 PE=4 SV=1
Glur_chr1.g003200.1	Glur_chr1	1966831	1967154	+	107	TE	3880.AES75280	2.262e-28	117	28PWY@1|root,2QWJJ@2759|Eukaryota,37NQA@33090|Viridiplantae,3G8IQ@35493|Streptophyta	35493|Streptophyta	S	source UniProtKB	-	-	-	-	-	-	-	-	-	-	-	-	DUF4216,DUF4218,Transpos_assoc,Transposase_21	0	Glyur001842s00036005.1 gene=Glyur001842s00036005	675	9e-32	68	625	54.6296	59.2593	No_hits	#	#	#	#	#	#	No_hits	#	#	#	#	#	#	tr|A0A2Z6P1A1|A0A2Z6P1A1_TRISU Transpos_assoc domain-containing protein OS=Trifolium subterraneum OX=3900 GN=TSUD_135320 PE=4 SV=1
Glur_chr1.g003220.1	Glur_chr1	1973355	1974634	+	187	TE	3827.XP_004488447.1	2.142e-57	205	28PWY@1|root,2QWJJ@2759|Eukaryota,37NQA@33090|Viridiplantae	33090|Viridiplantae	S	source UniProtKB	-	-	-	-	-	-	-	-	-	-	-	-	DUF4216,DUF4218,Transpos_assoc,Transposase_21	0	Glyur002208s00038614.1 gene=Glyur002208s00038614	1154	2e-49	70	613.83	40.4255	49.4681	MtrunA17_Chr2g0309011 len=526 chr=MtrunA17Chr2 type=prot gn=MtrunA17Chr2g0309011 strand=+ end=31813692 begin=31811571 def=putative protein	526	2e-30	52	279.787	27.6596	38.2979	No_hits	#	#	#	#	#	#	tr|A0A438CMX1|A0A438CMX1_VITVI Uncharacterized protein OS=Vitis vinifera OX=29760 GN=CK203_090862 PE=4 SV=1
Glur_chr1.g003230.1	Glur_chr1	1985641	1986048	+	135	TE	3827.XP_004517103.1	4.135e-28	117	COG2801@1|root,KOG0017@2759|Eukaryota,37UVQ@33090|Viridiplantae,3GV1V@35493|Streptophyta,4JV29@91835|fabids	35493|Streptophyta	L	Retrotransposon gag protein	-	-	-	-	-	-	-	-	-	-	-	-	RVP_2,Retrotrans_gag,zf-CCHC	0	Glyur000828s00035266.1 gene=Glyur000828s00035266	314	3e-14	46	230.882	29.4118	33.0882	MtrunA17_Chr4g0053141 len=1453 type=prot chr=MtrunA17Chr4 begin=47064146 gn=MtrunA17Chr4g0053141 strand=- end=47068507 def=Putative nucleotidyltransferase, Ribonuclease H	1453	1e-12	34	1068.38	24.2647	36.0294	No_hits	#	#	#	#	#	#	tr|A0A2K3PMN3|A0A2K3PMN3_TRIPR Putative TIR-NBS-LRR resistance protein OS=Trifolium pratense OX=57577 GN=L195_g013246 PE=4 SV=1
Glur_chr1.g003240.1	Glur_chr1	1993043	1996919	-	1097	TE	15368.BRADI3G59536.1	5.692e-225	735	COG2801@1|root,KOG0017@2759|Eukaryota,37YYP@33090|Viridiplantae,3GQD7@35493|Streptophyta,3M3FD@4447|Liliopsida,3IKKZ@38820|Poales	35493|Streptophyta	L	Reverse transcriptase (RNA-dependent DNA polymerase)	-	-	-	-	-	-	-	-	-	-	-	-	RVT_2	0	Glyur001433s00036026.1 gene=Glyur001433s00036026	828	2e-176	69	75.4098	26.867	27.2313	MtrunA17_Chr8g0391561 len=451 begin=48439471 strand=+ gn=MtrunA17Chr8g0391561 end=48447779 type=prot chr=MtrunA17Chr8 def=Putative RNA-directed DNA polymerase	451	1e-172	62	41.0747	24.0437	28.8707	AT4G23160.3 | Symbols:CRK8 | cysteine-rich RLK (RECEPTOR-like protein kinase) 8 | Chr4:12129485-12133157 FORWARD LENGTH=1043	1043	2e-92	37	94.9909	16.6667	25.9563	tr|A0A151TB57|A0A151TB57_CAJCA Retrovirus-related Pol polyprotein from transposon TNT 1-94 OS=Cajanus cajan OX=3821 GN=KK1_018882 PE=4 SV=1
Glur_chr1.g003250.1	Glur_chr1	2013576	2014276	+	139	TE	3827.XP_004490415.1	6.625e-15	79	COG2801@1|root,KOG0017@2759|Eukaryota	3827.XP_004490415.1|-	L	transposition, RNA-mediated	-	-	-	-	-	-	-	-	-	-	-	-	-	0	Glyur001556s00043257.1 gene=Glyur001556s00043257	890	4e-34	52	635.714	38.5714	49.2857	MtrunA17_Chr4g0019441 len=1429 end=14803808 strand=- gn=MtrunA17Chr4g0019441 begin=14799456 chr=MtrunA17Chr4 type=prot def=Putative nucleotidyltransferase, Ribonuclease H	1429	2e-13	32	1020.71	21.4286	32.1429	No_hits	#	#	#	#	#	#	#
Glur_chr1.g003260.1	Glur_chr1	2037028	2037579	-	183	TE	3827.XP_004517103.1	2.056e-27	118	COG2801@1|root,KOG0017@2759|Eukaryota,37UVQ@33090|Viridiplantae,3GV1V@35493|Streptophyta,4JV29@91835|fabids	35493|Streptophyta	L	Retrotransposon gag protein	-	-	-	-	-	-	-	-	-	-	-	-	RVP_2,Retrotrans_gag,zf-CCHC	0	Glyur001556s00043257.1 gene=Glyur001556s00043257	890	1e-59	57	483.696	56.5217	63.0435	MtrunA17_Chr5g0422121 len=1443 type=prot chr=MtrunA17Chr5 begin=23816532 gn=MtrunA17Chr5g0422121 strand=- end=23821073 def=Putative nucleotidyltransferase, Ribonuclease H	1443	2e-19	36	784.239	32.0652	42.9348	No_hits	#	#	#	#	#	#	tr|A0A2Z6P2H8|A0A2Z6P2H8_TRISU Uncharacterized protein OS=Trifolium subterraneum OX=3900 GN=TSUD_408270 PE=4 SV=1
Glur_chr1.g003270.1	Glur_chr1	2039503	2040039	-	178	TE	3827.XP_004517103.1	5.234e-54	194	COG2801@1|root,KOG0017@2759|Eukaryota,37UVQ@33090|Viridiplantae,3GV1V@35493|Streptophyta,4JV29@91835|fabids	35493|Streptophyta	L	Retrotransposon gag protein	-	-	-	-	-	-	-	-	-	-	-	-	RVP_2,Retrotrans_gag,zf-CCHC	0	Glyur001556s00043257.1 gene=Glyur001556s00043257	890	5e-37	58	497.207	37.4302	41.3408	MtrunA17_Chr4g0027921 len=228 chr=MtrunA17Chr4 type=prot end=28989781 strand=- gn=MtrunA17Chr4g0027921 begin=28988872 def=Putative retrotransposon gag domain-containing protein	228	8e-38	41	127.374	33.5196	51.9553	No_hits	#	#	#	#	#	#	tr|A0A2K3PMN3|A0A2K3PMN3_TRIPR Putative TIR-NBS-LRR resistance protein OS=Trifolium pratense OX=57577 GN=L195_g013246 PE=4 SV=1
Glur_chr1.g003280.1	Glur_chr1	2049067	2049762	+	231	TE	3827.XP_004516575.1	1.843e-62	222	COG2801@1|root,KOG0017@2759|Eukaryota,37V4J@33090|Viridiplantae,3GIPU@35493|Streptophyta,4JU63@91835|fabids	35493|Streptophyta	L	gag-polypeptide of LTR copia-type	-	-	-	-	-	-	-	-	-	-	-	-	Retrotran_gag_2,gag_pre-integrs,zf-CCHC	0	Glyur001291s00033698.1 gene=Glyur001291s00033698	1042	2e-130	85	449.138	78.4483	85.7759	MtrunA17_Chr0c01g0489151 len=273 end=122397 strand=+ gn=MtrunA17Chr0c01g0489151 begin=121020 chr=MtrunA17Chr0c01 type=prot def=putative protein	273	3e-75	47	117.672	43.9655	65.0862	No_hits	#	#	#	#	#	#	tr|A0A151U3K9|A0A151U3K9_CAJCA Retrovirus-related Pol polyprotein from transposon TNT 1-94 (Fragment) OS=Cajanus cajan OX=3821 GN=KK1_006571 PE=4 SV=1
Glur_chr1.g003300.1	Glur_chr1	2050836	2052126	+	370	TE	3827.XP_004509513.1	1.55e-111	371	COG2801@1|root,KOG0017@2759|Eukaryota,37SNQ@33090|Viridiplantae	33090|Viridiplantae	L	spliceosomal complex assembly	-	-	-	-	-	-	-	-	-	-	-	-	RVT_2,rve	0	Glyur002750s00045536.1 gene=Glyur002750s00045536	410	5e-82	98	110.512	32.345	32.8841	MtrunA17_Chr1g0153361 len=1707 chr=MtrunA17Chr1 type=prot end=5900584 strand=- gn=MtrunA17Chr1g0153361 begin=5895346 def=Putative RNA-directed DNA polymerase	1707	1e-89	71	460.108	37.1968	44.2049	AT4G23160.3 | Symbols:CRK8 | cysteine-rich RLK (RECEPTOR-like protein kinase) 8 | Chr4:12129485-12133157 FORWARD LENGTH=1043	1043	2e-40	42	281.132	18.8679	28.841	tr|A0A151QKV3|A0A151QKV3_CAJCA Retrovirus-related Pol polyprotein from transposon TNT 1-94 (Fragment) OS=Cajanus cajan OX=3821 GN=KK1_049723 PE=4 SV=1
Glur_chr1.g003310.1	Glur_chr1	2061340	2062548	+	331	TE	3750.XP_008377870.1	1.398e-56	209	KOG1075@1|root,KOG1075@2759|Eukaryota	2759|Eukaryota	E	Ribonuclease H protein	-	-	-	ko:K03549	-	-	-	-	ko00000,ko02000	2.A.72	-	-	RVT_1,RVT_3,zf-RVT	0	Glyur002458s00042688.1 gene=Glyur002458s00042688	1028	6e-61	57	309.639	30.7229	39.759	MtrunA17_Chr4g0006871 len=1377 chr=MtrunA17Chr4 type=prot strand=- gn=MtrunA17Chr4g0006871 end=5436708 begin=5432575 def=Putative RNA-directed DNA polymerase	1377	3e-53	46	414.759	25	37.9518	AT3G24255.5 | Symbols:no symbol available | no full name available | Chr3:8789309-8790907 FORWARD LENGTH=532	532	2e-11	34	160.241	10.241	15.3614	tr|A0A2Z6MSF7|A0A2Z6MSF7_TRISU Reverse transcriptase domain-containing protein OS=Trifolium subterraneum OX=3900 GN=TSUD_218400 PE=4 SV=1
Glur_chr1.g003320.1	Glur_chr1	2082080	2085758	+	1030	TE	3827.XP_004488260.1	0	1230	2ED2C@1|root,2SIT0@2759|Eukaryota,37Y2Q@33090|Viridiplantae,3GMXM@35493|Streptophyta	35493|Streptophyta	S	TdcA1-ORF2 protein	-	-	-	-	-	-	-	-	-	-	-	-	DUF4216,DUF4218,Transpos_assoc,Transposase_21,Transposase_24	0	Glyur001169s00038128.1 gene=Glyur001169s00038128	524	5e-157	62	50.8244	25.1212	29.098	MtrunA17_Chr3g0097741 len=1282 chr=MtrunA17Chr3 type=prot gn=MtrunA17Chr3g0097741 strand=- end=22421346 begin=22415032 def=Putative Transposase-associated domain-containing protein	1282	2e-166	34	124.345	33.5597	49.2726	No_hits	#	#	#	#	#	#	tr|A0A1S2XF06|A0A1S2XF06_CICAR uncharacterized protein LOC101505173 OS=Cicer arietinum OX=3827 GN=LOC101505173 PE=4 SV=1
Glur_chr1.g003340.1	Glur_chr1	2086538	2091861	+	363	TE	3827.XP_004492139.1	1.081e-27	125	2E8ZT@1|root,2SFE3@2759|Eukaryota,37ZIE@33090|Viridiplantae,3GPEW@35493|Streptophyta	35493|Streptophyta	S	Plant transposase (Ptta/En/Spm family)	-	-	-	-	-	-	-	-	-	-	-	-	Transposase_24	0	Glyur001430s00034759.1 gene=Glyur001430s00034759	525	4e-36	41	144.231	25	34.8901	MtrunA17_Chr3g0086081 len=345 chr=MtrunA17Chr3 type=prot end=7461555 strand=- gn=MtrunA17Chr3g0086081 begin=7460202 def=Putative probable transposase, Ptta/En/Spm, plant	345	1e-35	36	94.7802	25.2747	37.6374	No_hits	#	#	#	#	#	#	tr|A0A0L9VT76|A0A0L9VT76_PHAAN Uncharacterized protein OS=Phaseolus angularis OX=3914 GN=LR48_Vigan11g097200 PE=4 SV=1
Glur_chr1.g003390.1	Glur_chr1	2140141	2141043	+	211	TE	3827.XP_004517103.1	7.969e-30	126	COG2801@1|root,KOG0017@2759|Eukaryota,37UVQ@33090|Viridiplantae,3GV1V@35493|Streptophyta,4JV29@91835|fabids	35493|Streptophyta	L	Retrotransposon gag protein	-	-	-	-	-	-	-	-	-	-	-	-	RVP_2,Retrotrans_gag,zf-CCHC	0	Glyur000828s00035266.1 gene=Glyur000828s00035266	314	5e-35	52	148.113	33.4906	37.7358	MtrunA17_Chr1g0175041 len=861 chr=MtrunA17Chr1 type=prot end=26444455 strand=- gn=MtrunA17Chr1g0175041 begin=26441374 def=Putative nucleotidyltransferase, Ribonuclease H	861	1e-11	29	406.132	17.9245	28.3019	No_hits	#	#	#	#	#	#	tr|A0A2K3PMN3|A0A2K3PMN3_TRIPR Putative TIR-NBS-LRR resistance protein OS=Trifolium pratense OX=57577 GN=L195_g013246 PE=4 SV=1
Glur_chr1.g003400.1	Glur_chr1	2152694	2152987	+	97	TE	3827.XP_004510826.1	5.354e-25	106	COG2801@1|root,KOG0017@2759|Eukaryota	3827.XP_004510826.1|-	L	transposition, RNA-mediated	-	-	-	-	-	-	-	-	-	-	-	-	-	0	Glyur001558s00033996.1 gene=Glyur001558s00033996	1098	1e-11	40	1120.41	30.6122	45.9184	MtrunA17_Chr3g0144121 len=1346 strand=- gn=MtrunA17Chr3g0144121 end=57574209 begin=57569878 chr=MtrunA17Chr3 type=prot def=Putative RNA-directed DNA polymerase	1346	1e-25	48	1373.47	47.9592	71.4286	No_hits	#	#	#	#	#	#	tr|A0A6A5L9J0|A0A6A5L9J0_LUPAL Uncharacterized protein OS=Lupinus albus OX=3870 GN=Lal_00000985 PE=4 SV=1
Glur_chr1.g003410.1	Glur_chr1	2153048	2156601	+	871	TE	3827.XP_004501790.1	7.243e-171	567	COG2801@1|root,KOG0017@2759|Eukaryota,37THH@33090|Viridiplantae,3GG2K@35493|Streptophyta,4JTNV@91835|fabids	35493|Streptophyta	L	gag-polypeptide of LTR copia-type	-	-	-	-	-	-	-	-	-	-	-	-	DUF4219,RVT_2,Retrotran_gag_2,gag_pre-integrs,rve,zf-CCHC	0	Glyur000335s00017444.1 gene=Glyur000335s00017444	1041	1e-70	33	119.381	19.3807	27.6376	MtrunA17_Chr2g0321931 len=578 chr=MtrunA17Chr2 type=prot end=42771902 strand=+ gn=MtrunA17Chr2g0321931 begin=42770080 def=Putative RNA-directed DNA polymerase	578	5e-95	54	66.2844	17.6606	22.8211	AT4G23160.3 | Symbols:CRK8 | cysteine-rich RLK (RECEPTOR-like protein kinase) 8 | Chr4:12129485-12133157 FORWARD LENGTH=1043	1043	3e-43	35	119.61	10.3211	16.1697	tr|A0A151TIH6|A0A151TIH6_CAJCA Retrovirus-related Pol polyprotein from transposon TNT 1-94 OS=Cajanus cajan OX=3821 GN=KK1_013149 PE=4 SV=1
Glur_chr1.g003420.1	Glur_chr1	2165325	2165906	+	130	TE	90675.XP_010430787.1	2.697e-19	92	COG2801@1|root,KOG0017@2759|Eukaryota	90675.XP_010430787.1|-	L	transposition, RNA-mediated	-	-	-	-	-	-	-	-	-	-	-	-	-	0	Glyur001171s00030969.1 gene=Glyur001171s00030969	1311	5e-18	46	1000.76	29.771	41.2214	MtrunA17_Chr2g0302511 len=617 gn=MtrunA17Chr2g0302511 strand=- end=20053954 begin=20051667 chr=MtrunA17Chr2 type=prot def=Putative RNA-directed DNA polymerase	617	1e-22	46	470.992	36.6412	51.145	ATMG00810.1 | Symbols:ORF240B | | ChrM:227709-228431 REVERSE LENGTH=240	240	5e-13	68	183.206	24.4275	29.0076	tr|A0A2K3LZT5|A0A2K3LZT5_TRIPR Uncharacterized protein OS=Trifolium pratense OX=57577 GN=L195_g040094 PE=4 SV=1
Glur_chr1.g003430.1	Glur_chr1	2166631	2167528	-	173	TE	161934.XP_010694863.1	3.871e-19	93	COG2801@1|root,COG5059@1|root,KOG0017@2759|Eukaryota,KOG0239@2759|Eukaryota,37NRU@33090|Viridiplantae,3GGV0@35493|Streptophyta	35493|Streptophyta	E	L-threonine ammonia-lyase activity	-	GO:0000943,GO:0003674,GO:0003676,GO:0003723,GO:0003824,GO:0003887,GO:0003964,GO:0004518,GO:0004540,GO:0005488,GO:0005575,GO:0005622,GO:0005623,GO:0005634,GO:0006139,GO:0006259,GO:0006278,GO:0006508,GO:0006725,GO:0006807,GO:0008150,GO:0008152,GO:0008233,GO:0009058,GO:0009059,GO:0009987,GO:0016070,GO:0016740,GO:0016772,GO:0016779,GO:0016787,GO:0016788,GO:0018130,GO:0019438,GO:0019538,GO:0032196,GO:…	-	-	-	-	-	-	-	-	-	-	Chromo,RVP_2,RVT_1,Retrotrans_gag,rve	0	Glyur001705s00034729.1 gene=Glyur001705s00034729	1472	2e-19	34	845.977	28.1609	42.5287	MtrunA17_Chr4g0041691 len=1534 gn=MtrunA17Chr4g0041691 strand=+ end=39242663 begin=39237517 chr=MtrunA17Chr4 type=prot def=Putative nucleotidyltransferase, Ribonuclease H	1534	5e-25	40	881.609	32.7586	43.6782	No_hits	#	#	#	#	#	#	tr|A0A392RS04|A0A392RS04_9FABA Uncharacterized protein (Fragment) OS=Trifolium medium OX=97028 PE=4 SV=1
Glur_chr1.g003440.1	Glur_chr1	2167589	2168866	-	404	TE	57918.XP_004296329.1	1.733e-108	364	COG2801@1|root,KOG1916@1|root,KOG0017@2759|Eukaryota,KOG1916@2759|Eukaryota,37RRH@33090|Viridiplantae,3G8MV@35493|Streptophyta,4JM10@91835|fabids	35493|Streptophyta	H	transposition, RNA-mediated	-	-	-	-	-	-	-	-	-	-	-	-	RVP_2,RVT_1,Retrotrans_gag,rve	0	Glyur001705s00034729.1 gene=Glyur001705s00034729	1472	1e-107	45	363.457	44.4444	61.9753	MtrunA17_Chr6g0472401 len=1152 chr=MtrunA17Chr6 type=prot gn=MtrunA17Chr6g0472401 strand=+ end=24320173 begin=24316532 def=Putative nucleotidyltransferase, Ribonuclease H	1152	8e-135	48	284.444	50.3704	69.8765	No_hits	#	#	#	#	#	#	tr|A0A2K3NTW1|A0A2K3NTW1_TRIPR Ty3/gypsy retrotransposon protein OS=Trifolium pratense OX=57577 GN=L195_g002944 PE=4 SV=1
Glur_chr1.g003450.1	Glur_chr1	2169042	2170388	-	303	TE	3827.XP_004489081.1	4.402e-53	198	COG2801@1|root,KOG0017@2759|Eukaryota,37RRH@33090|Viridiplantae,3G8MV@35493|Streptophyta,4JM10@91835|fabids	35493|Streptophyta	H	transposition, RNA-mediated	-	-	-	-	-	-	-	-	-	-	-	-	RVP_2,RVT_1,Retrotrans_gag,rve	0.013589	Glyur005512s00042508.1 gene=Glyur005512s00042508	1285	3e-36	62	422.697	20.7237	25.3289	MtrunA17_Chr4g0041691 len=1534 gn=MtrunA17Chr4g0041691 strand=+ end=39242663 begin=39237517 chr=MtrunA17Chr4 type=prot def=Putative nucleotidyltransferase, Ribonuclease H	1534	6e-33	35	504.605	21.7105	34.2105	ATMG00860.1 | Symbols:ORF158 | | ChrM:235916-236392 FORWARD LENGTH=158	158	1e-32	57	51.9737	18.4211	23.0263	tr|A0A392LYM5|A0A392LYM5_9FABA Ty3/gypsy retrotransposon protein (Fragment) OS=Trifolium medium OX=97028 GN=A2U01_0000839 PE=4 SV=1
Glur_chr1.g003460.1	Glur_chr1	2170479	2171246	-	255	TE	3750.XP_008366773.1	3.61e-27	120	COG2801@1|root,KOG0017@2759|Eukaryota,37V6R@33090|Viridiplantae,3GJWG@35493|Streptophyta	35493|Streptophyta	L	Retroviral aspartyl protease	-	-	-	-	-	-	-	-	-	-	-	-	RVP_2,RVT_1,Retrotrans_gag	0	Glyur001705s00034729.1 gene=Glyur001705s00034729	1472	7e-36	39	575	35.9375	48.8281	MtrunA17_Chr6g0472381 len=487 chr=MtrunA17Chr6 type=prot strand=+ gn=MtrunA17Chr6g0472381 end=24316529 begin=24314795 def=Putative retrotransposon gag domain-containing protein	487	1e-34	52	190.234	25.7812	34.375	No_hits	#	#	#	#	#	#	tr|A0A392MZJ9|A0A392MZJ9_9FABA Retrotransposon-derived protein PEG10-like (Fragment) OS=Trifolium medium OX=97028 PE=4 SV=1
Glur_chr1.g003510.1	Glur_chr1	2206526	2207239	-	214	TE	3641.EOY16636	2.802e-80	272	COG2801@1|root,KOG0017@2759|Eukaryota,37RIF@33090|Viridiplantae,3GFVM@35493|Streptophyta	35493|Streptophyta	L	Cysteine-rich RLK (RECEPTOR-like protein kinase) 8	-	-	-	-	-	-	-	-	-	-	-	-	RVT_2,Retrotran_gag_3	0	Glyur003584s00043112.1 gene=Glyur003584s00043112	863	1e-73	64	401.395	58.1395	67.4419	MtrunA17_Chr2g0326511 len=387 type=prot chr=MtrunA17Chr2 begin=46198311 end=46199670 strand=+ gn=MtrunA17Chr2g0326511 def=Putative RNA-directed DNA polymerase	387	1e-83	55	180	59.0698	73.0233	AT4G23160.3 | Symbols:CRK8 | cysteine-rich RLK (RECEPTOR-like protein kinase) 8 | Chr4:12129485-12133157 FORWARD LENGTH=1043	1043	4e-40	42	485.116	35.814	51.6279	tr|A0A151RHV5|A0A151RHV5_CAJCA Copia protein OS=Cajanus cajan OX=3821 GN=KK1_036476 PE=4 SV=1
Glur_chr1.g003520.1	Glur_chr1	2207324	2207803	-	159	TE	3750.XP_008372290.1	4.786e-62	216	COG2801@1|root,KOG0443@1|root,KOG0017@2759|Eukaryota,KOG0443@2759|Eukaryota,37IMR@33090|Viridiplantae,3G95S@35493|Streptophyta,4JHEQ@91835|fabids	35493|Streptophyta	Z	Villin-4-like	VLN4	GO:0001101,GO:0003674,GO:0003779,GO:0005488,GO:0005515,GO:0005575,GO:0005622,GO:0005623,GO:0005737,GO:0005829,GO:0005856,GO:0006810,GO:0006996,GO:0007010,GO:0007015,GO:0007275,GO:0008064,GO:0008092,GO:0008150,GO:0008154,GO:0009653,GO:0009719,GO:0009725,GO:0009737,GO:0009888,GO:0009987,GO:0010015,GO:0010033,GO:0010035,GO:0010038,GO:0010053,GO:0010054,GO:0010639,GO:0015629,GO:0016043,GO:0016049,GO:…	-	ko:K05768	ko04666,ko04810,ko05203,map04666,map04810,map05203	-	-	-	ko00000,ko00001,ko04147,ko04812	-	-	-	Gelsolin,VHP	0	Glyur010332s00045571.1 gene=Glyur010332s00045571	288	3e-73	74	180	73.125	74.375	MtrunA17_Chr7g0219281 len=495 begin=4484568 end=4486120 strand=+ gn=MtrunA17Chr7g0219281 type=prot chr=MtrunA17Chr7 def=Putative RNA-directed DNA polymerase	495	5e-64	64	309.375	63.75	75	AT4G23160.3 | Symbols:CRK8 | cysteine-rich RLK (RECEPTOR-like protein kinase) 8 | Chr4:12129485-12133157 FORWARD LENGTH=1043	1043	9e-39	42	651.875	43.125	65	tr|A0A151RG72|A0A151RG72_CAJCA Retrovirus-related Pol polyprotein from transposon TNT 1-94 OS=Cajanus cajan OX=3821 GN=KK1_037162 PE=4 SV=1
Glur_chr1.g003530.1	Glur_chr1	2207879	2209851	-	453	TE	981085.XP_010113352.1	6.793e-85	297	COG2801@1|root,COG5032@1|root,KOG0017@2759|Eukaryota,KOG0889@2759|Eukaryota,37KZ4@33090|Viridiplantae,3GEXY@35493|Streptophyta,4JJF8@91835|fabids	35493|Streptophyta	BDLT	Belongs to the PI3 PI4-kinase family	TRRAP	-	-	ko:K08874	ko05166,map05166	-	-	-	ko00000,ko00001,ko01001,ko03021,ko03036	-	-	-	FAT,FATC,PI3_PI4_kinase	0	Glyur001603s00032451.1 gene=Glyur001603s00032451	2827	6e-65	50	622.687	25.5507	33.0396	MtrunA17_Chr6g0478311 len=350 chr=MtrunA17Chr6 type=prot strand=+ gn=MtrunA17Chr6g0478311 end=32945389 begin=32943062 def=Putative RNA-directed DNA polymerase	350	3e-32	34	77.0925	16.0793	26.4317	AT4G23160.3 | Symbols:CRK8 | cysteine-rich RLK (RECEPTOR-like protein kinase) 8 | Chr4:12129485-12133157 FORWARD LENGTH=1043	1043	1e-19	44	229.736	8.37004	12.9956	tr|A0A151RG72|A0A151RG72_CAJCA Retrovirus-related Pol polyprotein from transposon TNT 1-94 OS=Cajanus cajan OX=3821 GN=KK1_037162 PE=4 SV=1
Glur_chr1.g003560.1	Glur_chr1	2252379	2256773	-	1464	TE	3760.EMJ01464	0	1401	COG2801@1|root,KOG0017@2759|Eukaryota,37RRH@33090|Viridiplantae,3G8MV@35493|Streptophyta,4JM10@91835|fabids	35493|Streptophyta	H	transposition, RNA-mediated	-	-	-	ko:K09250	-	-	-	-	ko00000,ko03000	-	-	-	RVP_2,RVT_1,Retrotrans_gag,rve,zf-CCHC	0	Glyur001705s00034729.1 gene=Glyur001705s00034729	1472	0	33	100.478	31.9454	49.5563	MtrunA17_Chr4g0044301 len=1453 begin=41157895 end=41162259 strand=- gn=MtrunA17Chr4g0044301 type=prot chr=MtrunA17Chr4 def=Putative nucleotidyltransferase, Ribonuclease H	1453	0	60	99.1809	58.4983	74.2662	ATMG00860.1 | Symbols:ORF158 | | ChrM:235916-236392 FORWARD LENGTH=158	158	1e-29	43	10.785	3.82253	5.59727	tr|A0A2Z6P2H8|A0A2Z6P2H8_TRISU Uncharacterized protein OS=Trifolium subterraneum OX=3900 GN=TSUD_408270 PE=4 SV=1
Glur_chr1.g003580.1	Glur_chr1	2298647	2299024	+	125	TE	3847.GLYMA01G26613.1	1.644e-33	132	COG2801@1|root,KOG0017@2759|Eukaryota	3847.GLYMA01G26613.1|-	L	transposition, RNA-mediated	-	-	-	-	-	-	-	-	-	-	-	-	-	0	Glyur003401s00041015.1 gene=Glyur003401s00041015	699	5e-73	88	554.762	81.746	87.3016	MtrunA17_Chr0c01g0489151 len=273 end=122397 strand=+ gn=MtrunA17Chr0c01g0489151 begin=121020 chr=MtrunA17Chr0c01 type=prot def=putative protein	273	1e-34	43	216.667	41.2698	62.6984	No_hits	#	#	#	#	#	#	tr|A0A371EFT8|A0A371EFT8_MUCPR Uncharacterized protein (Fragment) OS=Mucuna pruriens OX=157652 GN=CR513_56560 PE=4 SV=1
Glur_chr1.g003590.1	Glur_chr1	2299048	2301594	+	735	TE	3659.XP_004145727.1	2.581e-127	434	COG2801@1|root,KOG4197@1|root,KOG0017@2759|Eukaryota,KOG4197@2759|Eukaryota,37PAM@33090|Viridiplantae,3GGGF@35493|Streptophyta,4JN68@91835|fabids	35493|Streptophyta	L	Pentatricopeptide repeat-containing protein	-	GO:0003674,GO:0003676,GO:0003723,GO:0003824,GO:0004518,GO:0004519,GO:0005488,GO:0005575,GO:0005622,GO:0005623,GO:0005737,GO:0005739,GO:0006139,GO:0006725,GO:0006807,GO:0008150,GO:0008152,GO:0009451,GO:0009987,GO:0016070,GO:0016787,GO:0016788,GO:0034641,GO:0043170,GO:0043226,GO:0043227,GO:0043229,GO:0043231,GO:0043412,GO:0044237,GO:0044238,GO:0044424,GO:0044444,GO:0044464,GO:0046483,GO:0071704,GO:…	-	-	-	-	-	-	-	-	-	-	DYW_deaminase,PPR,PPR_2	0	Glyur001291s00033698.1 gene=Glyur001291s00033698	1042	3e-152	77	141.576	36.413	39.8098	MtrunA17_Chr1g0153361 len=1707 chr=MtrunA17Chr1 type=prot end=5900584 strand=- gn=MtrunA17Chr1g0153361 begin=5895346 def=Putative RNA-directed DNA polymerase	1707	5e-87	72	231.929	18.8859	22.5543	AT4G23160.3 | Symbols:CRK8 | cysteine-rich RLK (RECEPTOR-like protein kinase) 8 | Chr4:12129485-12133157 FORWARD LENGTH=1043	1043	4e-39	43	141.712	9.64674	14.8098	tr|A0A2N9IJR3|A0A2N9IJR3_FAGSY CCHC-type domain-containing protein OS=Fagus sylvatica OX=28930 GN=FSB_LOCUS52984 PE=4 SV=1
Glur_chr1.g003600.1	Glur_chr1	2304848	2305225	+	125	TE	3847.GLYMA01G26613.1	1.644e-33	132	COG2801@1|root,KOG0017@2759|Eukaryota	3847.GLYMA01G26613.1|-	L	transposition, RNA-mediated	-	-	-	-	-	-	-	-	-	-	-	-	-	0	Glyur003401s00041015.1 gene=Glyur003401s00041015	699	5e-73	88	554.762	81.746	87.3016	MtrunA17_Chr0c01g0489151 len=273 end=122397 strand=+ gn=MtrunA17Chr0c01g0489151 begin=121020 chr=MtrunA17Chr0c01 type=prot def=putative protein	273	1e-34	43	216.667	41.2698	62.6984	No_hits	#	#	#	#	#	#	tr|A0A371EFT8|A0A371EFT8_MUCPR Uncharacterized protein (Fragment) OS=Mucuna pruriens OX=157652 GN=CR513_56560 PE=4 SV=1
Glur_chr1.g003610.1	Glur_chr1	2305249	2307580	+	642	TE	3659.XP_004145727.1	2.65e-81	294	COG2801@1|root,KOG4197@1|root,KOG0017@2759|Eukaryota,KOG4197@2759|Eukaryota,37PAM@33090|Viridiplantae,3GGGF@35493|Streptophyta,4JN68@91835|fabids	35493|Streptophyta	L	Pentatricopeptide repeat-containing protein	-	GO:0003674,GO:0003676,GO:0003723,GO:0003824,GO:0004518,GO:0004519,GO:0005488,GO:0005575,GO:0005622,GO:0005623,GO:0005737,GO:0005739,GO:0006139,GO:0006725,GO:0006807,GO:0008150,GO:0008152,GO:0009451,GO:0009987,GO:0016070,GO:0016787,GO:0016788,GO:0034641,GO:0043170,GO:0043226,GO:0043227,GO:0043229,GO:0043231,GO:0043412,GO:0044237,GO:0044238,GO:0044424,GO:0044444,GO:0044464,GO:0046483,GO:0071704,GO:…	-	-	-	-	-	-	-	-	-	-	DYW_deaminase,PPR,PPR_2	0.007727	Glyur001291s00033698.1 gene=Glyur001291s00033698	1042	2e-153	77	162.053	41.6796	45.5677	MtrunA17_Chr1g0153361 len=1707 chr=MtrunA17Chr1 type=prot end=5900584 strand=- gn=MtrunA17Chr1g0153361 begin=5895346 def=Putative RNA-directed DNA polymerase	1707	4e-60	79	265.474	14.7745	16.7963	AT4G23160.3 | Symbols:CRK8 | cysteine-rich RLK (RECEPTOR-like protein kinase) 8 | Chr4:12129485-12133157 FORWARD LENGTH=1043	1043	1e-17	38	162.208	6.37636	10.8865	tr|A0A2N9IYE7|A0A2N9IYE7_FAGSY CCHC-type domain-containing protein OS=Fagus sylvatica OX=28930 GN=FSB_LOCUS57257 PE=4 SV=1
Glur_chr1.g003630.1	Glur_chr1	2332703	2333227	+	174	TE	3827.XP_004516575.1	3.379e-48	177	COG2801@1|root,KOG0017@2759|Eukaryota,37V4J@33090|Viridiplantae,3GIPU@35493|Streptophyta,4JU63@91835|fabids	35493|Streptophyta	L	gag-polypeptide of LTR copia-type	-	-	-	-	-	-	-	-	-	-	-	-	Retrotran_gag_2,gag_pre-integrs,zf-CCHC	0	Glyur001291s00033698.1 gene=Glyur001291s00033698	1042	2e-103	84	595.429	84	90.8571	MtrunA17_Chr0c01g0489151 len=273 end=122397 strand=+ gn=MtrunA17Chr0c01g0489151 begin=121020 chr=MtrunA17Chr0c01 type=prot def=putative protein	273	8e-54	45	156	43.4286	65.1429	No_hits	#	#	#	#	#	#	tr|A0A371EFT8|A0A371EFT8_MUCPR Uncharacterized protein (Fragment) OS=Mucuna pruriens OX=157652 GN=CR513_56560 PE=4 SV=1
Glur_chr1.g003640.1	Glur_chr1	2333279	2335925	+	840	TE	3641.EOY19682	1.308e-132	453	COG2801@1|root,KOG0017@2759|Eukaryota,37SNQ@33090|Viridiplantae,3GHRQ@35493|Streptophyta	35493|Streptophyta	L	spliceosomal complex assembly	-	-	-	-	-	-	-	-	-	-	-	-	RVT_2,Retrotran_gag_2,gag_pre-integrs,rve,zf-CCHC	0	Glyur002475s00040284.1 gene=Glyur002475s00040284	821	4e-107	84	97.6219	19.8573	21.2842	MtrunA17_Chr1g0153361 len=1707 chr=MtrunA17Chr1 type=prot end=5900584 strand=- gn=MtrunA17Chr1g0153361 begin=5895346 def=Putative RNA-directed DNA polymerase	1707	6e-158	53	202.973	29.7265	39.7146	No_hits	#	#	#	#	#	#	tr|Q2HU05|Q2HU05_MEDTR Integrase, catalytic region; Zinc finger, CCHC-type; Peptidase aspartic, catalytic OS=Medicago truncatula OX=3880 GN=MtrDRAFT_AC149577g2v1 PE=4 SV=1
Glur_chr1.g003650.1	Glur_chr1	2335938	2336851	+	272	TE	3659.XP_004145727.1	1.023e-111	366	COG2801@1|root,KOG4197@1|root,KOG0017@2759|Eukaryota,KOG4197@2759|Eukaryota,37PAM@33090|Viridiplantae,3GGGF@35493|Streptophyta,4JN68@91835|fabids	35493|Streptophyta	L	Pentatricopeptide repeat-containing protein	-	GO:0003674,GO:0003676,GO:0003723,GO:0003824,GO:0004518,GO:0004519,GO:0005488,GO:0005575,GO:0005622,GO:0005623,GO:0005737,GO:0005739,GO:0006139,GO:0006725,GO:0006807,GO:0008150,GO:0008152,GO:0009451,GO:0009987,GO:0016070,GO:0016787,GO:0016788,GO:0034641,GO:0043170,GO:0043226,GO:0043227,GO:0043229,GO:0043231,GO:0043412,GO:0044237,GO:0044238,GO:0044424,GO:0044444,GO:0044464,GO:0046483,GO:0071704,GO:…	-	-	-	-	-	-	-	-	-	-	DYW_deaminase,PPR,PPR_2	0	Glyur002750s00045536.1 gene=Glyur002750s00045536	410	2e-136	94	150.183	68.4982	70.3297	MtrunA17_Chr1g0153361 len=1707 chr=MtrunA17Chr1 type=prot end=5900584 strand=- gn=MtrunA17Chr1g0153361 begin=5895346 def=Putative RNA-directed DNA polymerase	1707	1e-135	72	625.275	69.2308	83.5165	AT4G23160.3 | Symbols:CRK8 | cysteine-rich RLK (RECEPTOR-like protein kinase) 8 | Chr4:12129485-12133157 FORWARD LENGTH=1043	1043	2e-60	38	382.051	35.8974	57.5092	tr|A0A2K3NQC5|A0A2K3NQC5_TRIPR Retrotransposon-related protein OS=Trifolium pratense OX=57577 GN=L195_g001682 PE=4 SV=1
Glur_chr1.g003670.1	Glur_chr1	2350113	2351591	+	453	TE	3712.Bo6g049300.1	8.987e-137	448	COG2801@1|root,KOG0017@2759|Eukaryota,37THH@33090|Viridiplantae,3GG2K@35493|Streptophyta	35493|Streptophyta	O	Mitochondrial protein	-	-	-	-	-	-	-	-	-	-	-	-	RVT_2,Retrotran_gag_2,Retrotran_gag_3,Retrotrans_gag,gag_pre-integrs,rve,zf-CCHC	0	Glyur001603s00032451.1 gene=Glyur001603s00032451	2827	2e-49	29	622.687	27.3128	48.4581	MtrunA17_Chr8g0351181 len=450 type=prot chr=MtrunA17Chr8 begin=13370341 strand=+ end=13372207 gn=MtrunA17Chr8g0351181 def=Putative RNA-directed DNA polymerase	450	1e-75	36	99.1189	33.9207	50.8811	AT3G29785.1 | Symbols:no symbol available | no full name available | Chr3:11612357-11612686 REVERSE LENGTH=109	109	3e-26	52	24.0088	10.3524	14.7577	tr|A0A4Y1RM46|A0A4Y1RM46_PRUDU Uncharacterized protein OS=Prunus dulcis OX=3755 GN=Prudu_016824 PE=4 SV=1
Glur_chr1.g003680.1	Glur_chr1	2351681	2352676	+	237	TE	3827.XP_004516065.1	3.109e-90	302	COG2801@1|root,KOG0017@2759|Eukaryota	3827.XP_004516065.1|-	L	transposition, RNA-mediated	-	-	-	-	-	-	-	-	-	-	-	-	-	0	Glyur004815s00040248.1 gene=Glyur004815s00040248	1542	8e-42	32	647.899	44.958	65.1261	MtrunA17_Chr8g0351191 len=783 begin=13372410 strand=+ gn=MtrunA17Chr8g0351191 end=13375487 type=prot chr=MtrunA17Chr8 def=Putative RNA-directed DNA polymerase	783	4e-39	38	328.992	34.8739	50.4202	No_hits	#	#	#	#	#	#	tr|A0A5H2XIT3|A0A5H2XIT3_PRUDU Uncharacterized protein OS=Prunus dulcis OX=3755 GN=Prudu_27S000200 PE=4 SV=1
Glur_chr1.g003690.1	Glur_chr1	2352798	2354270	+	291	TE	4081.Solyc01g034160.1.1	2.082e-91	308	COG2801@1|root,KOG0017@2759|Eukaryota,37THH@33090|Viridiplantae,3GG2K@35493|Streptophyta,44UC5@71274|asterids	35493|Streptophyta	L	Mitochondrial protein	-	-	-	-	-	-	-	-	-	-	-	-	RVT_2,Retrotran_gag_2,Retrotran_gag_3,Retrotrans_gag,gag_pre-integrs,rve,zf-CCHC	0.014568	Glyur004815s00040248.1 gene=Glyur004815s00040248	1542	6e-70	50	528.082	40.411	53.0822	MtrunA17_Chr8g0351191 len=783 begin=13372410 strand=+ gn=MtrunA17Chr8g0351191 end=13375487 type=prot chr=MtrunA17Chr8 def=Putative RNA-directed DNA polymerase	783	8e-102	60	268.151	47.9452	63.0137	AT4G23160.3 | Symbols:CRK8 | cysteine-rich RLK (RECEPTOR-like protein kinase) 8 | Chr4:12129485-12133157 FORWARD LENGTH=1043	1043	2e-32	38	357.192	23.6301	36.6438	tr|A0A151TQT3|A0A151TQT3_CAJCA Retrovirus-related Pol polyprotein from transposon TNT 1-94 OS=Cajanus cajan OX=3821 GN=KK1_008515 PE=4 SV=1
Glur_chr1.g003740.1	Glur_chr1	2432014	2433213	-	399	TE	2711.XP_006465491.1	1.467e-123	407	COG2801@1|root,KOG4658@1|root,KOG0017@2759|Eukaryota,KOG4658@2759|Eukaryota,37RIF@33090|Viridiplantae,3G9AM@35493|Streptophyta	35493|Streptophyta	K	cysteine-rich RLK (RECEPTOR-like protein kinase) 8	-	-	-	-	-	-	-	-	-	-	-	-	RVT_2,Retrotran_gag_2,gag_pre-integrs,rve	0.004737	Glyur001171s00030969.1 gene=Glyur001171s00030969	1311	4e-105	44	327.75	41.75	61	MtrunA17_Chr7g0271061 len=1505 type=prot chr=MtrunA17Chr7 begin=52586161 end=52590678 strand=- gn=MtrunA17Chr7g0271061 def=Putative RNA-directed DNA polymerase	1505	9e-148	59	376.25	57.75	71.75	AT4G23160.3 | Symbols:CRK8 | cysteine-rich RLK (RECEPTOR-like protein kinase) 8 | Chr4:12129485-12133157 FORWARD LENGTH=1043	1043	4e-92	42	260.75	36.75	53.5	tr|A0A151UAM9|A0A151UAM9_CAJCA Retrovirus-related Pol polyprotein from transposon TNT 1-94 OS=Cajanus cajan OX=3821 GN=KK1_020616 PE=4 SV=1
Glur_chr1.g003750.1	Glur_chr1	2433327	2434127	-	266	TE	178901.AmDm5_1575	1.363e-41	163	COG2801@1|root,COG2801@2|Bacteria	2|Bacteria	L	transposition	-	-	-	ko:K07497	-	-	-	-	ko00000	-	-	-	HTH_21,rve	0	Glyur000335s00017444.1 gene=Glyur000335s00017444	1041	1e-40	57	389.888	29.2135	35.206	MtrunA17_Chr5g0395921 len=1357 strand=+ gn=MtrunA17Chr5g0395921 end=1692749 begin=1687521 chr=MtrunA17Chr5 type=prot def=Putative RNA-directed DNA polymerase	1357	2e-45	38	508.24	38.2022	54.6816	ATMG00820.1 | Symbols:ORF170 | | ChrM:228573-229085 REVERSE LENGTH=170	170	4e-25	47	63.6704	19.4757	27.3408	tr|A0A151SEK6|A0A151SEK6_CAJCA Retrovirus-related Pol polyprotein from transposon TNT 1-94 OS=Cajanus cajan OX=3821 GN=KK1_024901 PE=4 SV=1
Glur_chr1.g003760.1	Glur_chr1	2434212	2436358	-	657	TE	3880.AES74356	1.798e-102	357	COG0123@1|root,COG2801@1|root,KOG0017@2759|Eukaryota,KOG1342@2759|Eukaryota,37MT0@33090|Viridiplantae,3G9ID@35493|Streptophyta,4JCXV@91835|fabids	35493|Streptophyta	B	Belongs to the histone deacetylase family. HD Type 1 subfamily	HD1	GO:0000118,GO:0002376,GO:0003674,GO:0003824,GO:0004407,GO:0005575,GO:0005622,GO:0005623,GO:0005634,GO:0005654,GO:0006325,GO:0006355,GO:0006464,GO:0006473,GO:0006475,GO:0006476,GO:0006807,GO:0006950,GO:0006952,GO:0006955,GO:0006996,GO:0008150,GO:0008152,GO:0009292,GO:0009294,GO:0009405,GO:0009605,GO:0009607,GO:0009611,GO:0009814,GO:0009861,GO:0009889,GO:0009890,GO:0009892,GO:0009987,GO:0010468,GO:…	3.5.1.98	ko:K06067	ko04110,ko04213,ko04330,ko04919,ko05016,ko05034,ko05165,ko05169,ko05200,ko05202,ko05203,ko05220,map04110,map04213,map04330,map04919,map05016,map05034,map05165,map05169,map05200,map05202,map05203,map05220	-	-	-	ko00000,ko00001,ko01000,ko03036	-	-	-	Hist_deacetyl	0	Glyur001046s00037758.1 gene=Glyur001046s00037758	327	4e-158	98	49.696	33.5866	33.7386	MtrunA17_Chr7g0270971 len=758 type=prot chr=MtrunA17Chr7 begin=52508995 strand=+ gn=MtrunA17Chr7g0270971 end=52511271 def=Putative RNA-directed DNA polymerase	758	1e-153	38	115.198	39.5137	59.1185	No_hits	#	#	#	#	#	#	tr|A0A151U9E7|A0A151U9E7_CAJCA Retrovirus-related Pol polyprotein from transposon TNT 1-94 (Fragment) OS=Cajanus cajan OX=3821 GN=KK1_020152 PE=4 SV=1
Glur_chr1.g003790.1	Glur_chr1	2452187	2452654	-	155	TE	4533.OB11G23960.1	5.738e-23	104	COG2801@1|root,KOG4658@1|root,KOG0017@2759|Eukaryota,KOG4658@2759|Eukaryota,38226@33090|Viridiplantae,3GV16@35493|Streptophyta,3M2YJ@4447|Liliopsida,3IKZD@38820|Poales	35493|Streptophyta	T	disease resistance protein	-	-	-	-	-	-	-	-	-	-	-	-	NB-ARC,PAH	0	Glyur000463s00026766.1 gene=Glyur000463s00026766	806	7e-96	92	516.667	91.0256	92.9487	No_hits	#	#	#	#	#	#	No_hits	#	#	#	#	#	#	tr|A0A371G715|A0A371G715_MUCPR CCHC-type domain-containing protein (Fragment) OS=Mucuna pruriens OX=157652 GN=CR513_32380 PE=4 SV=1
Glur_chr1.g003800.1	Glur_chr1	2452682	2453200	-	144	TE	3880.AES96282	1.134e-27	117	COG2801@1|root,KOG4658@1|root,KOG0017@2759|Eukaryota,KOG4658@2759|Eukaryota	2759|Eukaryota	S	ADP binding	-	-	-	-	-	-	-	-	-	-	-	-	B3,LRR_8,NB-ARC,WRKY	0	Glyur001603s00032451.1 gene=Glyur001603s00032451	2827	1e-70	72	1949.66	86.2069	91.7241	MtrunA17_Chr4g0029381 len=194 type=prot chr=MtrunA17Chr4 begin=30254544 strand=- gn=MtrunA17Chr4g0029381 end=30256096 def=Putative RNA-directed DNA polymerase	194	6e-33	44	133.793	48.2759	62.7586	No_hits	#	#	#	#	#	#	tr|A0A151R1I8|A0A151R1I8_CAJCA Retrovirus-related Pol polyprotein from transposon TNT 1-94 OS=Cajanus cajan OX=3821 GN=KK1_042502 PE=4 SV=1
Glur_chr1.g003810.1	Glur_chr1	2453219	2453533	-	104	TE	3880.AES96282	1.184e-33	132	COG2801@1|root,KOG4658@1|root,KOG0017@2759|Eukaryota,KOG4658@2759|Eukaryota	2759|Eukaryota	S	ADP binding	-	-	-	-	-	-	-	-	-	-	-	-	B3,LRR_8,NB-ARC,WRKY	0	Glyur000463s00026766.1 gene=Glyur000463s00026766	806	3e-57	88	767.619	87.619	92.381	MtrunA17_Chr8g0342611 len=216 type=prot chr=MtrunA17Chr8 begin=6062014 gn=MtrunA17Chr8g0342611 strand=- end=6062965 def=Putative RNA-directed DNA polymerase	216	3e-39	62	205.714	60.9524	78.0952	No_hits	#	#	#	#	#	#	tr|A0A151TCD0|A0A151TCD0_CAJCA Retrovirus-related Pol polyprotein from transposon TNT 1-94 OS=Cajanus cajan OX=3821 GN=KK1_019277 PE=4 SV=1
Glur_chr1.g003850.1	Glur_chr1	2471410	2471976	-	188	TE	3827.XP_004492006.1	1.817e-39	153	28PWY@1|root,2QWJJ@2759|Eukaryota,37NQA@33090|Viridiplantae	33090|Viridiplantae	S	source UniProtKB	-	-	-	-	-	-	-	-	-	-	-	-	DUF4216,DUF4218,Transpos_assoc,Transposase_21	0	Glyur002208s00038614.1 gene=Glyur002208s00038614	1154	1e-54	55	610.582	50.7937	65.6085	MtrunA17_Chr8g0393091 len=1075 type=prot chr=MtrunA17Chr8 begin=49484292 strand=+ end=49489046 gn=MtrunA17Chr8g0393091 def=Putative Transposase-associated domain-containing protein	1075	2e-20	34	568.783	31.2169	51.8519	No_hits	#	#	#	#	#	#	tr|A0A1S3VUL1|A0A1S3VUL1_VIGRR uncharacterized protein LOC106778540 OS=Vigna radiata var. radiata OX=3916 GN=LOC106778540 PE=4 SV=1
Glur_chr1.g003870.1	Glur_chr1	2483913	2484767	+	284	TE	3750.XP_008357937.1	2.178e-79	273	KOG1075@1|root,KOG1075@2759|Eukaryota,37TIF@33090|Viridiplantae,3G9IZ@35493|Streptophyta	35493|Streptophyta	L	ribonuclease H protein	-	-	-	-	-	-	-	-	-	-	-	-	RVT_1,RVT_3,zf-RVT	0.022171	Glyur001966s00032584.1 gene=Glyur001966s00032584	1047	8e-107	75	367.368	57.5439	63.5088	MtrunA17_Chr4g0006871 len=1377 chr=MtrunA17Chr4 type=prot strand=- gn=MtrunA17Chr4g0006871 end=5436708 begin=5432575 def=Putative RNA-directed DNA polymerase	1377	2e-95	54	483.158	51.9298	68.4211	AT1G43760.1 | Symbols:no symbol available | no full name available | Chr1:16528880-16531065 REVERSE LENGTH=626	626	8e-21	34	219.649	18.2456	28.0702	tr|A0A2K3N0K8|A0A2K3N0K8_TRIPR Ribonuclease H (Fragment) OS=Trifolium pratense OX=57577 GN=L195_g019728 PE=4 SV=1
Glur_chr1.g003880.1	Glur_chr1	2490321	2491000	+	194	TE	3827.XP_004517103.1	1.691e-33	136	COG2801@1|root,KOG0017@2759|Eukaryota,37UVQ@33090|Viridiplantae,3GV1V@35493|Streptophyta,4JV29@91835|fabids	35493|Streptophyta	L	Retrotransposon gag protein	-	-	-	-	-	-	-	-	-	-	-	-	RVP_2,Retrotrans_gag,zf-CCHC	0	Glyur001556s00043257.1 gene=Glyur001556s00043257	890	9e-32	40	456.41	33.8462	49.7436	MtrunA17_Chr5g0397631 len=441 begin=2796844 strand=- end=2806476 gn=MtrunA17Chr5g0397631 type=prot chr=MtrunA17Chr5 def=Putative P-type Cu(2+) transporter	441	1e-34	39	226.154	31.2821	49.7436	No_hits	#	#	#	#	#	#	tr|A0A2K3PMN3|A0A2K3PMN3_TRIPR Putative TIR-NBS-LRR resistance protein OS=Trifolium pratense OX=57577 GN=L195_g013246 PE=4 SV=1
Glur_chr1.g003910.1	Glur_chr1	2505485	2507536	-	683	TE	3827.XP_004514121.1	7.285e-298	927	COG2801@1|root,KOG0017@2759|Eukaryota,37RIF@33090|Viridiplantae,3G9AM@35493|Streptophyta,4JTRP@91835|fabids	35493|Streptophyta	L	cysteine-rich RLK (RECEPTOR-like protein kinase) 8	-	-	-	-	-	-	-	-	-	-	-	-	RVT_2,Retrotran_gag_2,Retrotran_gag_3,Retrotrans_gag,gag_pre-integrs,rve	0.004127	Glyur001603s00032451.1 gene=Glyur001603s00032451	2827	7e-178	43	413.304	43.4211	60.8187	MtrunA17_Chr7g0219281 len=495 begin=4484568 end=4486120 strand=+ gn=MtrunA17Chr7g0219281 type=prot chr=MtrunA17Chr7 def=Putative RNA-directed DNA polymerase	495	0	61	72.3684	44.152	54.5322	AT4G23160.3 | Symbols:CRK8 | cysteine-rich RLK (RECEPTOR-like protein kinase) 8 | Chr4:12129485-12133157 FORWARD LENGTH=1043	1043	6e-155	45	152.485	33.1871	48.3918	tr|A0A438I8J1|A0A438I8J1_VITVI Retrovirus-related Pol polyprotein from transposon TNT 1-94 OS=Vitis vinifera OX=29760 GN=POLX_2341 PE=4 SV=1
Glur_chr1.g003920.1	Glur_chr1	2507784	2509805	-	673	TE	3827.XP_004514121.1	4.519e-261	820	COG2801@1|root,KOG0017@2759|Eukaryota,37RIF@33090|Viridiplantae,3G9AM@35493|Streptophyta,4JTRP@91835|fabids	35493|Streptophyta	L	cysteine-rich RLK (RECEPTOR-like protein kinase) 8	-	-	-	-	-	-	-	-	-	-	-	-	RVT_2,Retrotran_gag_2,Retrotran_gag_3,Retrotrans_gag,gag_pre-integrs,rve	0.072111	Glyur001603s00032451.1 gene=Glyur001603s00032451	2827	1e-130	38	419.436	38.1306	55.638	MtrunA17_Chr1g0208701 len=1286 begin=52807091 strand=+ end=52811100 gn=MtrunA17Chr1g0208701 type=prot chr=MtrunA17Chr1 def=Putative RNA-directed DNA polymerase	1286	2e-83	29	190.801	28.635	46.2908	AT1G21280.1 | Symbols:no symbol available | no full name available | Chr1:7447690-7448403 REVERSE LENGTH=237	237	6e-29	36	35.1632	10.3858	15.5786	tr|A5B5M2|A5B5M2_VITVI Integrase catalytic domain-containing protein OS=Vitis vinifera OX=29760 GN=VITISV_040578 PE=4 SV=1
Glur_chr1.g003980.1	Glur_chr1	2533719	2539444	-	274	TE	3827.XP_004517077.1	2.205e-48	183	COG2801@1|root,KOG0017@2759|Eukaryota	3827.XP_004517077.1|-	L	transposition, RNA-mediated	-	-	-	-	-	-	-	-	-	-	-	-	-	0	Glyur001556s00043257.1 gene=Glyur001556s00043257	890	3e-52	48	323.636	33.8182	40.7273	MtrunA17_Chr6g0452431 len=1069 strand=+ gn=MtrunA17Chr6g0452431 end=2800141 begin=2796239 chr=MtrunA17Chr6 type=prot def=Putative nucleotidyltransferase, Ribonuclease H	1069	2e-41	31	388.727	36.7273	54.5455	No_hits	#	#	#	#	#	#	tr|A0A2K3NC83|A0A2K3NC83_TRIPR RNA-directed DNA polymerase (Fragment) OS=Trifolium pratense OX=57577 GN=L195_g023936 PE=4 SV=1
Glur_chr1.g004000.1	Glur_chr1	2555136	2556557	-	473	TE	90675.XP_010451516.1	3.364e-107	363	COG2801@1|root,KOG0017@2759|Eukaryota,37SNQ@33090|Viridiplantae,3GHRQ@35493|Streptophyta,3HVU8@3699|Brassicales	35493|Streptophyta	L	GAG-pre-integrase domain	-	-	-	-	-	-	-	-	-	-	-	-	RVT_2,Retrotran_gag_2,gag_pre-integrs,rve,zf-CCHC	0	Glyur001291s00033698.1 gene=Glyur001291s00033698	1042	2e-65	59	219.831	27.2152	27.8481	MtrunA17_Chr1g0153361 len=1707 chr=MtrunA17Chr1 type=prot end=5900584 strand=- gn=MtrunA17Chr1g0153361 begin=5895346 def=Putative RNA-directed DNA polymerase	1707	1e-144	55	360.127	47.6793	60.3376	ATMG00820.1 | Symbols:ORF170 | | ChrM:228573-229085 REVERSE LENGTH=170	170	2e-29	48	35.865	11.8143	16.2447	tr|Q2HU05|Q2HU05_MEDTR Integrase, catalytic region; Zinc finger, CCHC-type; Peptidase aspartic, catalytic OS=Medicago truncatula OX=3880 GN=MtrDRAFT_AC149577g2v1 PE=4 SV=1
Glur_chr1.g004010.1	Glur_chr1	2556635	2556904	-	89	TE	3827.XP_004513317.1	1.243e-12	70	COG2801@1|root,KOG0017@2759|Eukaryota,38A86@33090|Viridiplantae,3GQ5A@35493|Streptophyta	35493|Streptophyta	L	zinc finger	-	-	-	-	-	-	-	-	-	-	-	-	Retrotran_gag_2,gag_pre-integrs,zf-CCHC	0	No_hits	#	#	#	#	#	#	No_hits	#	#	#	#	#	#	No_hits	#	#	#	#	#	#	tr|A0A151T1N1|A0A151T1N1_CAJCA Copia protein (Fragment) OS=Cajanus cajan OX=3821 GN=KK1_023376 PE=4 SV=1
Glur_chr1.g004030.1	Glur_chr1	2557357	2564029	-	1005	TE	28532.XP_010520710.1	4.926e-227	737	COG2801@1|root,KOG1334@1|root,KOG0017@2759|Eukaryota,KOG1334@2759|Eukaryota,37SNQ@33090|Viridiplantae,3GHRQ@35493|Streptophyta,3HVU8@3699|Brassicales	35493|Streptophyta	L	GAG-pre-integrase domain	-	-	-	-	-	-	-	-	-	-	-	-	RVT_2,Retrotran_gag_2,gag_pre-integrs,rve,zf-CCHC	0	Glyur001871s00035348.1 gene=Glyur001871s00035348	1637	3e-119	32	162.724	25.4473	38.0716	MtrunA17_Chr1g0153361 len=1707 chr=MtrunA17Chr1 type=prot end=5900584 strand=- gn=MtrunA17Chr1g0153361 begin=5895346 def=Putative RNA-directed DNA polymerase	1707	0	63	169.682	48.5089	59.841	AT4G23160.3 | Symbols:CRK8 | cysteine-rich RLK (RECEPTOR-like protein kinase) 8 | Chr4:12129485-12133157 FORWARD LENGTH=1043	1043	3e-72	33	103.678	13.7177	22.4652	tr|A0A396JJF4|A0A396JJF4_MEDTR Putative RNA-directed DNA polymerase OS=Medicago truncatula OX=3880 GN=MtrunA17_Chr1g0153361 PE=4 SV=1
Glur_chr1.g004050.1	Glur_chr1	2566363	2568111	+	582	TE	3827.XP_004514546.1	7.857e-83	297	28W8B@1|root,2R30B@2759|Eukaryota,37X7C@33090|Viridiplantae,3GJR2@35493|Streptophyta	35493|Streptophyta	-	-	-	-	-	-	-	-	-	-	-	-	-	-	RVP_2,Retrotrans_gag	0.216229	Glyur003103s00037003.1 gene=Glyur003103s00037003	1512	3e-127	47	259.348	40.4803	53.5163	MtrunA17_Chr4g0041691 len=1534 gn=MtrunA17Chr4g0041691 strand=+ end=39242663 begin=39237517 chr=MtrunA17Chr4 type=prot def=Putative nucleotidyltransferase, Ribonuclease H	1534	4e-38	25	263.122	21.2693	37.3928	AT3G29750.1 | Symbols:no symbol available | no full name available | Chr3:11579125-11580600 REVERSE LENGTH=421	421	3e-13	33	72.2127	6.34648	10.9777	tr|A0A2Z6LVQ2|A0A2Z6LVQ2_TRISU Uncharacterized protein (Fragment) OS=Trifolium subterraneum OX=3900 GN=TSUD_112140 PE=4 SV=1
Glur_chr1.g004060.1	Glur_chr1	2568195	2571404	+	890	TE	50452.A0A087GEK8	0	1074	COG2801@1|root,KOG0017@2759|Eukaryota,37NRU@33090|Viridiplantae,3GGV0@35493|Streptophyta,3HXPF@3699|Brassicales	35493|Streptophyta	I	3-hydroxyisobutyryl-CoA hydrolase activity	-	GO:0000943,GO:0003674,GO:0003676,GO:0003723,GO:0003824,GO:0003887,GO:0003964,GO:0004518,GO:0004540,GO:0005488,GO:0005575,GO:0005622,GO:0005623,GO:0005634,GO:0006139,GO:0006259,GO:0006278,GO:0006508,GO:0006725,GO:0006807,GO:0008150,GO:0008152,GO:0008233,GO:0009058,GO:0009059,GO:0009987,GO:0016070,GO:0016740,GO:0016772,GO:0016779,GO:0016787,GO:0016788,GO:0018130,GO:0019438,GO:0019538,GO:0032196,GO:…	-	-	-	-	-	-	-	-	-	-	Chromo,RVP_2,RVT_1,Retrotrans_gag,rve	0.429291	Glyur001705s00034729.1 gene=Glyur001705s00034729	1472	0	48	165.208	47.587	63.5241	MtrunA17_Chr4g0041691 len=1534 gn=MtrunA17Chr4g0041691 strand=+ end=39242663 begin=39237517 chr=MtrunA17Chr4 type=prot def=Putative nucleotidyltransferase, Ribonuclease H	1534	0	52	172.166	50.5051	65.881	ATMG00860.1 | Symbols:ORF158 | | ChrM:235916-236392 FORWARD LENGTH=158	158	2e-47	60	17.7329	8.75421	11.2233	tr|B5U9V8|B5U9V8_LOTJA Uncharacterized protein OS=Lotus japonicus OX=34305 PE=4 SV=1
Glur_chr1.g004080.1	Glur_chr1	2572975	2573670	-	197	TE	3659.XP_004148556.1	4.243e-50	184	COG2801@1|root,KOG0017@2759|Eukaryota,37V4J@33090|Viridiplantae,3GIPU@35493|Streptophyta,4JU63@91835|fabids	35493|Streptophyta	L	gag-polypeptide of LTR copia-type	-	-	-	-	-	-	-	-	-	-	-	-	Retrotran_gag_2,gag_pre-integrs,zf-CCHC	0	Glyur001291s00033698.1 gene=Glyur001291s00033698	1042	8e-103	72	526.263	79.798	84.8485	MtrunA17_Chr0c01g0489151 len=273 end=122397 strand=+ gn=MtrunA17Chr0c01g0489151 begin=121020 chr=MtrunA17Chr0c01 type=prot def=putative protein	273	7e-58	41	137.879	45.4545	66.6667	No_hits	#	#	#	#	#	#	tr|A0A151U3K9|A0A151U3K9_CAJCA Retrovirus-related Pol polyprotein from transposon TNT 1-94 (Fragment) OS=Cajanus cajan OX=3821 GN=KK1_006571 PE=4 SV=1
Glur_chr1.g004090.1	Glur_chr1	2579372	2582832	+	997	TE	3827.XP_004509513.1	2.865e-160	541	COG2801@1|root,KOG0017@2759|Eukaryota,37SNQ@33090|Viridiplantae	33090|Viridiplantae	L	spliceosomal complex assembly	-	-	-	-	-	-	-	-	-	-	-	-	RVT_2,rve	0	Glyur001291s00033698.1 gene=Glyur001291s00033698	1042	0	75	104.409	35.6713	38.7776	MtrunA17_Chr3g0085391 len=494 gn=MtrunA17Chr3g0085391 strand=+ end=6739835 begin=6738297 chr=MtrunA17Chr3 type=prot def=Putative RNA-directed DNA polymerase	494	0	61	49.499	29.3587	36.9739	AT4G23160.3 | Symbols:CRK8 | cysteine-rich RLK (RECEPTOR-like protein kinase) 8 | Chr4:12129485-12133157 FORWARD LENGTH=1043	1043	8e-65	37	104.509	12.1242	19.2385	tr|A0A2N9J511|A0A2N9J511_FAGSY CCHC-type domain-containing protein OS=Fagus sylvatica OX=28930 GN=FSB_LOCUS60358 PE=4 SV=1
Glur_chr1.g004100.1	Glur_chr1	2597275	2599130	-	320	TE	3827.XP_004516575.1	5.469e-55	204	COG2801@1|root,KOG0017@2759|Eukaryota,37V4J@33090|Viridiplantae,3GIPU@35493|Streptophyta,4JU63@91835|fabids	35493|Streptophyta	L	gag-polypeptide of LTR copia-type	-	-	-	-	-	-	-	-	-	-	-	-	Retrotran_gag_2,gag_pre-integrs,zf-CCHC	0	Glyur001291s00033698.1 gene=Glyur001291s00033698	1042	6e-38	47	324.611	25.5452	36.7601	MtrunA17_Chr7g0224661 len=360 begin=9980843 gn=MtNCR497 strand=- end=9988846 type=prot chr=MtrunA17Chr7 def=Nodule-specific Cysteine-Rich peptide	360	2e-37	38	112.15	25.2336	38.6293	No_hits	#	#	#	#	#	#	tr|A0A2Z6NT77|A0A2Z6NT77_TRISU CCHC-type domain-containing protein OS=Trifolium subterraneum OX=3900 GN=TSUD_396600 PE=4 SV=1
Glur_chr1.g004150.1	Glur_chr1	2623813	2624160	+	115	TE	3847.GLYMA01G26613.1	5.588e-27	113	COG2801@1|root,KOG0017@2759|Eukaryota	3847.GLYMA01G26613.1|-	L	transposition, RNA-mediated	-	-	-	-	-	-	-	-	-	-	-	-	-	0	Glyur003401s00041015.1 gene=Glyur003401s00041015	699	7e-75	96	602.586	93.1034	93.1034	MtrunA17_Chr0c01g0489151 len=273 end=122397 strand=+ gn=MtrunA17Chr0c01g0489151 begin=121020 chr=MtrunA17Chr0c01 type=prot def=putative protein	273	4e-30	43	235.345	41.3793	60.3448	No_hits	#	#	#	#	#	#	tr|A0A151U3K9|A0A151U3K9_CAJCA Retrovirus-related Pol polyprotein from transposon TNT 1-94 (Fragment) OS=Cajanus cajan OX=3821 GN=KK1_006571 PE=4 SV=1
Glur_chr1.g004160.1	Glur_chr1	2624203	2624478	+	91	TE	3880.AET03596	2.709e-24	104	COG2801@1|root,KOG1290@1|root,KOG0017@2759|Eukaryota,KOG1290@2759|Eukaryota,37SNQ@33090|Viridiplantae,3GHRQ@35493|Streptophyta	35493|Streptophyta	L	spliceosomal complex assembly	-	-	-	-	-	-	-	-	-	-	-	-	RVT_2,Retrotran_gag_2,gag_pre-integrs,rve,zf-CCHC	0	Glyur001291s00033698.1 gene=Glyur001291s00033698	1042	3e-47	87	1132.61	81.5217	88.0435	MtrunA17_Chr4g0029281 len=270 strand=- gn=MtrunA17Chr4g0029281 end=30215714 begin=30214030 chr=MtrunA17Chr4 type=prot def=Putative transcription factor interactor and regulator CCHC(Zn) family	270	7e-30	54	293.478	51.087	72.8261	No_hits	#	#	#	#	#	#	tr|A0A371ES57|A0A371ES57_MUCPR Uncharacterized protein (Fragment) OS=Mucuna pruriens OX=157652 GN=CR513_52073 PE=4 SV=1
Glur_chr1.g004170.1	Glur_chr1	2630227	2630781	-	184	TE	3827.XP_004498716.1	2.898e-39	152	COG2801@1|root,KOG0017@2759|Eukaryota,37THH@33090|Viridiplantae,3GX4C@35493|Streptophyta	35493|Streptophyta	L	Mitochondrial protein	-	-	-	-	-	-	-	-	-	-	-	-	-	0.029443	Glyur001291s00033698.1 gene=Glyur001291s00033698	1042	2e-24	35	563.243	32.973	51.8919	MtrunA17_Chr3g0081301 len=394 begin=3296652 gn=MtrunA17Chr3g0081301 strand=+ end=3299026 type=prot chr=MtrunA17Chr3 def=Putative transcription factor interactor and regulator CCHC(Zn) family	394	4e-46	58	212.973	50.2703	58.9189	No_hits	#	#	#	#	#	#	tr|A0A445KLD2|A0A445KLD2_GLYSO CCHC-type domain-containing protein OS=Glycine soja OX=3848 GN=D0Y65_011683 PE=4 SV=1
Glur_chr1.g004180.1	Glur_chr1	2635929	2638195	-	349	TE	3641.EOY26390	6.538e-77	269	COG2801@1|root,KOG0017@2759|Eukaryota,37RRH@33090|Viridiplantae,3GNSV@35493|Streptophyta	35493|Streptophyta	L	DNA RNA polymerases superfamily protein	-	-	-	-	-	-	-	-	-	-	-	-	RVP_2,RVT_1,Retrotrans_gag,rve,zf-CCHC	0	Glyur001705s00034729.1 gene=Glyur001705s00034729	1472	1e-34	44	420.571	18.2857	26.8571	MtrunA17_Chr8g0367821 len=446 chr=MtrunA17Chr8 type=prot strand=- gn=MtrunA17Chr8g0367821 end=31431082 begin=31429277 def=Putative nucleotidyltransferase, Ribonuclease H	446	1e-63	61	127.429	28.2857	34.8571	ATMG00860.1 | Symbols:ORF158 | | ChrM:235916-236392 FORWARD LENGTH=158	158	3e-26	39	45.1429	14.5714	22.5714	tr|A0A151TWU5|A0A151TWU5_CAJCA Retrovirus-related Pol polyprotein from transposon 17.6 OS=Cajanus cajan OX=3821 GN=KK1_010775 PE=4 SV=1
Glur_chr1.g004200.1	Glur_chr1	2654033	2660955	+	185	TE	3827.XP_004516174.1	1.313e-17	89	COG2801@1|root,KOG0017@2759|Eukaryota,37UVQ@33090|Viridiplantae,3GV1V@35493|Streptophyta,4JV29@91835|fabids	35493|Streptophyta	L	Retrotransposon gag protein	-	-	-	-	-	-	-	-	-	-	-	-	RVP_2,Retrotrans_gag,zf-CCHC	0.072893	Glyur001111s00035511.1 gene=Glyur001111s00035511	95	8e-63	100	51.0753	48.9247	48.9247	MtrunA17_Chr5g0417371 len=227 begin=17953030 end=17954791 strand=+ gn=MtrunA17Chr5g0417371 type=prot chr=MtrunA17Chr5 def=Putative ribonuclease T(2)	227	6e-11	80	122.043	15.0538	16.129	No_hits	#	#	#	#	#	#	tr|A0A2K3PMN3|A0A2K3PMN3_TRIPR Putative TIR-NBS-LRR resistance protein OS=Trifolium pratense OX=57577 GN=L195_g013246 PE=4 SV=1
Glur_chr1.g004210.1	Glur_chr1	2661041	2663483	+	145	TE	3827.XP_004511260.1	6.939e-39	149	COG2801@1|root,KOG0017@2759|Eukaryota,37RRH@33090|Viridiplantae	33090|Viridiplantae	I	DNA RNA polymerases superfamily protein	-	-	-	-	-	-	-	-	-	-	-	-	RVP_2,RVT_1,Retrotrans_gag,rve	0	Glyur002469s00034378.1 gene=Glyur002469s00034378	679	6e-15	41	465.068	26.0274	37.6712	MtrunA17_Chr4g0044311 len=206 begin=41162261 strand=- end=41166645 gn=MtrunA17Chr4g0044311 type=prot chr=MtrunA17Chr4 def=putative protein	206	1e-40	62	141.096	41.7808	52.7397	No_hits	#	#	#	#	#	#	tr|A0A1S2YWY8|A0A1S2YWY8_CICAR uncharacterized protein LOC101506151 OS=Cicer arietinum OX=3827 GN=LOC101506151 PE=4 SV=1
Glur_chr1.g004220.1	Glur_chr1	2678356	2682969	+	957	TE	3880.AES65758	1.284e-287	911	COG0507@1|root,KOG0987@2759|Eukaryota,37Q72@33090|Viridiplantae,3GCCF@35493|Streptophyta,4JS2N@91835|fabids	33090|Viridiplantae	D	Belongs to the helicase family	-	-	3.6.4.12	ko:K07466,ko:K15255	ko03030,ko03420,ko03430,ko03440,ko03460,map03030,map03420,map03430,map03440,map03460	M00288	-	-	ko00000,ko00001,ko00002,ko01000,ko03000,ko03029,ko03032,ko03400	-	-	-	Helitron_like_N,Herpes_Helicase,PIF1	0.243846	Glyur001414s00037879.1 gene=Glyur001414s00037879	1261	0	65	131.628	40.3967	49.2693	MtrunA17_Chr7g0269651 len=991 gn=MtrunA17Chr7g0269651 strand=+ end=51591431 begin=51584502 chr=MtrunA17Chr7 type=prot def=Putative transcription factor DP, helitron helicase-like domain, E2F-DP heterodimerization region	991	0	48	103.445	32.9854	45.4071	No_hits	#	#	#	#	#	#	tr|A0A2K3NVK8|A0A2K3NVK8_TRIPR ATP-dependent DNA helicase (Fragment) OS=Trifolium pratense OX=57577 GN=L195_g003563 PE=3 SV=1
Glur_chr1.g004230.1	Glur_chr1	2683066	2685719	+	739	TE	3880.AES87873	2.855e-296	925	COG0507@1|root,KOG0987@2759|Eukaryota,37Q72@33090|Viridiplantae,3GCCF@35493|Streptophyta,4JS2N@91835|fabids	35493|Streptophyta	D	Belongs to the helicase family	-	-	-	-	-	-	-	-	-	-	-	-	Helitron_like_N,Herpes_Helicase,PIF1	0.102846	Glyur002479s00038481.1 gene=Glyur002479s00038481	956	0	53	129.189	42.1622	51.4865	MtrunA17_Chr1g0206501 len=507 type=prot chr=MtrunA17Chr1 begin=51419439 strand=+ end=51421401 gn=MtrunA17Chr1g0206501 def=Putative DNA helicase	507	1e-168	46	68.5135	31.2162	46.4865	AT3G51700.1 | Symbols:no symbol available | no full name available | Chr3:19179443-19181145 REVERSE LENGTH=344	344	2e-45	40	46.4865	12.2973	18.3784	tr|A0A2Z6NJB6|A0A2Z6NJB6_TRISU ATP-dependent DNA helicase OS=Trifolium subterraneum OX=3900 GN=TSUD_261240 PE=3 SV=1
Glur_chr1.g004280.1	Glur_chr1	2753019	2753363	+	114	TE	3827.XP_004517103.1	4.659e-29	119	COG2801@1|root,KOG0017@2759|Eukaryota,37UVQ@33090|Viridiplantae,3GV1V@35493|Streptophyta,4JV29@91835|fabids	35493|Streptophyta	L	Retrotransposon gag protein	-	-	-	-	-	-	-	-	-	-	-	-	RVP_2,Retrotrans_gag,zf-CCHC	0	Glyur001556s00043257.1 gene=Glyur001556s00043257	890	1e-13	82	773.913	24.3478	25.2174	MtrunA17_Chr4g0027921 len=228 chr=MtrunA17Chr4 type=prot end=28989781 strand=- gn=MtrunA17Chr4g0027921 begin=28988872 def=Putative retrotransposon gag domain-containing protein	228	4e-11	34	198.261	26.9565	45.2174	No_hits	#	#	#	#	#	#	tr|A0A2K3PMN3|A0A2K3PMN3_TRIPR Putative TIR-NBS-LRR resistance protein OS=Trifolium pratense OX=57577 GN=L195_g013246 PE=4 SV=1
Glur_chr1.g004290.1	Glur_chr1	2753457	2753963	+	168	TE	3827.XP_004517103.1	7.584e-30	124	COG2801@1|root,KOG0017@2759|Eukaryota,37UVQ@33090|Viridiplantae,3GV1V@35493|Streptophyta,4JV29@91835|fabids	35493|Streptophyta	L	Retrotransposon gag protein	-	-	-	-	-	-	-	-	-	-	-	-	RVP_2,Retrotrans_gag,zf-CCHC	0	Glyur001556s00043257.1 gene=Glyur001556s00043257	890	2e-65	61	526.627	60.355	70.4142	MtrunA17_Chr5g0422121 len=1443 type=prot chr=MtrunA17Chr5 begin=23816532 gn=MtrunA17Chr5g0422121 strand=- end=23821073 def=Putative nucleotidyltransferase, Ribonuclease H	1443	6e-23	33	853.846	32.5444	49.1124	No_hits	#	#	#	#	#	#	tr|A0A2Z6P2H8|A0A2Z6P2H8_TRISU Uncharacterized protein OS=Trifolium subterraneum OX=3900 GN=TSUD_408270 PE=4 SV=1
Glur_chr1.g004300.1	Glur_chr1	2754030	2757406	+	996	TE	3641.EOY03326	0	1056	COG2801@1|root,KOG0017@2759|Eukaryota,37RRH@33090|Viridiplantae,3G8MV@35493|Streptophyta	35493|Streptophyta	L	DNA RNA polymerases superfamily protein	-	-	-	-	-	-	-	-	-	-	-	-	RVP_2,RVT_1,Retrotrans_gag,rve,zf-CCHC	0	Glyur001705s00034729.1 gene=Glyur001705s00034729	1472	3e-170	34	147.643	32.6981	51.655	MtrunA17_Chr8g0363431 len=1437 strand=+ gn=MtrunA17Chr8g0363431 end=28028376 begin=28024017 chr=MtrunA17Chr8 type=prot def=Putative nucleotidyltransferase, Ribonuclease H	1437	0	61	144.132	58.9769	73.32	ATMG00860.1 | Symbols:ORF158 | | ChrM:235916-236392 FORWARD LENGTH=158	158	5e-30	43	15.8475	5.61685	8.22467	tr|A0A2K3NX67|A0A2K3NX67_TRIPR RNA-directed DNA polymerase OS=Trifolium pratense OX=57577 GN=L195_g004126 PE=4 SV=1
Glur_chr1.g004320.1	Glur_chr1	2770224	2770695	-	126	TE	2711.XP_006468253.1	1.567e-15	81	KOG1075@1|root,KOG1075@2759|Eukaryota	2759|Eukaryota	E	Ribonuclease H protein	-	-	-	-	-	-	-	-	-	-	-	-	MATH,RVT_3,zf-RVT	0.068254	Glyur000016s00003062.1 gene=Glyur000016s00003062	126	3e-36	56	99.2126	48.8189	62.9921	MtrunA17_Chr4g0059731 len=118 chr=MtrunA17Chr4 type=prot gn=MtrunA17Chr4g0059731 strand=+ end=52297334 begin=52295562 def=Putative ribonuclease H domain-containing protein	118	7e-13	35	92.9134	32.2835	47.2441	No_hits	#	#	#	#	#	#	tr|A0A2Z6N4W3|A0A2Z6N4W3_TRISU RNase H type-1 domain-containing protein OS=Trifolium subterraneum OX=3900 GN=TSUD_64920 PE=4 SV=1
Glur_chr1.g004330.1	Glur_chr1	2770802	2771697	-	198	TE	2711.XP_006490008.1	1.066e-22	105	KOG1075@1|root,KOG1075@2759|Eukaryota,37T71@33090|Viridiplantae,3GHK2@35493|Streptophyta	35493|Streptophyta	S	Ribonuclease H protein	-	-	-	-	-	-	-	-	-	-	-	-	C2,DUF4283,RVT_1,RVT_3,zf-RVT	0.012945	Glyur000848s00029423.1 gene=Glyur000848s00029423	1947	1e-40	45	978.392	32.1608	45.7286	No_hits	#	#	#	#	#	#	No_hits	#	#	#	#	#	#	tr|A0A2K3MP00|A0A2K3MP00_TRIPR Ribonuclease H (Fragment) OS=Trifolium pratense OX=57577 GN=L195_g015671 PE=4 SV=1
Glur_chr1.g004340.1	Glur_chr1	2771730	2774293	-	686	TE	3694.POPTR_0001s36990.1	1.361e-152	505	KOG1075@1|root,KOG1075@2759|Eukaryota,37TIF@33090|Viridiplantae,3G9IZ@35493|Streptophyta,4JVHV@91835|fabids	35493|Streptophyta	S	ribonuclease H protein	-	-	-	-	-	-	-	-	-	-	-	-	DUF4283,RVT_1,RVT_3,zf-RVT	0.022375	Glyur001072s00031307.1 gene=Glyur001072s00031307	1311	2e-167	43	190.83	36.099	52.6929	MtrunA17_Chr2g0306281 len=536 chr=MtrunA17Chr2 type=prot gn=MtrunA17Chr2g0306281 strand=- end=27560051 begin=27558441 def=Putative RNA-directed DNA polymerase	536	5e-89	37	78.0204	23.7263	35.5167	AT3G24255.7 | Symbols:no symbol available | no full name available | Chr3:8789309-8793208 FORWARD LENGTH=828	828	2e-23	29	120.524	8.29694	15.2838	tr|A0A2K3MP00|A0A2K3MP00_TRIPR Ribonuclease H (Fragment) OS=Trifolium pratense OX=57577 GN=L195_g015671 PE=4 SV=1
Glur_chr1.g004400.1	Glur_chr1	2809085	2810253	-	303	TE	225117.XP_009378155.1	6.362e-26	118	COG2801@1|root,KOG0017@2759|Eukaryota	225117.XP_009378155.1|-	L	transposition, RNA-mediated	-	-	-	-	-	-	-	-	-	-	-	-	-	0.356426	Glyur001603s00032451.1 gene=Glyur001603s00032451	2827	1e-21	35	929.934	19.4079	33.2237	MtrunA17_Chr8g0342611 len=216 type=prot chr=MtrunA17Chr8 begin=6062014 gn=MtrunA17Chr8g0342611 strand=- end=6062965 def=Putative RNA-directed DNA polymerase	216	2e-16	29	71.0526	15.7895	30.5921	No_hits	#	#	#	#	#	#	tr|A0A151T656|A0A151T656_CAJCA Retrovirus-related Pol polyprotein from transposon TNT 1-94 OS=Cajanus cajan OX=3821 GN=KK1_017054 PE=4 SV=1
Glur_chr1.g004410.1	Glur_chr1	2812594	2814405	-	478	TE	3827.XP_004514654.1	3.027e-68	250	2E8ZT@1|root,2SFE3@2759|Eukaryota,37ZIE@33090|Viridiplantae,3GPEW@35493|Streptophyta	35493|Streptophyta	S	Plant transposase (Ptta/En/Spm family)	-	-	-	-	-	-	-	-	-	-	-	-	Transposase_24	0	Glyur000262s00020218.1 gene=Glyur000262s00020218	322	3e-64	40	67.2234	29.2276	39.2484	MtrunA17_Chr4g0039731 len=803 type=prot chr=MtrunA17Chr4 begin=37827601 end=37832047 strand=- gn=MtrunA17Chr4g0039731 def=Putative probable transposase, Ptta/En/Spm, plant, Transposase-associated domain-containing protein	803	4e-51	39	167.641	21.0856	30.0626	No_hits	#	#	#	#	#	#	tr|A0A2Z6P9F8|A0A2Z6P9F8_TRISU DUF4218 domain-containing protein OS=Trifolium subterraneum OX=3900 GN=TSUD_414650 PE=4 SV=1
Glur_chr1.g004420.1	Glur_chr1	2814521	2818168	-	1091	TE	3827.XP_004514879.1	0	1453	2ED2C@1|root,2SIT0@2759|Eukaryota,37Y2Q@33090|Viridiplantae,3GMXM@35493|Streptophyta	35493|Streptophyta	S	TdcA1-ORF2 protein	-	-	-	-	-	-	-	-	-	-	-	-	DUF4216,DUF4218,Transpos_assoc,Transposase_21,Transposase_24	0	Glyur003868s00039714.1 gene=Glyur003868s00039714	668	1e-106	51	61.1722	16.7582	20.4212	MtrunA17_Chr3g0097741 len=1282 chr=MtrunA17Chr3 type=prot gn=MtrunA17Chr3g0097741 strand=- end=22421346 begin=22415032 def=Putative Transposase-associated domain-containing protein	1282	0	35	117.399	37.7289	53.3883	No_hits	#	#	#	#	#	#	tr|A0A2K3MXE5|A0A2K3MXE5_TRIPR Uncharacterized protein (Fragment) OS=Trifolium pratense OX=57577 GN=L195_g018663 PE=4 SV=1
Glur_chr1.g004530.1	Glur_chr1	2901836	2903608	+	590	TE	3880.AES74538	1.349e-82	296	COG2801@1|root,KOG0017@2759|Eukaryota	3880.AES74538|-	L	transposition, RNA-mediated	-	-	-	-	-	-	-	-	-	-	-	-	-	0	Glyur001291s00033698.1 gene=Glyur001291s00033698	1042	0	80	176.311	64.9746	69.5431	MtrunA17_Chr7g0224661 len=360 begin=9980843 gn=MtNCR497 strand=- end=9988846 type=prot chr=MtrunA17Chr7 def=Nodule-specific Cysteine-Rich peptide	360	1e-90	41	60.9137	25.7191	39.4247	No_hits	#	#	#	#	#	#	tr|A0A151U3K9|A0A151U3K9_CAJCA Retrovirus-related Pol polyprotein from transposon TNT 1-94 (Fragment) OS=Cajanus cajan OX=3821 GN=KK1_006571 PE=4 SV=1
Glur_chr1.g004570.1	Glur_chr1	2930353	2931543	+	396	TE	3880.AES74538	1.445e-76	271	COG2801@1|root,KOG0017@2759|Eukaryota	3880.AES74538|-	L	transposition, RNA-mediated	-	-	-	-	-	-	-	-	-	-	-	-	-	0	Glyur001291s00033698.1 gene=Glyur001291s00033698	1042	0	76	262.469	75.5668	82.6196	MtrunA17_Chr7g0224661 len=360 begin=9980843 gn=MtNCR497 strand=- end=9988846 type=prot chr=MtrunA17Chr7 def=Nodule-specific Cysteine-Rich peptide	360	2e-91	42	90.6801	38.539	57.1788	No_hits	#	#	#	#	#	#	tr|A0A151U3K9|A0A151U3K9_CAJCA Retrovirus-related Pol polyprotein from transposon TNT 1-94 (Fragment) OS=Cajanus cajan OX=3821 GN=KK1_006571 PE=4 SV=1
Glur_chr1.g004590.1	Glur_chr1	2958616	2959281	-	221	TE	3827.XP_004509513.1	5.772e-94	312	COG2801@1|root,KOG0017@2759|Eukaryota,37SNQ@33090|Viridiplantae	33090|Viridiplantae	L	spliceosomal complex assembly	-	-	-	-	-	-	-	-	-	-	-	-	RVT_2,rve	0	Glyur002475s00040284.1 gene=Glyur002475s00040284	821	7e-88	85	369.82	56.7568	60.8108	MtrunA17_Chr1g0153361 len=1707 chr=MtrunA17Chr1 type=prot end=5900584 strand=- gn=MtrunA17Chr1g0153361 begin=5895346 def=Putative RNA-directed DNA polymerase	1707	9e-124	78	768.919	77.9279	89.1892	AT4G23160.3 | Symbols:CRK8 | cysteine-rich RLK (RECEPTOR-like protein kinase) 8 | Chr4:12129485-12133157 FORWARD LENGTH=1043	1043	2e-43	38	469.82	34.6847	54.0541	tr|A0A396JJF4|A0A396JJF4_MEDTR Putative RNA-directed DNA polymerase OS=Medicago truncatula OX=3880 GN=MtrunA17_Chr1g0153361 PE=4 SV=1
Glur_chr1.g004600.1	Glur_chr1	2959591	2960225	-	183	TE	3659.XP_004145727.1	7.291e-65	226	COG2801@1|root,KOG4197@1|root,KOG0017@2759|Eukaryota,KOG4197@2759|Eukaryota,37PAM@33090|Viridiplantae,3GGGF@35493|Streptophyta,4JN68@91835|fabids	35493|Streptophyta	L	Pentatricopeptide repeat-containing protein	-	GO:0003674,GO:0003676,GO:0003723,GO:0003824,GO:0004518,GO:0004519,GO:0005488,GO:0005575,GO:0005622,GO:0005623,GO:0005737,GO:0005739,GO:0006139,GO:0006725,GO:0006807,GO:0008150,GO:0008152,GO:0009451,GO:0009987,GO:0016070,GO:0016787,GO:0016788,GO:0034641,GO:0043170,GO:0043226,GO:0043227,GO:0043229,GO:0043231,GO:0043412,GO:0044237,GO:0044238,GO:0044424,GO:0044444,GO:0044464,GO:0046483,GO:0071704,GO:…	-	-	-	-	-	-	-	-	-	-	DYW_deaminase,PPR,PPR_2	0	Glyur002750s00045536.1 gene=Glyur002750s00045536	410	1e-79	96	222.826	62.5	64.1304	MtrunA17_Chr1g0153361 len=1707 chr=MtrunA17Chr1 type=prot end=5900584 strand=- gn=MtrunA17Chr1g0153361 begin=5895346 def=Putative RNA-directed DNA polymerase	1707	4e-72	63	927.717	65.2174	75	AT4G23160.3 | Symbols:CRK8 | cysteine-rich RLK (RECEPTOR-like protein kinase) 8 | Chr4:12129485-12133157 FORWARD LENGTH=1043	1043	1e-37	44	566.848	33.6957	52.1739	tr|A0A2K3NQC5|A0A2K3NQC5_TRIPR Retrotransposon-related protein OS=Trifolium pratense OX=57577 GN=L195_g001682 PE=4 SV=1
Glur_chr1.g004620.1	Glur_chr1	2961127	2961930	-	267	TE	3880.AES74538	8.869e-66	233	COG2801@1|root,KOG0017@2759|Eukaryota	3880.AES74538|-	L	transposition, RNA-mediated	-	-	-	-	-	-	-	-	-	-	-	-	-	0	Glyur001291s00033698.1 gene=Glyur001291s00033698	1042	5e-132	73	388.806	72.3881	79.8507	MtrunA17_Chr0c01g0489151 len=273 end=122397 strand=+ gn=MtrunA17Chr0c01g0489151 begin=121020 chr=MtrunA17Chr0c01 type=prot def=putative protein	273	7e-80	47	101.866	40.2985	59.3284	No_hits	#	#	#	#	#	#	tr|A0A151U3K9|A0A151U3K9_CAJCA Retrovirus-related Pol polyprotein from transposon TNT 1-94 (Fragment) OS=Cajanus cajan OX=3821 GN=KK1_006571 PE=4 SV=1
Glur_chr1.g004660.1	Glur_chr1	2987450	2988695	-	278	TE	4577.GRMZM2G417222_P01	3.065e-12	76	KOG1075@1|root,KOG1075@2759|Eukaryota,380S8@33090|Viridiplantae,3GR0E@35493|Streptophyta,3M74Y@4447|Liliopsida,3IQE5@38820|Poales	35493|Streptophyta	S	Reverse transcriptase-like	-	-	-	-	-	-	-	-	-	-	-	-	RVT_3,zf-RVT	0.122579	Glyur000025s00003293.1 gene=Glyur000025s00003293	230	1e-47	54	82.4373	26.1649	34.767	No_hits	#	#	#	#	#	#	No_hits	#	#	#	#	#	#	tr|A0A445E942|A0A445E942_ARAHY RNase H type-1 domain-containing protein OS=Arachis hypogaea OX=3818 GN=Ahy_A02g006148 PE=4 SV=1
Glur_chr1.g004670.1	Glur_chr1	2988736	2990091	-	156	TE	71139.XP_010054376.1	8.777e-30	123	KOG1075@1|root,KOG1075@2759|Eukaryota,37TIF@33090|Viridiplantae,3G9IZ@35493|Streptophyta	35493|Streptophyta	L	ribonuclease H protein	-	-	-	-	-	-	-	-	-	-	-	-	RVT_1,RVT_3,zf-RVT	0.101459	Glyur001861s00038798.1 gene=Glyur001861s00038798	397	1e-41	60	252.866	38.2166	51.5924	MtrunA17_Chr2g0306281 len=536 chr=MtrunA17Chr2 type=prot gn=MtrunA17Chr2g0306281 strand=- end=27560051 begin=27558441 def=Putative RNA-directed DNA polymerase	536	5e-22	40	341.401	29.2994	43.3121	No_hits	#	#	#	#	#	#	tr|A0A6P4CRY0|A0A6P4CRY0_ARADU uncharacterized protein LOC107478258 OS=Arachis duranensis OX=130453 GN=LOC107478258 PE=4 SV=1
Glur_chr1.g004680.1	Glur_chr1	2996363	2997925	-	371	TE	225117.XP_009349611.1	3.221e-32	139	KOG1075@1|root,KOG1075@2759|Eukaryota,37TIF@33090|Viridiplantae,3G9IZ@35493|Streptophyta	35493|Streptophyta	L	ribonuclease H protein	-	-	-	-	-	-	-	-	-	-	-	-	DUF4283,RVT_1,RVT_3,zf-CCHC_4,zf-RVT	0	Glyur001132s00025482.1 gene=Glyur001132s00025482	693	9e-52	42	186.29	23.6559	34.4086	MtrunA17_Chr1g0162531 len=401 gn=MtrunA17Chr1g0162531 strand=- end=12412765 begin=12409592 chr=MtrunA17Chr1 type=prot def=Putative transcription factor interactor and regulator CCHC(Zn) family	401	1e-25	37	107.796	13.4409	20.9677	AT5G36228.1 | Symbols:no symbol available | no full name available | Chr5:14271691-14272776 FORWARD LENGTH=361	361	2e-13	32	97.043	11.0215	19.086	tr|A0A834WII0|A0A834WII0_9FABA Reverse transcriptase OS=Senna tora OX=362788 GN=G2W53_022699 PE=4 SV=1
Glur_chr1.g004690.1	Glur_chr1	2997977	3001076	+	826	TE	3750.XP_008337255.1	6.525e-185	606	COG2801@1|root,KOG4197@1|root,KOG0017@2759|Eukaryota,KOG4197@2759|Eukaryota,37THH@33090|Viridiplantae,3GG2K@35493|Streptophyta	35493|Streptophyta	O	Mitochondrial protein	-	-	-	-	-	-	-	-	-	-	-	-	DUF4219,RVT_2,Retrotran_gag_2,gag_pre-integrs,rve,zf-CCHC	0	Glyur001871s00035348.1 gene=Glyur001871s00035348	1637	3e-108	32	197.944	26.7231	44.4982	MtrunA17_Chr3g0144121 len=1346 strand=- gn=MtrunA17Chr3g0144121 end=57574209 begin=57569878 chr=MtrunA17Chr3 type=prot def=Putative RNA-directed DNA polymerase	1346	0	55	162.757	50.6651	65.2963	AT4G23160.3 | Symbols:CRK8 | cysteine-rich RLK (RECEPTOR-like protein kinase) 8 | Chr4:12129485-12133157 FORWARD LENGTH=1043	1043	1e-40	42	126.119	8.948	13.9057	tr|A0A2K3MYT4|A0A2K3MYT4_TRIPR Retrotransposon-related protein (Fragment) OS=Trifolium pratense OX=57577 GN=L195_g019163 PE=4 SV=1
Glur_chr1.g004700.1	Glur_chr1	3001140	3002123	+	327	TE	3641.EOY11267	9.252e-97	326	COG2801@1|root,KOG0017@2759|Eukaryota,37THH@33090|Viridiplantae,3GG2K@35493|Streptophyta	35493|Streptophyta	O	Mitochondrial protein	-	-	-	-	-	-	-	-	-	-	-	-	DUF4219,RVT_2,Retrotran_gag_2,gag_pre-integrs,rve,zf-CCHC	0.017477	Glyur000976s00028340.1 gene=Glyur000976s00028340	288	2e-86	97	87.8049	38.1098	38.7195	MtrunA17_Chr8g0390891 len=977 type=prot chr=MtrunA17Chr8 begin=47940867 strand=- gn=MtrunA17Chr8g0390891 end=47943800 def=Putative RNA-directed DNA polymerase	977	7e-145	59	297.866	58.2317	78.6585	AT4G23160.3 | Symbols:CRK8 | cysteine-rich RLK (RECEPTOR-like protein kinase) 8 | Chr4:12129485-12133157 FORWARD LENGTH=1043	1043	2e-55	35	317.988	30.1829	49.3902	tr|A0A2Z6NRJ0|A0A2Z6NRJ0_TRISU Uncharacterized protein OS=Trifolium subterraneum OX=3900 GN=TSUD_396570 PE=4 SV=1
Glur_chr1.g004710.1	Glur_chr1	3009764	3011507	-	465	TE	3641.EOY31685	6.926e-133	437	COG2801@1|root,KOG0017@2759|Eukaryota,37RRH@33090|Viridiplantae,3G8MV@35493|Streptophyta	35493|Streptophyta	L	DNA RNA polymerases superfamily protein	-	-	-	-	-	-	-	-	-	-	-	-	RVP_2,RVT_1,Retrotrans_gag,rve,zf-CCHC	0	Glyur003103s00037003.1 gene=Glyur003103s00037003	1512	7e-68	39	324.464	31.1159	45.9227	MtrunA17_Chr5g0422121 len=1443 type=prot chr=MtrunA17Chr5 begin=23816532 gn=MtrunA17Chr5g0422121 strand=- end=23821073 def=Putative nucleotidyltransferase, Ribonuclease H	1443	2e-177	50	309.657	60.9442	78.3262	ATMG00860.1 | Symbols:ORF158 | | ChrM:235916-236392 FORWARD LENGTH=158	158	8e-19	46	33.9056	8.15451	12.2318	tr|A0A2K3PMM3|A0A2K3PMM3_TRIPR RNA-directed DNA polymerase OS=Trifolium pratense OX=57577 GN=L195_g013247 PE=4 SV=1
Glur_chr1.g004720.1	Glur_chr1	3011779	3012795	-	338	TE	3827.XP_004517103.1	9.457e-90	306	COG2801@1|root,KOG0017@2759|Eukaryota,37UVQ@33090|Viridiplantae,3GV1V@35493|Streptophyta,4JV29@91835|fabids	35493|Streptophyta	L	Retrotransposon gag protein	-	-	-	-	-	-	-	-	-	-	-	-	RVP_2,Retrotrans_gag,zf-CCHC	0	Glyur001556s00043257.1 gene=Glyur001556s00043257	890	3e-133	74	262.537	58.4071	61.9469	MtrunA17_Chr6g0467201 len=342 type=prot chr=MtrunA17Chr6 begin=16087667 gn=MtrunA17Chr6g0467201 strand=+ end=16094390 def=Putative transcription factor interactor and regulator CCHC(Zn) family	342	1e-61	36	100.885	34.2183	48.9676	No_hits	#	#	#	#	#	#	tr|A0A2K3PMN3|A0A2K3PMN3_TRIPR Putative TIR-NBS-LRR resistance protein OS=Trifolium pratense OX=57577 GN=L195_g013246 PE=4 SV=1
Glur_chr1.g004730.1	Glur_chr1	3022985	3026769	-	153	TE	3880.AES70174	7.318e-20	94	COG0507@1|root,KOG0987@2759|Eukaryota,37Q72@33090|Viridiplantae,3GCCF@35493|Streptophyta,4JS2N@91835|fabids	35493|Streptophyta	D	Belongs to the helicase family	-	-	3.6.4.12	ko:K15255	-	-	-	-	ko00000,ko01000,ko03029,ko03032	-	-	-	Helitron_like_N,Herpes_Helicase,PIF1	0	Glyur002279s00040602.1 gene=Glyur002279s00040602	217	1e-20	82	140.909	25.974	27.9221	MtrunA17_Chr1g0206501 len=507 type=prot chr=MtrunA17Chr1 begin=51419439 strand=+ end=51421401 gn=MtrunA17Chr1g0206501 def=Putative DNA helicase	507	7e-24	50	329.221	27.2727	40.9091	No_hits	#	#	#	#	#	#	tr|A0A397L2K6|A0A397L2K6_BRACM ATP-dependent DNA helicase OS=Brassica campestris OX=3711 GN=BRARA_K01563 PE=3 SV=1
Glur_chr1.g004760.1	Glur_chr1	3030526	3033511	-	880	TE	161934.XP_010668002.1	4.769e-175	580	KOG1075@1|root,KOG1075@2759|Eukaryota,37Q53@33090|Viridiplantae,3GHAQ@35493|Streptophyta	35493|Streptophyta	KL	ribonuclease H protein At1g65750	-	-	-	-	-	-	-	-	-	-	-	-	DUF4283,RVT_1,RVT_3,zf-RVT	0	Glyur002581s00039169.1 gene=Glyur002581s00039169	1414	0	89	160.499	55.6186	56.5267	MtrunA17_Chr8g0341191 len=841 gn=MtrunA17Chr8g0341191 strand=+ end=4853430 begin=4850796 chr=MtrunA17Chr8 type=prot def=Putative RNA-directed DNA polymerase	841	5e-167	43	95.4597	31.8956	44.8354	AT1G43760.1 | Symbols:no symbol available | no full name available | Chr1:16528880-16531065 REVERSE LENGTH=626	626	4e-24	28	71.0556	11.9183	18.3882	tr|A0A2K3P8K7|A0A2K3P8K7_TRIPR Cysteine-rich receptor-like protein kinase (Fragment) OS=Trifolium pratense OX=57577 GN=L195_g008232 PE=4 SV=1
Glur_chr1.g004780.1	Glur_chr1	3035156	3035653	-	165	TE	3880.AES88301	9.414e-73	248	COG0173@1|root,COG2801@1|root,KOG0017@2759|Eukaryota,KOG2411@2759|Eukaryota,37R5P@33090|Viridiplantae,3GB23@35493|Streptophyta,4JK1N@91835|fabids	35493|Streptophyta	J	Aspartyl-tRNA synthetase	-	GO:0005575,GO:0005622,GO:0005623,GO:0005737,GO:0005739,GO:0009507,GO:0009536,GO:0016020,GO:0043226,GO:0043227,GO:0043229,GO:0043231,GO:0044424,GO:0044444,GO:0044464	2.7.1.134,2.7.1.159,6.1.1.12	ko:K00913,ko:K01876	ko00562,ko00970,ko01100,ko04070,map00562,map00970,map01100,map04070	M00132,M00359,M00360	R03428,R03429,R03479,R05577	RC00002,RC00055,RC00078,RC00523	ko00000,ko00001,ko00002,ko01000,ko01007,ko03016,ko03029	-	-	-	GAD,tRNA-synt_2,tRNA_anti-codon	0	Glyur004815s00040248.1 gene=Glyur004815s00040248	1542	1e-34	44	928.916	36.1446	54.8193	MtrunA17_Chr8g0351191 len=783 begin=13372410 strand=+ gn=MtrunA17Chr8g0351191 end=13375487 type=prot chr=MtrunA17Chr8 def=Putative RNA-directed DNA polymerase	783	3e-49	49	471.687	46.3855	65.6627	AT4G23160.3 | Symbols:CRK8 | cysteine-rich RLK (RECEPTOR-like protein kinase) 8 | Chr4:12129485-12133157 FORWARD LENGTH=1043	1043	3e-21	39	628.313	25.9036	40.3614	tr|A0A2Z6PKR6|A0A2Z6PKR6_TRISU Uncharacterized protein OS=Trifolium subterraneum OX=3900 GN=TSUD_95870 PE=4 SV=1
Glur_chr1.g004790.1	Glur_chr1	3035708	3036112	-	134	TE	71139.XP_010068565.1	2.988e-42	158	COG2801@1|root,KOG0017@2759|Eukaryota,388JN@33090|Viridiplantae,3GXDE@35493|Streptophyta	35493|Streptophyta	T	LRR receptor-like serine threonine-protein kinase At4g08850	-	-	-	-	-	-	-	-	-	-	-	-	LRR_8,Pkinase,RVT_2	0	Glyur002581s00039169.1 gene=Glyur002581s00039169	1414	1e-74	91	1047.41	86.6667	90.3704	MtrunA17_Chr8g0351191 len=783 begin=13372410 strand=+ gn=MtrunA17Chr8g0351191 end=13375487 type=prot chr=MtrunA17Chr8 def=Putative RNA-directed DNA polymerase	783	9e-47	54	580	53.3333	74.8148	No_hits	#	#	#	#	#	#	tr|A0A445G863|A0A445G863_GLYSO Retrovirus-related Pol polyprotein from transposon TNT 1-94 OS=Glycine soja OX=3848 GN=D0Y65_046167 PE=4 SV=1
Glur_chr1.g004800.1	Glur_chr1	3036197	3036661	-	154	TE	161934.XP_010676254.1	1.298e-64	224	COG2801@1|root,KOG0017@2759|Eukaryota,3894V@33090|Viridiplantae,3GY0Z@35493|Streptophyta	35493|Streptophyta	T	Reverse transcriptase (RNA-dependent DNA polymerase)	-	-	-	-	-	-	-	-	-	-	-	-	RVT_2	0	Glyur002581s00039169.1 gene=Glyur002581s00039169	1414	7e-79	93	912.258	80	81.9355	MtrunA17_Chr8g0351191 len=783 begin=13372410 strand=+ gn=MtrunA17Chr8g0351191 end=13375487 type=prot chr=MtrunA17Chr8 def=Putative RNA-directed DNA polymerase	783	3e-55	60	505.161	58.0645	76.7742	AT4G23160.3 | Symbols:CRK8 | cysteine-rich RLK (RECEPTOR-like protein kinase) 8 | Chr4:12129485-12133157 FORWARD LENGTH=1043	1043	2e-46	47	672.903	48.3871	70.3226	tr|A0A2Z6N1U2|A0A2Z6N1U2_TRISU Uncharacterized protein OS=Trifolium subterraneum OX=3900 GN=TSUD_269410 PE=4 SV=1
Glur_chr1.g004810.1	Glur_chr1	3036763	3040093	-	784	TE	4533.OB11G23960.1	6.463e-145	487	COG2801@1|root,KOG4658@1|root,KOG0017@2759|Eukaryota,KOG4658@2759|Eukaryota,38226@33090|Viridiplantae,3GV16@35493|Streptophyta,3M2YJ@4447|Liliopsida,3IKZD@38820|Poales	35493|Streptophyta	T	disease resistance protein	-	-	-	-	-	-	-	-	-	-	-	-	NB-ARC,PAH	0	Glyur001603s00032451.1 gene=Glyur001603s00032451	2827	0	49	360.127	45.8599	57.5796	MtrunA17_Chr8g0342611 len=216 type=prot chr=MtrunA17Chr8 begin=6062014 gn=MtrunA17Chr8g0342611 strand=- end=6062965 def=Putative RNA-directed DNA polymerase	216	2e-89	66	27.5159	18.0892	22.4204	ATMG00300.1 | Symbols:ORF145A | | ChrM:89617-90054 REVERSE LENGTH=145	145	3e-27	43	18.4713	6.36943	9.42675	tr|A0A151TCD0|A0A151TCD0_CAJCA Retrovirus-related Pol polyprotein from transposon TNT 1-94 OS=Cajanus cajan OX=3821 GN=KK1_019277 PE=4 SV=1
Glur_chr1.g004870.1	Glur_chr1	3069737	3070054	-	67	TE	3880.AET01717	5.648e-20	90	COG2801@1|root,KOG0017@2759|Eukaryota	3880.AET01717|-	L	transposition, RNA-mediated	-	-	-	-	-	-	-	-	-	-	-	-	-	0	Glyur000828s00035266.1 gene=Glyur000828s00035266	314	7e-17	86	461.765	47.0588	50	No_hits	#	#	#	#	#	#	No_hits	#	#	#	#	#	#	tr|A0A2K3KAG3|A0A2K3KAG3_TRIPR Putative TIR-NBS-LRR resistance protein (Fragment) OS=Trifolium pratense OX=57577 GN=L195_g053424 PE=4 SV=1
Glur_chr1.g004880.1	Glur_chr1	3076203	3076817	+	204	TE	3880.AES74538	5.735e-47	175	COG2801@1|root,KOG0017@2759|Eukaryota	3880.AES74538|-	L	transposition, RNA-mediated	-	-	-	-	-	-	-	-	-	-	-	-	-	0	Glyur001291s00033698.1 gene=Glyur001291s00033698	1042	1e-113	79	508.293	81.9512	89.2683	MtrunA17_Chr0c01g0489151 len=273 end=122397 strand=+ gn=MtrunA17Chr0c01g0489151 begin=121020 chr=MtrunA17Chr0c01 type=prot def=putative protein	273	2e-58	43	133.171	42.9268	63.4146	No_hits	#	#	#	#	#	#	tr|A0A151U3K9|A0A151U3K9_CAJCA Retrovirus-related Pol polyprotein from transposon TNT 1-94 (Fragment) OS=Cajanus cajan OX=3821 GN=KK1_006571 PE=4 SV=1
Glur_chr1.g004890.1	Glur_chr1	3079327	3080259	+	310	TE	3880.AES74538	1.749e-73	258	COG2801@1|root,KOG0017@2759|Eukaryota	3880.AES74538|-	L	transposition, RNA-mediated	-	-	-	-	-	-	-	-	-	-	-	-	-	0	Glyur001291s00033698.1 gene=Glyur001291s00033698	1042	1e-148	69	335.048	68.8103	78.135	MtrunA17_Chr7g0224661 len=360 begin=9980843 gn=MtNCR497 strand=- end=9988846 type=prot chr=MtrunA17Chr7 def=Nodule-specific Cysteine-Rich peptide	360	1e-89	44	115.756	43.7299	64.6302	No_hits	#	#	#	#	#	#	tr|A0A151U3K9|A0A151U3K9_CAJCA Retrovirus-related Pol polyprotein from transposon TNT 1-94 (Fragment) OS=Cajanus cajan OX=3821 GN=KK1_006571 PE=4 SV=1
Glur_chr1.g004910.1	Glur_chr1	3081088	3085838	+	435	TE	3827.XP_004509513.1	6.756e-101	343	COG2801@1|root,KOG0017@2759|Eukaryota,37SNQ@33090|Viridiplantae	33090|Viridiplantae	L	spliceosomal complex assembly	-	-	-	-	-	-	-	-	-	-	-	-	RVT_2,rve	0	Glyur002750s00045536.1 gene=Glyur002750s00045536	410	3e-80	94	94.0367	27.2936	28.4404	MtrunA17_Chr1g0153361 len=1707 chr=MtrunA17Chr1 type=prot end=5900584 strand=- gn=MtrunA17Chr1g0153361 begin=5895346 def=Putative RNA-directed DNA polymerase	1707	1e-88	70	391.514	31.422	38.5321	AT4G23160.3 | Symbols:CRK8 | cysteine-rich RLK (RECEPTOR-like protein kinase) 8 | Chr4:12129485-12133157 FORWARD LENGTH=1043	1043	2e-39	42	239.22	17.2018	25.9174	tr|A0A151QKV3|A0A151QKV3_CAJCA Retrovirus-related Pol polyprotein from transposon TNT 1-94 (Fragment) OS=Cajanus cajan OX=3821 GN=KK1_049723 PE=4 SV=1
Glur_chr1.g004920.1	Glur_chr1	3086424	3087267	+	172	TE	3880.AET03596	2.151e-41	158	COG2801@1|root,KOG1290@1|root,KOG0017@2759|Eukaryota,KOG1290@2759|Eukaryota,37SNQ@33090|Viridiplantae,3GHRQ@35493|Streptophyta	35493|Streptophyta	L	spliceosomal complex assembly	-	-	-	-	-	-	-	-	-	-	-	-	RVT_2,Retrotran_gag_2,gag_pre-integrs,rve,zf-CCHC	0	Glyur002475s00040284.1 gene=Glyur002475s00040284	821	2e-69	81	474.566	63.0058	68.7861	MtrunA17_Chr1g0153361 len=1707 chr=MtrunA17Chr1 type=prot end=5900584 strand=- gn=MtrunA17Chr1g0153361 begin=5895346 def=Putative RNA-directed DNA polymerase	1707	4e-48	65	986.705	44.5087	54.9133	No_hits	#	#	#	#	#	#	tr|A0A371G761|A0A371G761_MUCPR gag_pre-integrs domain-containing protein (Fragment) OS=Mucuna pruriens OX=157652 GN=CR513_32324 PE=4 SV=1
Glur_chr1.g004940.1	Glur_chr1	3096630	3102234	+	317	TE	3827.XP_004509513.1	5.352e-75	262	COG2801@1|root,KOG0017@2759|Eukaryota,37SNQ@33090|Viridiplantae	33090|Viridiplantae	L	spliceosomal complex assembly	-	-	-	-	-	-	-	-	-	-	-	-	RVT_2,rve	0	Glyur002475s00040284.1 gene=Glyur002475s00040284	821	1e-50	78	258.176	24.8428	27.9874	MtrunA17_Chr1g0153361 len=1707 chr=MtrunA17Chr1 type=prot end=5900584 strand=- gn=MtrunA17Chr1g0153361 begin=5895346 def=Putative RNA-directed DNA polymerase	1707	1e-103	71	536.792	46.2264	55.6604	AT4G23160.3 | Symbols:CRK8 | cysteine-rich RLK (RECEPTOR-like protein kinase) 8 | Chr4:12129485-12133157 FORWARD LENGTH=1043	1043	3e-35	35	327.987	21.0692	34.2767	tr|A0A396JJF4|A0A396JJF4_MEDTR Putative RNA-directed DNA polymerase OS=Medicago truncatula OX=3880 GN=MtrunA17_Chr1g0153361 PE=4 SV=1
Glur_chr1.g004960.1	Glur_chr1	3119798	3122756	+	559	TE	161934.XP_010684314.1	1.38e-66	248	COG2801@1|root,KOG0017@2759|Eukaryota,37SNQ@33090|Viridiplantae,3GHRQ@35493|Streptophyta	35493|Streptophyta	L	spliceosomal complex assembly	-	-	-	-	-	-	-	-	-	-	-	-	Retrotran_gag_2,gag_pre-integrs,rve,zf-CCHC	0	Glyur001291s00033698.1 gene=Glyur001291s00033698	1042	2e-140	69	186.071	45.5357	48.5714	MtrunA17_Chr7g0224661 len=360 begin=9980843 gn=MtNCR497 strand=- end=9988846 type=prot chr=MtrunA17Chr7 def=Nodule-specific Cysteine-Rich peptide	360	2e-73	38	64.2857	25	36.7857	No_hits	#	#	#	#	#	#	tr|A0A2N9GUN3|A0A2N9GUN3_FAGSY Uncharacterized protein OS=Fagus sylvatica OX=28930 GN=FSB_LOCUS33979 PE=4 SV=1
Glur_chr1.g004970.1	Glur_chr1	3122784	3123404	+	206	TE	3659.XP_004145727.1	2.296e-59	211	COG2801@1|root,KOG4197@1|root,KOG0017@2759|Eukaryota,KOG4197@2759|Eukaryota,37PAM@33090|Viridiplantae,3GGGF@35493|Streptophyta,4JN68@91835|fabids	35493|Streptophyta	L	Pentatricopeptide repeat-containing protein	-	GO:0003674,GO:0003676,GO:0003723,GO:0003824,GO:0004518,GO:0004519,GO:0005488,GO:0005575,GO:0005622,GO:0005623,GO:0005737,GO:0005739,GO:0006139,GO:0006725,GO:0006807,GO:0008150,GO:0008152,GO:0009451,GO:0009987,GO:0016070,GO:0016787,GO:0016788,GO:0034641,GO:0043170,GO:0043226,GO:0043227,GO:0043229,GO:0043231,GO:0043412,GO:0044237,GO:0044238,GO:0044424,GO:0044444,GO:0044464,GO:0046483,GO:0071704,GO:…	-	-	-	-	-	-	-	-	-	-	DYW_deaminase,PPR,PPR_2	0	Glyur002750s00045536.1 gene=Glyur002750s00045536	410	2e-61	95	198.068	45.4106	46.3768	MtrunA17_Chr1g0153361 len=1707 chr=MtrunA17Chr1 type=prot end=5900584 strand=- gn=MtrunA17Chr1g0153361 begin=5895346 def=Putative RNA-directed DNA polymerase	1707	4e-71	68	824.638	55.5556	67.6329	AT4G23160.3 | Symbols:CRK8 | cysteine-rich RLK (RECEPTOR-like protein kinase) 8 | Chr4:12129485-12133157 FORWARD LENGTH=1043	1043	4e-28	40	503.865	22.2222	38.1643	tr|A0A151QKV3|A0A151QKV3_CAJCA Retrovirus-related Pol polyprotein from transposon TNT 1-94 (Fragment) OS=Cajanus cajan OX=3821 GN=KK1_049723 PE=4 SV=1
Glur_chr1.g004990.1	Glur_chr1	3138987	3139955	-	322	TE	3827.XP_004515382.1	1.714e-164	521	COG2801@1|root,KOG0017@2759|Eukaryota,37RRH@33090|Viridiplantae,3G8MV@35493|Streptophyta	35493|Streptophyta	L	DNA RNA polymerases superfamily protein	-	-	-	-	-	-	-	-	-	-	-	-	RVP_2,RVT_1,Retrotrans_gag,rve,zf-CCHC	0	Glyur001705s00034729.1 gene=Glyur001705s00034729	1472	1e-60	39	455.728	35.2941	54.7988	MtrunA17_Chr3g0105561 len=1044 type=prot chr=MtrunA17Chr3 begin=29495362 end=29498496 strand=+ gn=MtrunA17Chr3g0105561 def=Putative nucleotidyltransferase, Ribonuclease H	1044	1e-179	74	323.22	74.613	89.4737	No_hits	#	#	#	#	#	#	tr|A0A2K3PMK9|A0A2K3PMK9_TRIPR Retrotransposon-related protein OS=Trifolium pratense OX=57577 GN=L195_g013248 PE=4 SV=1
Glur_chr1.g005000.1	Glur_chr1	3140046	3143243	-	826	TE	71139.XP_010026793.1	1.476e-178	587	COG2801@1|root,KOG0017@2759|Eukaryota,37RRH@33090|Viridiplantae,3G8MV@35493|Streptophyta	35493|Streptophyta	L	DNA RNA polymerases superfamily protein	-	GO:0000943,GO:0003674,GO:0003676,GO:0003723,GO:0003824,GO:0003887,GO:0003964,GO:0004518,GO:0004540,GO:0005488,GO:0005575,GO:0005622,GO:0005623,GO:0005634,GO:0006139,GO:0006259,GO:0006278,GO:0006508,GO:0006725,GO:0006807,GO:0008150,GO:0008152,GO:0008233,GO:0009058,GO:0009059,GO:0009987,GO:0016070,GO:0016740,GO:0016772,GO:0016779,GO:0016787,GO:0016788,GO:0018130,GO:0019438,GO:0019538,GO:0032196,GO:…	-	-	-	-	-	-	-	-	-	-	RVP_2,RVT_1,Retrotrans_gag,rve,zf-CCHC	0	Glyur001556s00043257.1 gene=Glyur001556s00043257	890	7e-91	70	107.618	18.1378	21.0399	MtrunA17_Chr5g0422121 len=1443 type=prot chr=MtrunA17Chr5 begin=23816532 gn=MtrunA17Chr5g0422121 strand=- end=23821073 def=Putative nucleotidyltransferase, Ribonuclease H	1443	0	41	174.486	50.0605	65.659	No_hits	#	#	#	#	#	#	tr|A0A2Z6P2H8|A0A2Z6P2H8_TRISU Uncharacterized protein OS=Trifolium subterraneum OX=3900 GN=TSUD_408270 PE=4 SV=1
Glur_chr1.g005010.1	Glur_chr1	3161445	3169683	+	558	TE	3880.AES74356	4.688e-59	225	COG0123@1|root,COG2801@1|root,KOG0017@2759|Eukaryota,KOG1342@2759|Eukaryota,37MT0@33090|Viridiplantae,3G9ID@35493|Streptophyta,4JCXV@91835|fabids	35493|Streptophyta	B	Belongs to the histone deacetylase family. HD Type 1 subfamily	HD1	GO:0000118,GO:0002376,GO:0003674,GO:0003824,GO:0004407,GO:0005575,GO:0005622,GO:0005623,GO:0005634,GO:0005654,GO:0006325,GO:0006355,GO:0006464,GO:0006473,GO:0006475,GO:0006476,GO:0006807,GO:0006950,GO:0006952,GO:0006955,GO:0006996,GO:0008150,GO:0008152,GO:0009292,GO:0009294,GO:0009405,GO:0009605,GO:0009607,GO:0009611,GO:0009814,GO:0009861,GO:0009889,GO:0009890,GO:0009892,GO:0009987,GO:0010468,GO:…	3.5.1.98	ko:K06067	ko04110,ko04213,ko04330,ko04919,ko05016,ko05034,ko05165,ko05169,ko05200,ko05202,ko05203,ko05220,map04110,map04213,map04330,map04919,map05016,map05034,map05165,map05169,map05200,map05202,map05203,map05220	-	-	-	ko00000,ko00001,ko01000,ko03036	-	-	-	Hist_deacetyl	0	Glyur000335s00017444.1 gene=Glyur000335s00017444	1041	5e-62	51	186.225	19.678	27.1914	MtrunA17_Chr1g0213471 len=406 chr=MtrunA17Chr1 type=prot gn=MtrunA17Chr1g0213471 strand=- end=56367606 begin=56366386 def=Putative RNA-directed DNA polymerase	406	5e-74	55	72.6297	23.0769	27.5492	ATMG00810.1 | Symbols:ORF240B | | ChrM:227709-228431 REVERSE LENGTH=240	240	1e-19	42	42.9338	8.40787	12.3435	tr|A0A2Z6MET7|A0A2Z6MET7_TRISU Reverse transcriptase Ty1/copia-type domain-containing protein OS=Trifolium subterraneum OX=3900 GN=TSUD_153410 PE=4 SV=1
Glur_chr1.g005020.1	Glur_chr1	3171877	3172698	+	150	TE	3827.XP_004487728.1	7.908e-13	74	COG2801@1|root,KOG0017@2759|Eukaryota,37THH@33090|Viridiplantae,3GHHH@35493|Streptophyta,4JTJR@91835|fabids	35493|Streptophyta	O	mitochondrial protein	-	-	-	-	-	-	-	-	-	-	-	-	-	0	Glyur003459s00044408.1 gene=Glyur003459s00044408	1085	1e-12	52	718.543	23.1788	30.4636	MtrunA17_Chr8g0334511 len=499 type=prot chr=MtrunA17Chr8 begin=236117 end=239384 strand=+ gn=MtrunA17Chr8g0334511 def=Putative RNA-directed DNA polymerase	499	7e-13	54	330.464	17.2185	23.8411	No_hits	#	#	#	#	#	#	#
Glur_chr1.g005040.1	Glur_chr1	3176142	3180862	-	1476	TE	102107.XP_008238365.1	3.925e-249	822	COG2801@1|root,KOG0017@2759|Eukaryota,37SNQ@33090|Viridiplantae,3GHRQ@35493|Streptophyta	35493|Streptophyta	L	spliceosomal complex assembly	-	-	-	-	-	-	-	-	-	-	-	-	RVT_2,Retrotran_gag_2,gag_pre-integrs,rve,zf-CCHC	0	Glyur001291s00033698.1 gene=Glyur001291s00033698	1042	0	69	70.5484	22.478	25.457	MtrunA17_Chr1g0153361 len=1707 chr=MtrunA17Chr1 type=prot end=5900584 strand=- gn=MtrunA17Chr1g0153361 begin=5895346 def=Putative RNA-directed DNA polymerase	1707	0	64	115.572	45.2945	54.9763	AT4G23160.3 | Symbols:CRK8 | cysteine-rich RLK (RECEPTOR-like protein kinase) 8 | Chr4:12129485-12133157 FORWARD LENGTH=1043	1043	2e-104	38	70.6161	12.7285	19.9729	tr|A0A396JJF4|A0A396JJF4_MEDTR Putative RNA-directed DNA polymerase OS=Medicago truncatula OX=3880 GN=MtrunA17_Chr1g0153361 PE=4 SV=1
Glur_chr1.g005050.1	Glur_chr1	3184008	3185088	+	259	TE	3656.XP_008460736.1	1.177e-53	198	COG2801@1|root,KOG0017@2759|Eukaryota,37RIF@33090|Viridiplantae,3GBWZ@35493|Streptophyta,4JT11@91835|fabids	35493|Streptophyta	L	Reverse transcriptase (RNA-dependent DNA polymerase)	-	-	-	-	-	-	-	-	-	-	-	-	RVT_2,Retrotran_gag_2,Retrotran_gag_3,Retrotrans_gag,gag_pre-integrs,rve	0	Glyur001871s00035348.1 gene=Glyur001871s00035348	1637	2e-56	53	629.615	35.7692	48.4615	MtrunA17_Chr3g0122931 len=1021 begin=42270216 strand=+ gn=MtrunA17Chr3g0122931 end=42273281 type=prot chr=MtrunA17Chr3 def=Putative RNA-directed DNA polymerase	1021	6e-60	52	392.692	36.1538	49.2308	AT4G23160.3 | Symbols:CRK8 | cysteine-rich RLK (RECEPTOR-like protein kinase) 8 | Chr4:12129485-12133157 FORWARD LENGTH=1043	1043	6e-47	44	401.154	31.9231	47.3077	tr|A0A151SJF9|A0A151SJF9_CAJCA Retrovirus-related Pol polyprotein from transposon TNT 1-94 OS=Cajanus cajan OX=3821 GN=KK1_001119 PE=4 SV=1
Glur_chr1.g005100.1	Glur_chr1	3196544	3197043	-	121	TE	3880.AES75280	4.234e-11	68	28PWY@1|root,2QWJJ@2759|Eukaryota,37NQA@33090|Viridiplantae,3G8IQ@35493|Streptophyta	35493|Streptophyta	S	source UniProtKB	-	-	-	-	-	-	-	-	-	-	-	-	DUF4216,DUF4218,Transpos_assoc,Transposase_21	0	Glyur001842s00036005.1 gene=Glyur001842s00036005	675	7e-17	42	553.279	34.4262	49.1803	No_hits	#	#	#	#	#	#	No_hits	#	#	#	#	#	#	tr|A0A371F7S7|A0A371F7S7_MUCPR Transpos_assoc domain-containing protein (Fragment) OS=Mucuna pruriens OX=157652 GN=CR513_45903 PE=4 SV=1
Glur_chr1.g005110.1	Glur_chr1	3221675	3225905	+	378	TE	3641.EOY16636	9.238e-45	177	COG2801@1|root,KOG0017@2759|Eukaryota,37RIF@33090|Viridiplantae,3GFVM@35493|Streptophyta	35493|Streptophyta	L	Cysteine-rich RLK (RECEPTOR-like protein kinase) 8	-	-	-	-	-	-	-	-	-	-	-	-	RVT_2,Retrotran_gag_3	0.025379	Glyur003584s00043112.1 gene=Glyur003584s00043112	863	2e-35	45	227.704	22.1636	28.2322	MtrunA17_Chr2g0326511 len=387 type=prot chr=MtrunA17Chr2 begin=46198311 end=46199670 strand=+ gn=MtrunA17Chr2g0326511 def=Putative RNA-directed DNA polymerase	387	1e-48	49	102.111	23.219	30.6069	AT4G23160.3 | Symbols:CRK8 | cysteine-rich RLK (RECEPTOR-like protein kinase) 8 | Chr4:12129485-12133157 FORWARD LENGTH=1043	1043	3e-16	30	275.198	11.0818	18.2058	tr|A0A445LSN7|A0A445LSN7_GLYSO Ribonuclease E/G-like protein, chloroplastic OS=Glycine soja OX=3848 GN=D0Y65_004744 PE=3 SV=1
Glur_chr1.g005120.1	Glur_chr1	3225998	3230644	-	1548	TE	50452.A0A087G3S6	0	1290	COG2801@1|root,KOG0017@2759|Eukaryota,37NRU@33090|Viridiplantae,3GGV0@35493|Streptophyta,3HXPF@3699|Brassicales	35493|Streptophyta	I	3-hydroxyisobutyryl-CoA hydrolase activity	-	GO:0000943,GO:0003674,GO:0003676,GO:0003723,GO:0003824,GO:0003887,GO:0003964,GO:0004518,GO:0004540,GO:0005488,GO:0005575,GO:0005622,GO:0005623,GO:0005634,GO:0006139,GO:0006259,GO:0006278,GO:0006508,GO:0006725,GO:0006807,GO:0008150,GO:0008152,GO:0008233,GO:0009058,GO:0009059,GO:0009987,GO:0016070,GO:0016740,GO:0016772,GO:0016779,GO:0016787,GO:0016788,GO:0018130,GO:0019438,GO:0019538,GO:0032196,GO:…	-	-	-	-	-	-	-	-	-	-	Chromo,RVP_2,RVT_1,Retrotrans_gag,rve	0.079659	Glyur001705s00034729.1 gene=Glyur001705s00034729	1472	0	42	95.0291	32.8599	46.8044	MtrunA17_Chr4g0041691 len=1534 gn=MtrunA17Chr4g0041691 strand=+ end=39242663 begin=39237517 chr=MtrunA17Chr4 type=prot def=Putative nucleotidyltransferase, Ribonuclease H	1534	0	42	99.0316	39.3802	54.4222	ATMG00860.1 | Symbols:ORF158 | | ChrM:235916-236392 FORWARD LENGTH=158	158	1e-46	58	10.2001	4.97095	6.39122	tr|A0A0L9V4A1|A0A0L9V4A1_PHAAN Uncharacterized protein OS=Phaseolus angularis OX=3914 GN=LR48_Vigan08g059400 PE=4 SV=1
Glur_chr1.g005140.1	Glur_chr1	3238723	3240187	+	448	TE	4113.PGSC0003DMT400035156	6.239e-121	402	COG2801@1|root,KOG0017@2759|Eukaryota,383NY@33090|Viridiplantae,3GV14@35493|Streptophyta,44NMQ@71274|asterids	35493|Streptophyta	L	gag-polypeptide of LTR copia-type	-	-	-	-	-	-	-	-	-	-	-	-	Retrotran_gag_2	0.070175	Glyur001558s00033996.1 gene=Glyur001558s00033996	1098	1e-25	34	244.543	14.0312	22.7171	MtrunA17_Chr3g0101191 len=1321 chr=MtrunA17Chr3 type=prot strand=+ end=25582611 gn=MtrunA17Chr3g0101191 begin=25578372 def=Putative RNA-directed DNA polymerase	1321	1e-98	36	294.209	41.4254	63.6971	No_hits	#	#	#	#	#	#	tr|A0A438JT24|A0A438JT24_VITVI Retrovirus-related Pol polyprotein from transposon TNT 1-94 OS=Vitis vinifera OX=29760 GN=POLX_234 PE=4 SV=1
Glur_chr1.g005150.1	Glur_chr1	3240553	3241593	+	346	TE	3656.XP_008462933.1	1.583e-124	407	COG2801@1|root,KOG0017@2759|Eukaryota,37NGF@33090|Viridiplantae	33090|Viridiplantae	G	chitin binding	-	-	-	-	-	-	-	-	-	-	-	-	RVT_2,Retrotran_gag_2,gag_pre-integrs,rve	0.109974	Glyur000399s00017820.1 gene=Glyur000399s00017820	1355	3e-72	41	390.49	40.634	58.2133	MtrunA17_Chr3g0101191 len=1321 chr=MtrunA17Chr3 type=prot strand=+ end=25582611 gn=MtrunA17Chr3g0101191 begin=25578372 def=Putative RNA-directed DNA polymerase	1321	5e-127	54	380.692	55.6196	72.3343	AT4G23160.3 | Symbols:CRK8 | cysteine-rich RLK (RECEPTOR-like protein kinase) 8 | Chr4:12129485-12133157 FORWARD LENGTH=1043	1043	3e-50	43	300.576	24.2075	35.4467	tr|A0A438IXC9|A0A438IXC9_VITVI Retrovirus-related Pol polyprotein from transposon TNT 1-94 OS=Vitis vinifera OX=29760 GN=POLX_1170 PE=4 SV=1
Glur_chr1.g005160.1	Glur_chr1	3242092	3243673	+	449	TE	3827.XP_004488259.1	5.419e-92	318	COG2801@1|root,KOG0017@2759|Eukaryota,37RRH@33090|Viridiplantae,3G8MV@35493|Streptophyta,4JM10@91835|fabids	35493|Streptophyta	H	transposition, RNA-mediated	-	-	-	-	-	-	-	-	-	-	-	-	RVP_2,RVT_1,Retrotrans_gag,rve	0.024549	Glyur000615s00023999.1 gene=Glyur000615s00023999	783	3e-41	45	174	17.7778	24.8889	MtrunA17_Chr6g0473411 len=185 type=prot chr=MtrunA17Chr6 begin=26267924 strand=+ end=26271383 gn=MtrunA17Chr6g0473411 def=Putative transcription factor interactor and regulator CCHC(Zn) family	185	3e-25	39	41.1111	12.6667	18.8889	AT3G29750.1 | Symbols:no symbol available | no full name available | Chr3:11579125-11580600 REVERSE LENGTH=421	421	2e-12	32	93.5556	8.44444	13.3333	tr|A0A3Q7Y8E5|A0A3Q7Y8E5_CICAR uncharacterized protein LOC113785482 OS=Cicer arietinum OX=3827 GN=LOC113785482 PE=4 SV=1
Glur_chr1.g005170.1	Glur_chr1	3243717	3244955	+	412	TE	28532.XP_010541181.1	1.076e-179	570	COG2801@1|root,KOG0017@2759|Eukaryota,37NRU@33090|Viridiplantae,3GGV0@35493|Streptophyta,3HXPF@3699|Brassicales	35493|Streptophyta	I	3-hydroxyisobutyryl-CoA hydrolase activity	-	GO:0000943,GO:0003674,GO:0003676,GO:0003723,GO:0003824,GO:0003887,GO:0003964,GO:0004518,GO:0004540,GO:0005488,GO:0005575,GO:0005622,GO:0005623,GO:0005634,GO:0006139,GO:0006259,GO:0006278,GO:0006508,GO:0006725,GO:0006807,GO:0008150,GO:0008152,GO:0008233,GO:0009058,GO:0009059,GO:0009987,GO:0016070,GO:0016740,GO:0016772,GO:0016779,GO:0016787,GO:0016788,GO:0018130,GO:0019438,GO:0019538,GO:0032196,GO:…	-	-	-	-	-	-	-	-	-	-	Chromo,RVP_2,RVT_1,Retrotrans_gag,rve	0.050053	Glyur001705s00034729.1 gene=Glyur001705s00034729	1472	1e-161	57	356.416	55.2058	70.9443	MtrunA17_Chr4g0041691 len=1534 gn=MtrunA17Chr4g0041691 strand=+ end=39242663 begin=39237517 chr=MtrunA17Chr4 type=prot def=Putative nucleotidyltransferase, Ribonuclease H	1534	4e-163	58	371.429	57.1429	71.9128	ATMG00860.1 | Symbols:ORF158 | | ChrM:235916-236392 FORWARD LENGTH=158	158	1e-43	52	38.2567	16.707	23.2446	tr|A0A2K3NK11|A0A2K3NK11_TRIPR Retrotransposon-related protein (Fragment) OS=Trifolium pratense OX=57577 GN=L195_g026666 PE=4 SV=1
Glur_chr1.g005180.1	Glur_chr1	3245037	3247879	+	551	TE	3711.Bra017917.1-P	2.532e-120	405	COG2801@1|root,KOG0017@2759|Eukaryota,383N4@33090|Viridiplantae,3GUZA@35493|Streptophyta,3HWMQ@3699|Brassicales	35493|Streptophyta	L	Retroviral aspartyl protease	-	-	-	-	-	-	-	-	-	-	-	-	RVP_2	0.006236	Glyur001054s00021678.1 gene=Glyur001054s00021678	1184	3e-132	56	214.493	37.1377	46.7391	MtrunA17_Chr4g0041691 len=1534 gn=MtrunA17Chr4g0041691 strand=+ end=39242663 begin=39237517 chr=MtrunA17Chr4 type=prot def=Putative nucleotidyltransferase, Ribonuclease H	1534	3e-108	49	277.899	32.4275	43.4783	No_hits	#	#	#	#	#	#	tr|A0A2K3N4M2|A0A2K3N4M2_TRIPR Uncharacterized protein (Fragment) OS=Trifolium pratense OX=57577 GN=L195_g021217 PE=4 SV=1
Glur_chr1.g005190.1	Glur_chr1	3248298	3253044	-	1103	TE	3880.AES67469	0	1011	COG1874@1|root,COG2801@1|root,KOG0017@2759|Eukaryota,KOG0496@2759|Eukaryota,37P9T@33090|Viridiplantae,3GEVX@35493|Streptophyta,4JI1Z@91835|fabids	35493|Streptophyta	G	beta-galactosidase	BGAL8	GO:0003674,GO:0003824,GO:0004553,GO:0004565,GO:0005575,GO:0005618,GO:0005622,GO:0005623,GO:0005737,GO:0005773,GO:0015925,GO:0016787,GO:0016798,GO:0030312,GO:0043226,GO:0043227,GO:0043229,GO:0043231,GO:0044424,GO:0044444,GO:0044464,GO:0071944	-	-	-	-	-	-	-	-	-	-	Gal_Lectin,Glyco_hydro_35	0.274935	Glyur001603s00032451.1 gene=Glyur001603s00032451	2827	0	43	256.069	30.2536	41.2138	MtrunA17_Chr4g0056611 len=981 chr=MtrunA17Chr4 type=prot gn=MtrunA17Chr4g0056611 strand=- end=50054996 begin=50048729 def=Putative RNA-directed DNA polymerase	981	0	41	88.8587	35.1449	51.5399	AT4G23160.3 | Symbols:CRK8 | cysteine-rich RLK (RECEPTOR-like protein kinase) 8 | Chr4:12129485-12133157 FORWARD LENGTH=1043	1043	2e-157	47	94.4746	21.1957	30.7971	tr|A5AYJ3|A5AYJ3_VITVI Integrase catalytic domain-containing protein OS=Vitis vinifera OX=29760 GN=VITISV_041073 PE=4 SV=1
Glur_chr1.g005230.1	Glur_chr1	3266248	3266763	+	134	TE	3659.XP_004148556.1	4.776e-30	123	COG2801@1|root,KOG0017@2759|Eukaryota,37V4J@33090|Viridiplantae,3GIPU@35493|Streptophyta,4JU63@91835|fabids	35493|Streptophyta	L	gag-polypeptide of LTR copia-type	-	-	-	-	-	-	-	-	-	-	-	-	Retrotran_gag_2,gag_pre-integrs,zf-CCHC	0	Glyur001291s00033698.1 gene=Glyur001291s00033698	1042	3e-70	68	771.852	84.4444	89.6296	MtrunA17_Chr0c01g0489151 len=273 end=122397 strand=+ gn=MtrunA17Chr0c01g0489151 begin=121020 chr=MtrunA17Chr0c01 type=prot def=putative protein	273	3e-36	37	202.222	45.1852	66.6667	No_hits	#	#	#	#	#	#	tr|A0A371EFT8|A0A371EFT8_MUCPR Uncharacterized protein (Fragment) OS=Mucuna pruriens OX=157652 GN=CR513_56560 PE=4 SV=1
Glur_chr1.g005240.1	Glur_chr1	3269361	3271406	-	638	TE	102107.XP_008229173.1	3.152e-209	668	COG2801@1|root,COG5043@1|root,KOG0017@2759|Eukaryota,KOG1809@2759|Eukaryota	2759|Eukaryota	U	regulation of parkin-mediated stimulation of mitophagy in response to mitochondrial depolarization	-	-	-	ko:K19525	-	-	-	-	ko00000	-	-	-	C2,Chorein_N,Pex24p,SHR-BD,VPS13,VPS13_C,VPS13_mid_rpt,Vps62	0	Glyur000399s00017820.1 gene=Glyur000399s00017820	1355	5e-122	35	212.05	35.0548	55.2426	MtrunA17_Chr1g0153361 len=1707 chr=MtrunA17Chr1 type=prot end=5900584 strand=- gn=MtrunA17Chr1g0153361 begin=5895346 def=Putative RNA-directed DNA polymerase	1707	0	62	267.136	69.6401	84.9765	AT4G23160.3 | Symbols:CRK8 | cysteine-rich RLK (RECEPTOR-like protein kinase) 8 | Chr4:12129485-12133157 FORWARD LENGTH=1043	1043	3e-91	35	163.224	26.1346	41.0016	tr|A0A151QKV3|A0A151QKV3_CAJCA Retrovirus-related Pol polyprotein from transposon TNT 1-94 (Fragment) OS=Cajanus cajan OX=3821 GN=KK1_049723 PE=4 SV=1
Glur_chr1.g005250.1	Glur_chr1	3272248	3273996	-	582	TE	3880.AES74538	1.34e-90	319	COG2801@1|root,KOG0017@2759|Eukaryota	3880.AES74538|-	L	transposition, RNA-mediated	-	-	-	-	-	-	-	-	-	-	-	-	-	0	Glyur001291s00033698.1 gene=Glyur001291s00033698	1042	0	77	178.731	63.6364	70.1544	MtrunA17_Chr7g0224661 len=360 begin=9980843 gn=MtNCR497 strand=- end=9988846 type=prot chr=MtrunA17Chr7 def=Nodule-specific Cysteine-Rich peptide	360	3e-96	43	61.7496	26.9297	40.4803	No_hits	#	#	#	#	#	#	tr|A0A371EFT8|A0A371EFT8_MUCPR Uncharacterized protein (Fragment) OS=Mucuna pruriens OX=157652 GN=CR513_56560 PE=4 SV=1
Glur_chr1.g005260.1	Glur_chr1	3280468	3281553	+	217	TE	50452.A0A087GPJ9	2.706e-27	119	KOG1075@1|root,KOG1075@2759|Eukaryota,38093@33090|Viridiplantae,3GPQM@35493|Streptophyta,3I1E8@3699|Brassicales	35493|Streptophyta	S	Ribonuclease H protein	-	-	-	-	-	-	-	-	-	-	-	-	RVT_3,zf-RVT	0	Glyur000464s00022391.1 gene=Glyur000464s00022391	419	1e-35	44	192.202	27.5229	41.2844	MtrunA17_Chr6g0456371 len=216 type=prot chr=MtrunA17Chr6 begin=6319228 strand=- end=6320622 gn=MtrunA17Chr6g0456371 def=Putative ribonuclease H domain-containing protein	216	3e-14	28	99.0826	22.4771	37.6147	AT5G42905.1 | Symbols:no symbol available | no full name available | Chr5:17201414-17202323 REVERSE LENGTH=258	258	2e-13	36	118.349	18.8073	25.2294	tr|A0A2K3LSU0|A0A2K3LSU0_TRIPR Ribonuclease H OS=Trifolium pratense OX=57577 GN=L195_g037632 PE=4 SV=1
Glur_chr1.g005270.1	Glur_chr1	3282624	3283148	+	174	TE	3827.XP_004514085.1	1.379e-75	256	2D1T3@1|root,2SJ6I@2759|Eukaryota,37YYA@33090|Viridiplantae,3GNFH@35493|Streptophyta,4JV7A@91835|fabids	35493|Streptophyta	S	Transposase-associated domain	-	-	-	-	-	-	-	-	-	-	-	-	DUF4216,DUF4218,Transpos_assoc,Transposase_21,Transposase_24	0	Glyur008429s00043994.1 gene=Glyur008429s00043994	406	3e-72	72	232	73.1429	74.8571	MtrunA17_Chr4g0018541 len=207 type=prot chr=MtrunA17Chr4 begin=13860497 end=13863275 strand=+ gn=MtrunA17Chr4g0018541 def=putative protein	207	2e-50	69	118.286	42.8571	50.8571	No_hits	#	#	#	#	#	#	tr|A0A2K3LXW5|A0A2K3LXW5_TRIPR Transpos_assoc domain-containing protein OS=Trifolium pratense OX=57577 GN=L195_g039394 PE=4 SV=1
Glur_chr1.g005280.1	Glur_chr1	3287983	3289915	-	201	TE	3656.XP_008463111.1	8.018e-25	111	COG2801@1|root,KOG0017@2759|Eukaryota,380VQ@33090|Viridiplantae,3GR0F@35493|Streptophyta	3656.XP_008463111.1|-	L	transposition, RNA-mediated	-	-	-	-	-	-	-	-	-	-	-	-	-	0	Glyur002475s00040284.1 gene=Glyur002475s00040284	821	5e-28	76	406.436	24.7525	27.7228	MtrunA17_Chr1g0153361 len=1707 chr=MtrunA17Chr1 type=prot end=5900584 strand=- gn=MtrunA17Chr1g0153361 begin=5895346 def=Putative RNA-directed DNA polymerase	1707	2e-26	75	845.05	21.7822	26.2376	No_hits	#	#	#	#	#	#	tr|A5B1R3|A5B1R3_VITVI Reverse transcriptase Ty1/copia-type domain-containing protein OS=Vitis vinifera OX=29760 GN=VITISV_017933 PE=4 SV=1
Glur_chr1.g005310.1	Glur_chr1	3362264	3364323	-	615	TE	90675.XP_010451516.1	4.443e-169	550	COG2801@1|root,KOG0017@2759|Eukaryota,37SNQ@33090|Viridiplantae,3GHRQ@35493|Streptophyta,3HVU8@3699|Brassicales	35493|Streptophyta	L	GAG-pre-integrase domain	-	-	-	-	-	-	-	-	-	-	-	-	RVT_2,Retrotran_gag_2,gag_pre-integrs,rve,zf-CCHC	0	Glyur002750s00045536.1 gene=Glyur002750s00045536	410	7e-130	92	66.5584	29.7078	31.1688	MtrunA17_Chr1g0153361 len=1707 chr=MtrunA17Chr1 type=prot end=5900584 strand=- gn=MtrunA17Chr1g0153361 begin=5895346 def=Putative RNA-directed DNA polymerase	1707	0	54	277.11	61.039	76.6234	AT4G23160.3 | Symbols:CRK8 | cysteine-rich RLK (RECEPTOR-like protein kinase) 8 | Chr4:12129485-12133157 FORWARD LENGTH=1043	1043	8e-53	40	169.318	15.5844	24.026	tr|Q2HU05|Q2HU05_MEDTR Integrase, catalytic region; Zinc finger, CCHC-type; Peptidase aspartic, catalytic OS=Medicago truncatula OX=3880 GN=MtrDRAFT_AC149577g2v1 PE=4 SV=1
Glur_chr1.g005320.1	Glur_chr1	3376308	3377717	-	406	TE	3880.AES74538	2.61e-54	206	COG2801@1|root,KOG0017@2759|Eukaryota	3880.AES74538|-	L	transposition, RNA-mediated	-	-	-	-	-	-	-	-	-	-	-	-	-	0	Glyur001291s00033698.1 gene=Glyur001291s00033698	1042	0	67	256.02	77.1499	84.2752	MtrunA17_Chr7g0224661 len=360 begin=9980843 gn=MtNCR497 strand=- end=9988846 type=prot chr=MtrunA17Chr7 def=Nodule-specific Cysteine-Rich peptide	360	1e-59	35	88.4521	29.2383	43.9803	No_hits	#	#	#	#	#	#	tr|A0A151RFK8|A0A151RFK8_CAJCA CCHC-type domain-containing protein OS=Cajanus cajan OX=3821 GN=KK1_037375 PE=4 SV=1
Glur_chr1.g005340.1	Glur_chr1	3397418	3400244	+	903	TE	102107.XP_008229478.1	3.7e-165	552	COG2801@1|root,KOG0017@2759|Eukaryota,37SNQ@33090|Viridiplantae,3GHRQ@35493|Streptophyta	35493|Streptophyta	L	spliceosomal complex assembly	-	-	-	-	-	-	-	-	-	-	-	-	RVT_2,Retrotran_gag_2,gag_pre-integrs,rve,zf-CCHC	0	Glyur001291s00033698.1 gene=Glyur001291s00033698	1042	0	74	115.265	37.3894	42.0354	MtrunA17_Chr1g0153361 len=1707 chr=MtrunA17Chr1 type=prot end=5900584 strand=- gn=MtrunA17Chr1g0153361 begin=5895346 def=Putative RNA-directed DNA polymerase	1707	2e-148	66	188.827	24.0044	29.8673	No_hits	#	#	#	#	#	#	tr|Q2HU05|Q2HU05_MEDTR Integrase, catalytic region; Zinc finger, CCHC-type; Peptidase aspartic, catalytic OS=Medicago truncatula OX=3880 GN=MtrDRAFT_AC149577g2v1 PE=4 SV=1
Glur_chr1.g005350.1	Glur_chr1	3400317	3402062	+	581	TE	3827.XP_004509513.1	2.167e-207	659	COG2801@1|root,KOG0017@2759|Eukaryota,37SNQ@33090|Viridiplantae	33090|Viridiplantae	L	spliceosomal complex assembly	-	-	-	-	-	-	-	-	-	-	-	-	RVT_2,rve	0	Glyur002750s00045536.1 gene=Glyur002750s00045536	410	2e-140	99	70.4467	34.0206	34.1924	MtrunA17_Chr1g0153361 len=1707 chr=MtrunA17Chr1 type=prot end=5900584 strand=- gn=MtrunA17Chr1g0153361 begin=5895346 def=Putative RNA-directed DNA polymerase	1707	0	75	293.299	70.1031	82.4742	AT4G23160.3 | Symbols:CRK8 | cysteine-rich RLK (RECEPTOR-like protein kinase) 8 | Chr4:12129485-12133157 FORWARD LENGTH=1043	1043	8e-114	38	179.21	32.646	50.6873	tr|A0A396JJF4|A0A396JJF4_MEDTR Putative RNA-directed DNA polymerase OS=Medicago truncatula OX=3880 GN=MtrunA17_Chr1g0153361 PE=4 SV=1
Glur_chr1.g005380.1	Glur_chr1	3444225	3449655	-	271	TE	3827.XP_004517103.1	3.676e-26	118	COG2801@1|root,KOG0017@2759|Eukaryota,37UVQ@33090|Viridiplantae,3GV1V@35493|Streptophyta,4JV29@91835|fabids	35493|Streptophyta	L	Retrotransposon gag protein	-	-	-	-	-	-	-	-	-	-	-	-	RVP_2,Retrotrans_gag,zf-CCHC	0.540254	Glyur001556s00043257.1 gene=Glyur001556s00043257	890	4e-54	54	327.206	37.1324	44.1176	MtrunA17_Chr5g0422121 len=1443 type=prot chr=MtrunA17Chr5 begin=23816532 gn=MtrunA17Chr5g0422121 strand=- end=23821073 def=Putative nucleotidyltransferase, Ribonuclease H	1443	5e-19	35	530.515	20.9559	29.0441	No_hits	#	#	#	#	#	#	tr|A0A392MS41|A0A392MS41_9FABA TIR-NBS-LRR resistance protein (Fragment) OS=Trifolium medium OX=97028 GN=A2U01_0011301 PE=4 SV=1
Glur_chr1.g005390.1	Glur_chr1	3455259	3457052	-	597	TE	3827.XP_004506193.1	0	1005	COG2801@1|root,KOG0017@2759|Eukaryota,37R6P@33090|Viridiplantae,3G8BW@35493|Streptophyta,4JN0G@91835|fabids	35493|Streptophyta	L	Uncharacterized protein K02A2.6-like	-	-	-	-	-	-	-	-	-	-	-	-	G-patch,RVT_1,RVT_3,Retrotrans_gag,rve	0.003136	Glyur001275s00037836.1 gene=Glyur001275s00037836	1781	4e-44	32	297.826	16.8896	26.087	MtrunA17_Chr1g0158081 len=1789 begin=9154174 strand=+ end=9159823 gn=MtrunA17Chr1g0158081 type=prot chr=MtrunA17Chr1 def=Putative nucleotidyltransferase, Ribonuclease H	1789	0	66	299.164	64.5485	79.7659	AT3G01410.2 | Symbols:no symbol available | no full name available | Chr3:153650-155439 REVERSE LENGTH=294	294	2e-12	34	49.1639	7.35786	11.204	tr|A0A3Q7XQ08|A0A3Q7XQ08_CICAR uncharacterized protein LOC113786262 OS=Cicer arietinum OX=3827 GN=LOC113786262 PE=4 SV=1
Glur_chr1.g005400.1	Glur_chr1	3457134	3457562	-	142	TE	3827.XP_004506193.1	1.152e-79	266	COG2801@1|root,KOG0017@2759|Eukaryota,37R6P@33090|Viridiplantae,3G8BW@35493|Streptophyta,4JN0G@91835|fabids	35493|Streptophyta	L	Uncharacterized protein K02A2.6-like	-	-	-	-	-	-	-	-	-	-	-	-	G-patch,RVT_1,RVT_3,Retrotrans_gag,rve	0	Glyur001705s00034729.1 gene=Glyur001705s00034729	1472	4e-26	39	1029.37	34.965	53.8462	MtrunA17_Chr1g0158081 len=1789 begin=9154174 strand=+ end=9159823 gn=MtrunA17Chr1g0158081 type=prot chr=MtrunA17Chr1 def=Putative nucleotidyltransferase, Ribonuclease H	1789	8e-71	74	1251.05	73.4266	86.014	ATMG00860.1 | Symbols:ORF158 | | ChrM:235916-236392 FORWARD LENGTH=158	158	2e-12	29	110.49	23.7762	42.6573	tr|A0A3Q7XQ08|A0A3Q7XQ08_CICAR uncharacterized protein LOC113786262 OS=Cicer arietinum OX=3827 GN=LOC113786262 PE=4 SV=1
Glur_chr1.g005410.1	Glur_chr1	3457612	3461165	-	913	TE	3827.XP_004510002.1	1.348e-261	833	COG2801@1|root,KOG0017@2759|Eukaryota,37R6P@33090|Viridiplantae,3G8BW@35493|Streptophyta,4JN0G@91835|fabids	35493|Streptophyta	L	Uncharacterized protein K02A2.6-like	-	-	-	-	-	-	-	-	-	-	-	-	G-patch,RVT_1,RVT_3,Retrotrans_gag,rve	0	Glyur001521s00036669.1 gene=Glyur001521s00036669	379	1e-38	79	41.4661	7.43982	8.42451	MtrunA17_Chr3g0110601 len=1067 chr=MtrunA17Chr3 type=prot gn=MtrunA17Chr3g0110601 strand=- end=33173802 begin=33168842 def=Putative aspartic peptidase, active, retrotransposon gag domain-containing protein	1067	2e-114	38	116.74	31.8381	44.7484	No_hits	#	#	#	#	#	#	tr|A0A8B8LME2|A0A8B8LME2_ABRPR uncharacterized protein LOC113866826 OS=Abrus precatorius OX=3816 GN=LOC113866826 PE=4 SV=1
Glur_chr1.g005420.1	Glur_chr1	3461211	3462353	-	380	TE	3827.XP_004513577.1	2.023e-68	246	2D21R@1|root,2S4XD@2759|Eukaryota,38A88@33090|Viridiplantae,3GY30@35493|Streptophyta	35493|Streptophyta	S	Retrotransposon gag protein	-	-	-	-	-	-	-	-	-	-	-	-	Retrotrans_gag	0.005148	Glyur004290s00047161.1 gene=Glyur004290s00047161	238	2e-76	66	62.4672	34.3832	37.5328	MtrunA17_Chr3g0111171 len=420 type=prot chr=MtrunA17Chr3 begin=33574794 end=33576404 strand=- gn=MtrunA17Chr3g0111171 def=Putative retrotransposon gag domain-containing protein	420	1e-40	46	110.236	22.0472	29.9213	No_hits	#	#	#	#	#	#	tr|A0A8B8KGU2|A0A8B8KGU2_ABRPR uncharacterized protein LOC113855605 OS=Abrus precatorius OX=3816 GN=LOC113855605 PE=4 SV=1
Glur_chr1.g005480.1	Glur_chr1	3487592	3489072	+	468	TE	3880.AES90142	4.217e-215	676	COG0507@1|root,KOG0987@2759|Eukaryota,37Q72@33090|Viridiplantae,3GCCF@35493|Streptophyta,4JS2N@91835|fabids	35493|Streptophyta	D	Belongs to the helicase family	-	-	3.6.4.12	ko:K15255	-	-	-	-	ko00000,ko01000,ko03029,ko03032	-	-	-	Helitron_like_N,Herpes_Helicase,PIF1	0	Glyur001414s00037879.1 gene=Glyur001414s00037879	1261	2e-129	51	268.87	40.9382	57.9957	MtrunA17_Chr3g0101861 len=465 strand=- end=26393104 gn=MtrunA17Chr3g0101861 begin=26390510 chr=MtrunA17Chr3 type=prot def=Putative DNA helicase	465	0	72	99.1471	72.2814	85.9275	AT3G51690.1 | Symbols:no symbol available | no full name available | Chr3:19176731-19178107 REVERSE LENGTH=331	331	8e-75	42	70.5757	25.1599	39.0192	tr|A0A396ISK7|A0A396ISK7_MEDTR ATP-dependent DNA helicase OS=Medicago truncatula OX=3880 GN=MtrunA17_Chr3g0101861 PE=3 SV=1
Glur_chr1.g005520.1	Glur_chr1	3516906	3519411	+	294	TE	3760.EMJ07680	1.469e-30	132	KOG1075@1|root,KOG1075@2759|Eukaryota	2759|Eukaryota	E	Ribonuclease H protein	-	-	-	-	-	-	-	-	-	-	-	-	DUF4283,Exo_endo_phos_2,RVT_1,zf-CCHC_4	0	Glyur003154s00036927.1 gene=Glyur003154s00036927	938	2e-27	42	317.966	18.9831	25.0847	MtrunA17_Chr6g0480701 len=789 type=prot chr=MtrunA17Chr6 begin=35442331 strand=- gn=MtrunA17Chr6g0480701 end=35444700 def=Putative RNA-directed DNA polymerase	789	8e-24	56	267.458	15.2542	20	No_hits	#	#	#	#	#	#	tr|A0A2K3NM00|A0A2K3NM00_TRIPR Ribonuclease H (Fragment) OS=Trifolium pratense OX=57577 GN=L195_g000466 PE=4 SV=1
Glur_chr1.g005550.1	Glur_chr1	3534414	3536681	+	390	TE	57918.XP_004300982.1	3.253e-44	175	COG2801@1|root,KOG0017@2759|Eukaryota,37R6P@33090|Viridiplantae,3G8BW@35493|Streptophyta,4JN0G@91835|fabids	35493|Streptophyta	L	Uncharacterized protein K02A2.6-like	-	-	-	-	-	-	-	-	-	-	-	-	RVT_1,RVT_3,rve	0	No_hits	#	#	#	#	#	#	MtrunA17_Chr1g0158081 len=1789 begin=9154174 strand=+ end=9159823 gn=MtrunA17Chr1g0158081 type=prot chr=MtrunA17Chr1 def=Putative nucleotidyltransferase, Ribonuclease H	1789	4e-16	32	457.545	11.7647	20.7161	No_hits	#	#	#	#	#	#	tr|A0A5N5I0Q4|A0A5N5I0Q4_9ROSA RNase H type-1 domain-containing protein OS=Pyrus ussuriensis x Pyrus communis OX=2448454 GN=D8674_028944 PE=4 SV=1
Glur_chr1.g005560.1	Glur_chr1	3537671	3538069	+	132	TE	57918.XP_004308772.1	1.308e-34	136	COG2801@1|root,KOG0017@2759|Eukaryota,37R6P@33090|Viridiplantae,3G8BW@35493|Streptophyta,4JN0G@91835|fabids	35493|Streptophyta	L	Uncharacterized protein K02A2.6-like	-	-	-	-	-	-	-	-	-	-	-	-	RVT_1,RVT_3,rve	0	Glyur001275s00037836.1 gene=Glyur001275s00037836	1781	8e-15	31	1339.1	27.0677	48.1203	MtrunA17_Chr1g0158081 len=1789 begin=9154174 strand=+ end=9159823 gn=MtrunA17Chr1g0158081 type=prot chr=MtrunA17Chr1 def=Putative nucleotidyltransferase, Ribonuclease H	1789	1e-16	39	1345.11	32.3308	48.1203	No_hits	#	#	#	#	#	#	tr|A0A2P6QBX0|A0A2P6QBX0_ROSCH Putative ribonuclease H-like domain-containing protein OS=Rosa chinensis OX=74649 GN=RchiOBHm_Chr5g0038141 PE=4 SV=1
Glur_chr1.g005590.1	Glur_chr1	3545165	3545518	+	117	TE	3847.GLYMA01G26613.1	2.366e-27	114	COG2801@1|root,KOG0017@2759|Eukaryota	3847.GLYMA01G26613.1|-	L	transposition, RNA-mediated	-	-	-	-	-	-	-	-	-	-	-	-	-	0	Glyur003401s00041015.1 gene=Glyur003401s00041015	699	3e-72	92	592.373	88.1356	90.678	MtrunA17_Chr0c01g0489151 len=273 end=122397 strand=+ gn=MtrunA17Chr0c01g0489151 begin=121020 chr=MtrunA17Chr0c01 type=prot def=putative protein	273	4e-30	43	231.356	40.678	58.4746	No_hits	#	#	#	#	#	#	tr|A0A151U3K9|A0A151U3K9_CAJCA Retrovirus-related Pol polyprotein from transposon TNT 1-94 (Fragment) OS=Cajanus cajan OX=3821 GN=KK1_006571 PE=4 SV=1
Glur_chr1.g005600.1	Glur_chr1	3545582	3546154	+	190	TE	3827.XP_004516575.1	4.128e-34	138	COG2801@1|root,KOG0017@2759|Eukaryota,37V4J@33090|Viridiplantae,3GIPU@35493|Streptophyta,4JU63@91835|fabids	35493|Streptophyta	L	gag-polypeptide of LTR copia-type	-	-	-	-	-	-	-	-	-	-	-	-	Retrotran_gag_2,gag_pre-integrs,zf-CCHC	0	Glyur001291s00033698.1 gene=Glyur001291s00033698	1042	9e-66	65	545.55	58.6387	66.4921	MtrunA17_Chr7g0224661 len=360 begin=9980843 gn=MtNCR497 strand=- end=9988846 type=prot chr=MtrunA17Chr7 def=Nodule-specific Cysteine-Rich peptide	360	7e-43	44	188.482	41.8848	60.733	No_hits	#	#	#	#	#	#	tr|A0A151U3K9|A0A151U3K9_CAJCA Retrovirus-related Pol polyprotein from transposon TNT 1-94 (Fragment) OS=Cajanus cajan OX=3821 GN=KK1_006571 PE=4 SV=1
Glur_chr1.g005610.1	Glur_chr1	3546210	3548373	+	568	TE	3641.EOY19682	4.53e-100	347	COG2801@1|root,KOG0017@2759|Eukaryota,37SNQ@33090|Viridiplantae,3GHRQ@35493|Streptophyta	35493|Streptophyta	L	spliceosomal complex assembly	-	-	-	-	-	-	-	-	-	-	-	-	RVT_2,Retrotran_gag_2,gag_pre-integrs,rve,zf-CCHC	0	Glyur002475s00040284.1 gene=Glyur002475s00040284	821	3e-117	87	144.288	30.4042	32.5132	MtrunA17_Chr1g0153361 len=1707 chr=MtrunA17Chr1 type=prot end=5900584 strand=- gn=MtrunA17Chr1g0153361 begin=5895346 def=Putative RNA-directed DNA polymerase	1707	5e-112	45	300	36.9069	50.6151	No_hits	#	#	#	#	#	#	tr|Q2HU05|Q2HU05_MEDTR Integrase, catalytic region; Zinc finger, CCHC-type; Peptidase aspartic, catalytic OS=Medicago truncatula OX=3880 GN=MtrDRAFT_AC149577g2v1 PE=4 SV=1
Glur_chr1.g005620.1	Glur_chr1	3548386	3548985	+	199	TE	3659.XP_004145727.1	1.637e-88	295	COG2801@1|root,KOG4197@1|root,KOG0017@2759|Eukaryota,KOG4197@2759|Eukaryota,37PAM@33090|Viridiplantae,3GGGF@35493|Streptophyta,4JN68@91835|fabids	35493|Streptophyta	L	Pentatricopeptide repeat-containing protein	-	GO:0003674,GO:0003676,GO:0003723,GO:0003824,GO:0004518,GO:0004519,GO:0005488,GO:0005575,GO:0005622,GO:0005623,GO:0005737,GO:0005739,GO:0006139,GO:0006725,GO:0006807,GO:0008150,GO:0008152,GO:0009451,GO:0009987,GO:0016070,GO:0016787,GO:0016788,GO:0034641,GO:0043170,GO:0043226,GO:0043227,GO:0043229,GO:0043231,GO:0043412,GO:0044237,GO:0044238,GO:0044424,GO:0044444,GO:0044464,GO:0046483,GO:0071704,GO:…	-	-	-	-	-	-	-	-	-	-	DYW_deaminase,PPR,PPR_2	0	Glyur002750s00045536.1 gene=Glyur002750s00045536	410	1e-126	96	205	86.5	89	MtrunA17_Chr3g0085391 len=494 gn=MtrunA17Chr3g0085391 strand=+ end=6739835 begin=6738297 chr=MtrunA17Chr3 type=prot def=Putative RNA-directed DNA polymerase	494	1e-107	74	247	73.5	87.5	AT4G23160.3 | Symbols:CRK8 | cysteine-rich RLK (RECEPTOR-like protein kinase) 8 | Chr4:12129485-12133157 FORWARD LENGTH=1043	1043	7e-52	42	521.5	42	64	tr|A0A2K3NQC5|A0A2K3NQC5_TRIPR Retrotransposon-related protein OS=Trifolium pratense OX=57577 GN=L195_g001682 PE=4 SV=1
Glur_chr1.g005630.1	Glur_chr1	3548998	3549864	+	260	TE	3827.XP_004509513.1	5.528e-92	308	COG2801@1|root,KOG0017@2759|Eukaryota,37SNQ@33090|Viridiplantae	33090|Viridiplantae	L	spliceosomal complex assembly	-	-	-	-	-	-	-	-	-	-	-	-	RVT_2,rve	0	Glyur002475s00040284.1 gene=Glyur002475s00040284	821	5e-87	85	314.559	48.2759	51.7241	MtrunA17_Chr1g0153361 len=1707 chr=MtrunA17Chr1 type=prot end=5900584 strand=- gn=MtrunA17Chr1g0153361 begin=5895346 def=Putative RNA-directed DNA polymerase	1707	1e-137	68	654.023	75.4789	89.272	AT4G23160.3 | Symbols:CRK8 | cysteine-rich RLK (RECEPTOR-like protein kinase) 8 | Chr4:12129485-12133157 FORWARD LENGTH=1043	1043	5e-42	33	399.617	34.0996	52.8736	tr|A0A396JJF4|A0A396JJF4_MEDTR Putative RNA-directed DNA polymerase OS=Medicago truncatula OX=3880 GN=MtrunA17_Chr1g0153361 PE=4 SV=1
Glur_chr1.g005660.1	Glur_chr1	3571663	3572181	+	133	TE	4096.XP_009762645.1	3.007e-46	169	28PWY@1|root,2QWJJ@2759|Eukaryota,37NQA@33090|Viridiplantae,3G852@35493|Streptophyta	35493|Streptophyta	S	transposon protein	-	-	-	-	-	-	-	-	-	-	-	-	DUF4216,DUF4218,Transpos_assoc,Transposase_21	0.058858	Glyur003868s00039714.1 gene=Glyur003868s00039714	668	9e-12	33	498.507	26.8657	44.0299	MtrunA17_Chr2g0309001 len=459 strand=+ end=31811569 gn=MtrunA17Chr2g0309001 begin=31808668 chr=MtrunA17Chr2 type=prot def=Putative Transposase-associated domain-containing protein	459	6e-60	58	342.537	74.6269	83.5821	No_hits	#	#	#	#	#	#	tr|A0A396J899|A0A396J899_MEDTR Putative Transposase-associated domain-containing protein OS=Medicago truncatula OX=3880 GN=MtrunA17_Chr2g0309001 PE=4 SV=1
Glur_chr1.g005670.1	Glur_chr1	3573022	3574010	+	301	TE	4096.XP_009776780.1	1.094e-121	396	28PWY@1|root,2QWJJ@2759|Eukaryota,37NQA@33090|Viridiplantae,3G852@35493|Streptophyta	35493|Streptophyta	S	transposon protein	-	-	-	-	-	-	-	-	-	-	-	-	DUF4216,DUF4218,Transpos_assoc,Transposase_21	0	Glyur002208s00038614.1 gene=Glyur002208s00038614	1154	3e-75	42	382.119	42.7152	62.2517	MtrunA17_Chr2g0309011 len=526 chr=MtrunA17Chr2 type=prot gn=MtrunA17Chr2g0309011 strand=+ end=31813692 begin=31811571 def=putative protein	526	0	80	174.172	80.1325	89.0728	No_hits	#	#	#	#	#	#	tr|A0A396JCJ4|A0A396JCJ4_MEDTR DUF4218 domain-containing protein OS=Medicago truncatula OX=3880 GN=MtrunA17_Chr2g0309011 PE=4 SV=1
Glur_chr1.g005680.1	Glur_chr1	3578297	3579503	+	307	TE	3885.XP_007146074.1	7.71e-119	389	28PWY@1|root,2QWJJ@2759|Eukaryota,37NQA@33090|Viridiplantae	33090|Viridiplantae	S	source UniProtKB	-	-	-	-	-	-	-	-	-	-	-	-	DUF4216,DUF4218,Transpos_assoc,Transposase_21	0.066737	No_hits	#	#	#	#	#	#	MtrunA17_Chr3g0097741 len=1282 chr=MtrunA17Chr3 type=prot gn=MtrunA17Chr3g0097741 strand=- end=22421346 begin=22415032 def=Putative Transposase-associated domain-containing protein	1282	5e-48	41	416.234	29.2208	42.5325	No_hits	#	#	#	#	#	#	tr|V7BM11|V7BM11_PHAVU DUF4216 domain-containing protein OS=Phaseolus vulgaris OX=3885 GN=PHAVU_006G010400g PE=4 SV=1
Glur_chr1.g005720.1	Glur_chr1	3590777	3591259	-	160	TE	4432.XP_010244801.1	5.036e-52	188	COG2801@1|root,KOG0017@2759|Eukaryota,37RIF@33090|Viridiplantae,3G9AM@35493|Streptophyta	35493|Streptophyta	K	cysteine-rich RLK (RECEPTOR-like protein kinase) 8	-	-	-	-	-	-	-	-	-	-	-	-	RVT_2,Retrotran_gag_2,Retrotran_gag_3,Retrotrans_gag,gag_pre-integrs,rve	0	Glyur001871s00035348.1 gene=Glyur001871s00035348	1637	4e-24	34	1016.77	26.7081	45.9627	MtrunA17_Chr4g0071691 len=199 chr=MtrunA17Chr4 type=prot strand=- end=60940295 gn=MtrunA17Chr4g0071691 begin=60939042 def=Putative retrotransposon gag domain-containing protein	199	6e-55	70	123.602	48.4472	58.3851	AT1G21280.1 | Symbols:no symbol available | no full name available | Chr1:7447690-7448403 REVERSE LENGTH=237	237	6e-25	33	147.205	26.7081	45.3416	tr|A0A2K3PB23|A0A2K3PB23_TRIPR Retroelement pol polyprotein-like OS=Trifolium pratense OX=57577 GN=L195_g009106 PE=4 SV=1
Glur_chr1.g005740.1	Glur_chr1	3597641	3597943	+	100	TE	3712.Bo13185s010.1	1.694e-32	128	COG2801@1|root,KOG0017@2759|Eukaryota	3712.Bo13185s010.1|-	L	transposition, RNA-mediated	-	-	-	-	-	-	-	-	-	-	-	-	-	0	No_hits	#	#	#	#	#	#	No_hits	#	#	#	#	#	#	No_hits	#	#	#	#	#	#	tr|A0A151RKM1|A0A151RKM1_CAJCA Retrovirus-related Pol polyprotein from transposon TNT 1-94 OS=Cajanus cajan OX=3821 GN=KK1_035489 PE=4 SV=1
Glur_chr1.g005750.1	Glur_chr1	3598310	3599376	+	293	TE	13333.ERM98543	8.746e-95	318	COG2801@1|root,KOG0017@2759|Eukaryota,383NN@33090|Viridiplantae,3GNHS@35493|Streptophyta	35493|Streptophyta	L	transposition, RNA-mediated	-	-	-	-	-	-	-	-	-	-	-	-	-	0	Glyur000399s00017820.1 gene=Glyur000399s00017820	1355	5e-21	26	460.884	25.8503	42.517	MtrunA17_Chr7g0229241 len=1291 begin=16507421 strand=- gn=MtrunA17Chr7g0229241 end=16511296 type=prot chr=MtrunA17Chr7 def=Putative RNA-directed DNA polymerase	1291	1e-25	27	439.116	32.6531	50.3401	No_hits	#	#	#	#	#	#	tr|A0A151RXV3|A0A151RXV3_CAJCA Retrovirus-related Pol polyprotein from transposon TNT 1-94 OS=Cajanus cajan OX=3821 GN=KK1_031006 PE=4 SV=1
Glur_chr1.g005780.1	Glur_chr1	3631808	3636162	-	249	TE	3827.XP_004497950.1	4.292e-60	216	COG2801@1|root,KOG0017@2759|Eukaryota,37UVQ@33090|Viridiplantae,3GV1V@35493|Streptophyta,4JV29@91835|fabids	35493|Streptophyta	L	Retrotransposon gag protein	-	-	-	-	-	-	-	-	-	-	-	-	RVP_2,Retrotrans_gag,zf-CCHC	0	Glyur001556s00043257.1 gene=Glyur001556s00043257	890	3e-32	53	356	24.4	29.2	MtrunA17_Chr4g0027921 len=228 chr=MtrunA17Chr4 type=prot end=28989781 strand=- gn=MtrunA17Chr4g0027921 begin=28988872 def=Putative retrotransposon gag domain-containing protein	228	4e-38	38	91.2	25.2	42.8	No_hits	#	#	#	#	#	#	tr|A0A2K3PMN3|A0A2K3PMN3_TRIPR Putative TIR-NBS-LRR resistance protein OS=Trifolium pratense OX=57577 GN=L195_g013246 PE=4 SV=1
Glur_chr1.g005790.1	Glur_chr1	3641344	3647010	-	777	TE	90675.XP_010451516.1	1.085e-209	676	COG2801@1|root,KOG0017@2759|Eukaryota,37SNQ@33090|Viridiplantae,3GHRQ@35493|Streptophyta,3HVU8@3699|Brassicales	35493|Streptophyta	L	GAG-pre-integrase domain	-	-	-	-	-	-	-	-	-	-	-	-	RVT_2,Retrotran_gag_2,gag_pre-integrs,rve,zf-CCHC	0	Glyur002750s00045536.1 gene=Glyur002750s00045536	410	4e-121	96	52.6992	22.8792	23.3933	MtrunA17_Chr1g0153361 len=1707 chr=MtrunA17Chr1 type=prot end=5900584 strand=- gn=MtrunA17Chr1g0153361 begin=5895346 def=Putative RNA-directed DNA polymerase	1707	0	75	219.409	43.0591	50.7712	AT4G23160.3 | Symbols:CRK8 | cysteine-rich RLK (RECEPTOR-like protein kinase) 8 | Chr4:12129485-12133157 FORWARD LENGTH=1043	1043	2e-97	39	134.062	22.2365	34.3188	tr|A0A396JJF4|A0A396JJF4_MEDTR Putative RNA-directed DNA polymerase OS=Medicago truncatula OX=3880 GN=MtrunA17_Chr1g0153361 PE=4 SV=1
Glur_chr1.g005800.1	Glur_chr1	3647032	3648492	-	486	TE	3880.AES74538	3.419e-63	235	COG2801@1|root,KOG0017@2759|Eukaryota	3880.AES74538|-	L	transposition, RNA-mediated	-	-	-	-	-	-	-	-	-	-	-	-	-	0	Glyur001291s00033698.1 gene=Glyur001291s00033698	1042	6e-123	84	213.963	36.345	39.0144	MtrunA17_Chr0c01g0489151 len=273 end=122397 strand=+ gn=MtrunA17Chr0c01g0489151 begin=121020 chr=MtrunA17Chr0c01 type=prot def=putative protein	273	1e-71	48	56.0575	20.7392	30.8008	No_hits	#	#	#	#	#	#	tr|A0A151R852|A0A151R852_CAJCA Uncharacterized protein OS=Cajanus cajan OX=3821 GN=KK1_040005 PE=4 SV=1
Glur_chr1.g005810.1	Glur_chr1	3656513	3656908	-	131	TE	3880.AET03596	1.648e-37	144	COG2801@1|root,KOG1290@1|root,KOG0017@2759|Eukaryota,KOG1290@2759|Eukaryota,37SNQ@33090|Viridiplantae,3GHRQ@35493|Streptophyta	35493|Streptophyta	L	spliceosomal complex assembly	-	-	-	-	-	-	-	-	-	-	-	-	RVT_2,Retrotran_gag_2,gag_pre-integrs,rve,zf-CCHC	0	No_hits	#	#	#	#	#	#	MtrunA17_Chr1g0153361 len=1707 chr=MtrunA17Chr1 type=prot end=5900584 strand=- gn=MtrunA17Chr1g0153361 begin=5895346 def=Putative RNA-directed DNA polymerase	1707	5e-16	52	1293.18	24.2424	34.0909	No_hits	#	#	#	#	#	#	tr|A0A371EA36|A0A371EA36_MUCPR gag_pre-integrs domain-containing protein (Fragment) OS=Mucuna pruriens OX=157652 GN=CR513_58723 PE=4 SV=1
Glur_chr1.g005820.1	Glur_chr1	3656937	3658577	-	480	TE	3880.AES74538	1.517e-53	206	COG2801@1|root,KOG0017@2759|Eukaryota	3880.AES74538|-	L	transposition, RNA-mediated	-	-	-	-	-	-	-	-	-	-	-	-	-	0	Glyur001291s00033698.1 gene=Glyur001291s00033698	1042	0	72	216.632	64.4491	70.0624	MtrunA17_Chr7g0224661 len=360 begin=9980843 gn=MtNCR497 strand=- end=9988846 type=prot chr=MtrunA17Chr7 def=Nodule-specific Cysteine-Rich peptide	360	8e-59	36	74.8441	25.7796	38.4615	No_hits	#	#	#	#	#	#	tr|A0A151QZP8|A0A151QZP8_CAJCA CCHC-type domain-containing protein OS=Cajanus cajan OX=3821 GN=KK1_043167 PE=4 SV=1
Glur_chr1.g005860.1	Glur_chr1	3684144	3688034	+	900	TE	3880.AES74356	2.099e-67	259	COG0123@1|root,COG2801@1|root,KOG0017@2759|Eukaryota,KOG1342@2759|Eukaryota,37MT0@33090|Viridiplantae,3G9ID@35493|Streptophyta,4JCXV@91835|fabids	35493|Streptophyta	B	Belongs to the histone deacetylase family. HD Type 1 subfamily	HD1	GO:0000118,GO:0002376,GO:0003674,GO:0003824,GO:0004407,GO:0005575,GO:0005622,GO:0005623,GO:0005634,GO:0005654,GO:0006325,GO:0006355,GO:0006464,GO:0006473,GO:0006475,GO:0006476,GO:0006807,GO:0006950,GO:0006952,GO:0006955,GO:0006996,GO:0008150,GO:0008152,GO:0009292,GO:0009294,GO:0009405,GO:0009605,GO:0009607,GO:0009611,GO:0009814,GO:0009861,GO:0009889,GO:0009890,GO:0009892,GO:0009987,GO:0010468,GO:…	3.5.1.98	ko:K06067	ko04110,ko04213,ko04330,ko04919,ko05016,ko05034,ko05165,ko05169,ko05200,ko05202,ko05203,ko05220,map04110,map04213,map04330,map04919,map05016,map05034,map05165,map05169,map05200,map05202,map05203,map05220	-	-	-	ko00000,ko00001,ko01000,ko03036	-	-	-	Hist_deacetyl	0	Glyur000335s00017444.1 gene=Glyur000335s00017444	1041	3e-49	65	115.538	9.76693	11.5427	MtrunA17_Chr1g0213431 len=1481 begin=56309076 end=56313521 strand=- gn=MtrunA17Chr1g0213431 type=prot chr=MtrunA17Chr1 def=Putative RNA-directed DNA polymerase	1481	2e-65	46	164.373	16.8701	21.8646	ATMG00820.1 | Symbols:ORF170 | | ChrM:228573-229085 REVERSE LENGTH=170	170	7e-34	51	18.8679	7.10322	9.21199	tr|A0A2K3MRP1|A0A2K3MRP1_TRIPR Retrovirus-related Pol polyprotein from transposon TNT 1-94 OS=Trifolium pratense OX=57577 GN=L195_g016627 PE=4 SV=1
Glur_chr1.g005870.1	Glur_chr1	3688086	3688688	+	200	TE	3750.XP_008342226.1	1.197e-55	200	COG2801@1|root,KOG0017@2759|Eukaryota	3750.XP_008342226.1|-	L	transposition, RNA-mediated	-	-	-	-	-	-	-	-	-	-	-	-	-	0	Glyur000402s00033318.1 gene=Glyur000402s00033318	1332	3e-50	43	662.687	42.7861	63.1841	MtrunA17_Chr1g0213471 len=406 chr=MtrunA17Chr1 type=prot gn=MtrunA17Chr1g0213471 strand=- end=56367606 begin=56366386 def=Putative RNA-directed DNA polymerase	406	4e-84	61	201.99	60.6965	74.6269	AT4G23160.3 | Symbols:CRK8 | cysteine-rich RLK (RECEPTOR-like protein kinase) 8 | Chr4:12129485-12133157 FORWARD LENGTH=1043	1043	3e-38	40	518.905	39.801	56.7164	tr|A0A392M4K2|A0A392M4K2_9FABA Retrovirus-related Pol polyprotein from transposon TNT 1-94 OS=Trifolium medium OX=97028 GN=A2U01_0002469 PE=4 SV=1
Glur_chr1.g005880.1	Glur_chr1	3688750	3696745	+	674	TE	57918.XP_004305774.1	8.953e-36	156	KOG1075@1|root,KOG1075@2759|Eukaryota,37TIF@33090|Viridiplantae,3G9IZ@35493|Streptophyta	35493|Streptophyta	L	ribonuclease H protein	-	-	-	-	-	-	-	-	-	-	-	-	RVT_1,RVT_3,zf-RVT	0	Glyur002458s00042688.1 gene=Glyur002458s00042688	1028	1e-58	35	152.296	22.963	34.3704	MtrunA17_Chr4g0006871 len=1377 chr=MtrunA17Chr4 type=prot strand=- gn=MtrunA17Chr4g0006871 end=5436708 begin=5432575 def=Putative RNA-directed DNA polymerase	1377	6e-52	44	204	14.0741	20.2963	AT1G43760.1 | Symbols:no symbol available | no full name available | Chr1:16528880-16531065 REVERSE LENGTH=626	626	2e-19	28	92.7407	9.03704	17.037	tr|A0A392M0B3|A0A392M0B3_9FABA DUF4283 domain protein (Fragment) OS=Trifolium medium OX=97028 GN=A2U01_0001493 PE=4 SV=1
Glur_chr1.g005890.1	Glur_chr1	3696776	3698011	+	411	TE	3750.XP_008357937.1	2.178e-131	430	KOG1075@1|root,KOG1075@2759|Eukaryota,37TIF@33090|Viridiplantae,3G9IZ@35493|Streptophyta	35493|Streptophyta	L	ribonuclease H protein	-	-	-	-	-	-	-	-	-	-	-	-	RVT_1,RVT_3,zf-RVT	0	Glyur003918s00040718.1 gene=Glyur003918s00040718	1009	4e-141	56	244.903	52.1845	64.8058	MtrunA17_Chr2g0332521 len=916 chr=MtrunA17Chr2 type=prot strand=+ end=50657223 gn=MtrunA17Chr2g0332521 begin=50652917 def=Putative RNA-directed DNA polymerase	916	7e-170	57	222.33	56.7961	74.0291	AT3G24255.7 | Symbols:no symbol available | no full name available | Chr3:8789309-8793208 FORWARD LENGTH=828	828	3e-37	34	200.971	17.7184	28.8835	tr|A0A2K3PD30|A0A2K3PD30_TRIPR Ribonuclease H OS=Trifolium pratense OX=57577 GN=L195_g009840 PE=4 SV=1
Glur_chr1.g005900.1	Glur_chr1	3698729	3699196	+	121	TE	3880.AES95572	1.129e-17	87	KOG1075@1|root,KOG1075@2759|Eukaryota,380S8@33090|Viridiplantae	33090|Viridiplantae	S	Reverse transcriptase-like	-	-	-	-	-	-	-	-	-	-	-	-	RVT_3,zf-RVT	0	Glyur002458s00042688.1 gene=Glyur002458s00042688	1028	5e-30	43	842.623	54.0984	68.0328	MtrunA17_Chr4g0006871 len=1377 chr=MtrunA17Chr4 type=prot strand=- gn=MtrunA17Chr4g0006871 end=5436708 begin=5432575 def=Putative RNA-directed DNA polymerase	1377	5e-31	41	1128.69	51.6393	69.6721	No_hits	#	#	#	#	#	#	tr|A0A396I1Y6|A0A396I1Y6_MEDTR Putative RNA-directed DNA polymerase OS=Medicago truncatula OX=3880 GN=MtrunA17_Chr4g0006871 PE=4 SV=1
Glur_chr1.g005930.1	Glur_chr1	3714000	3715214	+	404	TE	3880.AES74538	1.896e-44	177	COG2801@1|root,KOG0017@2759|Eukaryota	3880.AES74538|-	L	transposition, RNA-mediated	-	-	-	-	-	-	-	-	-	-	-	-	-	0	Glyur001291s00033698.1 gene=Glyur001291s00033698	1042	3e-154	76	257.284	65.9259	73.5802	MtrunA17_Chr6g0471781 len=568 chr=MtrunA17Chr6 type=prot strand=+ end=23171666 gn=MtrunA17Chr6g0471781 begin=23169914 def=Putative transcription factor interactor and regulator CCHC(Zn) family	568	2e-47	38	140.247	32.8395	47.9012	No_hits	#	#	#	#	#	#	tr|A0A371FRU9|A0A371FRU9_MUCPR CCHC-type domain-containing protein (Fragment) OS=Mucuna pruriens OX=157652 GN=CR513_38331 PE=4 SV=1
Glur_chr1.g005940.1	Glur_chr1	3716217	3718091	+	497	TE	102107.XP_008229173.1	1.404e-127	424	COG2801@1|root,COG5043@1|root,KOG0017@2759|Eukaryota,KOG1809@2759|Eukaryota	2759|Eukaryota	U	regulation of parkin-mediated stimulation of mitophagy in response to mitochondrial depolarization	-	-	-	ko:K19525	-	-	-	-	ko00000	-	-	-	C2,Chorein_N,Pex24p,SHR-BD,VPS13,VPS13_C,VPS13_mid_rpt,Vps62	0	Glyur000399s00017820.1 gene=Glyur000399s00017820	1355	7e-66	30	272.088	33.5341	52.4096	MtrunA17_Chr1g0153361 len=1707 chr=MtrunA17Chr1 type=prot end=5900584 strand=- gn=MtrunA17Chr1g0153361 begin=5895346 def=Putative RNA-directed DNA polymerase	1707	3e-110	53	342.771	37.9518	46.5863	ATMG00810.1 | Symbols:ORF240B | | ChrM:227709-228431 REVERSE LENGTH=240	240	1e-28	31	48.1928	12.8514	20.0803	tr|A0A151QKV3|A0A151QKV3_CAJCA Retrovirus-related Pol polyprotein from transposon TNT 1-94 (Fragment) OS=Cajanus cajan OX=3821 GN=KK1_049723 PE=4 SV=1
Glur_chr1.g005950.1	Glur_chr1	3742062	3743585	-	507	TE	3641.EOY00215	1.632e-168	543	COG2801@1|root,KOG0017@2759|Eukaryota,37RRH@33090|Viridiplantae,3G8MV@35493|Streptophyta	35493|Streptophyta	L	DNA RNA polymerases superfamily protein	-	-	-	-	-	-	-	-	-	-	-	-	RVP_2,RVT_1,Retrotrans_gag,rve,zf-CCHC	0	Glyur001705s00034729.1 gene=Glyur001705s00034729	1472	1e-73	32	289.764	31.1024	50.1969	MtrunA17_Chr3g0105561 len=1044 type=prot chr=MtrunA17Chr3 begin=29495362 end=29498496 strand=+ gn=MtrunA17Chr3g0105561 def=Putative nucleotidyltransferase, Ribonuclease H	1044	0	65	205.512	62.2047	79.9213	No_hits	#	#	#	#	#	#	tr|A0A2Z6PV21|A0A2Z6PV21_TRISU RNA-directed DNA polymerase OS=Trifolium subterraneum OX=3900 GN=TSUD_411620 PE=4 SV=1
Glur_chr1.g005960.1	Glur_chr1	3744226	3745101	-	291	TE	3827.XP_004517018.1	1.906e-112	369	COG2801@1|root,KOG0017@2759|Eukaryota,37M1D@33090|Viridiplantae,3GCV5@35493|Streptophyta	35493|Streptophyta	O	DNA RNA polymerases superfamily protein	-	-	-	-	-	-	-	-	-	-	-	-	RVP_2,RVT_1,Retrotrans_gag,rve,zf-CCHC	0	Glyur001556s00043257.1 gene=Glyur001556s00043257	890	9e-130	74	304.795	65.0685	75	MtrunA17_Chr8g0367821 len=446 chr=MtrunA17Chr8 type=prot strand=- gn=MtrunA17Chr8g0367821 end=31431082 begin=31429277 def=Putative nucleotidyltransferase, Ribonuclease H	446	2e-118	55	152.74	55.137	73.9726	No_hits	#	#	#	#	#	#	tr|A0A2K3PMM3|A0A2K3PMM3_TRIPR RNA-directed DNA polymerase OS=Trifolium pratense OX=57577 GN=L195_g013247 PE=4 SV=1
Glur_chr1.g006000.1	Glur_chr1	3797023	3797942	+	149	TE	3827.XP_004517103.1	2.21e-19	93	COG2801@1|root,KOG0017@2759|Eukaryota,37UVQ@33090|Viridiplantae,3GV1V@35493|Streptophyta,4JV29@91835|fabids	35493|Streptophyta	L	Retrotransposon gag protein	-	-	-	-	-	-	-	-	-	-	-	-	RVP_2,Retrotrans_gag,zf-CCHC	0	Glyur000828s00035266.1 gene=Glyur000828s00035266	314	9e-26	40	209.333	47.3333	60	MtrunA17_Chr5g0422121 len=1443 type=prot chr=MtrunA17Chr5 begin=23816532 gn=MtrunA17Chr5g0422121 strand=- end=23821073 def=Putative nucleotidyltransferase, Ribonuclease H	1443	2e-11	38	962	18	29.3333	No_hits	#	#	#	#	#	#	tr|A0A2K3PMN3|A0A2K3PMN3_TRIPR Putative TIR-NBS-LRR resistance protein OS=Trifolium pratense OX=57577 GN=L195_g013246 PE=4 SV=1
Glur_chr1.g006020.1	Glur_chr1	3816089	3817690	+	256	TE	3827.XP_004497950.1	6.981e-17	90	COG2801@1|root,KOG0017@2759|Eukaryota,37UVQ@33090|Viridiplantae,3GV1V@35493|Streptophyta,4JV29@91835|fabids	35493|Streptophyta	L	Retrotransposon gag protein	-	-	-	-	-	-	-	-	-	-	-	-	RVP_2,Retrotrans_gag,zf-CCHC	0	Glyur000828s00035266.1 gene=Glyur000828s00035266	314	7e-21	37	122.179	24.5136	28.0156	No_hits	#	#	#	#	#	#	No_hits	#	#	#	#	#	#	tr|A0A2K3PMN3|A0A2K3PMN3_TRIPR Putative TIR-NBS-LRR resistance protein OS=Trifolium pratense OX=57577 GN=L195_g013246 PE=4 SV=1
Glur_chr1.g006050.1	Glur_chr1	3828241	3828849	-	202	TE	3827.XP_004509513.1	2.306e-77	263	COG2801@1|root,KOG0017@2759|Eukaryota,37SNQ@33090|Viridiplantae	33090|Viridiplantae	L	spliceosomal complex assembly	-	-	-	-	-	-	-	-	-	-	-	-	RVT_2,rve	0	Glyur002475s00040284.1 gene=Glyur002475s00040284	821	5e-85	84	404.433	61.0837	65.5172	MtrunA17_Chr1g0153361 len=1707 chr=MtrunA17Chr1 type=prot end=5900584 strand=- gn=MtrunA17Chr1g0153361 begin=5895346 def=Putative RNA-directed DNA polymerase	1707	3e-112	79	840.887	77.8325	89.6552	AT4G23160.3 | Symbols:CRK8 | cysteine-rich RLK (RECEPTOR-like protein kinase) 8 | Chr4:12129485-12133157 FORWARD LENGTH=1043	1043	2e-29	35	513.793	32.0197	50.7389	tr|A0A396JJF4|A0A396JJF4_MEDTR Putative RNA-directed DNA polymerase OS=Medicago truncatula OX=3880 GN=MtrunA17_Chr1g0153361 PE=4 SV=1
Glur_chr1.g006060.1	Glur_chr1	3828922	3830589	-	517	TE	28532.XP_010520710.1	1.044e-137	454	COG2801@1|root,KOG1334@1|root,KOG0017@2759|Eukaryota,KOG1334@2759|Eukaryota,37SNQ@33090|Viridiplantae,3GHRQ@35493|Streptophyta,3HVU8@3699|Brassicales	35493|Streptophyta	L	GAG-pre-integrase domain	-	-	-	-	-	-	-	-	-	-	-	-	RVT_2,Retrotran_gag_2,gag_pre-integrs,rve,zf-CCHC	0	Glyur002750s00045536.1 gene=Glyur002750s00045536	410	6e-129	92	79.1506	35.3282	36.4865	MtrunA17_Chr1g0153361 len=1707 chr=MtrunA17Chr1 type=prot end=5900584 strand=- gn=MtrunA17Chr1g0153361 begin=5895346 def=Putative RNA-directed DNA polymerase	1707	0	55	329.537	56.7568	72.2008	AT4G23160.3 | Symbols:CRK8 | cysteine-rich RLK (RECEPTOR-like protein kinase) 8 | Chr4:12129485-12133157 FORWARD LENGTH=1043	1043	4e-60	39	201.351	19.4981	30.695	tr|Q2HU05|Q2HU05_MEDTR Integrase, catalytic region; Zinc finger, CCHC-type; Peptidase aspartic, catalytic OS=Medicago truncatula OX=3880 GN=MtrDRAFT_AC149577g2v1 PE=4 SV=1
Glur_chr1.g006080.1	Glur_chr1	3847096	3851789	-	1289	TE	3641.EOX94158	2.659e-203	679	COG2801@1|root,KOG0017@2759|Eukaryota,37SNQ@33090|Viridiplantae,3GHRQ@35493|Streptophyta	35493|Streptophyta	L	spliceosomal complex assembly	-	-	-	-	-	-	-	-	-	-	-	-	RVT_2,gag_pre-integrs,rve,zf-CCHC	0	Glyur000399s00017820.1 gene=Glyur000399s00017820	1355	1e-164	33	105.039	26.5891	40.7752	MtrunA17_Chr1g0153361 len=1707 chr=MtrunA17Chr1 type=prot end=5900584 strand=- gn=MtrunA17Chr1g0153361 begin=5895346 def=Putative RNA-directed DNA polymerase	1707	0	61	132.326	46.0465	57.7519	AT4G23160.3 | Symbols:CRK8 | cysteine-rich RLK (RECEPTOR-like protein kinase) 8 | Chr4:12129485-12133157 FORWARD LENGTH=1043	1043	2e-79	33	80.8527	12.2481	19.845	tr|Q2HU05|Q2HU05_MEDTR Integrase, catalytic region; Zinc finger, CCHC-type; Peptidase aspartic, catalytic OS=Medicago truncatula OX=3880 GN=MtrDRAFT_AC149577g2v1 PE=4 SV=1
Glur_chr1.g006090.1	Glur_chr1	3853804	3855254	+	451	TE	3827.XP_004516027.1	1.512e-206	650	2ED2C@1|root,2SIT0@2759|Eukaryota,37Y2Q@33090|Viridiplantae,3GMXM@35493|Streptophyta	35493|Streptophyta	S	TdcA1-ORF2 protein	-	-	-	-	-	-	-	-	-	-	-	-	DUF4216,DUF4218,Transpos_assoc,Transposase_21,Transposase_24	0	Glyur003868s00039714.1 gene=Glyur003868s00039714	668	2e-94	52	147.788	34.0708	41.8142	MtrunA17_Chr4g0029851 len=386 type=prot chr=MtrunA17Chr4 begin=30536781 strand=+ gn=MtrunA17Chr4g0029851 end=30540228 def=putative protein	386	2e-115	48	85.3982	41.8142	53.3186	No_hits	#	#	#	#	#	#	tr|A0A1S2Z6N9|A0A1S2Z6N9_CICAR uncharacterized protein LOC101488515 OS=Cicer arietinum OX=3827 GN=LOC101488515 PE=4 SV=1
Glur_chr1.g006100.1	Glur_chr1	3855369	3857597	+	159	TE	3827.XP_004514879.1	1.021e-39	152	2ED2C@1|root,2SIT0@2759|Eukaryota,37Y2Q@33090|Viridiplantae,3GMXM@35493|Streptophyta	35493|Streptophyta	S	TdcA1-ORF2 protein	-	-	-	-	-	-	-	-	-	-	-	-	DUF4216,DUF4218,Transpos_assoc,Transposase_21,Transposase_24	0	Glyur001430s00034759.1 gene=Glyur001430s00034759	525	9e-27	64	328.125	30	35	MtrunA17_Chr8g0393091 len=1075 type=prot chr=MtrunA17Chr8 begin=49484292 strand=+ end=49489046 gn=MtrunA17Chr8g0393091 def=Putative Transposase-associated domain-containing protein	1075	5e-18	40	671.875	24.375	40	No_hits	#	#	#	#	#	#	tr|A0A1S2Y6A9|A0A1S2Y6A9_CICAR uncharacterized protein LOC101514915 OS=Cicer arietinum OX=3827 GN=LOC101514915 PE=4 SV=1
Glur_chr1.g006110.1	Glur_chr1	3857619	3858641	+	257	TE	3827.XP_004514654.1	5.484e-45	172	2E8ZT@1|root,2SFE3@2759|Eukaryota,37ZIE@33090|Viridiplantae,3GPEW@35493|Streptophyta	35493|Streptophyta	S	Plant transposase (Ptta/En/Spm family)	-	-	-	-	-	-	-	-	-	-	-	-	Transposase_24	0	Glyur000262s00020218.1 gene=Glyur000262s00020218	322	1e-40	51	124.806	30.6202	41.0853	MtrunA17_Chr3g0086081 len=345 chr=MtrunA17Chr3 type=prot end=7461555 strand=- gn=MtrunA17Chr3g0086081 begin=7460202 def=Putative probable transposase, Ptta/En/Spm, plant	345	1e-29	41	133.721	24.4186	34.1085	No_hits	#	#	#	#	#	#	tr|A0A2Z6P9F8|A0A2Z6P9F8_TRISU DUF4218 domain-containing protein OS=Trifolium subterraneum OX=3900 GN=TSUD_414650 PE=4 SV=1
Glur_chr1.g006130.1	Glur_chr1	3859851	3861246	-	343	TE	3880.AES74538	3.036e-38	156	COG2801@1|root,KOG0017@2759|Eukaryota	3880.AES74538|-	L	transposition, RNA-mediated	-	-	-	-	-	-	-	-	-	-	-	-	-	0	Glyur001291s00033698.1 gene=Glyur001291s00033698	1042	8e-78	71	302.907	45.0581	51.7442	MtrunA17_Chr0c01g0489151 len=273 end=122397 strand=+ gn=MtrunA17Chr0c01g0489151 begin=121020 chr=MtrunA17Chr0c01 type=prot def=putative protein	273	2e-41	37	79.3605	19.186	28.4884	No_hits	#	#	#	#	#	#	tr|A0A151R1I7|A0A151R1I7_CAJCA Uncharacterized protein OS=Cajanus cajan OX=3821 GN=KK1_042455 PE=4 SV=1
Glur_chr1.g006140.1	Glur_chr1	3872956	3873306	+	116	TE	3847.GLYMA01G26613.1	2.069e-26	111	COG2801@1|root,KOG0017@2759|Eukaryota	3847.GLYMA01G26613.1|-	L	transposition, RNA-mediated	-	-	-	-	-	-	-	-	-	-	-	-	-	0	Glyur003401s00041015.1 gene=Glyur003401s00041015	699	1e-68	92	597.436	85.4701	88.0342	MtrunA17_Chr0c01g0489151 len=273 end=122397 strand=+ gn=MtrunA17Chr0c01g0489151 begin=121020 chr=MtrunA17Chr0c01 type=prot def=putative protein	273	1e-25	42	233.333	38.4615	54.7009	No_hits	#	#	#	#	#	#	tr|A0A151U3K9|A0A151U3K9_CAJCA Retrovirus-related Pol polyprotein from transposon TNT 1-94 (Fragment) OS=Cajanus cajan OX=3821 GN=KK1_006571 PE=4 SV=1
Glur_chr1.g006150.1	Glur_chr1	3873350	3873757	+	135	TE	3880.AES60600	2.652e-30	124	COG2801@1|root,KOG0017@2759|Eukaryota,37SNQ@33090|Viridiplantae,3GHRQ@35493|Streptophyta	35493|Streptophyta	L	spliceosomal complex assembly	-	-	-	-	-	-	-	-	-	-	-	-	RVT_2,Retrotran_gag_2,gag_pre-integrs,rve,zf-CCHC	0	Glyur001291s00033698.1 gene=Glyur001291s00033698	1042	5e-51	68	766.176	67.6471	73.5294	MtrunA17_Chr6g0471781 len=568 chr=MtrunA17Chr6 type=prot strand=+ end=23171666 gn=MtrunA17Chr6g0471781 begin=23169914 def=Putative transcription factor interactor and regulator CCHC(Zn) family	568	1e-35	48	417.647	49.2647	72.0588	No_hits	#	#	#	#	#	#	tr|A0A151SGL0|A0A151SGL0_CAJCA Uncharacterized protein OS=Cajanus cajan OX=3821 GN=KK1_000121 PE=4 SV=1
Glur_chr1.g006170.1	Glur_chr1	3882430	3885495	-	973	TE	57918.XP_004310161.1	1.146e-227	737	COG2801@1|root,KOG0017@2759|Eukaryota,37SNQ@33090|Viridiplantae,3GHRQ@35493|Streptophyta,4JTCD@91835|fabids	35493|Streptophyta	L	transposition, RNA-mediated	-	-	-	-	-	-	-	-	-	-	-	-	RVT_2,Retrotran_gag_2,gag_pre-integrs,rve,zf-CCHC	0	Glyur000399s00017820.1 gene=Glyur000399s00017820	1355	0	34	139.117	35.729	54.3121	MtrunA17_Chr1g0153361 len=1707 chr=MtrunA17Chr1 type=prot end=5900584 strand=- gn=MtrunA17Chr1g0153361 begin=5895346 def=Putative RNA-directed DNA polymerase	1707	0	63	175.257	63.039	75.9754	AT4G23160.3 | Symbols:CRK8 | cysteine-rich RLK (RECEPTOR-like protein kinase) 8 | Chr4:12129485-12133157 FORWARD LENGTH=1043	1043	7e-108	38	107.084	19.3018	30.4928	tr|Q2HU05|Q2HU05_MEDTR Integrase, catalytic region; Zinc finger, CCHC-type; Peptidase aspartic, catalytic OS=Medicago truncatula OX=3880 GN=MtrDRAFT_AC149577g2v1 PE=4 SV=1
Glur_chr1.g006180.1	Glur_chr1	3885536	3886759	-	407	TE	3880.AES74538	5.09e-52	199	COG2801@1|root,KOG0017@2759|Eukaryota	3880.AES74538|-	L	transposition, RNA-mediated	-	-	-	-	-	-	-	-	-	-	-	-	-	0	Glyur001291s00033698.1 gene=Glyur001291s00033698	1042	9e-149	73	255.392	62.9902	71.5686	MtrunA17_Chr6g0471781 len=568 chr=MtrunA17Chr6 type=prot strand=+ end=23171666 gn=MtrunA17Chr6g0471781 begin=23169914 def=Putative transcription factor interactor and regulator CCHC(Zn) family	568	3e-52	41	139.216	30.3922	43.8725	No_hits	#	#	#	#	#	#	tr|A0A1Q3BG12|A0A1Q3BG12_CEPFO Zf-CCHC domain-containing protein/UBN2 domain-containing protein OS=Cephalotus follicularis OX=3775 GN=CFOL_v3_10388 PE=4 SV=1
Glur_chr1.g006190.1	Glur_chr1	3897822	3902160	-	1202	TE	102107.XP_008238365.1	6.651e-208	689	COG2801@1|root,KOG0017@2759|Eukaryota,37SNQ@33090|Viridiplantae,3GHRQ@35493|Streptophyta	35493|Streptophyta	L	spliceosomal complex assembly	-	-	-	-	-	-	-	-	-	-	-	-	RVT_2,Retrotran_gag_2,gag_pre-integrs,rve,zf-CCHC	0	Glyur001291s00033698.1 gene=Glyur001291s00033698	1042	0	69	86.6168	27.6808	31.2552	MtrunA17_Chr1g0153361 len=1707 chr=MtrunA17Chr1 type=prot end=5900584 strand=- gn=MtrunA17Chr1g0153361 begin=5895346 def=Putative RNA-directed DNA polymerase	1707	0	67	141.895	35.6608	42.6434	AT4G23160.3 | Symbols:CRK8 | cysteine-rich RLK (RECEPTOR-like protein kinase) 8 | Chr4:12129485-12133157 FORWARD LENGTH=1043	1043	1e-78	38	86.6999	11.8038	18.3707	tr|A0A396JJF4|A0A396JJF4_MEDTR Putative RNA-directed DNA polymerase OS=Medicago truncatula OX=3880 GN=MtrunA17_Chr1g0153361 PE=4 SV=1
Glur_chr1.g006200.1	Glur_chr1	3908737	3909093	-	118	TE	3827.XP_004515299.1	7.308e-25	107	COG2801@1|root,KOG0017@2759|Eukaryota,37UVQ@33090|Viridiplantae,3GV1V@35493|Streptophyta,4JV29@91835|fabids	35493|Streptophyta	L	Retrotransposon gag protein	-	-	-	-	-	-	-	-	-	-	-	-	RVP_2,Retrotrans_gag,zf-CCHC	0	Glyur001556s00043257.1 gene=Glyur001556s00043257	890	3e-29	43	747.899	42.0168	60.5042	MtrunA17_Chr4g0027921 len=228 chr=MtrunA17Chr4 type=prot end=28989781 strand=- gn=MtrunA17Chr4g0027921 begin=28988872 def=Putative retrotransposon gag domain-containing protein	228	1e-23	36	191.597	35.2941	59.6639	No_hits	#	#	#	#	#	#	tr|A0A392NGQ3|A0A392NGQ3_9FABA TIR-NBS-LRR resistance protein (Fragment) OS=Trifolium medium OX=97028 GN=A2U01_0019401 PE=4 SV=1
Glur_chr1.g006210.1	Glur_chr1	3929487	3933743	-	1253	TE	71139.XP_010054376.1	8.079e-240	785	KOG1075@1|root,KOG1075@2759|Eukaryota,37TIF@33090|Viridiplantae,3G9IZ@35493|Streptophyta	35493|Streptophyta	L	ribonuclease H protein	-	-	-	-	-	-	-	-	-	-	-	-	RVT_1,RVT_3,zf-RVT	0	Glyur000651s00026842.1 gene=Glyur000651s00026842	1855	6e-167	32	147.927	27.0335	43.3812	MtrunA17_Chr2g0306281 len=536 chr=MtrunA17Chr2 type=prot gn=MtrunA17Chr2g0306281 strand=- end=27560051 begin=27558441 def=Putative RNA-directed DNA polymerase	536	2e-135	43	42.7432	17.3046	24.4817	AT1G43760.1 | Symbols:no symbol available | no full name available | Chr1:16528880-16531065 REVERSE LENGTH=626	626	3e-44	29	49.9203	9.2504	16.2679	tr|A0A445CKP3|A0A445CKP3_ARAHY Reverse transcriptase domain-containing protein OS=Arachis hypogaea OX=3818 GN=Ahy_A06g026507 PE=4 SV=1
Glur_chr1.g006290.1	Glur_chr1	3953535	3954345	+	207	TE	3847.GLYMA01G20935.1	3.423e-24	109	COG2801@1|root,2SG8B@2759|Eukaryota,3894D@33090|Viridiplantae,3GY0E@35493|Streptophyta	35493|Streptophyta	L	transposition	-	-	-	-	-	-	-	-	-	-	-	-	-	0	No_hits	#	#	#	#	#	#	No_hits	#	#	#	#	#	#	No_hits	#	#	#	#	#	#	tr|A0A0R0JAI2|A0A0R0JAI2_SOYBN Asp_protease domain-containing protein OS=Glycine max OX=3847 GN=GLYMA_07G171500 PE=4 SV=1
Glur_chr1.g006300.1	Glur_chr1	3958717	3962894	+	662	TE	3750.XP_008348197.1	2.188e-86	310	COG2801@1|root,KOG0017@2759|Eukaryota,37R6P@33090|Viridiplantae,3G8BW@35493|Streptophyta,4JN0G@91835|fabids	35493|Streptophyta	L	Uncharacterized protein K02A2.6-like	-	-	-	-	-	-	-	-	-	-	-	-	RVT_1,RVT_3,rve	0	Glyur002869s00038478.1 gene=Glyur002869s00038478	1589	5e-35	34	239.668	13.4238	19.457	MtrunA17_Chr1g0158081 len=1789 begin=9154174 strand=+ end=9159823 gn=MtrunA17Chr1g0158081 type=prot chr=MtrunA17Chr1 def=Putative nucleotidyltransferase, Ribonuclease H	1789	1e-49	35	269.834	14.7813	23.5294	No_hits	#	#	#	#	#	#	tr|Q65WZ2|Q65WZ2_ORYSJ Putative polyprotein OS=Oryza sativa subsp. japonica OX=39947 GN=P0617A08.11 PE=4 SV=1
Glur_chr1.g006370.1	Glur_chr1	3993254	3996041	+	156	TE	3827.XP_004512215.1	4.637e-43	162	COG2801@1|root,KOG0017@2759|Eukaryota	3827.XP_004512215.1|-	L	transposition, RNA-mediated	-	-	-	-	-	-	-	-	-	-	-	-	-	0	Glyur002087s00034866.1 gene=Glyur002087s00034866	981	6e-16	38	624.841	22.9299	36.9427	MtrunA17_Chr3g0144121 len=1346 strand=- gn=MtrunA17Chr3g0144121 end=57574209 begin=57569878 chr=MtrunA17Chr3 type=prot def=Putative RNA-directed DNA polymerase	1346	1e-35	40	857.325	38.2166	64.3312	No_hits	#	#	#	#	#	#	tr|A0A2K3MSU0|A0A2K3MSU0_TRIPR Copia-type polyprotein OS=Trifolium pratense OX=57577 GN=L195_g017037 PE=4 SV=1
Glur_chr1.g006380.1	Glur_chr1	3996080	4006729	+	2349	TE	102107.XP_008238365.1	6.633e-272	918	COG2801@1|root,KOG0017@2759|Eukaryota,37SNQ@33090|Viridiplantae,3GHRQ@35493|Streptophyta	35493|Streptophyta	L	spliceosomal complex assembly	-	-	-	-	-	-	-	-	-	-	-	-	RVT_2,Retrotran_gag_2,gag_pre-integrs,rve,zf-CCHC	0.004053	Glyur001291s00033698.1 gene=Glyur001291s00033698	1042	0	73	44.3404	15.0638	17.0638	MtrunA17_Chr1g0153361 len=1707 chr=MtrunA17Chr1 type=prot end=5900584 strand=- gn=MtrunA17Chr1g0153361 begin=5895346 def=Putative RNA-directed DNA polymerase	1707	0	67	72.6383	26.5532	32.0426	AT4G23160.3 | Symbols:CRK8 | cysteine-rich RLK (RECEPTOR-like protein kinase) 8 | Chr4:12129485-12133157 FORWARD LENGTH=1043	1043	3e-102	38	44.383	7.74468	12.2128	tr|Q2HU05|Q2HU05_MEDTR Integrase, catalytic region; Zinc finger, CCHC-type; Peptidase aspartic, catalytic OS=Medicago truncatula OX=3880 GN=MtrDRAFT_AC149577g2v1 PE=4 SV=1
Glur_chr1.g006390.1	Glur_chr1	4006868	4010840	+	317	TE	3827.XP_004513698.1	7.022e-58	213	COG0531@1|root,COG2801@1|root,KOG0017@2759|Eukaryota,KOG1286@2759|Eukaryota,37JF4@33090|Viridiplantae,3GFI1@35493|Streptophyta,4JMH1@91835|fabids	35493|Streptophyta	E	cationic amino acid transporter	-	GO:0005575,GO:0005623,GO:0005886,GO:0016020,GO:0044464,GO:0071944	-	ko:K03294	-	-	-	-	ko00000	2.A.3.2	-	-	AA_permease_2,AA_permease_C	0	Glyur000976s00028340.1 gene=Glyur000976s00028340	288	4e-47	55	90.566	22.6415	31.4465	MtrunA17_Chr8g0390891 len=977 type=prot chr=MtrunA17Chr8 begin=47940867 strand=- gn=MtrunA17Chr8g0390891 end=47943800 def=Putative RNA-directed DNA polymerase	977	9e-72	57	307.233	33.6478	45.283	AT4G23160.3 | Symbols:CRK8 | cysteine-rich RLK (RECEPTOR-like protein kinase) 8 | Chr4:12129485-12133157 FORWARD LENGTH=1043	1043	7e-29	41	327.987	19.1824	28.3019	tr|A0A151QP43|A0A151QP43_CAJCA Retrovirus-related Pol polyprotein from transposon TNT 1-94 OS=Cajanus cajan OX=3821 GN=KK1_047370 PE=4 SV=1
Glur_chr1.g006430.1	Glur_chr1	4031899	4033211	+	188	TE	3880.AES83069	4.381e-21	100	COG2801@1|root,KOG0017@2759|Eukaryota,37VKS@33090|Viridiplantae	33090|Viridiplantae	L	transposition, RNA-mediated	-	-	-	-	-	-	-	-	-	-	-	-	RVP_2,Retrotrans_gag,zf-CCHC	0.028332	Glyur008679s00047242.1 gene=Glyur008679s00047242	314	2e-20	38	166.138	22.2222	33.3333	MtrunA17_Chr4g0022231 len=184 chr=MtrunA17Chr4 type=prot strand=+ gn=MtrunA17Chr4g0022231 end=21673004 begin=21656947 def=Putative retrotransposon gag domain-containing protein	184	2e-22	39	97.3545	21.6931	33.8624	No_hits	#	#	#	#	#	#	tr|A0A151QW32|A0A151QW32_CAJCA CCHC-type domain-containing protein OS=Cajanus cajan OX=3821 GN=KK1_044581 PE=4 SV=1
Glur_chr1.g006480.1	Glur_chr1	4068145	4069278	-	299	TE	3827.XP_004511065.1	1.109e-67	240	COG2801@1|root,KOG0017@2759|Eukaryota,37UVQ@33090|Viridiplantae,3GV1V@35493|Streptophyta,4JV29@91835|fabids	35493|Streptophyta	L	Retrotransposon gag protein	-	-	-	-	-	-	-	-	-	-	-	-	RVP_2,Retrotrans_gag,zf-CCHC	0	Glyur001556s00043257.1 gene=Glyur001556s00043257	890	1e-45	38	296.667	35.3333	44.3333	MtrunA17_Chr5g0422121 len=1443 type=prot chr=MtrunA17Chr5 begin=23816532 gn=MtrunA17Chr5g0422121 strand=- end=23821073 def=Putative nucleotidyltransferase, Ribonuclease H	1443	8e-45	32	481	33.3333	48.3333	No_hits	#	#	#	#	#	#	tr|A0A2K3PMN3|A0A2K3PMN3_TRIPR Putative TIR-NBS-LRR resistance protein OS=Trifolium pratense OX=57577 GN=L195_g013246 PE=4 SV=1
Glur_chr1.g006490.1	Glur_chr1	4077732	4079381	-	549	TE	3827.XP_004515382.1	1.967e-210	666	COG2801@1|root,KOG0017@2759|Eukaryota,37RRH@33090|Viridiplantae,3G8MV@35493|Streptophyta	35493|Streptophyta	L	DNA RNA polymerases superfamily protein	-	-	-	-	-	-	-	-	-	-	-	-	RVP_2,RVT_1,Retrotrans_gag,rve,zf-CCHC	0	Glyur001705s00034729.1 gene=Glyur001705s00034729	1472	1e-83	32	267.636	32	51.8182	MtrunA17_Chr3g0105561 len=1044 type=prot chr=MtrunA17Chr3 begin=29495362 end=29498496 strand=+ gn=MtrunA17Chr3g0105561 def=Putative nucleotidyltransferase, Ribonuclease H	1044	0	67	189.818	67.2727	84	No_hits	#	#	#	#	#	#	tr|A0A2Z6PV21|A0A2Z6PV21_TRISU RNA-directed DNA polymerase OS=Trifolium subterraneum OX=3900 GN=TSUD_411620 PE=4 SV=1
Glur_chr1.g006500.1	Glur_chr1	4079466	4082083	-	811	TE	42345.XP_008798775.1	2.566e-241	769	COG2801@1|root,KOG0017@2759|Eukaryota,37RRH@33090|Viridiplantae,3G8MV@35493|Streptophyta,3M4DI@4447|Liliopsida	35493|Streptophyta	L	DNA RNA polymerases superfamily protein	-	GO:0000943,GO:0003674,GO:0003676,GO:0003723,GO:0003824,GO:0003887,GO:0003964,GO:0004518,GO:0004540,GO:0005488,GO:0005575,GO:0005622,GO:0005623,GO:0005634,GO:0006139,GO:0006259,GO:0006278,GO:0006508,GO:0006725,GO:0006807,GO:0008150,GO:0008152,GO:0008233,GO:0009058,GO:0009059,GO:0009987,GO:0016070,GO:0016740,GO:0016772,GO:0016779,GO:0016787,GO:0016788,GO:0018130,GO:0019438,GO:0019538,GO:0032196,GO:…	-	-	-	-	-	-	-	-	-	-	RVP_2,RVT_1,Retrotrans_gag,rve,zf-CCHC	0	Glyur001556s00043257.1 gene=Glyur001556s00043257	890	0	57	109.606	39.9015	48.0296	MtrunA17_Chr4g0053141 len=1453 type=prot chr=MtrunA17Chr4 begin=47064146 gn=MtrunA17Chr4g0053141 strand=- end=47068507 def=Putative nucleotidyltransferase, Ribonuclease H	1453	0	52	178.941	54.3103	70.3202	ATMG00860.1 | Symbols:ORF158 | | ChrM:235916-236392 FORWARD LENGTH=158	158	1e-28	42	19.4581	6.7734	9.85222	tr|A0A2Z6P2H8|A0A2Z6P2H8_TRISU Uncharacterized protein OS=Trifolium subterraneum OX=3900 GN=TSUD_408270 PE=4 SV=1
Glur_chr1.g006550.1	Glur_chr1	4131802	4132690	-	232	TE	3827.XP_004517103.1	3.945e-66	232	COG2801@1|root,KOG0017@2759|Eukaryota,37UVQ@33090|Viridiplantae,3GV1V@35493|Streptophyta,4JV29@91835|fabids	35493|Streptophyta	L	Retrotransposon gag protein	-	-	-	-	-	-	-	-	-	-	-	-	RVP_2,Retrotrans_gag,zf-CCHC	0	Glyur001556s00043257.1 gene=Glyur001556s00043257	890	2e-51	59	381.974	41.6309	48.4979	MtrunA17_Chr4g0027921 len=228 chr=MtrunA17Chr4 type=prot end=28989781 strand=- gn=MtrunA17Chr4g0027921 begin=28988872 def=Putative retrotransposon gag domain-containing protein	228	4e-43	43	97.8541	30.9013	45.4936	No_hits	#	#	#	#	#	#	tr|A0A2K3PMN3|A0A2K3PMN3_TRIPR Putative TIR-NBS-LRR resistance protein OS=Trifolium pratense OX=57577 GN=L195_g013246 PE=4 SV=1
Glur_chr1.g006560.1	Glur_chr1	4142618	4145879	-	932	TE	161934.XP_010693276.1	9.848e-306	962	COG2801@1|root,KOG0017@2759|Eukaryota	161934.XP_010693276.1|-	L	transposition, RNA-mediated	-	-	-	-	-	-	-	-	-	-	-	-	-	0	Glyur001275s00037836.1 gene=Glyur001275s00037836	1781	0	47	190.89	45.552	60.7717	MtrunA17_Chr7g0226211 len=295 chr=MtrunA17Chr7 type=prot strand=- gn=MtrunA17Chr7g0226211 end=11277686 begin=11276123 def=Putative nucleotidyltransferase, Ribonuclease H	295	1e-124	65	31.6184	18.7567	22.7224	No_hits	#	#	#	#	#	#	tr|A0A371HWP3|A0A371HWP3_MUCPR Integrase catalytic domain-containing protein (Fragment) OS=Mucuna pruriens OX=157652 GN=CR513_08724 PE=4 SV=1
Glur_chr1.g006570.1	Glur_chr1	4146099	4146602	-	167	TE	2711.XP_006485841.1	1.82e-48	178	COG2801@1|root,KOG0017@2759|Eukaryota,37SEH@33090|Viridiplantae,3GHU4@35493|Streptophyta	35493|Streptophyta	L	Retrotransposon gag protein	-	-	-	-	-	-	-	-	-	-	-	-	Retrotrans_gag	0	No_hits	#	#	#	#	#	#	No_hits	#	#	#	#	#	#	No_hits	#	#	#	#	#	#	tr|A0A8B8L4S3|A0A8B8L4S3_ABRPR uncharacterized protein LOC113862315 OS=Abrus precatorius OX=3816 GN=LOC113862315 PE=4 SV=1
Glur_chr1.g006580.1	Glur_chr1	4179791	4181218	-	343	TE	3880.AES76284	2.587e-39	159	COG2801@1|root,KOG0017@2759|Eukaryota,37V4J@33090|Viridiplantae,3GIPU@35493|Streptophyta	35493|Streptophyta	L	gag-polypeptide of LTR copia-type	-	-	-	-	-	-	-	-	-	-	-	-	Retrotran_gag_2,gag_pre-integrs,zf-CCHC	0	Glyur001291s00033698.1 gene=Glyur001291s00033698	1042	3e-120	53	302.907	72.9651	79.9419	MtrunA17_Chr7g0224661 len=360 begin=9980843 gn=MtNCR497 strand=- end=9988846 type=prot chr=MtrunA17Chr7 def=Nodule-specific Cysteine-Rich peptide	360	7e-46	32	104.651	33.7209	49.4186	No_hits	#	#	#	#	#	#	tr|A0A151RFK8|A0A151RFK8_CAJCA CCHC-type domain-containing protein OS=Cajanus cajan OX=3821 GN=KK1_037375 PE=4 SV=1
Glur_chr1.g006590.1	Glur_chr1	4202001	4202714	+	237	TE	161934.XP_010671205.1	4.81e-69	241	KOG1075@1|root,KOG1075@2759|Eukaryota,37Q53@33090|Viridiplantae,3GHAQ@35493|Streptophyta	35493|Streptophyta	KL	ribonuclease H protein At1g65750	-	-	-	-	-	-	-	-	-	-	-	-	DUF4283,RVT_1,RVT_3,zf-RVT	0.009688	Glyur001023s00038986.1 gene=Glyur001023s00038986	860	3e-90	62	361.345	60.084	71.8487	MtrunA17_Chr4g0020731 len=717 begin=17161724 strand=+ gn=MtrunA17Chr4g0020731 end=17163998 type=prot chr=MtrunA17Chr4 def=Putative RNA-directed DNA polymerase	717	1e-86	56	301.261	53.7815	71.8487	ATMG01250.1 | Symbols:ORF102 | | ChrM:310514-310882 FORWARD LENGTH=122	122	5e-12	36	51.2605	14.7059	22.6891	tr|A0A392NJF2|A0A392NJF2_9FABA LINE-1 reverse transcriptase like (Fragment) OS=Trifolium medium OX=97028 GN=A2U01_0021032 PE=4 SV=1
Glur_chr1.g006600.1	Glur_chr1	4203043	4203882	+	279	TE	3880.AES82928	3.941e-36	147	KOG1075@1|root,KOG1075@2759|Eukaryota,38A1R@33090|Viridiplantae,3GXCG@35493|Streptophyta	35493|Streptophyta	S	zinc-binding in reverse transcriptase	-	-	-	-	-	-	-	-	-	-	-	-	LRRNT_2,LRR_8,Pkinase,RVT_1,zf-RVT	0.007622	Glyur000716s00026192.1 gene=Glyur000716s00026192	290	4e-110	75	103.571	65	65.3571	MtrunA17_Chr3g0131371 len=513 type=prot chr=MtrunA17Chr3 begin=48332852 strand=- end=48334393 gn=MtrunA17Chr3g0131371 def=Putative reverse transcriptase zinc-binding domain-containing protein	513	1e-37	39	183.214	28.2143	40.3571	No_hits	#	#	#	#	#	#	tr|A0A2Z6LU85|A0A2Z6LU85_TRISU Uncharacterized protein OS=Trifolium subterraneum OX=3900 GN=TSUD_247050 PE=4 SV=1
Glur_chr1.g006620.1	Glur_chr1	4220886	4224944	+	1321	TE	4530.OS08T0125300-01	5.104e-295	950	COG2801@1|root,KOG0017@2759|Eukaryota,37THH@33090|Viridiplantae,3GG2K@35493|Streptophyta,3M5VU@4447|Liliopsida,3IIIB@38820|Poales	35493|Streptophyta	L	gag-polypeptide of LTR copia-type	-	-	-	-	-	-	-	-	-	-	-	-	DUF4219,RVT_2,Retrotran_gag_2,gag_pre-integrs,rve,zf-CCHC	0	Glyur000399s00017820.1 gene=Glyur000399s00017820	1355	0	37	102.496	28.82	42.8139	MtrunA17_Chr3g0144121 len=1346 strand=- gn=MtrunA17Chr3g0144121 end=57574209 begin=57569878 chr=MtrunA17Chr3 type=prot def=Putative RNA-directed DNA polymerase	1346	0	49	101.815	50.6808	70.5749	AT4G23160.3 | Symbols:CRK8 | cysteine-rich RLK (RECEPTOR-like protein kinase) 8 | Chr4:12129485-12133157 FORWARD LENGTH=1043	1043	9e-98	35	78.8956	13.9939	22.0877	tr|A0A445IW95|A0A445IW95_GLYSO Retrovirus-related Pol polyprotein from transposon TNT 1-94 OS=Glycine soja OX=3848 GN=D0Y65_023011 PE=3 SV=1
Glur_chr1.g006690.1	Glur_chr1	4283121	4283432	+	103	TE	3827.XP_004496828.1	1.403e-21	97	COG2801@1|root,KOG0017@2759|Eukaryota,37V5K@33090|Viridiplantae,3GICD@35493|Streptophyta,4JSBY@91835|fabids	35493|Streptophyta	L	gag-polypeptide of LTR copia-type	-	-	-	-	-	-	-	-	-	-	-	-	DUF4219,Retrotran_gag_2,zf-CCHC	0.151674	No_hits	#	#	#	#	#	#	MtrunA17_Chr3g0144121 len=1346 strand=- gn=MtrunA17Chr3g0144121 end=57574209 begin=57569878 chr=MtrunA17Chr3 type=prot def=Putative RNA-directed DNA polymerase	1346	2e-21	44	1294.23	39.4231	58.6538	No_hits	#	#	#	#	#	#	tr|A0A2Z6MHE6|A0A2Z6MHE6_TRISU Integrase catalytic domain-containing protein OS=Trifolium subterraneum OX=3900 GN=TSUD_129820 PE=4 SV=1
Glur_chr1.g006700.1	Glur_chr1	4284041	4284685	-	178	TE	3847.GLYMA08G43861.1	7.85e-42	159	2ESYM@1|root,2SVE3@2759|Eukaryota	2759|Eukaryota	S	Plant transposase (Ptta/En/Spm family)	-	-	-	-	-	-	-	-	-	-	-	-	Transposase_24	0.557006	Glyur000540s00023690.1 gene=Glyur000540s00023690	135	2e-92	95	75.419	71.5084	73.1844	MtrunA17_Chr8g0379481 len=207 type=prot chr=MtrunA17Chr8 begin=40170956 end=40171579 strand=+ gn=MtrunA17Chr8g0379481 def=putative protein	207	5e-41	52	115.642	37.4302	51.9553	No_hits	#	#	#	#	#	#	tr|A0A371FV64|A0A371FV64_MUCPR Uncharacterized protein (Fragment) OS=Mucuna pruriens OX=157652 GN=CR513_37057 PE=4 SV=1
Glur_chr1.g006710.1	Glur_chr1	4287300	4292203	+	1287	TE	3750.XP_008337255.1	3.973e-273	884	COG2801@1|root,KOG4197@1|root,KOG0017@2759|Eukaryota,KOG4197@2759|Eukaryota,37THH@33090|Viridiplantae,3GG2K@35493|Streptophyta	35493|Streptophyta	O	Mitochondrial protein	-	-	-	-	-	-	-	-	-	-	-	-	DUF4219,RVT_2,Retrotran_gag_2,gag_pre-integrs,rve,zf-CCHC	0	Glyur001871s00035348.1 gene=Glyur001871s00035348	1637	2e-147	31	127.096	23.6025	38.7422	MtrunA17_Chr3g0144121 len=1346 strand=- gn=MtrunA17Chr3g0144121 end=57574209 begin=57569878 chr=MtrunA17Chr3 type=prot def=Putative RNA-directed DNA polymerase	1346	0	52	104.503	53.1832	70.264	AT4G23160.3 | Symbols:CRK8 | cysteine-rich RLK (RECEPTOR-like protein kinase) 8 | Chr4:12129485-12133157 FORWARD LENGTH=1043	1043	1e-99	36	80.9783	13.6646	22.0497	tr|A0A2Z6NRJ0|A0A2Z6NRJ0_TRISU Uncharacterized protein OS=Trifolium subterraneum OX=3900 GN=TSUD_396570 PE=4 SV=1
Glur_chr1.g006740.1	Glur_chr1	4317685	4318053	-	122	TE	3827.XP_004492197.1	7.655e-41	153	28PWY@1|root,2QWJJ@2759|Eukaryota,37NQA@33090|Viridiplantae,3GQG6@35493|Streptophyta	35493|Streptophyta	S	source UniProtKB	-	-	-	-	-	-	-	-	-	-	-	-	DUF4216,DUF4218,Transpos_assoc,Transposase_21	0	Glyur003554s00042579.1 gene=Glyur003554s00042579	488	2e-11	33	396.748	30.0813	47.1545	MtrunA17_Chr2g0302181 len=140 type=prot chr=MtrunA17Chr2 begin=19813362 strand=+ gn=MtrunA17Chr2g0302181 end=19817064 def=Putative Transposase-associated domain-containing protein	140	2e-42	58	113.821	54.4715	67.4797	No_hits	#	#	#	#	#	#	tr|A0A1S2XQX5|A0A1S2XQX5_CICAR uncharacterized protein LOC101504131 OS=Cicer arietinum OX=3827 GN=LOC101504131 PE=4 SV=1
Glur_chr1.g006780.1	Glur_chr1	4325125	4329158	+	1318	TE	3750.XP_008337255.1	2.736e-286	924	COG2801@1|root,KOG4197@1|root,KOG0017@2759|Eukaryota,KOG4197@2759|Eukaryota,37THH@33090|Viridiplantae,3GG2K@35493|Streptophyta	35493|Streptophyta	O	Mitochondrial protein	-	-	-	-	-	-	-	-	-	-	-	-	DUF4219,RVT_2,Retrotran_gag_2,gag_pre-integrs,rve,zf-CCHC	0	Glyur000399s00017820.1 gene=Glyur000399s00017820	1355	0	38	102.729	29.8711	42.5322	MtrunA17_Chr3g0144121 len=1346 strand=- gn=MtrunA17Chr3g0144121 end=57574209 begin=57569878 chr=MtrunA17Chr3 type=prot def=Putative RNA-directed DNA polymerase	1346	0	50	102.047	51.0235	71.4936	AT4G23160.3 | Symbols:CRK8 | cysteine-rich RLK (RECEPTOR-like protein kinase) 8 | Chr4:12129485-12133157 FORWARD LENGTH=1043	1043	7e-106	39	79.0751	14.1774	21.6831	tr|A0A445IW95|A0A445IW95_GLYSO Retrovirus-related Pol polyprotein from transposon TNT 1-94 OS=Glycine soja OX=3848 GN=D0Y65_023011 PE=3 SV=1
Glur_chr1.g006800.1	Glur_chr1	4340236	4344621	+	1433	TE	71139.XP_010026793.1	0	1316	COG2801@1|root,KOG0017@2759|Eukaryota,37RRH@33090|Viridiplantae,3G8MV@35493|Streptophyta	35493|Streptophyta	L	DNA RNA polymerases superfamily protein	-	GO:0000943,GO:0003674,GO:0003676,GO:0003723,GO:0003824,GO:0003887,GO:0003964,GO:0004518,GO:0004540,GO:0005488,GO:0005575,GO:0005622,GO:0005623,GO:0005634,GO:0006139,GO:0006259,GO:0006278,GO:0006508,GO:0006725,GO:0006807,GO:0008150,GO:0008152,GO:0008233,GO:0009058,GO:0009059,GO:0009987,GO:0016070,GO:0016740,GO:0016772,GO:0016779,GO:0016787,GO:0016788,GO:0018130,GO:0019438,GO:0019538,GO:0032196,GO:…	-	-	-	-	-	-	-	-	-	-	RVP_2,RVT_1,Retrotrans_gag,rve,zf-CCHC	0	Glyur001556s00043257.1 gene=Glyur001556s00043257	890	0	64	62.0642	25.523	30.3347	MtrunA17_Chr4g0053141 len=1453 type=prot chr=MtrunA17Chr4 begin=47064146 gn=MtrunA17Chr4g0053141 strand=- end=47068507 def=Putative nucleotidyltransferase, Ribonuclease H	1453	0	57	101.325	57.3919	73.2915	ATMG00860.1 | Symbols:ORF158 | | ChrM:235916-236392 FORWARD LENGTH=158	158	1e-32	45	11.0181	4.11437	5.92748	tr|A0A2Z6P2H8|A0A2Z6P2H8_TRISU Uncharacterized protein OS=Trifolium subterraneum OX=3900 GN=TSUD_408270 PE=4 SV=1
Glur_chr1.g006810.1	Glur_chr1	4368966	4369715	+	164	TE	3641.EOY31699	4.32e-23	104	COG2801@1|root,KOG0017@2759|Eukaryota,37V4J@33090|Viridiplantae,3GIPU@35493|Streptophyta	35493|Streptophyta	L	gag-polypeptide of LTR copia-type	-	-	-	-	-	-	-	-	-	-	-	-	Retrotran_gag_2,gag_pre-integrs,zf-CCHC	0	Glyur001291s00033698.1 gene=Glyur001291s00033698	1042	2e-62	53	631.515	70.303	73.9394	MtrunA17_Chr0c01g0489151 len=273 end=122397 strand=+ gn=MtrunA17Chr0c01g0489151 begin=121020 chr=MtrunA17Chr0c01 type=prot def=putative protein	273	9e-29	29	165.455	42.4242	60.6061	No_hits	#	#	#	#	#	#	tr|A0A151U3K9|A0A151U3K9_CAJCA Retrovirus-related Pol polyprotein from transposon TNT 1-94 (Fragment) OS=Cajanus cajan OX=3821 GN=KK1_006571 PE=4 SV=1
Glur_chr1.g006840.1	Glur_chr1	4370700	4372072	+	425	TE	3641.EOY19682	2.534e-104	353	COG2801@1|root,KOG0017@2759|Eukaryota,37SNQ@33090|Viridiplantae,3GHRQ@35493|Streptophyta	35493|Streptophyta	L	spliceosomal complex assembly	-	-	-	-	-	-	-	-	-	-	-	-	RVT_2,Retrotran_gag_2,gag_pre-integrs,rve,zf-CCHC	0	Glyur002475s00040284.1 gene=Glyur002475s00040284	821	2e-89	86	192.723	32.8638	34.507	MtrunA17_Chr1g0153361 len=1707 chr=MtrunA17Chr1 type=prot end=5900584 strand=- gn=MtrunA17Chr1g0153361 begin=5895346 def=Putative RNA-directed DNA polymerase	1707	3e-115	50	400.704	44.8357	58.6854	No_hits	#	#	#	#	#	#	tr|A0A151U401|A0A151U401_CAJCA Retrovirus-related Pol polyprotein from transposon TNT 1-94 (Fragment) OS=Cajanus cajan OX=3821 GN=KK1_006727 PE=4 SV=1
Glur_chr1.g006850.1	Glur_chr1	4372220	4373236	+	338	TE	3827.XP_004509513.1	1.609e-106	355	COG2801@1|root,KOG0017@2759|Eukaryota,37SNQ@33090|Viridiplantae	33090|Viridiplantae	L	spliceosomal complex assembly	-	-	-	-	-	-	-	-	-	-	-	-	RVT_2,rve	0	Glyur002750s00045536.1 gene=Glyur002750s00045536	410	3e-133	92	120.944	54.2773	56.6372	MtrunA17_Chr1g0153361 len=1707 chr=MtrunA17Chr1 type=prot end=5900584 strand=- gn=MtrunA17Chr1g0153361 begin=5895346 def=Putative RNA-directed DNA polymerase	1707	1e-145	72	503.54	61.0619	73.1563	AT4G23160.3 | Symbols:CRK8 | cysteine-rich RLK (RECEPTOR-like protein kinase) 8 | Chr4:12129485-12133157 FORWARD LENGTH=1043	1043	7e-65	38	307.67	32.1534	51.0324	tr|A0A396JJF4|A0A396JJF4_MEDTR Putative RNA-directed DNA polymerase OS=Medicago truncatula OX=3880 GN=MtrunA17_Chr1g0153361 PE=4 SV=1
Glur_chr1.g006900.1	Glur_chr1	4389709	4390023	-	104	TE	4096.XP_009803741.1	5.008e-35	136	COG2801@1|root,KOG0017@2759|Eukaryota,383K2@33090|Viridiplantae,3GQ79@35493|Streptophyta	35493|Streptophyta	L	transposition, RNA-mediated	-	-	-	-	-	-	-	-	-	-	-	-	-	0	Glyur002869s00038478.1 gene=Glyur002869s00038478	1589	2e-68	100	1513.33	99.0476	99.0476	MtrunA17_Chr7g0226231 len=73 type=prot chr=MtrunA17Chr7 begin=11278960 strand=+ end=11279184 gn=MtrunA17Chr7g0226231 def=hypothetical protein	73	3e-17	44	69.5238	30.4762	46.6667	No_hits	#	#	#	#	#	#	tr|A0A2P5CF10|A0A2P5CF10_PARAD Uncharacterized protein (Fragment) OS=Parasponia andersonii OX=3476 GN=PanWU01x14_158070 PE=4 SV=1
Glur_chr1.g006910.1	Glur_chr1	4390044	4397538	-	1007	TE	225117.XP_009350424.1	5.74e-283	900	COG2801@1|root,KOG0017@2759|Eukaryota,37RKH@33090|Viridiplantae,3GP4Z@35493|Streptophyta	35493|Streptophyta	L	transposition, RNA-mediated	-	-	-	-	-	-	-	-	-	-	-	-	Asp_protease_2,RVT_1,Retrotrans_gag,rve	0	Glyur002869s00038478.1 gene=Glyur002869s00038478	1589	0	97	157.639	60.119	60.119	MtrunA17_Chr4g0041691 len=1534 gn=MtrunA17Chr4g0041691 strand=+ end=39242663 begin=39237517 chr=MtrunA17Chr4 type=prot def=Putative nucleotidyltransferase, Ribonuclease H	1534	2e-70	30	152.183	19.5437	30.6548	ATMG00860.1 | Symbols:ORF158 | | ChrM:235916-236392 FORWARD LENGTH=158	158	3e-18	33	15.6746	4.26587	7.44048	tr|A0A2G9FWY3|A0A2G9FWY3_9LAMI RNA-directed DNA polymerase OS=Handroanthus impetiginosus OX=429701 GN=CDL12_29952 PE=4 SV=1
Glur_chr1.g006920.1	Glur_chr1	4397589	4398657	-	292	TE	2711.XP_006494715.1	9.496e-87	295	COG2801@1|root,KOG0017@2759|Eukaryota,37UEI@33090|Viridiplantae,3GGWY@35493|Streptophyta	35493|Streptophyta	L	function	-	-	-	-	-	-	-	-	-	-	-	-	Asp_protease_2,Retrotrans_gag	0.007479	Glyur001653s00028820.1 gene=Glyur001653s00028820	555	7e-129	72	189.42	65.529	70.6485	MtrunA17_Chr6g0478851 len=273 chr=MtrunA17Chr6 type=prot end=33495508 strand=+ gn=MtrunA17Chr6g0478851 begin=33493941 def=Putative retrotransposon gag domain-containing protein	273	2e-51	48	93.1741	27.3038	37.5427	No_hits	#	#	#	#	#	#	tr|A0A392MI20|A0A392MI20_9FABA Retrotrans_gag domain-containing protein OS=Trifolium medium OX=97028 GN=A2U01_0008016 PE=4 SV=1
Glur_chr1.g006940.1	Glur_chr1	4406610	4407443	-	277	TE	3827.XP_004514121.1	4.478e-127	411	COG2801@1|root,KOG0017@2759|Eukaryota,37RIF@33090|Viridiplantae,3G9AM@35493|Streptophyta,4JTRP@91835|fabids	35493|Streptophyta	L	cysteine-rich RLK (RECEPTOR-like protein kinase) 8	-	-	-	-	-	-	-	-	-	-	-	-	RVT_2,Retrotran_gag_2,Retrotran_gag_3,Retrotrans_gag,gag_pre-integrs,rve	0	Glyur001171s00030969.1 gene=Glyur001171s00030969	1311	2e-83	45	471.583	45.3237	67.9856	MtrunA17_Chr2g0326511 len=387 type=prot chr=MtrunA17Chr2 begin=46198311 end=46199670 strand=+ gn=MtrunA17Chr2g0326511 def=Putative RNA-directed DNA polymerase	387	4e-115	59	139.209	58.6331	73.0216	AT4G23160.3 | Symbols:CRK8 | cysteine-rich RLK (RECEPTOR-like protein kinase) 8 | Chr4:12129485-12133157 FORWARD LENGTH=1043	1043	7e-64	44	375.18	36.6906	55.7554	tr|A0A151TWG7|A0A151TWG7_CAJCA Copia protein OS=Cajanus cajan OX=3821 GN=KK1_010641 PE=4 SV=1
Glur_chr1.g006950.1	Glur_chr1	4407506	4408630	-	374	TE	3827.XP_004514121.1	2.256e-119	394	COG2801@1|root,KOG0017@2759|Eukaryota,37RIF@33090|Viridiplantae,3G9AM@35493|Streptophyta,4JTRP@91835|fabids	35493|Streptophyta	L	cysteine-rich RLK (RECEPTOR-like protein kinase) 8	-	-	-	-	-	-	-	-	-	-	-	-	RVT_2,Retrotran_gag_2,Retrotran_gag_3,Retrotrans_gag,gag_pre-integrs,rve	0.006302	Glyur001603s00032451.1 gene=Glyur001603s00032451	2827	4e-82	46	753.867	35.2	49.8667	MtrunA17_Chr7g0219281 len=495 begin=4484568 end=4486120 strand=+ gn=MtrunA17Chr7g0219281 type=prot chr=MtrunA17Chr7 def=Putative RNA-directed DNA polymerase	495	6e-85	63	132	31.4667	40.5333	AT4G23160.3 | Symbols:CRK8 | cysteine-rich RLK (RECEPTOR-like protein kinase) 8 | Chr4:12129485-12133157 FORWARD LENGTH=1043	1043	5e-70	47	278.133	30.1333	42.4	tr|A0A438GG90|A0A438GG90_VITVI Retrovirus-related Pol polyprotein from transposon TNT 1-94 OS=Vitis vinifera OX=29760 GN=POLX_2834 PE=4 SV=1
Glur_chr1.g006960.1	Glur_chr1	4408676	4409917	-	413	TE	981085.XP_010113352.1	1.043e-172	550	COG2801@1|root,COG5032@1|root,KOG0017@2759|Eukaryota,KOG0889@2759|Eukaryota,37KZ4@33090|Viridiplantae,3GEXY@35493|Streptophyta,4JJF8@91835|fabids	35493|Streptophyta	BDLT	Belongs to the PI3 PI4-kinase family	TRRAP	-	-	ko:K08874	ko05166,map05166	-	-	-	ko00000,ko00001,ko01001,ko03021,ko03036	-	-	-	FAT,FATC,PI3_PI4_kinase	0.006125	Glyur001603s00032451.1 gene=Glyur001603s00032451	2827	1e-92	44	682.85	39.372	55.5556	MtrunA17_Chr7g0219271 len=491 type=prot chr=MtrunA17Chr7 begin=4483059 strand=+ gn=MtrunA17Chr7g0219271 end=4484564 def=Putative RNA-directed DNA polymerase	491	7e-105	51	118.599	35.5072	51.2077	No_hits	#	#	#	#	#	#	tr|A0A151SFY2|A0A151SFY2_CAJCA Retrovirus-related Pol polyprotein from transposon TNT 1-94 (Fragment) OS=Cajanus cajan OX=3821 GN=KK1_024313 PE=4 SV=1
Glur_chr1.g006970.1	Glur_chr1	4410029	4410304	-	91	TE	3827.XP_004513812.1	2.393e-15	78	COG2801@1|root,KOG0017@2759|Eukaryota,37RIF@33090|Viridiplantae,3G9AM@35493|Streptophyta,4JTRP@91835|fabids	35493|Streptophyta	L	cysteine-rich RLK (RECEPTOR-like protein kinase) 8	-	-	-	-	-	-	-	-	-	-	-	-	RVT_2,Retrotran_gag_2,Retrotran_gag_3,Retrotrans_gag,gag_pre-integrs,rve	0	No_hits	#	#	#	#	#	#	MtrunA17_Chr3g0097451 len=243 gn=MtrunA17Chr3g0097451 strand=- end=22167535 begin=22166804 chr=MtrunA17Chr3 type=prot def=putative protein	243	2e-13	40	264.13	45.6522	67.3913	No_hits	#	#	#	#	#	#	tr|A0A151QW18|A0A151QW18_CAJCA Retrotrans_gag domain-containing protein (Fragment) OS=Cajanus cajan OX=3821 GN=KK1_044473 PE=4 SV=1
Glur_chr1.g006980.1	Glur_chr1	4410331	4410954	-	207	TE	3827.XP_004514121.1	7.867e-94	311	COG2801@1|root,KOG0017@2759|Eukaryota,37RIF@33090|Viridiplantae,3G9AM@35493|Streptophyta,4JTRP@91835|fabids	35493|Streptophyta	L	cysteine-rich RLK (RECEPTOR-like protein kinase) 8	-	-	-	-	-	-	-	-	-	-	-	-	RVT_2,Retrotran_gag_2,Retrotran_gag_3,Retrotrans_gag,gag_pre-integrs,rve	0	Glyur009654s00045685.1 gene=Glyur009654s00045685	277	2e-46	40	133.173	35.0962	56.7308	MtrunA17_Chr7g0219261 len=314 chr=MtrunA17Chr7 type=prot gn=MtrunA17Chr7g0219261 strand=+ end=4483057 begin=4481530 def=Putative retrotransposon Copia-like protein	314	1e-38	38	150.962	33.6538	50.9615	AT1G21280.1 | Symbols:no symbol available | no full name available | Chr1:7447690-7448403 REVERSE LENGTH=237	237	2e-28	34	113.942	29.8077	47.5962	tr|A0A3Q7YB72|A0A3Q7YB72_CICAR uncharacterized protein LOC113786601 OS=Cicer arietinum OX=3827 GN=LOC113786601 PE=4 SV=1
Glur_chr1.g006990.1	Glur_chr1	4415897	4417769	+	538	TE	2711.XP_006494715.1	5.743e-110	374	COG2801@1|root,KOG0017@2759|Eukaryota,37UEI@33090|Viridiplantae,3GGWY@35493|Streptophyta	35493|Streptophyta	L	function	-	-	-	-	-	-	-	-	-	-	-	-	Asp_protease_2,Retrotrans_gag	0	Glyur001275s00037836.1 gene=Glyur001275s00037836	1781	0	80	330.427	88.8683	91.2801	MtrunA17_Chr6g0478851 len=273 chr=MtrunA17Chr6 type=prot end=33495508 strand=+ gn=MtrunA17Chr6g0478851 begin=33493941 def=Putative retrotransposon gag domain-containing protein	273	8e-38	40	50.6494	15.9555	21.3358	No_hits	#	#	#	#	#	#	tr|A0A6J0ZX64|A0A6J0ZX64_9ROSI LOW QUALITY PROTEIN: uncharacterized protein LOC110412945 OS=Herrania umbratica OX=108875 GN=LOC110412945 PE=4 SV=1
Glur_chr1.g007000.1	Glur_chr1	4417839	4419389	+	516	TE	225117.XP_009350424.1	1.897e-202	642	COG2801@1|root,KOG0017@2759|Eukaryota,37RKH@33090|Viridiplantae,3GP4Z@35493|Streptophyta	35493|Streptophyta	L	transposition, RNA-mediated	-	-	-	-	-	-	-	-	-	-	-	-	Asp_protease_2,RVT_1,Retrotrans_gag,rve	0.006921	Glyur001275s00037836.1 gene=Glyur001275s00037836	1781	0	96	344.487	92.0696	93.2302	MtrunA17_Chr7g0226211 len=295 chr=MtrunA17Chr7 type=prot strand=- gn=MtrunA17Chr7g0226211 end=11277686 begin=11276123 def=Putative nucleotidyltransferase, Ribonuclease H	295	1e-106	71	57.06	27.853	33.0754	No_hits	#	#	#	#	#	#	tr|A0A2G9HYA0|A0A2G9HYA0_9LAMI RNA-directed DNA polymerase OS=Handroanthus impetiginosus OX=429701 GN=CDL12_04802 PE=4 SV=1
Glur_chr1.g007010.1	Glur_chr1	4419447	4421360	+	637	TE	102107.XP_008231996.1	7.394e-287	892	COG2801@1|root,KOG0017@2759|Eukaryota,37RKH@33090|Viridiplantae,3GGZK@35493|Streptophyta	35493|Streptophyta	L	strictosidine synthase activity	-	-	-	-	-	-	-	-	-	-	-	-	Asp_protease_2,RVT_1,Retrotrans_gag,rve	0	Glyur001275s00037836.1 gene=Glyur001275s00037836	1781	0	97	279.154	93.7304	95.1411	MtrunA17_Chr4g0041691 len=1534 gn=MtrunA17Chr4g0041691 strand=+ end=39242663 begin=39237517 chr=MtrunA17Chr4 type=prot def=Putative nucleotidyltransferase, Ribonuclease H	1534	1e-76	31	240.439	30.4075	46.7085	ATMG00750.1 | Symbols:ORF119 | | ChrM:220830-221189 FORWARD LENGTH=119	119	3e-20	47	18.652	7.21003	8.77743	tr|A0A2G9FWY3|A0A2G9FWY3_9LAMI RNA-directed DNA polymerase OS=Handroanthus impetiginosus OX=429701 GN=CDL12_29952 PE=4 SV=1
Glur_chr1.g007050.1	Glur_chr1	4439504	4442479	-	501	TE	28532.XP_010520710.1	5.103e-69	253	COG2801@1|root,KOG1334@1|root,KOG0017@2759|Eukaryota,KOG1334@2759|Eukaryota,37SNQ@33090|Viridiplantae,3GHRQ@35493|Streptophyta,3HVU8@3699|Brassicales	35493|Streptophyta	L	GAG-pre-integrase domain	-	-	-	-	-	-	-	-	-	-	-	-	RVT_2,Retrotran_gag_2,gag_pre-integrs,rve,zf-CCHC	0	Glyur002750s00045536.1 gene=Glyur002750s00045536	410	1e-56	72	81.6733	18.7251	22.3108	MtrunA17_Chr1g0153361 len=1707 chr=MtrunA17Chr1 type=prot end=5900584 strand=- gn=MtrunA17Chr1g0153361 begin=5895346 def=Putative RNA-directed DNA polymerase	1707	3e-93	43	340.04	35.259	46.8127	AT4G23160.3 | Symbols:CRK8 | cysteine-rich RLK (RECEPTOR-like protein kinase) 8 | Chr4:12129485-12133157 FORWARD LENGTH=1043	1043	2e-27	47	207.769	11.1554	16.5339	tr|A0A151QKV3|A0A151QKV3_CAJCA Retrovirus-related Pol polyprotein from transposon TNT 1-94 (Fragment) OS=Cajanus cajan OX=3821 GN=KK1_049723 PE=4 SV=1
Glur_chr1.g007060.1	Glur_chr1	4443165	4444479	-	265	TE	3880.AES97833	4.961e-25	114	COG2801@1|root,KOG0017@2759|Eukaryota,37SNQ@33090|Viridiplantae,3GHRQ@35493|Streptophyta	35493|Streptophyta	L	spliceosomal complex assembly	-	-	-	-	-	-	-	-	-	-	-	-	RVT_2,Retrotran_gag_2,gag_pre-integrs,rve,zf-CCHC	0	Glyur001291s00033698.1 gene=Glyur001291s00033698	1042	6e-70	61	391.729	55.2632	66.5414	MtrunA17_Chr2g0306481 len=681 type=prot chr=MtrunA17Chr2 begin=28085963 strand=+ gn=MtrunA17Chr2g0306481 end=28088059 def=Putative RNA-directed DNA polymerase	681	4e-28	35	256.015	36.0902	51.5038	No_hits	#	#	#	#	#	#	tr|A0A151QN38|A0A151QN38_CAJCA CCHC-type domain-containing protein OS=Cajanus cajan OX=3821 GN=KK1_047822 PE=4 SV=1
Glur_chr1.g007070.1	Glur_chr1	4444493	4444819	-	108	TE	3641.EOY31699	2.867e-23	102	COG2801@1|root,KOG0017@2759|Eukaryota,37V4J@33090|Viridiplantae,3GIPU@35493|Streptophyta	35493|Streptophyta	L	gag-polypeptide of LTR copia-type	-	-	-	-	-	-	-	-	-	-	-	-	Retrotran_gag_2,gag_pre-integrs,zf-CCHC	0	Glyur001291s00033698.1 gene=Glyur001291s00033698	1042	1e-59	83	955.963	82.5688	89.9083	MtrunA17_Chr8g0356571 len=179 chr=MtrunA17Chr8 type=prot gn=MtrunA17Chr8g0356571 strand=+ end=18169366 begin=18168708 def=putative protein	179	6e-26	41	164.22	42.2018	63.3028	No_hits	#	#	#	#	#	#	tr|A0A371EFT8|A0A371EFT8_MUCPR Uncharacterized protein (Fragment) OS=Mucuna pruriens OX=157652 GN=CR513_56560 PE=4 SV=1
Glur_chr1.g007080.1	Glur_chr1	4465583	4465846	-	87	TE	3827.XP_004517103.1	4.765e-14	74	COG2801@1|root,KOG0017@2759|Eukaryota,37UVQ@33090|Viridiplantae,3GV1V@35493|Streptophyta,4JV29@91835|fabids	35493|Streptophyta	L	Retrotransposon gag protein	-	-	-	-	-	-	-	-	-	-	-	-	RVP_2,Retrotrans_gag,zf-CCHC	0	No_hits	#	#	#	#	#	#	No_hits	#	#	#	#	#	#	No_hits	#	#	#	#	#	#	tr|A0A2K3PMN3|A0A2K3PMN3_TRIPR Putative TIR-NBS-LRR resistance protein OS=Trifolium pratense OX=57577 GN=L195_g013246 PE=4 SV=1
Glur_chr1.g007120.1	Glur_chr1	4472263	4473423	+	386	TE	3827.XP_004513577.1	1.484e-74	264	2D21R@1|root,2S4XD@2759|Eukaryota,38A88@33090|Viridiplantae,3GY30@35493|Streptophyta	35493|Streptophyta	S	Retrotransposon gag protein	-	-	-	-	-	-	-	-	-	-	-	-	Retrotrans_gag	0	Glyur004290s00047161.1 gene=Glyur004290s00047161	238	1e-78	68	61.4987	34.3669	37.2093	MtrunA17_Chr3g0111171 len=420 type=prot chr=MtrunA17Chr3 begin=33574794 end=33576404 strand=- gn=MtrunA17Chr3g0111171 def=Putative retrotransposon gag domain-containing protein	420	3e-42	53	108.527	19.3798	26.0982	No_hits	#	#	#	#	#	#	tr|A0A8B8KD98|A0A8B8KD98_ABRPR uncharacterized protein LOC113854417 OS=Abrus precatorius OX=3816 GN=LOC113854417 PE=4 SV=1
Glur_chr1.g007130.1	Glur_chr1	4473451	4473930	+	159	TE	3827.XP_004510002.1	1.718e-22	102	COG2801@1|root,KOG0017@2759|Eukaryota,37R6P@33090|Viridiplantae,3G8BW@35493|Streptophyta,4JN0G@91835|fabids	35493|Streptophyta	L	Uncharacterized protein K02A2.6-like	-	-	-	-	-	-	-	-	-	-	-	-	G-patch,RVT_1,RVT_3,Retrotrans_gag,rve	0	Glyur001560s00035043.1 gene=Glyur001560s00035043	350	3e-17	73	218.75	20.625	24.375	No_hits	#	#	#	#	#	#	No_hits	#	#	#	#	#	#	tr|A0A8B8LME2|A0A8B8LME2_ABRPR uncharacterized protein LOC113866826 OS=Abrus precatorius OX=3816 GN=LOC113866826 PE=4 SV=1
Glur_chr1.g007140.1	Glur_chr1	4474048	4477234	+	990	TE	3641.EOY00620	0	975	COG2801@1|root,KOG0017@2759|Eukaryota,37R6P@33090|Viridiplantae,3G8BW@35493|Streptophyta	35493|Streptophyta	E	Uncharacterized protein K02A2.6-like	-	-	-	-	-	-	-	-	-	-	-	-	G-patch,RVT_1,RVT_3,Retrotrans_gag,rve	0	Glyur001521s00036669.1 gene=Glyur001521s00036669	379	8e-44	80	38.2442	7.4672	8.27447	MtrunA17_Chr1g0158081 len=1789 begin=9154174 strand=+ end=9159823 gn=MtrunA17Chr1g0158081 type=prot chr=MtrunA17Chr1 def=Putative nucleotidyltransferase, Ribonuclease H	1789	0	45	180.525	44.8032	60.6458	No_hits	#	#	#	#	#	#	tr|A0A8B8MI23|A0A8B8MI23_ABRPR uncharacterized protein LOC113874337 OS=Abrus precatorius OX=3816 GN=LOC113874337 PE=4 SV=1
Glur_chr1.g007150.1	Glur_chr1	4477325	4479799	+	783	TE	3827.XP_004506193.1	0	1380	COG2801@1|root,KOG0017@2759|Eukaryota,37R6P@33090|Viridiplantae,3G8BW@35493|Streptophyta,4JN0G@91835|fabids	35493|Streptophyta	L	Uncharacterized protein K02A2.6-like	-	-	-	-	-	-	-	-	-	-	-	-	G-patch,RVT_1,RVT_3,Retrotrans_gag,rve	0	Glyur001275s00037836.1 gene=Glyur001275s00037836	1781	2e-66	33	227.168	19.7704	30.3571	MtrunA17_Chr1g0158081 len=1789 begin=9154174 strand=+ end=9159823 gn=MtrunA17Chr1g0158081 type=prot chr=MtrunA17Chr1 def=Putative nucleotidyltransferase, Ribonuclease H	1789	0	65	228.189	69.898	84.8214	AT3G01410.2 | Symbols:no symbol available | no full name available | Chr3:153650-155439 REVERSE LENGTH=294	294	2e-13	34	37.5	5.7398	8.80102	tr|A0A3Q7XQ08|A0A3Q7XQ08_CICAR uncharacterized protein LOC113786262 OS=Cicer arietinum OX=3827 GN=LOC113786262 PE=4 SV=1
Glur_chr1.g007160.1	Glur_chr1	4492276	4496911	+	1458	TE	90675.XP_010451516.1	3.345e-294	953	COG2801@1|root,KOG0017@2759|Eukaryota,37SNQ@33090|Viridiplantae,3GHRQ@35493|Streptophyta,3HVU8@3699|Brassicales	35493|Streptophyta	L	GAG-pre-integrase domain	-	-	-	-	-	-	-	-	-	-	-	-	RVT_2,Retrotran_gag_2,gag_pre-integrs,rve,zf-CCHC	0	Glyur001291s00033698.1 gene=Glyur001291s00033698	1042	0	68	71.4188	22.3441	24.6744	MtrunA17_Chr1g0153361 len=1707 chr=MtrunA17Chr1 type=prot end=5900584 strand=- gn=MtrunA17Chr1g0153361 begin=5895346 def=Putative RNA-directed DNA polymerase	1707	0	66	116.998	42.5634	52.0219	AT4G23160.3 | Symbols:CRK8 | cysteine-rich RLK (RECEPTOR-like protein kinase) 8 | Chr4:12129485-12133157 FORWARD LENGTH=1043	1043	4e-101	37	71.4873	12.1316	19.4654	tr|Q2HU05|Q2HU05_MEDTR Integrase, catalytic region; Zinc finger, CCHC-type; Peptidase aspartic, catalytic OS=Medicago truncatula OX=3880 GN=MtrDRAFT_AC149577g2v1 PE=4 SV=1
Glur_chr1.g007170.1	Glur_chr1	4503134	4503961	+	275	TE	3885.XP_007161812.1	3.494e-69	243	COG2801@1|root,KOG0017@2759|Eukaryota,37V4J@33090|Viridiplantae,3GIPU@35493|Streptophyta	35493|Streptophyta	L	gag-polypeptide of LTR copia-type	-	-	-	-	-	-	-	-	-	-	-	-	Retrotran_gag_2,gag_pre-integrs,zf-CCHC	0	Glyur001291s00033698.1 gene=Glyur001291s00033698	1042	1e-45	35	377.536	27.8986	49.2754	MtrunA17_Chr0c01g0489151 len=273 end=122397 strand=+ gn=MtrunA17Chr0c01g0489151 begin=121020 chr=MtrunA17Chr0c01 type=prot def=putative protein	273	3e-55	40	98.913	34.058	50.7246	No_hits	#	#	#	#	#	#	tr|A0A151SFE3|A0A151SFE3_CAJCA Uncharacterized protein OS=Cajanus cajan OX=3821 GN=KK1_024445 PE=4 SV=1
Glur_chr1.g007180.1	Glur_chr1	4504074	4504652	+	192	TE	3827.XP_004516438.1	4.375e-15	82	COG2801@1|root,KOG0017@2759|Eukaryota	3827.XP_004516438.1|-	L	transposition, RNA-mediated	-	-	-	-	-	-	-	-	-	-	-	-	-	0	No_hits	#	#	#	#	#	#	MtrunA17_Chr3g0081301 len=394 begin=3296652 gn=MtrunA17Chr3g0081301 strand=+ end=3299026 type=prot chr=MtrunA17Chr3 def=Putative transcription factor interactor and regulator CCHC(Zn) family	394	2e-24	37	204.145	36.7876	58.0311	No_hits	#	#	#	#	#	#	tr|A0A151SMB6|A0A151SMB6_CAJCA Copia protein (Fragment) OS=Cajanus cajan OX=3821 GN=KK1_002108 PE=4 SV=1
Glur_chr1.g007190.1	Glur_chr1	4509007	4509819	+	270	TE	3641.EOY19682	4.601e-89	301	COG2801@1|root,KOG0017@2759|Eukaryota,37SNQ@33090|Viridiplantae,3GHRQ@35493|Streptophyta	35493|Streptophyta	L	spliceosomal complex assembly	-	-	-	-	-	-	-	-	-	-	-	-	RVT_2,Retrotran_gag_2,gag_pre-integrs,rve,zf-CCHC	0	Glyur001291s00033698.1 gene=Glyur001291s00033698	1042	2e-55	46	384.502	36.5314	46.8635	MtrunA17_Chr1g0153361 len=1707 chr=MtrunA17Chr1 type=prot end=5900584 strand=- gn=MtrunA17Chr1g0153361 begin=5895346 def=Putative RNA-directed DNA polymerase	1707	9e-91	61	629.889	49.8155	61.2546	No_hits	#	#	#	#	#	#	tr|A0A151TIF5|A0A151TIF5_CAJCA Retrovirus-related Pol polyprotein from transposon TNT 1-94 OS=Cajanus cajan OX=3821 GN=KK1_013123 PE=4 SV=1
Glur_chr1.g007200.1	Glur_chr1	4509975	4513277	+	155	TE	3659.XP_004145727.1	6.132e-70	239	COG2801@1|root,KOG4197@1|root,KOG0017@2759|Eukaryota,KOG4197@2759|Eukaryota,37PAM@33090|Viridiplantae,3GGGF@35493|Streptophyta,4JN68@91835|fabids	35493|Streptophyta	L	Pentatricopeptide repeat-containing protein	-	GO:0003674,GO:0003676,GO:0003723,GO:0003824,GO:0004518,GO:0004519,GO:0005488,GO:0005575,GO:0005622,GO:0005623,GO:0005737,GO:0005739,GO:0006139,GO:0006725,GO:0006807,GO:0008150,GO:0008152,GO:0009451,GO:0009987,GO:0016070,GO:0016787,GO:0016788,GO:0034641,GO:0043170,GO:0043226,GO:0043227,GO:0043229,GO:0043231,GO:0043412,GO:0044237,GO:0044238,GO:0044424,GO:0044444,GO:0044464,GO:0046483,GO:0071704,GO:…	-	-	-	-	-	-	-	-	-	-	DYW_deaminase,PPR,PPR_2	0	Glyur002750s00045536.1 gene=Glyur002750s00045536	410	4e-63	69	262.821	56.4103	69.8718	MtrunA17_Chr3g0085391 len=494 gn=MtrunA17Chr3g0085391 strand=+ end=6739835 begin=6738297 chr=MtrunA17Chr3 type=prot def=Putative RNA-directed DNA polymerase	494	8e-73	71	316.667	66.0256	79.4872	AT4G23160.3 | Symbols:CRK8 | cysteine-rich RLK (RECEPTOR-like protein kinase) 8 | Chr4:12129485-12133157 FORWARD LENGTH=1043	1043	7e-39	42	668.59	40.3846	63.4615	tr|A0A392M747|A0A392M747_9FABA Copia-type pol polyprotein OS=Trifolium medium OX=97028 GN=A2U01_0003786 PE=4 SV=1
Glur_chr1.g007210.1	Glur_chr1	4514706	4517325	-	660	TE	4081.Solyc11g062200.1.1	4.307e-181	587	COG2801@1|root,KOG0017@2759|Eukaryota,37THH@33090|Viridiplantae,3GG2K@35493|Streptophyta,44UC5@71274|asterids	35493|Streptophyta	L	Mitochondrial protein	-	-	-	-	-	-	-	-	-	-	-	-	RVT_2,Retrotran_gag_2,Retrotran_gag_3,Retrotrans_gag,gag_pre-integrs,rve,zf-CCHC	0	Glyur004815s00040248.1 gene=Glyur004815s00040248	1542	2e-90	31	233.283	32.2239	47.0499	MtrunA17_Chr8g0351191 len=783 begin=13372410 strand=+ gn=MtrunA17Chr8g0351191 end=13375487 type=prot chr=MtrunA17Chr8 def=Putative RNA-directed DNA polymerase	783	1e-169	42	118.457	44.6293	59.4554	AT4G23160.3 | Symbols:CRK8 | cysteine-rich RLK (RECEPTOR-like protein kinase) 8 | Chr4:12129485-12133157 FORWARD LENGTH=1043	1043	1e-45	30	157.791	17.7005	27.8366	tr|G8DCY4|G8DCY4_PHAVU Putative gag/pol polyprotein OS=Phaseolus vulgaris OX=3885 PE=4 SV=1
Glur_chr1.g007220.1	Glur_chr1	4518903	4519898	-	226	TE	4081.Solyc03g063940.1.1	5.355e-44	168	COG2801@1|root,KOG0017@2759|Eukaryota,37VVP@33090|Viridiplantae,3GJYB@35493|Streptophyta	35493|Streptophyta	L	gag-polypeptide of LTR copia-type	-	-	-	-	-	-	-	-	-	-	-	-	Retrotran_gag_2	0	Glyur001191s00034542.1 gene=Glyur001191s00034542	816	3e-39	86	359.471	35.6828	37.4449	MtrunA17_Chr8g0351181 len=450 type=prot chr=MtrunA17Chr8 begin=13370341 strand=+ end=13372207 gn=MtrunA17Chr8g0351181 def=Putative RNA-directed DNA polymerase	450	7e-30	37	198.238	33.0396	47.1366	No_hits	#	#	#	#	#	#	tr|A0A151R810|A0A151R810_CAJCA Retrovirus-related Pol polyprotein from transposon TNT 1-94 OS=Cajanus cajan OX=3821 GN=KK1_040081 PE=4 SV=1
Glur_chr1.g007230.1	Glur_chr1	4523682	4526615	-	827	TE	3880.AES70524	0	1153	COG0507@1|root,KOG0987@2759|Eukaryota,37Q72@33090|Viridiplantae,3GCCF@35493|Streptophyta,4JS2N@91835|fabids	35493|Streptophyta	D	Belongs to the helicase family	-	-	-	-	-	-	-	-	-	-	-	-	Helitron_like_N,Herpes_Helicase,PIF1	0	Glyur002479s00038481.1 gene=Glyur002479s00038481	956	0	62	115.459	55.314	59.7826	MtrunA17_Chr7g0270391 len=425 chr=MtrunA17Chr7 type=prot strand=+ gn=MtrunA17Chr7g0270391 end=52136702 begin=52134969 def=putative protein	425	0	61	51.3285	30.1932	37.4396	AT3G51690.1 | Symbols:no symbol available | no full name available | Chr3:19176731-19178107 REVERSE LENGTH=331	331	1e-60	41	39.9758	14.0097	21.6184	tr|A0A1S3EDE7|A0A1S3EDE7_CICAR ATP-dependent DNA helicase OS=Cicer arietinum OX=3827 GN=LOC101488896 PE=3 SV=2
Glur_chr1.g007240.1	Glur_chr1	4527113	4532097	-	726	TE	3880.AES87873	7.212e-149	496	COG0507@1|root,KOG0987@2759|Eukaryota,37Q72@33090|Viridiplantae,3GCCF@35493|Streptophyta,4JS2N@91835|fabids	35493|Streptophyta	D	Belongs to the helicase family	-	-	-	-	-	-	-	-	-	-	-	-	Helitron_like_N,Herpes_Helicase,PIF1	0.014062	Glyur001414s00037879.1 gene=Glyur001414s00037879	1261	0	68	173.453	41.5406	46.7675	MtrunA17_Chr7g0269651 len=991 gn=MtrunA17Chr7g0269651 strand=+ end=51591431 begin=51584502 chr=MtrunA17Chr7 type=prot def=Putative transcription factor DP, helitron helicase-like domain, E2F-DP heterodimerization region	991	2e-117	43	136.314	27.3728	36.7263	AT1G52950.1 | Symbols:no symbol available | no full name available | Chr1:19725483-19728007 FORWARD LENGTH=566	566	2e-12	26	77.8542	7.42779	13.6176	tr|A0A1S3EDE7|A0A1S3EDE7_CICAR ATP-dependent DNA helicase OS=Cicer arietinum OX=3827 GN=LOC101488896 PE=3 SV=2
Glur_chr1.g007290.1	Glur_chr1	4556818	4558659	-	613	TE	161934.XP_010692517.1	2.208e-79	287	COG1132@1|root,COG2801@1|root,KOG0017@2759|Eukaryota,KOG0055@2759|Eukaryota,37SFN@33090|Viridiplantae,3GFGY@35493|Streptophyta	35493|Streptophyta	Q	ABC transporter B family member	-	-	3.6.3.44	ko:K05658	ko02010,ko04976,ko05206,ko05226,map02010,map04976,map05206,map05226	-	-	-	ko00000,ko00001,ko01000,ko02000,ko04090,ko04147	3.A.1.201	-	-	ABC_membrane,ABC_tran	0	Glyur001603s00032451.1 gene=Glyur001603s00032451	2827	0	90	460.423	90.228	93.3225	MtrunA17_Chr8g0342611 len=216 type=prot chr=MtrunA17Chr8 begin=6062014 gn=MtrunA17Chr8g0342611 strand=- end=6062965 def=Putative RNA-directed DNA polymerase	216	1e-86	64	35.1792	22.6384	27.8502	No_hits	#	#	#	#	#	#	tr|A0A151TCD0|A0A151TCD0_CAJCA Retrovirus-related Pol polyprotein from transposon TNT 1-94 OS=Cajanus cajan OX=3821 GN=KK1_019277 PE=4 SV=1
Glur_chr1.g007320.1	Glur_chr1	4572367	4574973	+	459	TE	3880.AES87873	3.49e-88	307	COG0507@1|root,KOG0987@2759|Eukaryota,37Q72@33090|Viridiplantae,3GCCF@35493|Streptophyta,4JS2N@91835|fabids	35493|Streptophyta	D	Belongs to the helicase family	-	-	-	-	-	-	-	-	-	-	-	-	Helitron_like_N,Herpes_Helicase,PIF1	0	Glyur001414s00037879.1 gene=Glyur001414s00037879	1261	1e-155	60	274.13	58.4783	62.3913	MtrunA17_Chr1g0206491 len=582 begin=51416053 strand=+ end=51419437 gn=MtrunA17Chr1g0206491 type=prot chr=MtrunA17Chr1 def=Putative helitron helicase-like domain-containing protein	582	4e-66	38	126.522	25	39.5652	No_hits	#	#	#	#	#	#	tr|A0A6P5MQF6|A0A6P5MQF6_ARADU ATP-dependent DNA helicase OS=Arachis duranensis OX=130453 GN=LOC107465235 PE=3 SV=1
Glur_chr1.g007340.1	Glur_chr1	4583767	4590707	+	589	TE	90675.XP_010451476.1	1.557e-59	228	COG0507@1|root,COG1599@1|root,KOG0851@2759|Eukaryota,KOG0987@2759|Eukaryota,37Q72@33090|Viridiplantae,3GCCF@35493|Streptophyta,3HWI1@3699|Brassicales	35493|Streptophyta	D	ATP-dependent DNA helicase	-	-	3.6.4.12	ko:K15255	-	-	-	-	ko00000,ko01000,ko03029,ko03032	-	-	-	Helitron_like_N,Herpes_Helicase,PIF1	0	Glyur001414s00037879.1 gene=Glyur001414s00037879	1261	2e-41	40	213.729	14.5763	19.8305	MtrunA17_Chr7g0269651 len=991 gn=MtrunA17Chr7g0269651 strand=+ end=51591431 begin=51584502 chr=MtrunA17Chr7 type=prot def=Putative transcription factor DP, helitron helicase-like domain, E2F-DP heterodimerization region	991	6e-77	57	167.966	22.3729	26.7797	AT1G52950.1 | Symbols:no symbol available | no full name available | Chr1:19725483-19728007 FORWARD LENGTH=566	566	5e-19	27	95.9322	11.6949	21.6949	tr|A0A2K3NMK5|A0A2K3NMK5_TRIPR ATP-dependent DNA helicase (Fragment) OS=Trifolium pratense OX=57577 GN=L195_g000693 PE=3 SV=1
Glur_chr1.g007350.1	Glur_chr1	4595614	4596158	-	148	TE	3885.XP_007149508.1	1.624e-29	122	COG2801@1|root,KOG0017@2759|Eukaryota,37V4J@33090|Viridiplantae,3GIPU@35493|Streptophyta	35493|Streptophyta	L	gag-polypeptide of LTR copia-type	-	-	-	-	-	-	-	-	-	-	-	-	Retrotran_gag_2,gag_pre-integrs,zf-CCHC	0	No_hits	#	#	#	#	#	#	MtrunA17_Chr2g0297511 len=80 type=prot chr=MtrunA17Chr2 begin=15591452 gn=MtrunA17Chr2g0297511 strand=- end=15595419 def=hypothetical protein	80	5e-11	46	53.6913	15.4362	22.8188	No_hits	#	#	#	#	#	#	tr|A0A151SFE3|A0A151SFE3_CAJCA Uncharacterized protein OS=Cajanus cajan OX=3821 GN=KK1_024445 PE=4 SV=1
Glur_chr1.g007370.1	Glur_chr1	4601791	4602327	+	178	TE	3880.AES79649	5.488e-81	272	COG0507@1|root,KOG0987@2759|Eukaryota,37Q72@33090|Viridiplantae,3GCCF@35493|Streptophyta,4JS2N@91835|fabids	35493|Streptophyta	D	Belongs to the helicase family	-	-	3.6.4.12	ko:K15255	-	-	-	-	ko00000,ko01000,ko03029,ko03032	-	-	-	Helitron_like_N,Herpes_Helicase,PIF1	0	Glyur002195s00041354.1 gene=Glyur002195s00041354	515	9e-64	55	287.709	54.7486	70.3911	MtrunA17_Chr7g0269651 len=991 gn=MtrunA17Chr7g0269651 strand=+ end=51591431 begin=51584502 chr=MtrunA17Chr7 type=prot def=Putative transcription factor DP, helitron helicase-like domain, E2F-DP heterodimerization region	991	9e-86	69	553.631	68.7151	83.2402	No_hits	#	#	#	#	#	#	tr|A0A2Z6NSQ2|A0A2Z6NSQ2_TRISU ATP-dependent DNA helicase OS=Trifolium subterraneum OX=3900 GN=TSUD_287440 PE=3 SV=1
Glur_chr1.g007380.1	Glur_chr1	4602393	4603469	+	311	TE	3880.AES61496	1.121e-120	394	COG0507@1|root,KOG0987@2759|Eukaryota,37Q72@33090|Viridiplantae,3GCCF@35493|Streptophyta,4JS2N@91835|fabids	35493|Streptophyta	D	Belongs to the helicase family	-	-	3.6.4.12	ko:K15255	-	-	-	-	ko00000,ko01000,ko03029,ko03032	-	-	-	Helitron_like_N,Herpes_Helicase,PIF1	0	Glyur002479s00038481.1 gene=Glyur002479s00038481	956	9e-83	48	306.41	45.1923	58.3333	MtrunA17_Chr1g0206501 len=507 type=prot chr=MtrunA17Chr1 begin=51419439 strand=+ end=51421401 gn=MtrunA17Chr1g0206501 def=Putative DNA helicase	507	5e-132	60	162.5	58.3333	74.0385	No_hits	#	#	#	#	#	#	tr|A0A392MC37|A0A392MC37_9FABA ATP-dependent DNA helicase (Fragment) OS=Trifolium medium OX=97028 GN=A2U01_0005548 PE=3 SV=1
Glur_chr1.g007390.1	Glur_chr1	4607821	4609548	-	575	TE	3880.AES74538	9.642e-88	311	COG2801@1|root,KOG0017@2759|Eukaryota	3880.AES74538|-	L	transposition, RNA-mediated	-	-	-	-	-	-	-	-	-	-	-	-	-	0	Glyur001291s00033698.1 gene=Glyur001291s00033698	1042	0	75	180.903	62.6736	69.9653	MtrunA17_Chr7g0224661 len=360 begin=9980843 gn=MtNCR497 strand=- end=9988846 type=prot chr=MtrunA17Chr7 def=Nodule-specific Cysteine-Rich peptide	360	6e-92	44	62.5	25.8681	37.8472	No_hits	#	#	#	#	#	#	tr|A0A151U3K9|A0A151U3K9_CAJCA Retrovirus-related Pol polyprotein from transposon TNT 1-94 (Fragment) OS=Cajanus cajan OX=3821 GN=KK1_006571 PE=4 SV=1
Glur_chr1.g007410.1	Glur_chr1	4614884	4617619	+	374	TE	3880.AES80317	1.956e-57	214	COG0507@1|root,KOG0987@2759|Eukaryota,37Q72@33090|Viridiplantae,3GCCF@35493|Streptophyta,4JS2N@91835|fabids	35493|Streptophyta	D	Belongs to the helicase family	-	-	3.6.4.12	ko:K15255	-	-	-	-	ko00000,ko01000,ko03029,ko03032	-	-	-	Helitron_like_N,Herpes_Helicase,PIF1	0	Glyur000150s00014590.1 gene=Glyur000150s00014590	419	2e-53	60	111.733	22.4	29.0667	MtrunA17_Chr7g0248821 len=197 type=prot chr=MtrunA17Chr7 begin=36831776 gn=MtrunA17Chr7g0248821 strand=+ end=36832568 def=Putative DNA helicase	197	2e-69	73	52.5333	27.2	32.2667	AT5G28780.1 | Symbols:no symbol available | no full name available | Chr5:10812907-10814173 REVERSE LENGTH=337	337	7e-39	50	89.8667	19.2	25.6	tr|A0A396JP05|A0A396JP05_MEDTR ATP-dependent DNA helicase OS=Medicago truncatula OX=3880 GN=MtrunA17_Chr1g0173691 PE=3 SV=1
Glur_chr1.g007460.1	Glur_chr1	4703259	4704194	-	258	TE	3827.XP_004516575.1	7.51e-56	204	COG2801@1|root,KOG0017@2759|Eukaryota,37V4J@33090|Viridiplantae,3GIPU@35493|Streptophyta,4JU63@91835|fabids	35493|Streptophyta	L	gag-polypeptide of LTR copia-type	-	-	-	-	-	-	-	-	-	-	-	-	Retrotran_gag_2,gag_pre-integrs,zf-CCHC	0	Glyur001291s00033698.1 gene=Glyur001291s00033698	1042	5e-115	75	402.317	67.5676	73.7452	MtrunA17_Chr0c01g0489151 len=273 end=122397 strand=+ gn=MtrunA17Chr0c01g0489151 begin=121020 chr=MtrunA17Chr0c01 type=prot def=putative protein	273	3e-66	46	105.405	36.2934	55.5985	No_hits	#	#	#	#	#	#	tr|A0A151U115|A0A151U115_CAJCA CCHC-type domain-containing protein OS=Cajanus cajan OX=3821 GN=KK1_005543 PE=4 SV=1
Glur_chr1.g007530.1	Glur_chr1	5113179	5114036	+	285	TE	3827.XP_004517103.1	2.518e-80	276	COG2801@1|root,KOG0017@2759|Eukaryota,37UVQ@33090|Viridiplantae,3GV1V@35493|Streptophyta,4JV29@91835|fabids	35493|Streptophyta	L	Retrotransposon gag protein	-	-	-	-	-	-	-	-	-	-	-	-	RVP_2,Retrotrans_gag,zf-CCHC	0.055887	Glyur001556s00043257.1 gene=Glyur001556s00043257	890	9e-99	73	311.189	54.1958	56.2937	MtrunA17_Chr6g0467201 len=342 type=prot chr=MtrunA17Chr6 begin=16087667 gn=MtrunA17Chr6g0467201 strand=+ end=16094390 def=Putative transcription factor interactor and regulator CCHC(Zn) family	342	8e-52	38	119.58	34.6154	49.6503	No_hits	#	#	#	#	#	#	tr|A0A2K3PMN3|A0A2K3PMN3_TRIPR Putative TIR-NBS-LRR resistance protein OS=Trifolium pratense OX=57577 GN=L195_g013246 PE=4 SV=1
Glur_chr1.g007540.1	Glur_chr1	5119629	5120405	-	258	TE	3827.XP_004497950.1	1.027e-73	256	COG2801@1|root,KOG0017@2759|Eukaryota,37UVQ@33090|Viridiplantae,3GV1V@35493|Streptophyta,4JV29@91835|fabids	35493|Streptophyta	L	Retrotransposon gag protein	-	-	-	-	-	-	-	-	-	-	-	-	RVP_2,Retrotrans_gag,zf-CCHC	0	Glyur001556s00043257.1 gene=Glyur001556s00043257	890	4e-59	47	343.629	41.6988	50.9653	MtrunA17_Chr6g0467201 len=342 type=prot chr=MtrunA17Chr6 begin=16087667 gn=MtrunA17Chr6g0467201 strand=+ end=16094390 def=Putative transcription factor interactor and regulator CCHC(Zn) family	342	5e-49	34	132.046	36.2934	53.2819	No_hits	#	#	#	#	#	#	tr|A0A2K3PMN3|A0A2K3PMN3_TRIPR Putative TIR-NBS-LRR resistance protein OS=Trifolium pratense OX=57577 GN=L195_g013246 PE=4 SV=1
Glur_chr1.g007550.1	Glur_chr1	5138729	5143058	-	1404	TE	102107.XP_008238365.1	9.61e-260	850	COG2801@1|root,KOG0017@2759|Eukaryota,37SNQ@33090|Viridiplantae,3GHRQ@35493|Streptophyta	35493|Streptophyta	L	spliceosomal complex assembly	-	-	-	-	-	-	-	-	-	-	-	-	RVT_2,Retrotran_gag_2,gag_pre-integrs,rve,zf-CCHC	0	Glyur000399s00017820.1 gene=Glyur000399s00017820	1355	0	36	96.4413	26.0498	39.4306	MtrunA17_Chr1g0153361 len=1707 chr=MtrunA17Chr1 type=prot end=5900584 strand=- gn=MtrunA17Chr1g0153361 begin=5895346 def=Putative RNA-directed DNA polymerase	1707	0	67	121.495	46.3345	55.8719	AT4G23160.3 | Symbols:CRK8 | cysteine-rich RLK (RECEPTOR-like protein kinase) 8 | Chr4:12129485-12133157 FORWARD LENGTH=1043	1043	4e-106	38	74.2349	13.5231	21.0676	tr|Q2HU05|Q2HU05_MEDTR Integrase, catalytic region; Zinc finger, CCHC-type; Peptidase aspartic, catalytic OS=Medicago truncatula OX=3880 GN=MtrDRAFT_AC149577g2v1 PE=4 SV=1
Glur_chr1.g007560.1	Glur_chr1	5143074	5143448	-	124	TE	3847.GLYMA01G26613.1	3.547e-35	137	COG2801@1|root,KOG0017@2759|Eukaryota	3847.GLYMA01G26613.1|-	L	transposition, RNA-mediated	-	-	-	-	-	-	-	-	-	-	-	-	-	0	Glyur003401s00041015.1 gene=Glyur003401s00041015	699	1e-72	89	559.2	83.2	88	MtrunA17_Chr0c01g0489151 len=273 end=122397 strand=+ gn=MtrunA17Chr0c01g0489151 begin=121020 chr=MtrunA17Chr0c01 type=prot def=putative protein	273	5e-34	44	218.4	42.4	62.4	No_hits	#	#	#	#	#	#	tr|A0A371EFT8|A0A371EFT8_MUCPR Uncharacterized protein (Fragment) OS=Mucuna pruriens OX=157652 GN=CR513_56560 PE=4 SV=1
Glur_chr1.g007580.1	Glur_chr1	5149356	5155505	+	175	TE	3880.AES82243	1.687e-28	121	COG0507@1|root,KOG0987@2759|Eukaryota,37Q72@33090|Viridiplantae,3GCCF@35493|Streptophyta,4JS2N@91835|fabids	35493|Streptophyta	D	Belongs to the helicase family	-	-	3.6.4.12	ko:K15255	-	-	-	-	ko00000,ko01000,ko03029,ko03032	-	-	-	Helitron_like_N,Herpes_Helicase,PIF1	0.29063	No_hits	#	#	#	#	#	#	MtrunA17_Chr7g0269651 len=991 gn=MtrunA17Chr7g0269651 strand=+ end=51591431 begin=51584502 chr=MtrunA17Chr7 type=prot def=Putative transcription factor DP, helitron helicase-like domain, E2F-DP heterodimerization region	991	1e-34	60	563.068	32.9545	42.6136	No_hits	#	#	#	#	#	#	tr|A0A2K3NLS3|A0A2K3NLS3_TRIPR ATP-dependent DNA helicase OS=Trifolium pratense OX=57577 GN=L195_g000359 PE=3 SV=1
Glur_chr1.g007590.1	Glur_chr1	5168004	5171985	-	495	TE	71139.XP_010026793.1	4.83e-136	448	COG2801@1|root,KOG0017@2759|Eukaryota,37RRH@33090|Viridiplantae,3G8MV@35493|Streptophyta	35493|Streptophyta	L	DNA RNA polymerases superfamily protein	-	GO:0000943,GO:0003674,GO:0003676,GO:0003723,GO:0003824,GO:0003887,GO:0003964,GO:0004518,GO:0004540,GO:0005488,GO:0005575,GO:0005622,GO:0005623,GO:0005634,GO:0006139,GO:0006259,GO:0006278,GO:0006508,GO:0006725,GO:0006807,GO:0008150,GO:0008152,GO:0008233,GO:0009058,GO:0009059,GO:0009987,GO:0016070,GO:0016740,GO:0016772,GO:0016779,GO:0016787,GO:0016788,GO:0018130,GO:0019438,GO:0019538,GO:0032196,GO:…	-	-	-	-	-	-	-	-	-	-	RVP_2,RVT_1,Retrotrans_gag,rve,zf-CCHC	0.025451	Glyur003103s00037003.1 gene=Glyur003103s00037003	1512	7e-72	45	304.839	25	35.6855	MtrunA17_Chr6g0475571 len=721 chr=MtrunA17Chr6 type=prot strand=+ gn=MtrunA17Chr6g0475571 end=29986191 begin=29983874 def=Putative nucleotidyltransferase, Ribonuclease H	721	5e-174	67	145.363	49.1935	57.2581	ATMG00860.1 | Symbols:ORF158 | | ChrM:235916-236392 FORWARD LENGTH=158	158	2e-18	43	31.8548	7.8629	11.4919	tr|A0A2K3PMM3|A0A2K3PMM3_TRIPR RNA-directed DNA polymerase OS=Trifolium pratense OX=57577 GN=L195_g013247 PE=4 SV=1
Glur_chr1.g007600.1	Glur_chr1	5172027	5173759	-	331	TE	3827.XP_004514883.1	3.179e-43	170	COG2801@1|root,KOG0017@2759|Eukaryota	3827.XP_004514883.1|-	L	transposition, RNA-mediated	-	-	-	-	-	-	-	-	-	-	-	-	-	0	Glyur001556s00043257.1 gene=Glyur001556s00043257	890	5e-38	67	268.072	22.8916	26.506	MtrunA17_Chr8g0367821 len=446 chr=MtrunA17Chr8 type=prot strand=- gn=MtrunA17Chr8g0367821 end=31431082 begin=31429277 def=Putative nucleotidyltransferase, Ribonuclease H	446	3e-39	69	134.337	21.0843	25	No_hits	#	#	#	#	#	#	tr|A0A6P4BHA8|A0A6P4BHA8_ARADU uncharacterized protein LOC107465368 OS=Arachis duranensis OX=130453 GN=LOC107465368 PE=4 SV=1
Glur_chr1.g007610.1	Glur_chr1	5193713	5194156	-	147	TE	3827.XP_004497551.1	1.699e-67	231	COG2801@1|root,KOG0017@2759|Eukaryota,37RRH@33090|Viridiplantae,3G8MV@35493|Streptophyta,4JM10@91835|fabids	35493|Streptophyta	H	transposition, RNA-mediated	-	-	-	-	-	-	-	-	-	-	-	-	RVP_2,RVT_1,Retrotrans_gag,rve,zf-CCHC	0	Glyur002469s00034378.1 gene=Glyur002469s00034378	679	1e-31	52	458.784	37.8378	53.3784	MtrunA17_Chr4g0044311 len=206 begin=41162261 strand=- end=41166645 gn=MtrunA17Chr4g0044311 type=prot chr=MtrunA17Chr4 def=putative protein	206	4e-69	63	139.189	62.8378	82.4324	No_hits	#	#	#	#	#	#	tr|A0A151SYD4|A0A151SYD4_CAJCA Transposon Ty3-G Gag-Pol polyprotein (Fragment) OS=Cajanus cajan OX=3821 GN=KK1_015270 PE=4 SV=1
Glur_chr1.g007620.1	Glur_chr1	5194337	5194711	-	124	TE	3827.XP_004515382.1	2.092e-57	201	COG2801@1|root,KOG0017@2759|Eukaryota,37RRH@33090|Viridiplantae,3G8MV@35493|Streptophyta	35493|Streptophyta	L	DNA RNA polymerases superfamily protein	-	-	-	-	-	-	-	-	-	-	-	-	RVP_2,RVT_1,Retrotrans_gag,rve,zf-CCHC	0	Glyur002469s00034378.1 gene=Glyur002469s00034378	679	4e-39	67	543.2	48	60.8	MtrunA17_Chr8g0363431 len=1437 strand=+ gn=MtrunA17Chr8g0363431 end=28028376 begin=28024017 chr=MtrunA17Chr8 type=prot def=Putative nucleotidyltransferase, Ribonuclease H	1437	6e-59	70	1149.6	69.6	84	No_hits	#	#	#	#	#	#	tr|A0A151RID1|A0A151RID1_CAJCA Transposon Ty3-G Gag-Pol polyprotein OS=Cajanus cajan OX=3821 GN=KK1_036266 PE=4 SV=1
Glur_chr1.g007630.1	Glur_chr1	5196378	5197680	-	271	TE	3827.XP_004517077.1	3.66e-40	159	COG2801@1|root,KOG0017@2759|Eukaryota	3827.XP_004517077.1|-	L	transposition, RNA-mediated	-	-	-	-	-	-	-	-	-	-	-	-	-	0	Glyur001556s00043257.1 gene=Glyur001556s00043257	890	1e-43	56	327.206	27.2059	35.6618	MtrunA17_Chr5g0422121 len=1443 type=prot chr=MtrunA17Chr5 begin=23816532 gn=MtrunA17Chr5g0422121 strand=- end=23821073 def=Putative nucleotidyltransferase, Ribonuclease H	1443	3e-33	33	530.515	31.25	45.2206	No_hits	#	#	#	#	#	#	tr|A0A1S3E5V6|A0A1S3E5V6_CICAR uncharacterized protein LOC105852119 OS=Cicer arietinum OX=3827 GN=LOC105852119 PE=4 SV=1
Glur_chr1.g007640.1	Glur_chr1	5209008	5210060	+	228	TE	3827.XP_004490415.1	4.661e-31	130	COG2801@1|root,KOG0017@2759|Eukaryota	3827.XP_004490415.1|-	L	transposition, RNA-mediated	-	-	-	-	-	-	-	-	-	-	-	-	-	0	Glyur000828s00035266.1 gene=Glyur000828s00035266	314	8e-35	45	137.118	31.0044	38.8646	MtrunA17_Chr4g0019441 len=1429 end=14803808 strand=- gn=MtrunA17Chr4g0019441 begin=14799456 chr=MtrunA17Chr4 type=prot def=Putative nucleotidyltransferase, Ribonuclease H	1429	9e-19	36	624.017	20.9607	31.0044	No_hits	#	#	#	#	#	#	tr|A0A2K3PMN3|A0A2K3PMN3_TRIPR Putative TIR-NBS-LRR resistance protein OS=Trifolium pratense OX=57577 GN=L195_g013246 PE=4 SV=1
Glur_chr1.g007650.1	Glur_chr1	5215840	5216892	+	228	TE	3827.XP_004490415.1	4.661e-31	130	COG2801@1|root,KOG0017@2759|Eukaryota	3827.XP_004490415.1|-	L	transposition, RNA-mediated	-	-	-	-	-	-	-	-	-	-	-	-	-	0	Glyur000828s00035266.1 gene=Glyur000828s00035266	314	8e-35	45	137.118	31.0044	38.8646	MtrunA17_Chr4g0019441 len=1429 end=14803808 strand=- gn=MtrunA17Chr4g0019441 begin=14799456 chr=MtrunA17Chr4 type=prot def=Putative nucleotidyltransferase, Ribonuclease H	1429	9e-19	36	624.017	20.9607	31.0044	No_hits	#	#	#	#	#	#	tr|A0A2K3PMN3|A0A2K3PMN3_TRIPR Putative TIR-NBS-LRR resistance protein OS=Trifolium pratense OX=57577 GN=L195_g013246 PE=4 SV=1
Glur_chr1.g007660.1	Glur_chr1	5223724	5225420	-	474	TE	3827.XP_004509513.1	2.372e-185	590	COG2801@1|root,KOG0017@2759|Eukaryota,37SNQ@33090|Viridiplantae	33090|Viridiplantae	L	spliceosomal complex assembly	-	-	-	-	-	-	-	-	-	-	-	-	RVT_2,rve	0	Glyur002750s00045536.1 gene=Glyur002750s00045536	410	9e-125	96	86.3158	37.2632	38.1053	MtrunA17_Chr1g0153361 len=1707 chr=MtrunA17Chr1 type=prot end=5900584 strand=- gn=MtrunA17Chr1g0153361 begin=5895346 def=Putative RNA-directed DNA polymerase	1707	0	76	359.368	73.2632	86.3158	AT4G23160.3 | Symbols:CRK8 | cysteine-rich RLK (RECEPTOR-like protein kinase) 8 | Chr4:12129485-12133157 FORWARD LENGTH=1043	1043	1e-100	38	219.579	36	56.6316	tr|A0A396JJF4|A0A396JJF4_MEDTR Putative RNA-directed DNA polymerase OS=Medicago truncatula OX=3880 GN=MtrunA17_Chr1g0153361 PE=4 SV=1
Glur_chr1.g007670.1	Glur_chr1	5228097	5229506	-	469	TE	3880.AES74538	1.417e-83	294	COG2801@1|root,KOG0017@2759|Eukaryota	3880.AES74538|-	L	transposition, RNA-mediated	-	-	-	-	-	-	-	-	-	-	-	-	-	0	Glyur001291s00033698.1 gene=Glyur001291s00033698	1042	0	75	221.702	75.5319	83.617	MtrunA17_Chr7g0224661 len=360 begin=9980843 gn=MtNCR497 strand=- end=9988846 type=prot chr=MtrunA17Chr7 def=Nodule-specific Cysteine-Rich peptide	360	9e-93	42	76.5957	32.1277	48.9362	No_hits	#	#	#	#	#	#	tr|A0A371EFT8|A0A371EFT8_MUCPR Uncharacterized protein (Fragment) OS=Mucuna pruriens OX=157652 GN=CR513_56560 PE=4 SV=1
Glur_chr1.g007710.1	Glur_chr1	5246887	5247225	+	112	TE	3827.XP_004517103.1	3.562e-27	113	COG2801@1|root,KOG0017@2759|Eukaryota,37UVQ@33090|Viridiplantae,3GV1V@35493|Streptophyta,4JV29@91835|fabids	35493|Streptophyta	L	Retrotransposon gag protein	-	-	-	-	-	-	-	-	-	-	-	-	RVP_2,Retrotrans_gag,zf-CCHC	0	Glyur000828s00035266.1 gene=Glyur000828s00035266	314	8e-20	44	277.876	43.3628	53.0973	No_hits	#	#	#	#	#	#	No_hits	#	#	#	#	#	#	tr|A0A2K3PMN3|A0A2K3PMN3_TRIPR Putative TIR-NBS-LRR resistance protein OS=Trifolium pratense OX=57577 GN=L195_g013246 PE=4 SV=1
Glur_chr1.g007720.1	Glur_chr1	5269574	5271597	-	561	TE	28532.XP_010530494.1	1.153e-203	647	COG2801@1|root,KOG0017@2759|Eukaryota,37M1D@33090|Viridiplantae,3GCV5@35493|Streptophyta,3HZHZ@3699|Brassicales	35493|Streptophyta	L	Reverse transcriptase (RNA-dependent DNA polymerase)	-	-	-	-	-	-	-	-	-	-	-	-	RVT_1,Retrotrans_gag,rve,zf-CCHC,zf-H2C2	0.648481	Glyur001705s00034729.1 gene=Glyur001705s00034729	1472	1e-71	36	261.922	28.2918	41.8149	MtrunA17_Chr3g0096001 len=1209 chr=MtrunA17Chr3 type=prot strand=+ end=19827949 gn=MtrunA17Chr3g0096001 begin=19823725 def=Putative nucleotidyltransferase, Ribonuclease H	1209	0	59	215.125	62.8114	72.242	ATMG00860.1 | Symbols:ORF158 | | ChrM:235916-236392 FORWARD LENGTH=158	158	2e-28	38	28.1139	9.60854	14.5907	tr|A0A151UF56|A0A151UF56_CAJCA Transposon Ty3-I Gag-Pol polyprotein OS=Cajanus cajan OX=3821 GN=KK1_049062 PE=4 SV=1
Glur_chr1.g007730.1	Glur_chr1	5271852	5273249	-	465	TE	28532.XP_010527658.1	1.163e-131	434	COG2801@1|root,KOG0017@2759|Eukaryota,37Y5M@33090|Viridiplantae,3GN8P@35493|Streptophyta,3HTAU@3699|Brassicales	35493|Streptophyta	L	transposition, RNA-mediated	-	-	5.2.1.8	ko:K14826	-	-	-	-	ko00000,ko01000,ko03009	-	-	-	Retrotrans_gag,zf-CCHC	0.187597	Glyur001705s00034729.1 gene=Glyur001705s00034729	1472	4e-14	26	315.88	19.0987	30.9013	MtrunA17_Chr3g0096001 len=1209 chr=MtrunA17Chr3 type=prot strand=+ end=19827949 gn=MtrunA17Chr3g0096001 begin=19823725 def=Putative nucleotidyltransferase, Ribonuclease H	1209	2e-156	53	259.442	53.0043	72.3176	No_hits	#	#	#	#	#	#	tr|A0A8B8LM60|A0A8B8LM60_ABRPR uncharacterized protein LOC113866887 OS=Abrus precatorius OX=3816 GN=LOC113866887 PE=4 SV=1
Glur_chr1.g007740.1	Glur_chr1	5273280	5273930	-	216	TE	2711.XP_006470999.1	1.407e-50	186	COG2801@1|root,KOG0017@2759|Eukaryota,37Y5M@33090|Viridiplantae,3GN8P@35493|Streptophyta	35493|Streptophyta	L	transposition, RNA-mediated	-	-	-	-	-	-	-	-	-	-	-	-	Retrotrans_gag,zf-CCHC	0	No_hits	#	#	#	#	#	#	MtrunA17_Chr3g0084281 len=846 strand=- end=5712885 gn=MtrunA17Chr3g0084281 begin=5709160 chr=MtrunA17Chr3 type=prot def=Putative nucleotidyltransferase, Ribonuclease H	846	8e-23	34	389.862	20.2765	39.6313	No_hits	#	#	#	#	#	#	tr|A0A6I9UIJ0|A0A6I9UIJ0_SESIN LOW QUALITY PROTEIN: uncharacterized protein LOC105179621 OS=Sesamum indicum OX=4182 GN=LOC105179621 PE=4 SV=1
Glur_chr1.g007780.1	Glur_chr1	5302173	5302652	-	159	TE	3827.XP_004510499.1	1.073e-73	250	COG2801@1|root,KOG0017@2759|Eukaryota,37RRH@33090|Viridiplantae,3G8MV@35493|Streptophyta,4JM10@91835|fabids	35493|Streptophyta	H	transposition, RNA-mediated	-	-	-	-	-	-	-	-	-	-	-	-	RVP_2,RVT_1,Retrotrans_gag,rve,zf-CCHC	0	Glyur002469s00034378.1 gene=Glyur002469s00034378	679	1e-34	55	424.375	39.375	53.125	MtrunA17_Chr4g0044311 len=206 begin=41162261 strand=- end=41166645 gn=MtrunA17Chr4g0044311 type=prot chr=MtrunA17Chr4 def=putative protein	206	2e-84	73	128.75	72.5	84.375	No_hits	#	#	#	#	#	#	tr|A0A151QVU5|A0A151QVU5_CAJCA Retrotransposable element Tf2 OS=Cajanus cajan OX=3821 GN=KK1_044543 PE=4 SV=1
Glur_chr1.g007790.1	Glur_chr1	5303220	5303531	-	103	TE	3827.XP_004514824.1	4.154e-37	141	COG2801@1|root,KOG0017@2759|Eukaryota,37M1D@33090|Viridiplantae,3GCV5@35493|Streptophyta,4JSHM@91835|fabids	35493|Streptophyta	L	zinc finger	-	-	-	-	-	-	-	-	-	-	-	-	RVP_2,RVT_1,Retrotrans_gag,rve,zf-CCHC	0	Glyur001705s00034729.1 gene=Glyur001705s00034729	1472	6e-11	30	1415.38	26.9231	48.0769	MtrunA17_Chr3g0111291 len=344 strand=- end=33644108 gn=MtrunA17Chr3g0111291 begin=33638683 chr=MtrunA17Chr3 type=prot def=Putative nucleotidyltransferase, Ribonuclease H	344	9e-42	58	330.769	57.6923	76.9231	No_hits	#	#	#	#	#	#	tr|A0A392MS27|A0A392MS27_9FABA Retrotransposon protein (Fragment) OS=Trifolium medium OX=97028 GN=A2U01_0011234 PE=4 SV=1
Glur_chr1.g007800.1	Glur_chr1	5303571	5303846	-	91	TE	3827.XP_004515600.1	4.409e-26	109	COG2801@1|root,KOG0017@2759|Eukaryota,37M1D@33090|Viridiplantae,3GCV5@35493|Streptophyta,4JSHM@91835|fabids	35493|Streptophyta	L	zinc finger	-	-	-	-	-	-	-	-	-	-	-	-	RVP_2,RVT_1,Retrotrans_gag,rve,zf-CCHC	0	Glyur002469s00034378.1 gene=Glyur002469s00034378	679	5e-33	68	738.043	58.6957	71.7391	MtrunA17_Chr5g0422121 len=1443 type=prot chr=MtrunA17Chr5 begin=23816532 gn=MtrunA17Chr5g0422121 strand=- end=23821073 def=Putative nucleotidyltransferase, Ribonuclease H	1443	4e-31	63	1568.48	54.3478	73.913	No_hits	#	#	#	#	#	#	tr|A0A2K3PMM3|A0A2K3PMM3_TRIPR RNA-directed DNA polymerase OS=Trifolium pratense OX=57577 GN=L195_g013247 PE=4 SV=1
Glur_chr1.g007820.1	Glur_chr1	5310943	5315404	-	1341	TE	57918.XP_004310161.1	1.542e-198	667	COG2801@1|root,KOG0017@2759|Eukaryota,37SNQ@33090|Viridiplantae,3GHRQ@35493|Streptophyta,4JTCD@91835|fabids	35493|Streptophyta	L	transposition, RNA-mediated	-	-	-	-	-	-	-	-	-	-	-	-	RVT_2,Retrotran_gag_2,gag_pre-integrs,rve,zf-CCHC	0	Glyur001291s00033698.1 gene=Glyur001291s00033698	1042	5e-168	77	77.6453	22.0566	24.0686	MtrunA17_Chr1g0153361 len=1707 chr=MtrunA17Chr1 type=prot end=5900584 strand=- gn=MtrunA17Chr1g0153361 begin=5895346 def=Putative RNA-directed DNA polymerase	1707	0	62	127.198	44.1878	54.0984	AT4G23160.3 | Symbols:CRK8 | cysteine-rich RLK (RECEPTOR-like protein kinase) 8 | Chr4:12129485-12133157 FORWARD LENGTH=1043	1043	2e-82	33	77.7198	12.3696	19.7466	tr|Q2HU05|Q2HU05_MEDTR Integrase, catalytic region; Zinc finger, CCHC-type; Peptidase aspartic, catalytic OS=Medicago truncatula OX=3880 GN=MtrDRAFT_AC149577g2v1 PE=4 SV=1
Glur_chr1.g007830.1	Glur_chr1	5320859	5321914	-	351	TE	3827.XP_004511065.1	3.343e-93	317	COG2801@1|root,KOG0017@2759|Eukaryota,37UVQ@33090|Viridiplantae,3GV1V@35493|Streptophyta,4JV29@91835|fabids	35493|Streptophyta	L	Retrotransposon gag protein	-	-	-	-	-	-	-	-	-	-	-	-	RVP_2,Retrotrans_gag,zf-CCHC	0	Glyur001556s00043257.1 gene=Glyur001556s00043257	890	2e-82	48	252.841	38.6364	53.4091	MtrunA17_Chr5g0397631 len=441 begin=2796844 strand=- end=2806476 gn=MtrunA17Chr5g0397631 type=prot chr=MtrunA17Chr5 def=Putative P-type Cu(2+) transporter	441	4e-59	33	125.284	30.3977	52.5568	No_hits	#	#	#	#	#	#	tr|A0A2K3PMN3|A0A2K3PMN3_TRIPR Putative TIR-NBS-LRR resistance protein OS=Trifolium pratense OX=57577 GN=L195_g013246 PE=4 SV=1
Glur_chr1.g007840.1	Glur_chr1	5328910	5329860	-	316	TE	3827.XP_004517076.1	3.719e-133	430	COG2801@1|root,KOG0017@2759|Eukaryota	3827.XP_004517076.1|-	L	transposition, RNA-mediated	-	-	-	-	-	-	-	-	-	-	-	-	-	0	Glyur001556s00043257.1 gene=Glyur001556s00043257	890	5e-141	67	280.757	65.2997	77.918	MtrunA17_Chr3g0096731 len=634 type=prot chr=MtrunA17Chr3 begin=21044574 strand=+ gn=MtrunA17Chr3g0096731 end=21046478 def=Putative nucleotidyltransferase, Ribonuclease H	634	3e-125	55	200	55.205	74.7634	No_hits	#	#	#	#	#	#	tr|A0A2K3PMM3|A0A2K3PMM3_TRIPR RNA-directed DNA polymerase OS=Trifolium pratense OX=57577 GN=L195_g013247 PE=4 SV=1
Glur_chr1.g007860.1	Glur_chr1	5351509	5352656	+	296	TE	3827.XP_004489081.1	6.006e-81	278	COG2801@1|root,KOG0017@2759|Eukaryota,37RRH@33090|Viridiplantae,3G8MV@35493|Streptophyta,4JM10@91835|fabids	35493|Streptophyta	H	transposition, RNA-mediated	-	-	-	-	-	-	-	-	-	-	-	-	RVP_2,RVT_1,Retrotrans_gag,rve	0	Glyur001705s00034729.1 gene=Glyur001705s00034729	1472	5e-58	58	495.623	33.67	40.404	MtrunA17_Chr4g0041691 len=1534 gn=MtrunA17Chr4g0041691 strand=+ end=39242663 begin=39237517 chr=MtrunA17Chr4 type=prot def=Putative nucleotidyltransferase, Ribonuclease H	1534	3e-78	56	516.498	45.7912	56.229	No_hits	#	#	#	#	#	#	tr|A0A392LZ02|A0A392LZ02_9FABA Transposon Tf2-1 polyprotein (Fragment) OS=Trifolium medium OX=97028 GN=A2U01_0001018 PE=4 SV=1
Glur_chr1.g007870.1	Glur_chr1	5353153	5353752	+	199	TE	3827.XP_004489081.1	2.643e-70	243	COG2801@1|root,KOG0017@2759|Eukaryota,37RRH@33090|Viridiplantae,3G8MV@35493|Streptophyta,4JM10@91835|fabids	35493|Streptophyta	H	transposition, RNA-mediated	-	-	-	-	-	-	-	-	-	-	-	-	RVP_2,RVT_1,Retrotrans_gag,rve	0	Glyur005512s00042508.1 gene=Glyur005512s00042508	1285	3e-45	45	642.5	42.5	56.5	MtrunA17_Chr4g0041691 len=1534 gn=MtrunA17Chr4g0041691 strand=+ end=39242663 begin=39237517 chr=MtrunA17Chr4 type=prot def=Putative nucleotidyltransferase, Ribonuclease H	1534	3e-73	62	767	59	70	No_hits	#	#	#	#	#	#	tr|A0A2Z6N0Q1|A0A2Z6N0Q1_TRISU Uncharacterized protein OS=Trifolium subterraneum OX=3900 GN=TSUD_115470 PE=4 SV=1
Glur_chr1.g007890.1	Glur_chr1	5354582	5354989	+	135	TE	3827.XP_004514365.1	1.053e-17	87	COG2801@1|root,KOG0017@2759|Eukaryota,37RRH@33090|Viridiplantae,3G8MV@35493|Streptophyta,4JM10@91835|fabids	35493|Streptophyta	H	transposition, RNA-mediated	-	-	-	-	-	-	-	-	-	-	-	-	RVP_2,RVT_1,Retrotrans_gag,rve	0	Glyur001705s00034729.1 gene=Glyur001705s00034729	1472	1e-21	51	1082.35	32.3529	44.1176	MtrunA17_Chr6g0472381 len=487 chr=MtrunA17Chr6 type=prot strand=+ gn=MtrunA17Chr6g0472381 end=24316529 begin=24314795 def=Putative retrotransposon gag domain-containing protein	487	6e-32	59	358.088	39.7059	55.1471	No_hits	#	#	#	#	#	#	tr|A0A2K3PQ82|A0A2K3PQ82_TRIPR Uncharacterized protein OS=Trifolium pratense OX=57577 GN=L195_g014191 PE=4 SV=1
Glur_chr1.g007900.1	Glur_chr1	5355959	5357296	+	445	TE	3827.XP_004489081.1	3.49e-143	466	COG2801@1|root,KOG0017@2759|Eukaryota,37RRH@33090|Viridiplantae,3G8MV@35493|Streptophyta,4JM10@91835|fabids	35493|Streptophyta	H	transposition, RNA-mediated	-	-	-	-	-	-	-	-	-	-	-	-	RVP_2,RVT_1,Retrotrans_gag,rve	0	Glyur005512s00042508.1 gene=Glyur005512s00042508	1285	2e-158	64	288.117	53.3632	62.3318	MtrunA17_Chr6g0472401 len=1152 chr=MtrunA17Chr6 type=prot gn=MtrunA17Chr6g0472401 strand=+ end=24320173 begin=24316532 def=Putative nucleotidyltransferase, Ribonuclease H	1152	4e-176	63	258.296	59.6413	69.7309	ATMG00860.1 | Symbols:ORF158 | | ChrM:235916-236392 FORWARD LENGTH=158	158	2e-40	53	35.426	15.2466	19.2825	tr|A0A2K3PQ82|A0A2K3PQ82_TRIPR Uncharacterized protein OS=Trifolium pratense OX=57577 GN=L195_g014191 PE=4 SV=1
Glur_chr1.g007910.1	Glur_chr1	5357474	5358367	+	243	TE	3711.Bra017917.1-P	5.124e-58	209	COG2801@1|root,KOG0017@2759|Eukaryota,383N4@33090|Viridiplantae,3GUZA@35493|Streptophyta,3HWMQ@3699|Brassicales	35493|Streptophyta	L	Retroviral aspartyl protease	-	-	-	-	-	-	-	-	-	-	-	-	RVP_2	0	Glyur001705s00034729.1 gene=Glyur001705s00034729	1472	4e-53	44	603.279	37.2951	53.6885	MtrunA17_Chr6g0472401 len=1152 chr=MtrunA17Chr6 type=prot gn=MtrunA17Chr6g0472401 strand=+ end=24320173 begin=24316532 def=Putative nucleotidyltransferase, Ribonuclease H	1152	8e-70	57	472.131	46.3115	58.6066	No_hits	#	#	#	#	#	#	tr|A0A2K3LS78|A0A2K3LS78_TRIPR Transposon Tf2-1 polyprotein (Fragment) OS=Trifolium pratense OX=57577 GN=L195_g037408 PE=4 SV=1
Glur_chr1.g007940.1	Glur_chr1	5374502	5378907	+	392	TE	3827.XP_004511251.1	7.507e-157	503	COG5018@1|root,KOG0542@2759|Eukaryota,37S3M@33090|Viridiplantae,3GA72@35493|Streptophyta,4JKV3@91835|fabids	35493|Streptophyta	L	Exonuclease domain-containing protein	-	GO:0003674,GO:0003824,GO:0004518,GO:0004519,GO:0004521,GO:0004540,GO:0005575,GO:0005622,GO:0005623,GO:0005737,GO:0005739,GO:0006139,GO:0006725,GO:0006807,GO:0008150,GO:0008152,GO:0009892,GO:0009987,GO:0010468,GO:0010605,GO:0010608,GO:0010629,GO:0016070,GO:0016441,GO:0016458,GO:0016787,GO:0016788,GO:0016891,GO:0016893,GO:0019219,GO:0019222,GO:0031047,GO:0031323,GO:0034641,GO:0035194,GO:0040029,GO:…	-	ko:K18416,ko:K18418	-	-	-	-	ko00000,ko01000,ko03019,ko03036	-	-	-	RNase_T	1.50643	Glyur003696s00044278.1 gene=Glyur003696s00044278	302	0	90	76.8448	74.0458	74.5547	MtrunA17_Chr8g0360231 len=308 type=prot chr=MtrunA17Chr8 begin=24261580 strand=- end=24265303 gn=MtrunA17Chr8g0360231 def=Putative ribonuclease H-like superfamily, exonuclease, RNase T/DNA polymerase III	308	3e-161	74	78.3715	57.7608	64.631	AT3G15140.1 | Symbols:ERI-1 | ENHANCER OF RNAi | Chr3:5099712-5101717 REVERSE LENGTH=337	337	3e-124	63	85.7506	42.4936	53.1807	tr|A0A1S2YWX3|A0A1S2YWX3_CICAR uncharacterized exonuclease domain-containing protein At3g15140 isoform X1 OS=Cicer arietinum OX=3827 GN=LOC101501336 PE=4 SV=1
Glur_chr1.g007950.1	Glur_chr1	5398352	5400495	+	188	TE	3827.XP_004494054.1	1.201e-29	124	2ED2C@1|root,2SIT0@2759|Eukaryota,37Y2Q@33090|Viridiplantae,3GMXM@35493|Streptophyta,4JRY8@91835|fabids	35493|Streptophyta	S	TdcA1-ORF2 protein	-	-	-	-	-	-	-	-	-	-	-	-	DUF4216,DUF4218,Transpos_assoc,Transposase_21,Transposase_24	0	Glyur001430s00034759.1 gene=Glyur001430s00034759	525	6e-19	40	277.778	30.6878	35.9788	No_hits	#	#	#	#	#	#	No_hits	#	#	#	#	#	#	tr|A0A1S2Z8H8|A0A1S2Z8H8_CICAR uncharacterized protein LOC101493202 OS=Cicer arietinum OX=3827 GN=LOC101493202 PE=4 SV=1
Glur_chr1.g007970.1	Glur_chr1	5409633	5413755	-	1080	TE	3641.EOY21752	1.588e-222	727	COG2801@1|root,KOG0017@2759|Eukaryota,37SNQ@33090|Viridiplantae,3GHRQ@35493|Streptophyta	35493|Streptophyta	L	spliceosomal complex assembly	-	-	-	-	-	-	-	-	-	-	-	-	RVT_2,gag_pre-integrs,rve,zf-CCHC	0.002197	Glyur002750s00045536.1 gene=Glyur002750s00045536	410	2e-99	81	37.9278	14.8936	15.2636	MtrunA17_Chr1g0153361 len=1707 chr=MtrunA17Chr1 type=prot end=5900584 strand=- gn=MtrunA17Chr1g0153361 begin=5895346 def=Putative RNA-directed DNA polymerase	1707	0	67	157.909	34.7826	41.7206	AT4G23160.3 | Symbols:CRK8 | cysteine-rich RLK (RECEPTOR-like protein kinase) 8 | Chr4:12129485-12133157 FORWARD LENGTH=1043	1043	7e-84	33	96.4847	15.2636	24.6994	tr|Q2HU05|Q2HU05_MEDTR Integrase, catalytic region; Zinc finger, CCHC-type; Peptidase aspartic, catalytic OS=Medicago truncatula OX=3880 GN=MtrDRAFT_AC149577g2v1 PE=4 SV=1
Glur_chr1.g008000.1	Glur_chr1	5419464	5420926	-	315	TE	3827.XP_004509513.1	7.108e-140	450	COG2801@1|root,KOG0017@2759|Eukaryota,37SNQ@33090|Viridiplantae	33090|Viridiplantae	L	spliceosomal complex assembly	-	-	-	-	-	-	-	-	-	-	-	-	RVT_2,rve	0	Glyur002475s00040284.1 gene=Glyur002475s00040284	821	4e-62	61	259.81	29.1139	38.2911	MtrunA17_Chr3g0085391 len=494 gn=MtrunA17Chr3g0085391 strand=+ end=6739835 begin=6738297 chr=MtrunA17Chr3 type=prot def=Putative RNA-directed DNA polymerase	494	1e-118	72	156.329	51.5823	59.4937	AT4G23160.3 | Symbols:CRK8 | cysteine-rich RLK (RECEPTOR-like protein kinase) 8 | Chr4:12129485-12133157 FORWARD LENGTH=1043	1043	7e-40	34	330.063	24.3671	39.557	tr|A0A2Z6NRV6|A0A2Z6NRV6_TRISU Reverse transcriptase Ty1/copia-type domain-containing protein OS=Trifolium subterraneum OX=3900 GN=TSUD_101280 PE=4 SV=1
Glur_chr1.g008010.1	Glur_chr1	5426566	5427968	-	322	TE	3827.XP_004516575.1	2.467e-48	185	COG2801@1|root,KOG0017@2759|Eukaryota,37V4J@33090|Viridiplantae,3GIPU@35493|Streptophyta,4JU63@91835|fabids	35493|Streptophyta	L	gag-polypeptide of LTR copia-type	-	-	-	-	-	-	-	-	-	-	-	-	Retrotran_gag_2,gag_pre-integrs,zf-CCHC	0	Glyur000463s00026766.1 gene=Glyur000463s00026766	806	3e-16	28	249.536	16.7183	28.7926	MtrunA17_Chr7g0224661 len=360 begin=9980843 gn=MtNCR497 strand=- end=9988846 type=prot chr=MtrunA17Chr7 def=Nodule-specific Cysteine-Rich peptide	360	2e-17	40	111.455	13.0031	19.5046	No_hits	#	#	#	#	#	#	tr|A0A2Z6NT77|A0A2Z6NT77_TRISU CCHC-type domain-containing protein OS=Trifolium subterraneum OX=3900 GN=TSUD_396600 PE=4 SV=1
Glur_chr1.g008030.1	Glur_chr1	5445802	5448930	+	771	TE	3641.EOX94158	1.569e-100	356	COG2801@1|root,KOG0017@2759|Eukaryota,37SNQ@33090|Viridiplantae,3GHRQ@35493|Streptophyta	35493|Streptophyta	L	spliceosomal complex assembly	-	-	-	-	-	-	-	-	-	-	-	-	RVT_2,gag_pre-integrs,rve,zf-CCHC	0	Glyur002475s00040284.1 gene=Glyur002475s00040284	821	5e-111	79	106.347	23.4456	25	MtrunA17_Chr1g0153361 len=1707 chr=MtrunA17Chr1 type=prot end=5900584 strand=- gn=MtrunA17Chr1g0153361 begin=5895346 def=Putative RNA-directed DNA polymerase	1707	3e-128	64	221.114	25.1295	31.4767	No_hits	#	#	#	#	#	#	tr|A0A151SIN0|A0A151SIN0_CAJCA Retrovirus-related Pol polyprotein from transposon TNT 1-94 (Fragment) OS=Cajanus cajan OX=3821 GN=KK1_000881 PE=4 SV=1
Glur_chr1.g008040.1	Glur_chr1	5449017	5449481	+	154	TE	3827.XP_004509513.1	6.904e-65	224	COG2801@1|root,KOG0017@2759|Eukaryota,37SNQ@33090|Viridiplantae	33090|Viridiplantae	L	spliceosomal complex assembly	-	-	-	-	-	-	-	-	-	-	-	-	RVT_2,rve	0	Glyur002750s00045536.1 gene=Glyur002750s00045536	410	5e-83	95	264.516	76.129	78.7097	MtrunA17_Chr3g0085391 len=494 gn=MtrunA17Chr3g0085391 strand=+ end=6739835 begin=6738297 chr=MtrunA17Chr3 type=prot def=Putative RNA-directed DNA polymerase	494	7e-74	75	318.71	69.0323	80	AT4G23160.3 | Symbols:CRK8 | cysteine-rich RLK (RECEPTOR-like protein kinase) 8 | Chr4:12129485-12133157 FORWARD LENGTH=1043	1043	3e-39	43	672.903	40.6452	63.871	tr|A0A2K3NQC5|A0A2K3NQC5_TRIPR Retrotransposon-related protein OS=Trifolium pratense OX=57577 GN=L195_g001682 PE=4 SV=1
Glur_chr1.g008050.1	Glur_chr1	5449597	5450124	+	175	TE	3827.XP_004509513.1	2.794e-62	218	COG2801@1|root,KOG0017@2759|Eukaryota,37SNQ@33090|Viridiplantae	33090|Viridiplantae	L	spliceosomal complex assembly	-	-	-	-	-	-	-	-	-	-	-	-	RVT_2,rve	0	Glyur000399s00017820.1 gene=Glyur000399s00017820	1355	9e-39	35	769.886	35.2273	60.7955	MtrunA17_Chr1g0153361 len=1707 chr=MtrunA17Chr1 type=prot end=5900584 strand=- gn=MtrunA17Chr1g0153361 begin=5895346 def=Putative RNA-directed DNA polymerase	1707	1e-88	73	969.886	72.1591	86.3636	ATMG00810.1 | Symbols:ORF240B | | ChrM:227709-228431 REVERSE LENGTH=240	240	8e-34	33	136.364	32.3864	57.3864	tr|A0A396JJF4|A0A396JJF4_MEDTR Putative RNA-directed DNA polymerase OS=Medicago truncatula OX=3880 GN=MtrunA17_Chr1g0153361 PE=4 SV=1
Glur_chr1.g008090.1	Glur_chr1	5486075	5487556	-	493	TE	3827.XP_004509513.1	1.679e-189	603	COG2801@1|root,KOG0017@2759|Eukaryota,37SNQ@33090|Viridiplantae	33090|Viridiplantae	L	spliceosomal complex assembly	-	-	-	-	-	-	-	-	-	-	-	-	RVT_2,rve	0	Glyur000399s00017820.1 gene=Glyur000399s00017820	1355	7e-105	39	274.291	36.8421	53.2389	MtrunA17_Chr1g0153361 len=1707 chr=MtrunA17Chr1 type=prot end=5900584 strand=- gn=MtrunA17Chr1g0153361 begin=5895346 def=Putative RNA-directed DNA polymerase	1707	0	62	345.547	61.5385	76.5182	AT4G23160.3 | Symbols:CRK8 | cysteine-rich RLK (RECEPTOR-like protein kinase) 8 | Chr4:12129485-12133157 FORWARD LENGTH=1043	1043	2e-100	39	211.134	35.4251	53.0364	tr|A0A151QU14|A0A151QU14_CAJCA Retrovirus-related Pol polyprotein from transposon TNT 1-94 OS=Cajanus cajan OX=3821 GN=KK1_045365 PE=4 SV=1
Glur_chr1.g008100.1	Glur_chr1	5487741	5507963	-	3434	TE	102107.XP_008238365.1	1.056e-261	905	COG2801@1|root,KOG0017@2759|Eukaryota,37SNQ@33090|Viridiplantae,3GHRQ@35493|Streptophyta	35493|Streptophyta	L	spliceosomal complex assembly	-	-	-	-	-	-	-	-	-	-	-	-	RVT_2,Retrotran_gag_2,gag_pre-integrs,rve,zf-CCHC	0	Glyur001291s00033698.1 gene=Glyur001291s00033698	1042	0	71	30.3348	9.25764	10.5968	MtrunA17_Chr1g0153361 len=1707 chr=MtrunA17Chr1 type=prot end=5900584 strand=- gn=MtrunA17Chr1g0153361 begin=5895346 def=Putative RNA-directed DNA polymerase	1707	0	66	49.6943	17.0015	20.7569	AT4G23160.3 | Symbols:CRK8 | cysteine-rich RLK (RECEPTOR-like protein kinase) 8 | Chr4:12129485-12133157 FORWARD LENGTH=1043	1043	1e-92	39	30.3639	4.71616	7.42358	tr|Q2HU05|Q2HU05_MEDTR Integrase, catalytic region; Zinc finger, CCHC-type; Peptidase aspartic, catalytic OS=Medicago truncatula OX=3880 GN=MtrDRAFT_AC149577g2v1 PE=4 SV=1
Glur_chr1.g008110.1	Glur_chr1	5508125	5508645	-	145	TE	3885.XP_007149508.1	6.528e-35	138	COG2801@1|root,KOG0017@2759|Eukaryota,37V4J@33090|Viridiplantae,3GIPU@35493|Streptophyta	35493|Streptophyta	L	gag-polypeptide of LTR copia-type	-	-	-	-	-	-	-	-	-	-	-	-	Retrotran_gag_2,gag_pre-integrs,zf-CCHC	0	Glyur001291s00033698.1 gene=Glyur001291s00033698	1042	8e-26	34	713.699	38.3562	60.9589	MtrunA17_Chr0c01g0489151 len=273 end=122397 strand=+ gn=MtrunA17Chr0c01g0489151 begin=121020 chr=MtrunA17Chr0c01 type=prot def=putative protein	273	7e-27	35	186.986	39.0411	58.9041	No_hits	#	#	#	#	#	#	tr|A0A151SFE3|A0A151SFE3_CAJCA Uncharacterized protein OS=Cajanus cajan OX=3821 GN=KK1_024445 PE=4 SV=1
Glur_chr1.g008130.1	Glur_chr1	5513126	5514166	+	313	TE	3827.XP_004516575.1	3.244e-69	245	COG2801@1|root,KOG0017@2759|Eukaryota,37V4J@33090|Viridiplantae,3GIPU@35493|Streptophyta,4JU63@91835|fabids	35493|Streptophyta	L	gag-polypeptide of LTR copia-type	-	-	-	-	-	-	-	-	-	-	-	-	Retrotran_gag_2,gag_pre-integrs,zf-CCHC	0	Glyur001291s00033698.1 gene=Glyur001291s00033698	1042	8e-155	74	331.847	75.4777	80.8917	MtrunA17_Chr7g0224661 len=360 begin=9980843 gn=MtNCR497 strand=- end=9988846 type=prot chr=MtrunA17Chr7 def=Nodule-specific Cysteine-Rich peptide	360	6e-82	40	114.65	42.6752	64.6497	No_hits	#	#	#	#	#	#	tr|A0A151U3K9|A0A151U3K9_CAJCA Retrovirus-related Pol polyprotein from transposon TNT 1-94 (Fragment) OS=Cajanus cajan OX=3821 GN=KK1_006571 PE=4 SV=1
Glur_chr1.g008140.1	Glur_chr1	5514182	5516232	+	593	TE	3641.EOY19682	1.939e-139	463	COG2801@1|root,KOG0017@2759|Eukaryota,37SNQ@33090|Viridiplantae,3GHRQ@35493|Streptophyta	35493|Streptophyta	L	spliceosomal complex assembly	-	-	-	-	-	-	-	-	-	-	-	-	RVT_2,Retrotran_gag_2,gag_pre-integrs,rve,zf-CCHC	0	Glyur002475s00040284.1 gene=Glyur002475s00040284	821	7e-118	88	138.215	29.6296	31.3131	MtrunA17_Chr1g0153361 len=1707 chr=MtrunA17Chr1 type=prot end=5900584 strand=- gn=MtrunA17Chr1g0153361 begin=5895346 def=Putative RNA-directed DNA polymerase	1707	1e-159	63	287.374	38.7205	49.6633	No_hits	#	#	#	#	#	#	tr|A0A151U401|A0A151U401_CAJCA Retrovirus-related Pol polyprotein from transposon TNT 1-94 (Fragment) OS=Cajanus cajan OX=3821 GN=KK1_006727 PE=4 SV=1
Glur_chr1.g008150.1	Glur_chr1	5520261	5521163	+	300	TE	3659.XP_004145727.1	1.998e-118	387	COG2801@1|root,KOG4197@1|root,KOG0017@2759|Eukaryota,KOG4197@2759|Eukaryota,37PAM@33090|Viridiplantae,3GGGF@35493|Streptophyta,4JN68@91835|fabids	35493|Streptophyta	L	Pentatricopeptide repeat-containing protein	-	GO:0003674,GO:0003676,GO:0003723,GO:0003824,GO:0004518,GO:0004519,GO:0005488,GO:0005575,GO:0005622,GO:0005623,GO:0005737,GO:0005739,GO:0006139,GO:0006725,GO:0006807,GO:0008150,GO:0008152,GO:0009451,GO:0009987,GO:0016070,GO:0016787,GO:0016788,GO:0034641,GO:0043170,GO:0043226,GO:0043227,GO:0043229,GO:0043231,GO:0043412,GO:0044237,GO:0044238,GO:0044424,GO:0044444,GO:0044464,GO:0046483,GO:0071704,GO:…	-	-	-	-	-	-	-	-	-	-	DYW_deaminase,PPR,PPR_2	0	Glyur002750s00045536.1 gene=Glyur002750s00045536	410	2e-139	96	136.213	63.4551	65.1163	MtrunA17_Chr1g0153361 len=1707 chr=MtrunA17Chr1 type=prot end=5900584 strand=- gn=MtrunA17Chr1g0153361 begin=5895346 def=Putative RNA-directed DNA polymerase	1707	5e-138	70	567.11	65.7807	80.3987	AT4G23160.3 | Symbols:CRK8 | cysteine-rich RLK (RECEPTOR-like protein kinase) 8 | Chr4:12129485-12133157 FORWARD LENGTH=1043	1043	2e-59	39	346.512	32.5581	51.1628	tr|A0A2K3NQC5|A0A2K3NQC5_TRIPR Retrotransposon-related protein OS=Trifolium pratense OX=57577 GN=L195_g001682 PE=4 SV=1
Glur_chr1.g008160.1	Glur_chr1	5521274	5521927	+	217	TE	3827.XP_004509513.1	5.729e-86	289	COG2801@1|root,KOG0017@2759|Eukaryota,37SNQ@33090|Viridiplantae	33090|Viridiplantae	L	spliceosomal complex assembly	-	-	-	-	-	-	-	-	-	-	-	-	RVT_2,rve	0	Glyur002475s00040284.1 gene=Glyur002475s00040284	821	1e-84	84	376.606	57.3394	60.5505	MtrunA17_Chr1g0153361 len=1707 chr=MtrunA17Chr1 type=prot end=5900584 strand=- gn=MtrunA17Chr1g0153361 begin=5895346 def=Putative RNA-directed DNA polymerase	1707	4e-124	80	783.028	79.8165	91.2844	AT4G23160.3 | Symbols:CRK8 | cysteine-rich RLK (RECEPTOR-like protein kinase) 8 | Chr4:12129485-12133157 FORWARD LENGTH=1043	1043	2e-33	36	478.44	33.4862	52.2936	tr|A0A396JJF4|A0A396JJF4_MEDTR Putative RNA-directed DNA polymerase OS=Medicago truncatula OX=3880 GN=MtrunA17_Chr1g0153361 PE=4 SV=1
Glur_chr1.g008180.1	Glur_chr1	5539792	5542872	-	1026	TE	3641.EOY03326	0	1276	COG2801@1|root,KOG0017@2759|Eukaryota,37RRH@33090|Viridiplantae,3G8MV@35493|Streptophyta	35493|Streptophyta	L	DNA RNA polymerases superfamily protein	-	-	-	-	-	-	-	-	-	-	-	-	RVP_2,RVT_1,Retrotrans_gag,rve,zf-CCHC	0	Glyur001705s00034729.1 gene=Glyur001705s00034729	1472	0	38	143.33	35.0536	52.1908	MtrunA17_Chr4g0044301 len=1453 begin=41157895 end=41162259 strand=- gn=MtrunA17Chr4g0044301 type=prot chr=MtrunA17Chr4 def=Putative nucleotidyltransferase, Ribonuclease H	1453	0	69	141.48	68.6465	84.0312	ATMG00860.1 | Symbols:ORF158 | | ChrM:235916-236392 FORWARD LENGTH=158	158	5e-33	47	15.3846	5.93963	8.17916	tr|A0A2Z6PV21|A0A2Z6PV21_TRISU RNA-directed DNA polymerase OS=Trifolium subterraneum OX=3900 GN=TSUD_411620 PE=4 SV=1
Glur_chr1.g008190.1	Glur_chr1	5543280	5547689	+	1469	TE	3760.EMJ01464	0	1382	COG2801@1|root,KOG0017@2759|Eukaryota,37RRH@33090|Viridiplantae,3G8MV@35493|Streptophyta,4JM10@91835|fabids	35493|Streptophyta	H	transposition, RNA-mediated	-	-	-	ko:K09250	-	-	-	-	ko00000,ko03000	-	-	-	RVP_2,RVT_1,Retrotrans_gag,rve,zf-CCHC	0	Glyur001556s00043257.1 gene=Glyur001556s00043257	890	0	82	60.5442	31.5646	33.1973	MtrunA17_Chr4g0044301 len=1453 begin=41157895 end=41162259 strand=- gn=MtrunA17Chr4g0044301 type=prot chr=MtrunA17Chr4 def=Putative nucleotidyltransferase, Ribonuclease H	1453	0	59	98.8435	58.7075	74.3537	ATMG00860.1 | Symbols:ORF158 | | ChrM:235916-236392 FORWARD LENGTH=158	158	7e-33	47	10.7483	4.14966	5.71429	tr|A0A2Z6P2H8|A0A2Z6P2H8_TRISU Uncharacterized protein OS=Trifolium subterraneum OX=3900 GN=TSUD_408270 PE=4 SV=1
Glur_chr1.g008200.1	Glur_chr1	5558551	5562736	-	641	TE	3847.GLYMA14G22786.1	1.21e-82	298	28Q0M@1|root,2QWP8@2759|Eukaryota,37SGC@33090|Viridiplantae,3G8GC@35493|Streptophyta,4JQCT@91835|fabids	35493|Streptophyta	S	Zinc knuckle family protein	-	-	-	-	-	-	-	-	-	-	-	-	MP,RVP,zf-CCHC	0	Glyur003007s00044230.1 gene=Glyur003007s00044230	110	2e-28	78	17.134	7.6324	8.8785	MtrunA17_Chr3g0096001 len=1209 chr=MtrunA17Chr3 type=prot strand=+ end=19827949 gn=MtrunA17Chr3g0096001 begin=19823725 def=Putative nucleotidyltransferase, Ribonuclease H	1209	2e-13	52	188.318	4.82866	6.69782	No_hits	#	#	#	#	#	#	tr|A0A0R0FAM5|A0A0R0FAM5_SOYBN Uncharacterized protein (Fragment) OS=Glycine max OX=3847 GN=GLYMA_18G122400 PE=4 SV=1
Glur_chr1.g008210.1	Glur_chr1	5574004	5580959	-	1413	TE	102107.XP_008238365.1	3.573e-234	775	COG2801@1|root,KOG0017@2759|Eukaryota,37SNQ@33090|Viridiplantae,3GHRQ@35493|Streptophyta	35493|Streptophyta	L	spliceosomal complex assembly	-	-	-	-	-	-	-	-	-	-	-	-	RVT_2,Retrotran_gag_2,gag_pre-integrs,rve,zf-CCHC	0	Glyur001291s00033698.1 gene=Glyur001291s00033698	1042	1e-177	68	73.6917	21.6407	24.116	MtrunA17_Chr1g0153361 len=1707 chr=MtrunA17Chr1 type=prot end=5900584 strand=- gn=MtrunA17Chr1g0153361 begin=5895346 def=Putative RNA-directed DNA polymerase	1707	0	63	120.721	42.9279	53.4653	AT4G23160.3 | Symbols:CRK8 | cysteine-rich RLK (RECEPTOR-like protein kinase) 8 | Chr4:12129485-12133157 FORWARD LENGTH=1043	1043	7e-92	35	73.7624	12.447	19.3777	tr|Q2HU05|Q2HU05_MEDTR Integrase, catalytic region; Zinc finger, CCHC-type; Peptidase aspartic, catalytic OS=Medicago truncatula OX=3880 GN=MtrDRAFT_AC149577g2v1 PE=4 SV=1
Glur_chr1.g008220.1	Glur_chr1	5589372	5590880	+	502	TE	3827.XP_004517077.1	2.394e-119	400	COG2801@1|root,KOG0017@2759|Eukaryota	3827.XP_004517077.1|-	L	transposition, RNA-mediated	-	-	-	-	-	-	-	-	-	-	-	-	-	0	Glyur001556s00043257.1 gene=Glyur001556s00043257	890	1e-154	58	176.938	46.5209	54.672	MtrunA17_Chr1g0170491 len=1133 chr=MtrunA17Chr1 type=prot gn=MtrunA17Chr1g0170491 strand=+ end=19225435 begin=19222034 def=Putative nucleotidyltransferase, Ribonuclease H	1133	1e-81	34	225.249	29.8211	45.9245	No_hits	#	#	#	#	#	#	tr|A0A1S3DX51|A0A1S3DX51_CICAR uncharacterized protein LOC105851279 OS=Cicer arietinum OX=3827 GN=LOC105851279 PE=4 SV=1
Glur_chr1.g008230.1	Glur_chr1	5597692	5598120	+	142	TE	3827.XP_004514824.1	5.154e-44	164	COG2801@1|root,KOG0017@2759|Eukaryota,37M1D@33090|Viridiplantae,3GCV5@35493|Streptophyta,4JSHM@91835|fabids	35493|Streptophyta	L	zinc finger	-	-	-	-	-	-	-	-	-	-	-	-	RVP_2,RVT_1,Retrotrans_gag,rve,zf-CCHC	0	Glyur001705s00034729.1 gene=Glyur001705s00034729	1472	3e-19	35	1029.37	27.972	45.4545	MtrunA17_Chr3g0111291 len=344 strand=- end=33644108 gn=MtrunA17Chr3g0111291 begin=33638683 chr=MtrunA17Chr3 type=prot def=Putative nucleotidyltransferase, Ribonuclease H	344	9e-55	56	240.559	53.8462	72.7273	No_hits	#	#	#	#	#	#	tr|A0A392MS27|A0A392MS27_9FABA Retrotransposon protein (Fragment) OS=Trifolium medium OX=97028 GN=A2U01_0011234 PE=4 SV=1
Glur_chr1.g008240.1	Glur_chr1	5967112	5971521	-	1469	TE	3760.EMJ01464	0	1384	COG2801@1|root,KOG0017@2759|Eukaryota,37RRH@33090|Viridiplantae,3G8MV@35493|Streptophyta,4JM10@91835|fabids	35493|Streptophyta	H	transposition, RNA-mediated	-	-	-	ko:K09250	-	-	-	-	ko00000,ko03000	-	-	-	RVP_2,RVT_1,Retrotrans_gag,rve,zf-CCHC	0	Glyur001556s00043257.1 gene=Glyur001556s00043257	890	0	82	60.5442	31.6327	33.2653	MtrunA17_Chr4g0044301 len=1453 begin=41157895 end=41162259 strand=- gn=MtrunA17Chr4g0044301 type=prot chr=MtrunA17Chr4 def=Putative nucleotidyltransferase, Ribonuclease H	1453	0	59	98.8435	58.7075	74.3537	ATMG00860.1 | Symbols:ORF158 | | ChrM:235916-236392 FORWARD LENGTH=158	158	9e-33	47	10.7483	4.14966	5.71429	tr|A0A2Z6P2H8|A0A2Z6P2H8_TRISU Uncharacterized protein OS=Trifolium subterraneum OX=3900 GN=TSUD_408270 PE=4 SV=1
Glur_chr1.g008250.1	Glur_chr1	6165179	6169573	-	1464	TE	3760.EMJ01464	0	1401	COG2801@1|root,KOG0017@2759|Eukaryota,37RRH@33090|Viridiplantae,3G8MV@35493|Streptophyta,4JM10@91835|fabids	35493|Streptophyta	H	transposition, RNA-mediated	-	-	-	ko:K09250	-	-	-	-	ko00000,ko03000	-	-	-	RVP_2,RVT_1,Retrotrans_gag,rve,zf-CCHC	0	Glyur001705s00034729.1 gene=Glyur001705s00034729	1472	0	33	100.478	31.9454	49.5563	MtrunA17_Chr4g0044301 len=1453 begin=41157895 end=41162259 strand=- gn=MtrunA17Chr4g0044301 type=prot chr=MtrunA17Chr4 def=Putative nucleotidyltransferase, Ribonuclease H	1453	0	59	99.1809	58.3618	74.198	ATMG00860.1 | Symbols:ORF158 | | ChrM:235916-236392 FORWARD LENGTH=158	158	1e-29	43	10.785	3.82253	5.59727	tr|A0A2Z6P2H8|A0A2Z6P2H8_TRISU Uncharacterized protein OS=Trifolium subterraneum OX=3900 GN=TSUD_408270 PE=4 SV=1
Glur_chr1.g008260.1	Glur_chr1	6248740	6249837	+	365	TE	3827.XP_004511065.1	8.761e-91	310	COG2801@1|root,KOG0017@2759|Eukaryota,37UVQ@33090|Viridiplantae,3GV1V@35493|Streptophyta,4JV29@91835|fabids	35493|Streptophyta	L	Retrotransposon gag protein	-	-	-	-	-	-	-	-	-	-	-	-	RVP_2,Retrotrans_gag,zf-CCHC	0	Glyur001556s00043257.1 gene=Glyur001556s00043257	890	8e-83	49	243.169	38.2514	50.5464	MtrunA17_Chr6g0467201 len=342 type=prot chr=MtrunA17Chr6 begin=16087667 gn=MtrunA17Chr6g0467201 strand=+ end=16094390 def=Putative transcription factor interactor and regulator CCHC(Zn) family	342	9e-59	33	93.4426	30.0546	48.6339	No_hits	#	#	#	#	#	#	tr|A0A2Z6P2H8|A0A2Z6P2H8_TRISU Uncharacterized protein OS=Trifolium subterraneum OX=3900 GN=TSUD_408270 PE=4 SV=1
Glur_chr1.g008270.1	Glur_chr1	6381800	6385021	-	1073	TE	3641.EOY03326	0	1304	COG2801@1|root,KOG0017@2759|Eukaryota,37RRH@33090|Viridiplantae,3G8MV@35493|Streptophyta	35493|Streptophyta	L	DNA RNA polymerases superfamily protein	-	-	-	-	-	-	-	-	-	-	-	-	RVP_2,RVT_1,Retrotrans_gag,rve,zf-CCHC	0	Glyur001705s00034729.1 gene=Glyur001705s00034729	1472	0	36	137.058	37.1508	56.2384	MtrunA17_Chr4g0044301 len=1453 begin=41157895 end=41162259 strand=- gn=MtrunA17Chr4g0044301 type=prot chr=MtrunA17Chr4 def=Putative nucleotidyltransferase, Ribonuclease H	1453	0	68	135.289	68.1564	83.4264	ATMG00860.1 | Symbols:ORF158 | | ChrM:235916-236392 FORWARD LENGTH=158	158	7e-30	43	14.7114	5.21415	7.63501	tr|A0A2Z6PV21|A0A2Z6PV21_TRISU RNA-directed DNA polymerase OS=Trifolium subterraneum OX=3900 GN=TSUD_411620 PE=4 SV=1
Glur_chr1.g008280.1	Glur_chr1	6591602	6596011	+	1469	TE	3760.EMJ01464	0	1384	COG2801@1|root,KOG0017@2759|Eukaryota,37RRH@33090|Viridiplantae,3G8MV@35493|Streptophyta,4JM10@91835|fabids	35493|Streptophyta	H	transposition, RNA-mediated	-	-	-	ko:K09250	-	-	-	-	ko00000,ko03000	-	-	-	RVP_2,RVT_1,Retrotrans_gag,rve,zf-CCHC	0	Glyur001556s00043257.1 gene=Glyur001556s00043257	890	0	82	60.5442	31.6327	33.2653	MtrunA17_Chr4g0053141 len=1453 type=prot chr=MtrunA17Chr4 begin=47064146 gn=MtrunA17Chr4g0053141 strand=- end=47068507 def=Putative nucleotidyltransferase, Ribonuclease H	1453	0	59	98.8435	58.6395	74.2177	ATMG00860.1 | Symbols:ORF158 | | ChrM:235916-236392 FORWARD LENGTH=158	158	9e-33	47	10.7483	4.14966	5.71429	tr|A0A2Z6P2H8|A0A2Z6P2H8_TRISU Uncharacterized protein OS=Trifolium subterraneum OX=3900 GN=TSUD_408270 PE=4 SV=1
Glur_chr1.g008290.1	Glur_chr1	7306596	7310990	+	1464	TE	3760.EMJ01464	0	1402	COG2801@1|root,KOG0017@2759|Eukaryota,37RRH@33090|Viridiplantae,3G8MV@35493|Streptophyta,4JM10@91835|fabids	35493|Streptophyta	H	transposition, RNA-mediated	-	-	-	ko:K09250	-	-	-	-	ko00000,ko03000	-	-	-	RVP_2,RVT_1,Retrotrans_gag,rve,zf-CCHC	0	Glyur001705s00034729.1 gene=Glyur001705s00034729	1472	0	33	100.478	31.9454	49.5563	MtrunA17_Chr4g0044301 len=1453 begin=41157895 end=41162259 strand=- gn=MtrunA17Chr4g0044301 type=prot chr=MtrunA17Chr4 def=Putative nucleotidyltransferase, Ribonuclease H	1453	0	59	99.1809	58.2935	74.1297	ATMG00860.1 | Symbols:ORF158 | | ChrM:235916-236392 FORWARD LENGTH=158	158	1e-29	43	10.785	3.82253	5.59727	tr|A0A2Z6P2H8|A0A2Z6P2H8_TRISU Uncharacterized protein OS=Trifolium subterraneum OX=3900 GN=TSUD_408270 PE=4 SV=1
Glur_chr1.g008300.1	Glur_chr1	7315700	7318603	+	967	TE	42345.XP_008798775.1	1.325e-281	894	COG2801@1|root,KOG0017@2759|Eukaryota,37RRH@33090|Viridiplantae,3G8MV@35493|Streptophyta,3M4DI@4447|Liliopsida	35493|Streptophyta	L	DNA RNA polymerases superfamily protein	-	GO:0000943,GO:0003674,GO:0003676,GO:0003723,GO:0003824,GO:0003887,GO:0003964,GO:0004518,GO:0004540,GO:0005488,GO:0005575,GO:0005622,GO:0005623,GO:0005634,GO:0006139,GO:0006259,GO:0006278,GO:0006508,GO:0006725,GO:0006807,GO:0008150,GO:0008152,GO:0008233,GO:0009058,GO:0009059,GO:0009987,GO:0016070,GO:0016740,GO:0016772,GO:0016779,GO:0016787,GO:0016788,GO:0018130,GO:0019438,GO:0019538,GO:0032196,GO:…	-	-	-	-	-	-	-	-	-	-	RVP_2,RVT_1,Retrotrans_gag,rve,zf-CCHC	0	Glyur001556s00043257.1 gene=Glyur001556s00043257	890	0	62	91.9421	36.8802	43.8017	MtrunA17_Chr8g0363431 len=1437 strand=+ gn=MtrunA17Chr8g0363431 end=28028376 begin=28024017 chr=MtrunA17Chr8 type=prot def=Putative nucleotidyltransferase, Ribonuclease H	1437	0	56	148.45	53.2025	67.6653	ATMG00860.1 | Symbols:ORF158 | | ChrM:235916-236392 FORWARD LENGTH=158	158	1e-29	43	16.3223	5.78512	8.47107	tr|A0A2K3NC83|A0A2K3NC83_TRIPR RNA-directed DNA polymerase (Fragment) OS=Trifolium pratense OX=57577 GN=L195_g023936 PE=4 SV=1
Glur_chr1.g008310.1	Glur_chr1	8854179	8858588	-	1469	TE	3760.EMJ01464	0	1383	COG2801@1|root,KOG0017@2759|Eukaryota,37RRH@33090|Viridiplantae,3G8MV@35493|Streptophyta,4JM10@91835|fabids	35493|Streptophyta	H	transposition, RNA-mediated	-	-	-	ko:K09250	-	-	-	-	ko00000,ko03000	-	-	-	RVP_2,RVT_1,Retrotrans_gag,rve,zf-CCHC	0	Glyur001556s00043257.1 gene=Glyur001556s00043257	890	0	82	60.5442	31.6327	33.2653	MtrunA17_Chr4g0053141 len=1453 type=prot chr=MtrunA17Chr4 begin=47064146 gn=MtrunA17Chr4g0053141 strand=- end=47068507 def=Putative nucleotidyltransferase, Ribonuclease H	1453	0	59	98.8435	58.5714	74.1497	ATMG00860.1 | Symbols:ORF158 | | ChrM:235916-236392 FORWARD LENGTH=158	158	1e-32	47	10.7483	4.14966	5.71429	tr|A0A2Z6P2H8|A0A2Z6P2H8_TRISU Uncharacterized protein OS=Trifolium subterraneum OX=3900 GN=TSUD_408270 PE=4 SV=1
Glur_chr1.g008320.1	Glur_chr1	8918205	8919101	+	298	TE	3827.XP_004517103.1	2.052e-76	265	COG2801@1|root,KOG0017@2759|Eukaryota,37UVQ@33090|Viridiplantae,3GV1V@35493|Streptophyta,4JV29@91835|fabids	35493|Streptophyta	L	Retrotransposon gag protein	-	-	-	-	-	-	-	-	-	-	-	-	RVP_2,Retrotrans_gag,zf-CCHC	0	Glyur001556s00043257.1 gene=Glyur001556s00043257	890	1e-63	54	297.659	41.1371	47.8261	MtrunA17_Chr5g0397631 len=441 begin=2796844 strand=- end=2806476 gn=MtrunA17Chr5g0397631 type=prot chr=MtrunA17Chr5 def=Putative P-type Cu(2+) transporter	441	1e-48	35	147.492	33.1104	52.1739	No_hits	#	#	#	#	#	#	tr|A0A2K3PMN3|A0A2K3PMN3_TRIPR Putative TIR-NBS-LRR resistance protein OS=Trifolium pratense OX=57577 GN=L195_g013246 PE=4 SV=1
Glur_chr1.g008330.1	Glur_chr1	9263971	9268365	-	1464	TE	3760.EMJ01464	0	1401	COG2801@1|root,KOG0017@2759|Eukaryota,37RRH@33090|Viridiplantae,3G8MV@35493|Streptophyta,4JM10@91835|fabids	35493|Streptophyta	H	transposition, RNA-mediated	-	-	-	ko:K09250	-	-	-	-	ko00000,ko03000	-	-	-	RVP_2,RVT_1,Retrotrans_gag,rve,zf-CCHC	0	Glyur001705s00034729.1 gene=Glyur001705s00034729	1472	0	33	100.478	31.9454	49.5563	MtrunA17_Chr4g0044301 len=1453 begin=41157895 end=41162259 strand=- gn=MtrunA17Chr4g0044301 type=prot chr=MtrunA17Chr4 def=Putative nucleotidyltransferase, Ribonuclease H	1453	0	59	99.1809	58.3618	74.198	ATMG00860.1 | Symbols:ORF158 | | ChrM:235916-236392 FORWARD LENGTH=158	158	1e-29	43	10.785	3.82253	5.59727	tr|A0A2Z6P2H8|A0A2Z6P2H8_TRISU Uncharacterized protein OS=Trifolium subterraneum OX=3900 GN=TSUD_408270 PE=4 SV=1
Glur_chr1.g009380.1	Glur_chr1	10275162	10283020	+	1345	TE	102107.XP_008238365.1	4.668e-255	834	COG2801@1|root,KOG0017@2759|Eukaryota,37SNQ@33090|Viridiplantae,3GHRQ@35493|Streptophyta	35493|Streptophyta	L	spliceosomal complex assembly	-	-	-	-	-	-	-	-	-	-	-	-	RVT_2,Retrotran_gag_2,gag_pre-integrs,rve,zf-CCHC	0	Glyur000399s00017820.1 gene=Glyur000399s00017820	1355	3e-174	35	100.669	25.0371	37.7415	MtrunA17_Chr1g0153361 len=1707 chr=MtrunA17Chr1 type=prot end=5900584 strand=- gn=MtrunA17Chr1g0153361 begin=5895346 def=Putative RNA-directed DNA polymerase	1707	0	66	126.82	43.5364	52.9718	AT4G23160.3 | Symbols:CRK8 | cysteine-rich RLK (RECEPTOR-like protein kinase) 8 | Chr4:12129485-12133157 FORWARD LENGTH=1043	1043	7e-94	39	77.4889	12.0357	18.945	tr|Q2HU05|Q2HU05_MEDTR Integrase, catalytic region; Zinc finger, CCHC-type; Peptidase aspartic, catalytic OS=Medicago truncatula OX=3880 GN=MtrDRAFT_AC149577g2v1 PE=4 SV=1
Glur_chr1.g011220.1	Glur_chr1	10684806	10690871	+	1251	TE	28532.XP_010552080.1	0	1304	COG2801@1|root,KOG0017@2759|Eukaryota,37M1D@33090|Viridiplantae,3GCV5@35493|Streptophyta	35493|Streptophyta	O	DNA RNA polymerases superfamily protein	-	-	-	-	-	-	-	-	-	-	-	-	RVT_1,Retrotrans_gag,rve,zf-CCHC	0	Glyur001054s00021678.1 gene=Glyur001054s00021678	1184	7e-117	36	94.5687	21.885	30.8307	MtrunA17_Chr3g0096001 len=1209 chr=MtrunA17Chr3 type=prot strand=+ end=19827949 gn=MtrunA17Chr3g0096001 begin=19823725 def=Putative nucleotidyltransferase, Ribonuclease H	1209	0	89	96.5655	38.4984	40.7348	ATMG00860.1 | Symbols:ORF158 | | ChrM:235916-236392 FORWARD LENGTH=158	158	4e-20	47	12.6198	3.4345	4.47284	tr|A0A396IQN1|A0A396IQN1_MEDTR Putative nucleotidyltransferase, Ribonuclease H OS=Medicago truncatula OX=3880 GN=MtrunA17_Chr3g0096001 PE=4 SV=1
Glur_chr1.g011230.1	Glur_chr1	10806797	10810018	-	1073	TE	3641.EOY03326	0	1309	COG2801@1|root,KOG0017@2759|Eukaryota,37RRH@33090|Viridiplantae,3G8MV@35493|Streptophyta	35493|Streptophyta	L	DNA RNA polymerases superfamily protein	-	-	-	-	-	-	-	-	-	-	-	-	RVP_2,RVT_1,Retrotrans_gag,rve,zf-CCHC	0	Glyur001705s00034729.1 gene=Glyur001705s00034729	1472	0	36	137.058	36.8715	55.7728	MtrunA17_Chr4g0044301 len=1453 begin=41157895 end=41162259 strand=- gn=MtrunA17Chr4g0044301 type=prot chr=MtrunA17Chr4 def=Putative nucleotidyltransferase, Ribonuclease H	1453	0	68	135.289	68.4358	83.6127	ATMG00860.1 | Symbols:ORF158 | | ChrM:235916-236392 FORWARD LENGTH=158	158	8e-30	43	14.7114	5.21415	7.63501	tr|A0A2Z6PV21|A0A2Z6PV21_TRISU RNA-directed DNA polymerase OS=Trifolium subterraneum OX=3900 GN=TSUD_411620 PE=4 SV=1
Glur_chr1.g012390.1	Glur_chr1	11042051	11043487	-	478	TE	3827.XP_004506193.1	1.503e-273	845	COG2801@1|root,KOG0017@2759|Eukaryota,37R6P@33090|Viridiplantae,3G8BW@35493|Streptophyta,4JN0G@91835|fabids	35493|Streptophyta	L	Uncharacterized protein K02A2.6-like	-	-	-	-	-	-	-	-	-	-	-	-	G-patch,RVT_1,RVT_3,Retrotrans_gag,rve	0	Glyur001275s00037836.1 gene=Glyur001275s00037836	1781	6e-71	33	371.816	31.9415	49.4781	MtrunA17_Chr1g0158081 len=1789 begin=9154174 strand=+ end=9159823 gn=MtrunA17Chr1g0158081 type=prot chr=MtrunA17Chr1 def=Putative nucleotidyltransferase, Ribonuclease H	1789	0	70	373.486	70.1461	84.1336	No_hits	#	#	#	#	#	#	tr|A0A3Q7XQ08|A0A3Q7XQ08_CICAR uncharacterized protein LOC113786262 OS=Cicer arietinum OX=3827 GN=LOC113786262 PE=4 SV=1
Glur_chr1.g012400.1	Glur_chr1	11043554	11047252	-	1139	TE	3827.XP_004510002.1	0	1494	COG2801@1|root,KOG0017@2759|Eukaryota,37R6P@33090|Viridiplantae,3G8BW@35493|Streptophyta,4JN0G@91835|fabids	35493|Streptophyta	L	Uncharacterized protein K02A2.6-like	-	-	-	-	-	-	-	-	-	-	-	-	G-patch,RVT_1,RVT_3,Retrotrans_gag,rve	0	Glyur001275s00037836.1 gene=Glyur001275s00037836	1781	9e-85	34	156.228	15.0877	23.7719	MtrunA17_Chr1g0158081 len=1789 begin=9154174 strand=+ end=9159823 gn=MtrunA17Chr1g0158081 type=prot chr=MtrunA17Chr1 def=Putative nucleotidyltransferase, Ribonuclease H	1789	0	56	156.93	55.7895	70.9649	ATMG00860.1 | Symbols:ORF158 | | ChrM:235916-236392 FORWARD LENGTH=158	158	8e-12	30	13.8596	3.42105	5.70175	tr|A0A3Q7Y1A2|A0A3Q7Y1A2_CICAR uncharacterized protein LOC113787020 OS=Cicer arietinum OX=3827 GN=LOC113787020 PE=4 SV=1
Glur_chr1.g012410.1	Glur_chr1	11047304	11047894	-	196	TE	3827.XP_004510002.1	7.836e-44	166	COG2801@1|root,KOG0017@2759|Eukaryota,37R6P@33090|Viridiplantae,3G8BW@35493|Streptophyta,4JN0G@91835|fabids	35493|Streptophyta	L	Uncharacterized protein K02A2.6-like	-	-	-	-	-	-	-	-	-	-	-	-	G-patch,RVT_1,RVT_3,Retrotrans_gag,rve	0	No_hits	#	#	#	#	#	#	MtrunA17_Chr2g0329501 len=865 type=prot chr=MtrunA17Chr2 begin=48498052 end=48500936 strand=+ gn=MtrunA17Chr2g0329501 def=Putative nucleotidyltransferase, Ribonuclease H	865	3e-14	38	439.086	20.8122	27.9188	No_hits	#	#	#	#	#	#	tr|A0A8B8M6W9|A0A8B8M6W9_ABRPR uncharacterized protein LOC113871377 OS=Abrus precatorius OX=3816 GN=LOC113871377 PE=4 SV=1
Glur_chr1.g012420.1	Glur_chr1	11047946	11048578	-	167	TE	3827.XP_004510002.1	4.938e-42	159	COG2801@1|root,KOG0017@2759|Eukaryota,37R6P@33090|Viridiplantae,3G8BW@35493|Streptophyta,4JN0G@91835|fabids	35493|Streptophyta	L	Uncharacterized protein K02A2.6-like	-	-	-	-	-	-	-	-	-	-	-	-	G-patch,RVT_1,RVT_3,Retrotrans_gag,rve	0	Glyur001560s00035043.1 gene=Glyur001560s00035043	350	8e-29	45	208.333	37.5	43.4524	MtrunA17_Chr3g0111171 len=420 type=prot chr=MtrunA17Chr3 begin=33574794 end=33576404 strand=- gn=MtrunA17Chr3g0111171 def=Putative retrotransposon gag domain-containing protein	420	2e-17	35	250	29.1667	42.2619	No_hits	#	#	#	#	#	#	tr|A0A8B8M6W9|A0A8B8M6W9_ABRPR uncharacterized protein LOC113871377 OS=Abrus precatorius OX=3816 GN=LOC113871377 PE=4 SV=1
Glur_chr1.g012450.1	Glur_chr1	11075430	11077458	+	486	TE	90675.XP_010451516.1	2.049e-123	411	COG2801@1|root,KOG0017@2759|Eukaryota,37SNQ@33090|Viridiplantae,3GHRQ@35493|Streptophyta,3HVU8@3699|Brassicales	35493|Streptophyta	L	GAG-pre-integrase domain	-	-	-	-	-	-	-	-	-	-	-	-	RVT_2,Retrotran_gag_2,gag_pre-integrs,rve,zf-CCHC	0	Glyur001291s00033698.1 gene=Glyur001291s00033698	1042	5e-104	67	213.963	35.729	36.7556	MtrunA17_Chr1g0153361 len=1707 chr=MtrunA17Chr1 type=prot end=5900584 strand=- gn=MtrunA17Chr1g0153361 begin=5895346 def=Putative RNA-directed DNA polymerase	1707	9e-166	52	350.513	53.3881	66.5298	AT4G23160.3 | Symbols:CRK8 | cysteine-rich RLK (RECEPTOR-like protein kinase) 8 | Chr4:12129485-12133157 FORWARD LENGTH=1043	1043	3e-17	29	214.168	9.65092	15.8111	tr|A0A151QKV3|A0A151QKV3_CAJCA Retrovirus-related Pol polyprotein from transposon TNT 1-94 (Fragment) OS=Cajanus cajan OX=3821 GN=KK1_049723 PE=4 SV=1
Glur_chr1.g012460.1	Glur_chr1	11085782	11088979	+	1065	TE	4096.XP_009787832.1	1.183e-288	919	COG2801@1|root,KOG0017@2759|Eukaryota,37Q07@33090|Viridiplantae,3GEZ9@35493|Streptophyta	35493|Streptophyta	JKL	Retroviral aspartyl protease	-	-	-	-	-	-	-	-	-	-	-	-	RVP_2,RVT_1,Retrotrans_gag,zf-CCHC	0	Glyur001556s00043257.1 gene=Glyur001556s00043257	890	0	62	83.4897	33.5835	39.8687	MtrunA17_Chr4g0044301 len=1453 begin=41157895 end=41162259 strand=- gn=MtrunA17Chr4g0044301 type=prot chr=MtrunA17Chr4 def=Putative nucleotidyltransferase, Ribonuclease H	1453	0	54	136.304	52.5328	68.3865	ATMG00860.1 | Symbols:ORF158 | | ChrM:235916-236392 FORWARD LENGTH=158	158	9e-30	43	14.8218	5.25328	7.69231	tr|A0A2Z6P2H8|A0A2Z6P2H8_TRISU Uncharacterized protein OS=Trifolium subterraneum OX=3900 GN=TSUD_408270 PE=4 SV=1
Glur_chr1.g012470.1	Glur_chr1	11089008	11090171	+	387	TE	3827.XP_004515382.1	8.505e-192	604	COG2801@1|root,KOG0017@2759|Eukaryota,37RRH@33090|Viridiplantae,3G8MV@35493|Streptophyta	35493|Streptophyta	L	DNA RNA polymerases superfamily protein	-	-	-	-	-	-	-	-	-	-	-	-	RVP_2,RVT_1,Retrotrans_gag,rve,zf-CCHC	0	Glyur001705s00034729.1 gene=Glyur001705s00034729	1472	5e-72	37	379.381	36.3402	55.4124	MtrunA17_Chr3g0105561 len=1044 type=prot chr=MtrunA17Chr3 begin=29495362 end=29498496 strand=+ gn=MtrunA17Chr3g0105561 def=Putative nucleotidyltransferase, Ribonuclease H	1044	0	74	269.072	73.7113	89.1753	No_hits	#	#	#	#	#	#	tr|A0A2K3PMK9|A0A2K3PMK9_TRIPR Retrotransposon-related protein OS=Trifolium pratense OX=57577 GN=L195_g013248 PE=4 SV=1
Glur_chr1.g012480.1	Glur_chr1	11116302	11116619	-	105	TE	3880.AET01717	9.703e-24	103	COG2801@1|root,KOG0017@2759|Eukaryota	3880.AET01717|-	L	transposition, RNA-mediated	-	-	-	-	-	-	-	-	-	-	-	-	-	0	Glyur000828s00035266.1 gene=Glyur000828s00035266	314	6e-18	48	296.226	41.5094	46.2264	No_hits	#	#	#	#	#	#	No_hits	#	#	#	#	#	#	tr|A0A2K3PMN3|A0A2K3PMN3_TRIPR Putative TIR-NBS-LRR resistance protein OS=Trifolium pratense OX=57577 GN=L195_g013246 PE=4 SV=1
Glur_chr1.g012510.1	Glur_chr1	11126404	11128174	-	266	TE	3827.XP_004516131.1	1.544e-32	136	COG2801@1|root,KOG0017@2759|Eukaryota	3827.XP_004516131.1|-	L	transposition, RNA-mediated	-	-	-	-	-	-	-	-	-	-	-	-	-	0	Glyur002475s00040284.1 gene=Glyur002475s00040284	821	2e-23	66	307.491	15.3558	19.4757	MtrunA17_Chr3g0085391 len=494 gn=MtrunA17Chr3g0085391 strand=+ end=6739835 begin=6738297 chr=MtrunA17Chr3 type=prot def=Putative RNA-directed DNA polymerase	494	5e-31	41	185.019	25.4682	32.9588	No_hits	#	#	#	#	#	#	tr|A0A2Z6NFE3|A0A2Z6NFE3_TRISU PROTEASOME_ALPHA_1 domain-containing protein OS=Trifolium subterraneum OX=3900 GN=TSUD_394260 PE=4 SV=1
Glur_chr1.g012520.1	Glur_chr1	11128335	11128973	-	212	TE	90675.XP_010451516.1	2.68e-58	209	COG2801@1|root,KOG0017@2759|Eukaryota,37SNQ@33090|Viridiplantae,3GHRQ@35493|Streptophyta,3HVU8@3699|Brassicales	35493|Streptophyta	L	GAG-pre-integrase domain	-	-	-	-	-	-	-	-	-	-	-	-	RVT_2,Retrotran_gag_2,gag_pre-integrs,rve,zf-CCHC	0	Glyur001291s00033698.1 gene=Glyur001291s00033698	1042	4e-51	62	489.202	43.662	46.0094	MtrunA17_Chr1g0153361 len=1707 chr=MtrunA17Chr1 type=prot end=5900584 strand=- gn=MtrunA17Chr1g0153361 begin=5895346 def=Putative RNA-directed DNA polymerase	1707	5e-68	64	801.408	46.9484	59.6244	No_hits	#	#	#	#	#	#	tr|A0A151QKV3|A0A151QKV3_CAJCA Retrovirus-related Pol polyprotein from transposon TNT 1-94 (Fragment) OS=Cajanus cajan OX=3821 GN=KK1_049723 PE=4 SV=1
Glur_chr1.g012530.1	Glur_chr1	11135264	11135791	+	175	TE	3827.XP_004517103.1	1.471e-52	190	COG2801@1|root,KOG0017@2759|Eukaryota,37UVQ@33090|Viridiplantae,3GV1V@35493|Streptophyta,4JV29@91835|fabids	35493|Streptophyta	L	Retrotransposon gag protein	-	-	-	-	-	-	-	-	-	-	-	-	RVP_2,Retrotrans_gag,zf-CCHC	0	Glyur001556s00043257.1 gene=Glyur001556s00043257	890	3e-37	74	505.682	38.6364	38.6364	MtrunA17_Chr4g0027921 len=228 chr=MtrunA17Chr4 type=prot end=28989781 strand=- gn=MtrunA17Chr4g0027921 begin=28988872 def=Putative retrotransposon gag domain-containing protein	228	1e-33	38	129.545	31.25	50.5682	No_hits	#	#	#	#	#	#	tr|A0A2K3PMN3|A0A2K3PMN3_TRIPR Putative TIR-NBS-LRR resistance protein OS=Trifolium pratense OX=57577 GN=L195_g013246 PE=4 SV=1
Glur_chr1.g012540.1	Glur_chr1	11136166	11139140	+	920	TE	3641.EOY03326	0	979	COG2801@1|root,KOG0017@2759|Eukaryota,37RRH@33090|Viridiplantae,3G8MV@35493|Streptophyta	35493|Streptophyta	L	DNA RNA polymerases superfamily protein	-	-	-	-	-	-	-	-	-	-	-	-	RVP_2,RVT_1,Retrotrans_gag,rve,zf-CCHC	0	Glyur001556s00043257.1 gene=Glyur001556s00043257	890	0	86	96.6341	31.4875	33.0076	MtrunA17_Chr4g0053141 len=1453 type=prot chr=MtrunA17Chr4 begin=47064146 gn=MtrunA17Chr4g0053141 strand=- end=47068507 def=Putative nucleotidyltransferase, Ribonuclease H	1453	0	57	157.763	61.3464	77.9587	No_hits	#	#	#	#	#	#	tr|A0A2Z6P2H8|A0A2Z6P2H8_TRISU Uncharacterized protein OS=Trifolium subterraneum OX=3900 GN=TSUD_408270 PE=4 SV=1
Glur_chr1.g012550.1	Glur_chr1	11149364	11153731	-	861	TE	3827.XP_004513977.1	1.026e-203	662	COG2801@1|root,KOG0017@2759|Eukaryota,37RRH@33090|Viridiplantae,3G8MV@35493|Streptophyta,4JM10@91835|fabids	35493|Streptophyta	H	transposition, RNA-mediated	-	-	-	-	-	-	-	-	-	-	-	-	RVP_2,RVT_1,Retrotrans_gag,rve,zf-CCHC	0	Glyur001556s00043257.1 gene=Glyur001556s00043257	890	1e-116	64	103.248	21.4617	26.3341	MtrunA17_Chr0c01g0489031 len=932 type=prot chr=MtrunA17Chr0c01 begin=66842 gn=MtrunA17Chr0c01g0489031 strand=- end=69640 def=Putative nucleotidyltransferase, Ribonuclease H	932	9e-119	48	108.121	21.5777	29.0023	No_hits	#	#	#	#	#	#	tr|A0A2Z6P2H8|A0A2Z6P2H8_TRISU Uncharacterized protein OS=Trifolium subterraneum OX=3900 GN=TSUD_408270 PE=4 SV=1
Glur_chr1.g012560.1	Glur_chr1	11162100	11162827	+	95	TE	3827.XP_004515299.1	1.682e-31	125	COG2801@1|root,KOG0017@2759|Eukaryota,37UVQ@33090|Viridiplantae,3GV1V@35493|Streptophyta,4JV29@91835|fabids	35493|Streptophyta	L	Retrotransposon gag protein	-	-	-	-	-	-	-	-	-	-	-	-	RVP_2,Retrotrans_gag,zf-CCHC	0	Glyur008679s00047242.1 gene=Glyur008679s00047242	314	5e-19	42	327.083	39.5833	60.4167	MtrunA17_Chr5g0397631 len=441 begin=2796844 strand=- end=2806476 gn=MtrunA17Chr5g0397631 type=prot chr=MtrunA17Chr5 def=Putative P-type Cu(2+) transporter	441	5e-21	37	459.375	35.4167	63.5417	No_hits	#	#	#	#	#	#	tr|A0A2K3PMN3|A0A2K3PMN3_TRIPR Putative TIR-NBS-LRR resistance protein OS=Trifolium pratense OX=57577 GN=L195_g013246 PE=4 SV=1
Glur_chr1.g012570.1	Glur_chr1	11172295	11173233	+	230	TE	3827.XP_004515591.1	2.679e-63	224	COG2801@1|root,KOG0017@2759|Eukaryota,37UVQ@33090|Viridiplantae,3GV1V@35493|Streptophyta,4JV29@91835|fabids	35493|Streptophyta	L	Retrotransposon gag protein	-	-	-	-	-	-	-	-	-	-	-	-	RVP_2,Retrotrans_gag,zf-CCHC	0	Glyur001556s00043257.1 gene=Glyur001556s00043257	890	5e-39	65	385.281	30.303	32.9004	MtrunA17_Chr4g0018081 len=1072 begin=13219678 strand=+ end=13223821 gn=MtrunA17Chr4g0018081 type=prot chr=MtrunA17Chr4 def=Putative nucleotidyltransferase, Ribonuclease H	1072	7e-41	36	464.069	35.9307	49.7835	No_hits	#	#	#	#	#	#	tr|A0A2K3PMN3|A0A2K3PMN3_TRIPR Putative TIR-NBS-LRR resistance protein OS=Trifolium pratense OX=57577 GN=L195_g013246 PE=4 SV=1
Glur_chr1.g012580.1	Glur_chr1	11187061	11188014	+	317	TE	3827.XP_004515184.1	6.799e-86	294	COG2801@1|root,KOG0017@2759|Eukaryota,37Y5M@33090|Viridiplantae,3GN8P@35493|Streptophyta,4JVQU@91835|fabids	35493|Streptophyta	L	zinc finger	-	-	5.2.1.8	ko:K14826	-	-	-	-	ko00000,ko01000,ko03009	-	-	-	Retrotrans_gag	0	No_hits	#	#	#	#	#	#	MtrunA17_Chr3g0096001 len=1209 chr=MtrunA17Chr3 type=prot strand=+ end=19827949 gn=MtrunA17Chr3g0096001 begin=19823725 def=Putative nucleotidyltransferase, Ribonuclease H	1209	3e-50	55	380.189	29.5597	39.3082	No_hits	#	#	#	#	#	#	tr|A0A6I9UIJ0|A0A6I9UIJ0_SESIN LOW QUALITY PROTEIN: uncharacterized protein LOC105179621 OS=Sesamum indicum OX=4182 GN=LOC105179621 PE=4 SV=1
Glur_chr1.g012600.1	Glur_chr1	11213629	11214846	-	357	TE	3827.XP_004516575.1	3.184e-44	174	COG2801@1|root,KOG0017@2759|Eukaryota,37V4J@33090|Viridiplantae,3GIPU@35493|Streptophyta,4JU63@91835|fabids	35493|Streptophyta	L	gag-polypeptide of LTR copia-type	-	-	-	-	-	-	-	-	-	-	-	-	Retrotran_gag_2,gag_pre-integrs,zf-CCHC	0	Glyur001291s00033698.1 gene=Glyur001291s00033698	1042	8e-141	61	291.061	69.2737	79.8883	MtrunA17_Chr7g0224661 len=360 begin=9980843 gn=MtNCR497 strand=- end=9988846 type=prot chr=MtrunA17Chr7 def=Nodule-specific Cysteine-Rich peptide	360	3e-48	34	100.559	31.2849	48.6034	No_hits	#	#	#	#	#	#	tr|A0A151U3K9|A0A151U3K9_CAJCA Retrovirus-related Pol polyprotein from transposon TNT 1-94 (Fragment) OS=Cajanus cajan OX=3821 GN=KK1_006571 PE=4 SV=1
Glur_chr1.g012610.1	Glur_chr1	11222508	11224522	+	370	TE	3827.XP_004514654.1	8.693e-42	168	2E8ZT@1|root,2SFE3@2759|Eukaryota,37ZIE@33090|Viridiplantae,3GPEW@35493|Streptophyta	35493|Streptophyta	S	Plant transposase (Ptta/En/Spm family)	-	-	-	-	-	-	-	-	-	-	-	-	Transposase_24	0.067612	Glyur000262s00020218.1 gene=Glyur000262s00020218	322	1e-41	38	86.7925	31.5364	40.1617	MtrunA17_Chr3g0086081 len=345 chr=MtrunA17Chr3 type=prot end=7461555 strand=- gn=MtrunA17Chr3g0086081 begin=7460202 def=Putative probable transposase, Ptta/En/Spm, plant	345	1e-30	39	92.9919	19.1375	25.876	No_hits	#	#	#	#	#	#	tr|A0A2Z6P9F8|A0A2Z6P9F8_TRISU DUF4218 domain-containing protein OS=Trifolium subterraneum OX=3900 GN=TSUD_414650 PE=4 SV=1
Glur_chr1.g012620.1	Glur_chr1	11225020	11226507	+	495	TE	4081.Solyc03g063940.1.1	8.77e-119	398	COG2801@1|root,KOG0017@2759|Eukaryota,37VVP@33090|Viridiplantae,3GJYB@35493|Streptophyta	35493|Streptophyta	L	gag-polypeptide of LTR copia-type	-	-	-	-	-	-	-	-	-	-	-	-	Retrotran_gag_2	0.003643	Glyur001191s00034542.1 gene=Glyur001191s00034542	816	3e-46	51	164.516	15.9274	24.1935	MtrunA17_Chr8g0351181 len=450 type=prot chr=MtrunA17Chr8 begin=13370341 strand=+ end=13372207 gn=MtrunA17Chr8g0351181 def=Putative RNA-directed DNA polymerase	450	1e-129	45	90.7258	41.129	60.8871	No_hits	#	#	#	#	#	#	tr|A0A5C7IN93|A0A5C7IN93_9ROSI CCHC-type domain-containing protein OS=Acer yangbiense OX=1000413 GN=EZV62_005513 PE=4 SV=1
Glur_chr1.g012630.1	Glur_chr1	11226770	11227402	+	210	TE	50452.A0A087GQF6	1.52e-47	177	COG2801@1|root,KOG0017@2759|Eukaryota,37NGF@33090|Viridiplantae,3GGSM@35493|Streptophyta	35493|Streptophyta	G	transposition, RNA-mediated	-	-	-	-	-	-	-	-	-	-	-	-	RVT_2,gag_pre-integrs,rve	0	Glyur004815s00040248.1 gene=Glyur004815s00040248	1542	2e-25	31	730.806	31.7536	48.3412	MtrunA17_Chr8g0351191 len=783 begin=13372410 strand=+ gn=MtrunA17Chr8g0351191 end=13375487 type=prot chr=MtrunA17Chr8 def=Putative RNA-directed DNA polymerase	783	2e-34	38	371.09	33.1754	48.3412	ATMG00710.1 | Symbols:ORF120 | | ChrM:207553-207915 REVERSE LENGTH=120	120	2e-11	32	56.872	10.9005	19.9052	tr|A0A438CLC2|A0A438CLC2_VITVI Retrovirus-related Pol polyprotein from transposon TNT 1-94 OS=Vitis vinifera OX=29760 GN=POLX_1162 PE=4 SV=1
Glur_chr1.g012650.1	Glur_chr1	11236055	11251432	-	2976	TE	3760.EMJ11389	0	1223	COG2801@1|root,KOG0017@2759|Eukaryota,37M1D@33090|Viridiplantae,3GCV5@35493|Streptophyta,4JSHM@91835|fabids	35493|Streptophyta	L	zinc finger	-	-	-	-	-	-	-	-	-	-	-	-	RVT_1,Retrotrans_gag,rve,zf-CCHC,zf-H2C2	0	Glyur001705s00034729.1 gene=Glyur001705s00034729	1472	0	33	49.4458	15.7205	23.6816	MtrunA17_Chr3g0096001 len=1209 chr=MtrunA17Chr3 type=prot strand=+ end=19827949 gn=MtrunA17Chr3g0096001 begin=19823725 def=Putative nucleotidyltransferase, Ribonuclease H	1209	0	71	40.6114	28.8881	33.7588	AT4G23160.3 | Symbols:CRK8 | cysteine-rich RLK (RECEPTOR-like protein kinase) 8 | Chr4:12129485-12133157 FORWARD LENGTH=1043	1043	2e-104	38	35.0353	6.34867	9.9429	tr|A0A2N9G0F9|A0A2N9G0F9_FAGSY RNA-directed DNA polymerase OS=Fagus sylvatica OX=28930 GN=FSB_LOCUS20920 PE=4 SV=1
Glur_chr1.g012660.1	Glur_chr1	11261580	11264393	+	937	TE	161934.XP_010668245.1	1.607e-249	799	COG2801@1|root,KOG0017@2759|Eukaryota,37M1D@33090|Viridiplantae,3GCV5@35493|Streptophyta	35493|Streptophyta	O	DNA RNA polymerases superfamily protein	-	-	-	-	-	-	-	-	-	-	-	-	RVT_1,Retrotrans_gag,zf-CCHC,zf-H2C2	0	Glyur001705s00034729.1 gene=Glyur001705s00034729	1472	5e-104	48	156.93	18.6567	26.0128	MtrunA17_Chr3g0096001 len=1209 chr=MtrunA17Chr3 type=prot strand=+ end=19827949 gn=MtrunA17Chr3g0096001 begin=19823725 def=Putative nucleotidyltransferase, Ribonuclease H	1209	0	80	128.891	69.1898	76.7591	ATMG00860.1 | Symbols:ORF158 | | ChrM:235916-236392 FORWARD LENGTH=158	158	3e-29	44	16.8443	6.07676	8.20896	tr|E7BQD6|E7BQD6_PEA Mutant gag-pol polyprotein OS=Pisum sativum OX=3888 PE=4 SV=1
Glur_chr1.g012670.1	Glur_chr1	11264989	11266650	+	333	TE	28532.XP_010545902.1	1.58e-139	450	COG2801@1|root,KOG0017@2759|Eukaryota,37YPB@33090|Viridiplantae	33090|Viridiplantae	L	transposition, RNA-mediated	-	-	-	-	-	-	-	-	-	-	-	-	RVT_1,Retrotrans_gag	0	Glyur001705s00034729.1 gene=Glyur001705s00034729	1472	1e-50	38	440.719	32.6347	47.3054	MtrunA17_Chr3g0096001 len=1209 chr=MtrunA17Chr3 type=prot strand=+ end=19827949 gn=MtrunA17Chr3g0096001 begin=19823725 def=Putative nucleotidyltransferase, Ribonuclease H	1209	4e-118	90	361.976	54.491	57.7844	No_hits	#	#	#	#	#	#	tr|A0A151UF56|A0A151UF56_CAJCA Transposon Ty3-I Gag-Pol polyprotein OS=Cajanus cajan OX=3821 GN=KK1_049062 PE=4 SV=1
Glur_chr1.g015410.1	Glur_chr1	11718450	11722859	+	1469	TE	3760.EMJ01464	0	1384	COG2801@1|root,KOG0017@2759|Eukaryota,37RRH@33090|Viridiplantae,3G8MV@35493|Streptophyta,4JM10@91835|fabids	35493|Streptophyta	H	transposition, RNA-mediated	-	-	-	ko:K09250	-	-	-	-	ko00000,ko03000	-	-	-	RVP_2,RVT_1,Retrotrans_gag,rve,zf-CCHC	0	Glyur001556s00043257.1 gene=Glyur001556s00043257	890	0	81	60.5442	31.4966	33.0612	MtrunA17_Chr4g0044301 len=1453 begin=41157895 end=41162259 strand=- gn=MtrunA17Chr4g0044301 type=prot chr=MtrunA17Chr4 def=Putative nucleotidyltransferase, Ribonuclease H	1453	0	59	98.8435	58.6395	74.4218	ATMG00860.1 | Symbols:ORF158 | | ChrM:235916-236392 FORWARD LENGTH=158	158	3e-32	46	10.7483	4.08163	5.71429	tr|A0A2Z6P2H8|A0A2Z6P2H8_TRISU Uncharacterized protein OS=Trifolium subterraneum OX=3900 GN=TSUD_408270 PE=4 SV=1
Glur_chr1.g015420.1	Glur_chr1	11801240	11802178	-	230	TE	3827.XP_004515591.1	2.421e-62	221	COG2801@1|root,KOG0017@2759|Eukaryota,37UVQ@33090|Viridiplantae,3GV1V@35493|Streptophyta,4JV29@91835|fabids	35493|Streptophyta	L	Retrotransposon gag protein	-	-	-	-	-	-	-	-	-	-	-	-	RVP_2,Retrotrans_gag,zf-CCHC	0	Glyur001556s00043257.1 gene=Glyur001556s00043257	890	3e-38	65	385.281	30.303	32.9004	MtrunA17_Chr4g0018081 len=1072 begin=13219678 strand=+ end=13223821 gn=MtrunA17Chr4g0018081 type=prot chr=MtrunA17Chr4 def=Putative nucleotidyltransferase, Ribonuclease H	1072	2e-40	36	464.069	35.9307	50.6494	No_hits	#	#	#	#	#	#	tr|A0A2K3PMN3|A0A2K3PMN3_TRIPR Putative TIR-NBS-LRR resistance protein OS=Trifolium pratense OX=57577 GN=L195_g013246 PE=4 SV=1
Glur_chr1.g015430.1	Glur_chr1	11881839	11886248	+	1469	TE	3760.EMJ01464	0	1383	COG2801@1|root,KOG0017@2759|Eukaryota,37RRH@33090|Viridiplantae,3G8MV@35493|Streptophyta,4JM10@91835|fabids	35493|Streptophyta	H	transposition, RNA-mediated	-	-	-	ko:K09250	-	-	-	-	ko00000,ko03000	-	-	-	RVP_2,RVT_1,Retrotrans_gag,rve,zf-CCHC	0	Glyur001556s00043257.1 gene=Glyur001556s00043257	890	0	82	60.5442	31.6327	33.2653	MtrunA17_Chr4g0044301 len=1453 begin=41157895 end=41162259 strand=- gn=MtrunA17Chr4g0044301 type=prot chr=MtrunA17Chr4 def=Putative nucleotidyltransferase, Ribonuclease H	1453	0	60	98.8435	58.7755	74.3537	ATMG00860.1 | Symbols:ORF158 | | ChrM:235916-236392 FORWARD LENGTH=158	158	1e-32	47	10.7483	4.14966	5.71429	tr|A0A2Z6P2H8|A0A2Z6P2H8_TRISU Uncharacterized protein OS=Trifolium subterraneum OX=3900 GN=TSUD_408270 PE=4 SV=1
Glur_chr1.g015440.1	Glur_chr1	12079722	12081801	-	547	TE	28532.XP_010552080.1	1.788e-151	496	COG2801@1|root,KOG0017@2759|Eukaryota,37M1D@33090|Viridiplantae,3GCV5@35493|Streptophyta	35493|Streptophyta	O	DNA RNA polymerases superfamily protein	-	-	-	-	-	-	-	-	-	-	-	-	RVT_1,Retrotrans_gag,rve,zf-CCHC	0	Glyur001705s00034729.1 gene=Glyur001705s00034729	1472	5e-15	22	268.613	21.3504	35.7664	MtrunA17_Chr3g0096001 len=1209 chr=MtrunA17Chr3 type=prot strand=+ end=19827949 gn=MtrunA17Chr3g0096001 begin=19823725 def=Putative nucleotidyltransferase, Ribonuclease H	1209	6e-161	71	220.62	45.9854	54.0146	No_hits	#	#	#	#	#	#	tr|E7BQD6|E7BQD6_PEA Mutant gag-pol polyprotein OS=Pisum sativum OX=3888 PE=4 SV=1
Glur_chr1.g016010.1	Glur_chr1	12165559	12168837	+	1092	TE	42345.XP_008779617.1	0	1066	COG2801@1|root,KOG0017@2759|Eukaryota,37M1D@33090|Viridiplantae,3GCV5@35493|Streptophyta,3M3S9@4447|Liliopsida	35493|Streptophyta	L	Retrotransposon gag protein	-	-	-	-	-	-	-	-	-	-	-	-	RVT_1,Retrotrans_gag,zf-CCHC	0	Glyur001705s00034729.1 gene=Glyur001705s00034729	1472	2e-132	32	134.675	28.1793	43.4584	MtrunA17_Chr3g0096001 len=1209 chr=MtrunA17Chr3 type=prot strand=+ end=19827949 gn=MtrunA17Chr3g0096001 begin=19823725 def=Putative nucleotidyltransferase, Ribonuclease H	1209	0	76	110.613	64.7758	73.0101	ATMG00860.1 | Symbols:ORF158 | | ChrM:235916-236392 FORWARD LENGTH=158	158	7e-29	42	14.4556	5.03202	7.22781	tr|E7BQD6|E7BQD6_PEA Mutant gag-pol polyprotein OS=Pisum sativum OX=3888 PE=4 SV=1
Glur_chr1.g016020.1	Glur_chr1	12168937	12170193	+	418	TE	28532.XP_010545902.1	2.724e-170	543	COG2801@1|root,KOG0017@2759|Eukaryota,37YPB@33090|Viridiplantae	33090|Viridiplantae	L	transposition, RNA-mediated	-	-	-	-	-	-	-	-	-	-	-	-	RVT_1,Retrotrans_gag	0	Glyur001705s00034729.1 gene=Glyur001705s00034729	1472	5e-68	40	351.313	32.2196	45.8234	MtrunA17_Chr3g0096001 len=1209 chr=MtrunA17Chr3 type=prot strand=+ end=19827949 gn=MtrunA17Chr3g0096001 begin=19823725 def=Putative nucleotidyltransferase, Ribonuclease H	1209	2e-151	88	288.544	53.222	57.2792	No_hits	#	#	#	#	#	#	tr|A0A151UF56|A0A151UF56_CAJCA Transposon Ty3-I Gag-Pol polyprotein OS=Cajanus cajan OX=3821 GN=KK1_049062 PE=4 SV=1
Glur_chr1.g016030.1	Glur_chr1	12216523	12217113	-	196	TE	3827.XP_004516575.1	1.895e-55	199	COG2801@1|root,KOG0017@2759|Eukaryota,37V4J@33090|Viridiplantae,3GIPU@35493|Streptophyta,4JU63@91835|fabids	35493|Streptophyta	L	gag-polypeptide of LTR copia-type	-	-	-	-	-	-	-	-	-	-	-	-	Retrotran_gag_2,gag_pre-integrs,zf-CCHC	0	Glyur001291s00033698.1 gene=Glyur001291s00033698	1042	1e-114	84	528.934	81.7259	89.3401	MtrunA17_Chr0c01g0489151 len=273 end=122397 strand=+ gn=MtrunA17Chr0c01g0489151 begin=121020 chr=MtrunA17Chr0c01 type=prot def=putative protein	273	4e-66	46	138.579	44.1624	67.0051	No_hits	#	#	#	#	#	#	tr|A0A151U3K9|A0A151U3K9_CAJCA Retrovirus-related Pol polyprotein from transposon TNT 1-94 (Fragment) OS=Cajanus cajan OX=3821 GN=KK1_006571 PE=4 SV=1
Glur_chr1.g016040.1	Glur_chr1	12220031	12220621	-	196	TE	3827.XP_004516575.1	1.895e-55	199	COG2801@1|root,KOG0017@2759|Eukaryota,37V4J@33090|Viridiplantae,3GIPU@35493|Streptophyta,4JU63@91835|fabids	35493|Streptophyta	L	gag-polypeptide of LTR copia-type	-	-	-	-	-	-	-	-	-	-	-	-	Retrotran_gag_2,gag_pre-integrs,zf-CCHC	0	Glyur001291s00033698.1 gene=Glyur001291s00033698	1042	1e-114	84	528.934	81.7259	89.3401	MtrunA17_Chr0c01g0489151 len=273 end=122397 strand=+ gn=MtrunA17Chr0c01g0489151 begin=121020 chr=MtrunA17Chr0c01 type=prot def=putative protein	273	4e-66	46	138.579	44.1624	67.0051	No_hits	#	#	#	#	#	#	tr|A0A151U3K9|A0A151U3K9_CAJCA Retrovirus-related Pol polyprotein from transposon TNT 1-94 (Fragment) OS=Cajanus cajan OX=3821 GN=KK1_006571 PE=4 SV=1
Glur_chr1.g016110.1	Glur_chr1	12430495	12442010	+	2028	TE	3760.EMJ11389	0	1202	COG2801@1|root,KOG0017@2759|Eukaryota,37M1D@33090|Viridiplantae,3GCV5@35493|Streptophyta,4JSHM@91835|fabids	35493|Streptophyta	L	zinc finger	-	-	-	-	-	-	-	-	-	-	-	-	RVT_1,Retrotrans_gag,rve,zf-CCHC,zf-H2C2	0	Glyur001705s00034729.1 gene=Glyur001705s00034729	1472	0	40	72.5481	17.3977	24.4948	MtrunA17_Chr3g0096001 len=1209 chr=MtrunA17Chr3 type=prot strand=+ end=19827949 gn=MtrunA17Chr3g0096001 begin=19823725 def=Putative nucleotidyltransferase, Ribonuclease H	1209	0	90	59.586	34.2533	36.3726	ATMG00860.1 | Symbols:ORF158 | | ChrM:235916-236392 FORWARD LENGTH=158	158	5e-29	45	7.78709	2.85855	3.84426	tr|A0A2N9F6J0|A0A2N9F6J0_FAGSY RNA-directed DNA polymerase OS=Fagus sylvatica OX=28930 GN=FSB_LOCUS14428 PE=4 SV=1
Glur_chr1.g016120.1	Glur_chr1	12454956	12455588	+	210	TE	3827.XP_004517103.1	1.216e-70	244	COG2801@1|root,KOG0017@2759|Eukaryota,37UVQ@33090|Viridiplantae,3GV1V@35493|Streptophyta,4JV29@91835|fabids	35493|Streptophyta	L	Retrotransposon gag protein	-	-	-	-	-	-	-	-	-	-	-	-	RVP_2,Retrotrans_gag,zf-CCHC	0	Glyur001556s00043257.1 gene=Glyur001556s00043257	890	8e-52	68	421.801	42.654	46.4455	MtrunA17_Chr4g0027921 len=228 chr=MtrunA17Chr4 type=prot end=28989781 strand=- gn=MtrunA17Chr4g0027921 begin=28988872 def=Putative retrotransposon gag domain-containing protein	228	7e-48	42	108.057	36.019	54.5024	No_hits	#	#	#	#	#	#	tr|A0A2K3PMN3|A0A2K3PMN3_TRIPR Putative TIR-NBS-LRR resistance protein OS=Trifolium pratense OX=57577 GN=L195_g013246 PE=4 SV=1
Glur_chr1.g016130.1	Glur_chr1	12509969	12515376	-	1443	TE	3760.EMJ11389	0	1211	COG2801@1|root,KOG0017@2759|Eukaryota,37M1D@33090|Viridiplantae,3GCV5@35493|Streptophyta,4JSHM@91835|fabids	35493|Streptophyta	L	zinc finger	-	-	-	-	-	-	-	-	-	-	-	-	RVT_1,Retrotrans_gag,rve,zf-CCHC,zf-H2C2	0	Glyur001705s00034729.1 gene=Glyur001705s00034729	1472	0	33	101.939	31.7867	47.5762	MtrunA17_Chr3g0096001 len=1209 chr=MtrunA17Chr3 type=prot strand=+ end=19827949 gn=MtrunA17Chr3g0096001 begin=19823725 def=Putative nucleotidyltransferase, Ribonuclease H	1209	0	83	83.7258	69.8753	76.5235	ATMG00860.1 | Symbols:ORF158 | | ChrM:235916-236392 FORWARD LENGTH=158	158	3e-29	45	10.9418	4.01662	5.33241	tr|A0A396IQN1|A0A396IQN1_MEDTR Putative nucleotidyltransferase, Ribonuclease H OS=Medicago truncatula OX=3880 GN=MtrunA17_Chr3g0096001 PE=4 SV=1
Glur_chr1.g016140.1	Glur_chr1	12544831	12550238	-	1443	TE	3760.EMJ11389	0	1211	COG2801@1|root,KOG0017@2759|Eukaryota,37M1D@33090|Viridiplantae,3GCV5@35493|Streptophyta,4JSHM@91835|fabids	35493|Streptophyta	L	zinc finger	-	-	-	-	-	-	-	-	-	-	-	-	RVT_1,Retrotrans_gag,rve,zf-CCHC,zf-H2C2	0	Glyur001705s00034729.1 gene=Glyur001705s00034729	1472	0	33	101.939	31.7175	47.5762	MtrunA17_Chr3g0096001 len=1209 chr=MtrunA17Chr3 type=prot strand=+ end=19827949 gn=MtrunA17Chr3g0096001 begin=19823725 def=Putative nucleotidyltransferase, Ribonuclease H	1209	0	83	83.7258	69.8061	76.5235	ATMG00860.1 | Symbols:ORF158 | | ChrM:235916-236392 FORWARD LENGTH=158	158	3e-29	45	10.9418	4.01662	5.33241	tr|A0A396IQN1|A0A396IQN1_MEDTR Putative nucleotidyltransferase, Ribonuclease H OS=Medicago truncatula OX=3880 GN=MtrunA17_Chr3g0096001 PE=4 SV=1
Glur_chr1.g016160.1	Glur_chr1	12554690	12556213	-	507	TE	28532.XP_010520722.1	2.516e-140	461	COG2801@1|root,KOG0017@2759|Eukaryota,37Y5M@33090|Viridiplantae,3GN8P@35493|Streptophyta,3HTAU@3699|Brassicales	35493|Streptophyta	L	transposition, RNA-mediated	-	-	5.2.1.8	ko:K14826	-	-	-	-	ko00000,ko01000,ko03009	-	-	-	Retrotrans_gag,zf-CCHC	0.05593	Glyur008679s00047242.1 gene=Glyur008679s00047242	314	6e-13	26	61.811	12.7953	19.685	MtrunA17_Chr3g0096001 len=1209 chr=MtrunA17Chr3 type=prot strand=+ end=19827949 gn=MtrunA17Chr3g0096001 begin=19823725 def=Putative nucleotidyltransferase, Ribonuclease H	1209	7e-128	65	237.992	40.5512	49.2126	No_hits	#	#	#	#	#	#	tr|E7BQD6|E7BQD6_PEA Mutant gag-pol polyprotein OS=Pisum sativum OX=3888 PE=4 SV=1
Glur_chr1.g016170.1	Glur_chr1	12647405	12654904	+	1589	TE	90675.XP_010463190.1	1.832e-215	726	COG2801@1|root,KOG0017@2759|Eukaryota,37Y5M@33090|Viridiplantae,3GN8P@35493|Streptophyta,3HTAU@3699|Brassicales	35493|Streptophyta	L	transposition, RNA-mediated	-	-	5.2.1.8	ko:K14826	-	-	-	-	ko00000,ko01000,ko03009	-	-	-	Retrotrans_gag	0.007053	Glyur001705s00034729.1 gene=Glyur001705s00034729	1472	2e-24	34	92.5786	4.5283	7.04403	MtrunA17_Chr3g0096001 len=1209 chr=MtrunA17Chr3 type=prot strand=+ end=19827949 gn=MtrunA17Chr3g0096001 begin=19823725 def=Putative nucleotidyltransferase, Ribonuclease H	1209	0	70	76.0377	22.327	26.3522	No_hits	#	#	#	#	#	#	tr|A0A2N9F6J0|A0A2N9F6J0_FAGSY RNA-directed DNA polymerase OS=Fagus sylvatica OX=28930 GN=FSB_LOCUS14428 PE=4 SV=1
Glur_chr1.g016180.1	Glur_chr1	12804232	12807871	-	761	TE	90675.XP_010463190.1	5.583e-232	740	COG2801@1|root,KOG0017@2759|Eukaryota,37Y5M@33090|Viridiplantae,3GN8P@35493|Streptophyta,3HTAU@3699|Brassicales	35493|Streptophyta	L	transposition, RNA-mediated	-	-	5.2.1.8	ko:K14826	-	-	-	-	ko00000,ko01000,ko03009	-	-	-	Retrotrans_gag	0	Glyur001705s00034729.1 gene=Glyur001705s00034729	1472	1e-33	33	193.176	12.9921	20.0787	MtrunA17_Chr3g0096001 len=1209 chr=MtrunA17Chr3 type=prot strand=+ end=19827949 gn=MtrunA17Chr3g0096001 begin=19823725 def=Putative nucleotidyltransferase, Ribonuclease H	1209	3e-156	71	158.661	32.9396	38.5827	No_hits	#	#	#	#	#	#	tr|A0A2N9I7R5|A0A2N9I7R5_FAGSY Uncharacterized protein OS=Fagus sylvatica OX=28930 GN=FSB_LOCUS28290 PE=4 SV=1
Glur_chr1.g016190.1	Glur_chr1	12899136	12905138	+	1624	TE	3760.EMJ11389	0	1214	COG2801@1|root,KOG0017@2759|Eukaryota,37M1D@33090|Viridiplantae,3GCV5@35493|Streptophyta,4JSHM@91835|fabids	35493|Streptophyta	L	zinc finger	-	-	-	-	-	-	-	-	-	-	-	-	RVT_1,Retrotrans_gag,rve,zf-CCHC,zf-H2C2	0	Glyur001705s00034729.1 gene=Glyur001705s00034729	1472	0	32	90.5846	27.8769	42.5231	MtrunA17_Chr3g0096001 len=1209 chr=MtrunA17Chr3 type=prot strand=+ end=19827949 gn=MtrunA17Chr3g0096001 begin=19823725 def=Putative nucleotidyltransferase, Ribonuclease H	1209	0	83	74.4	62.2154	67.9385	ATMG00860.1 | Symbols:ORF158 | | ChrM:235916-236392 FORWARD LENGTH=158	158	5e-29	45	9.72308	3.56923	4.73846	tr|A0A396IQN1|A0A396IQN1_MEDTR Putative nucleotidyltransferase, Ribonuclease H OS=Medicago truncatula OX=3880 GN=MtrunA17_Chr3g0096001 PE=4 SV=1
Glur_chr1.g016300.1	Glur_chr1	12917816	12922866	+	1464	TE	3760.EMJ11389	0	1214	COG2801@1|root,KOG0017@2759|Eukaryota,37M1D@33090|Viridiplantae,3GCV5@35493|Streptophyta,4JSHM@91835|fabids	35493|Streptophyta	L	zinc finger	-	-	-	-	-	-	-	-	-	-	-	-	RVT_1,Retrotrans_gag,rve,zf-CCHC,zf-H2C2	0	Glyur001705s00034729.1 gene=Glyur001705s00034729	1472	0	40	100.478	24.3003	34.5392	MtrunA17_Chr3g0096001 len=1209 chr=MtrunA17Chr3 type=prot strand=+ end=19827949 gn=MtrunA17Chr3g0096001 begin=19823725 def=Putative nucleotidyltransferase, Ribonuclease H	1209	0	83	82.5256	69.0102	75.3584	ATMG00860.1 | Symbols:ORF158 | | ChrM:235916-236392 FORWARD LENGTH=158	158	3e-29	45	10.785	3.95904	5.25597	tr|A0A396IQN1|A0A396IQN1_MEDTR Putative nucleotidyltransferase, Ribonuclease H OS=Medicago truncatula OX=3880 GN=MtrunA17_Chr3g0096001 PE=4 SV=1
Glur_chr1.g016310.1	Glur_chr1	12932957	12938007	+	1464	TE	3760.EMJ11389	0	1214	COG2801@1|root,KOG0017@2759|Eukaryota,37M1D@33090|Viridiplantae,3GCV5@35493|Streptophyta,4JSHM@91835|fabids	35493|Streptophyta	L	zinc finger	-	-	-	-	-	-	-	-	-	-	-	-	RVT_1,Retrotrans_gag,rve,zf-CCHC,zf-H2C2	0	Glyur001705s00034729.1 gene=Glyur001705s00034729	1472	0	40	100.478	24.3003	34.5392	MtrunA17_Chr3g0096001 len=1209 chr=MtrunA17Chr3 type=prot strand=+ end=19827949 gn=MtrunA17Chr3g0096001 begin=19823725 def=Putative nucleotidyltransferase, Ribonuclease H	1209	0	83	82.5256	69.0102	75.3584	ATMG00860.1 | Symbols:ORF158 | | ChrM:235916-236392 FORWARD LENGTH=158	158	3e-29	45	10.785	3.95904	5.25597	tr|A0A396IQN1|A0A396IQN1_MEDTR Putative nucleotidyltransferase, Ribonuclease H OS=Medicago truncatula OX=3880 GN=MtrunA17_Chr3g0096001 PE=4 SV=1
Glur_chr1.g016320.1	Glur_chr1	13050296	13052950	-	884	TE	28532.XP_010520722.1	9.828e-154	517	COG2801@1|root,KOG0017@2759|Eukaryota,37Y5M@33090|Viridiplantae,3GN8P@35493|Streptophyta,3HTAU@3699|Brassicales	35493|Streptophyta	L	transposition, RNA-mediated	-	-	5.2.1.8	ko:K14826	-	-	-	-	ko00000,ko01000,ko03009	-	-	-	Retrotrans_gag,zf-CCHC	0.002742	Glyur008679s00047242.1 gene=Glyur008679s00047242	314	6e-15	28	35.4802	7.9096	11.9774	MtrunA17_Chr3g0096001 len=1209 chr=MtrunA17Chr3 type=prot strand=+ end=19827949 gn=MtrunA17Chr3g0096001 begin=19823725 def=Putative nucleotidyltransferase, Ribonuclease H	1209	4e-160	58	136.61	31.5254	40.339	No_hits	#	#	#	#	#	#	tr|E7BQD6|E7BQD6_PEA Mutant gag-pol polyprotein OS=Pisum sativum OX=3888 PE=4 SV=1
Glur_chr1.g016330.1	Glur_chr1	13224724	13230133	-	1261	TE	28532.XP_010552080.1	0	1305	COG2801@1|root,KOG0017@2759|Eukaryota,37M1D@33090|Viridiplantae,3GCV5@35493|Streptophyta	35493|Streptophyta	O	DNA RNA polymerases superfamily protein	-	-	-	-	-	-	-	-	-	-	-	-	RVT_1,Retrotrans_gag,rve,zf-CCHC	0	Glyur001054s00021678.1 gene=Glyur001054s00021678	1184	5e-117	36	93.8193	21.7116	30.5864	MtrunA17_Chr3g0096001 len=1209 chr=MtrunA17Chr3 type=prot strand=+ end=19827949 gn=MtrunA17Chr3g0096001 begin=19823725 def=Putative nucleotidyltransferase, Ribonuclease H	1209	0	89	95.8003	38.1141	40.3328	ATMG00860.1 | Symbols:ORF158 | | ChrM:235916-236392 FORWARD LENGTH=158	158	3e-20	47	12.5198	3.40729	4.4374	tr|A0A2N9FDR3|A0A2N9FDR3_FAGSY RNA-directed DNA polymerase OS=Fagus sylvatica OX=28930 GN=FSB_LOCUS13042 PE=4 SV=1
Glur_chr1.g018660.1	Glur_chr1	13825662	13830577	+	1395	TE	3760.EMJ11389	0	1197	COG2801@1|root,KOG0017@2759|Eukaryota,37M1D@33090|Viridiplantae,3GCV5@35493|Streptophyta,4JSHM@91835|fabids	35493|Streptophyta	L	zinc finger	-	-	-	-	-	-	-	-	-	-	-	-	RVT_1,Retrotrans_gag,rve,zf-CCHC,zf-H2C2	0.008084	Glyur001705s00034729.1 gene=Glyur001705s00034729	1472	0	33	105.444	32.5215	48.8539	MtrunA17_Chr3g0096001 len=1209 chr=MtrunA17Chr3 type=prot strand=+ end=19827949 gn=MtrunA17Chr3g0096001 begin=19823725 def=Putative nucleotidyltransferase, Ribonuclease H	1209	0	71	86.6046	61.6046	71.5616	ATMG00860.1 | Symbols:ORF158 | | ChrM:235916-236392 FORWARD LENGTH=158	158	1e-26	39	11.3181	3.6533	5.65903	tr|A0A2N9HBD3|A0A2N9HBD3_FAGSY RNA-directed DNA polymerase OS=Fagus sylvatica OX=28930 GN=FSB_LOCUS12373 PE=4 SV=1
Glur_chr1.g018670.1	Glur_chr1	13843076	13844332	-	418	TE	28532.XP_010545902.1	1.797e-169	541	COG2801@1|root,KOG0017@2759|Eukaryota,37YPB@33090|Viridiplantae	33090|Viridiplantae	L	transposition, RNA-mediated	-	-	-	-	-	-	-	-	-	-	-	-	RVT_1,Retrotrans_gag	0	Glyur001705s00034729.1 gene=Glyur001705s00034729	1472	5e-67	39	351.313	31.7422	45.3461	MtrunA17_Chr3g0096001 len=1209 chr=MtrunA17Chr3 type=prot strand=+ end=19827949 gn=MtrunA17Chr3g0096001 begin=19823725 def=Putative nucleotidyltransferase, Ribonuclease H	1209	2e-150	87	288.544	52.7446	57.2792	No_hits	#	#	#	#	#	#	tr|A0A151UF56|A0A151UF56_CAJCA Transposon Ty3-I Gag-Pol polyprotein OS=Cajanus cajan OX=3821 GN=KK1_049062 PE=4 SV=1
Glur_chr1.g018680.1	Glur_chr1	13844611	13847726	-	945	TE	102107.XP_008234059.1	7.522e-233	751	COG2801@1|root,KOG0017@2759|Eukaryota,37M1D@33090|Viridiplantae,3GCV5@35493|Streptophyta,4JSHM@91835|fabids	35493|Streptophyta	L	zinc finger	-	-	-	-	-	-	-	-	-	-	-	-	RVT_1,Retrotrans_gag,rve,zf-CCHC,zf-H2C2	0	Glyur001705s00034729.1 gene=Glyur001705s00034729	1472	2e-128	32	155.603	30.444	46.8288	MtrunA17_Chr3g0096001 len=1209 chr=MtrunA17Chr3 type=prot strand=+ end=19827949 gn=MtrunA17Chr3g0096001 begin=19823725 def=Putative nucleotidyltransferase, Ribonuclease H	1209	0	87	127.801	39.852	43.0233	ATMG00860.1 | Symbols:ORF158 | | ChrM:235916-236392 FORWARD LENGTH=158	158	7e-29	42	16.7019	5.81395	8.35095	tr|E7BQD6|E7BQD6_PEA Mutant gag-pol polyprotein OS=Pisum sativum OX=3888 PE=4 SV=1
Glur_chr1.g018690.1	Glur_chr1	13904004	13905094	-	174	TE	2711.XP_006490837.1	3.668e-72	246	COG2801@1|root,KOG0017@2759|Eukaryota,383MT@33090|Viridiplantae,3GNIC@35493|Streptophyta	35493|Streptophyta	L	Integrase core domain	-	-	-	-	-	-	-	-	-	-	-	-	rve	0	Glyur001705s00034729.1 gene=Glyur001705s00034729	1472	9e-13	27	841.143	28.5714	49.1429	MtrunA17_Chr3g0096011 len=144 chr=MtrunA17Chr3 type=prot strand=+ end=19828609 gn=MtrunA17Chr3g0096011 begin=19827951 def=putative protein	144	6e-31	84	82.2857	26.8571	30.2857	No_hits	#	#	#	#	#	#	tr|A0A2K3LVG1|A0A2K3LVG1_TRIPR Integrase catalytic domain-containing protein (Fragment) OS=Trifolium pratense OX=57577 GN=L195_g038560 PE=4 SV=1
Glur_chr1.g018700.1	Glur_chr1	13905218	13906942	-	574	TE	4533.OB0273G10010.1	4.235e-281	872	COG2801@1|root,KOG0017@2759|Eukaryota,37M1D@33090|Viridiplantae,3GCV5@35493|Streptophyta,3M3S9@4447|Liliopsida	35493|Streptophyta	L	Retrotransposon gag protein	-	-	-	-	-	-	-	-	-	-	-	-	RVT_1,Retrotrans_gag,rve,zf-CCHC	0	Glyur001705s00034729.1 gene=Glyur001705s00034729	1472	1e-143	42	256	43.4783	59.6522	MtrunA17_Chr3g0096001 len=1209 chr=MtrunA17Chr3 type=prot strand=+ end=19827949 gn=MtrunA17Chr3g0096001 begin=19823725 def=Putative nucleotidyltransferase, Ribonuclease H	1209	0	91	210.261	90.6087	95.6522	ATMG00860.1 | Symbols:ORF158 | | ChrM:235916-236392 FORWARD LENGTH=158	158	2e-29	44	27.4783	9.91304	13.5652	tr|A0A396IQN1|A0A396IQN1_MEDTR Putative nucleotidyltransferase, Ribonuclease H OS=Medicago truncatula OX=3880 GN=MtrunA17_Chr3g0096001 PE=4 SV=1
Glur_chr1.g018710.1	Glur_chr1	13907031	13908905	-	624	TE	28532.XP_010527658.1	3.669e-156	513	COG2801@1|root,KOG0017@2759|Eukaryota,37Y5M@33090|Viridiplantae,3GN8P@35493|Streptophyta,3HTAU@3699|Brassicales	35493|Streptophyta	L	transposition, RNA-mediated	-	-	5.2.1.8	ko:K14826	-	-	-	-	ko00000,ko01000,ko03009	-	-	-	Retrotrans_gag,zf-CCHC	0	Glyur001705s00034729.1 gene=Glyur001705s00034729	1472	4e-13	21	235.52	18.88	33.92	MtrunA17_Chr3g0096001 len=1209 chr=MtrunA17Chr3 type=prot strand=+ end=19827949 gn=MtrunA17Chr3g0096001 begin=19823725 def=Putative nucleotidyltransferase, Ribonuclease H	1209	0	72	193.44	56.48	66.08	No_hits	#	#	#	#	#	#	tr|E7BQD6|E7BQD6_PEA Mutant gag-pol polyprotein OS=Pisum sativum OX=3888 PE=4 SV=1
Glur_chr1.g018720.1	Glur_chr1	13974545	13975399	-	284	TE	3827.XP_004511065.1	6.819e-44	170	COG2801@1|root,KOG0017@2759|Eukaryota,37UVQ@33090|Viridiplantae,3GV1V@35493|Streptophyta,4JV29@91835|fabids	35493|Streptophyta	L	Retrotransposon gag protein	-	-	-	-	-	-	-	-	-	-	-	-	RVP_2,Retrotrans_gag,zf-CCHC	0	Glyur001556s00043257.1 gene=Glyur001556s00043257	890	2e-55	40	312.281	37.193	54.0351	MtrunA17_Chr5g0397631 len=441 begin=2796844 strand=- end=2806476 gn=MtrunA17Chr5g0397631 type=prot chr=MtrunA17Chr5 def=Putative P-type Cu(2+) transporter	441	1e-48	35	154.737	32.6316	50.5263	No_hits	#	#	#	#	#	#	tr|A0A151QW32|A0A151QW32_CAJCA CCHC-type domain-containing protein OS=Cajanus cajan OX=3821 GN=KK1_044581 PE=4 SV=1
Glur_chr1.g018730.1	Glur_chr1	13979845	13980699	-	284	TE	3827.XP_004511065.1	6.819e-44	170	COG2801@1|root,KOG0017@2759|Eukaryota,37UVQ@33090|Viridiplantae,3GV1V@35493|Streptophyta,4JV29@91835|fabids	35493|Streptophyta	L	Retrotransposon gag protein	-	-	-	-	-	-	-	-	-	-	-	-	RVP_2,Retrotrans_gag,zf-CCHC	0	Glyur001556s00043257.1 gene=Glyur001556s00043257	890	2e-55	40	312.281	37.193	54.0351	MtrunA17_Chr5g0397631 len=441 begin=2796844 strand=- end=2806476 gn=MtrunA17Chr5g0397631 type=prot chr=MtrunA17Chr5 def=Putative P-type Cu(2+) transporter	441	1e-48	35	154.737	32.6316	50.5263	No_hits	#	#	#	#	#	#	tr|A0A151QW32|A0A151QW32_CAJCA CCHC-type domain-containing protein OS=Cajanus cajan OX=3821 GN=KK1_044581 PE=4 SV=1
[truncated: 15,233 more rows]
[truncated: 6 more columns]
