# Supplementary material for: Chromosome-scale genome assembly of Glycyrrhiza uralensis revealed metabolic gene cluster centred specialized metabolites biosynthesis
Source: DNA Res. 2022 Dec 20;29(6):dsac043. doi: 10.1093/dnares/dsac043 (PMC9763095; doi:10.1093/dnares/dsac043)
Supplement: dsac043_suppl_Supplementary_Table_S10 [file dsac043_suppl_supplementary_table_s10.xlsx]

## Sheet: Sheet1
Supplementary Table 10S. Intra-synteny analysis for Glycyrrhiza uralensis genome using MCSCANX
############### Parameters ###############
# MATCH_SCORE: 50
# MATCH_SIZE: 5
# GAP_PENALTY: -1
# OVERLAP_WINDOW: 5
# E_VALUE: 1e-05
# MAX GAPS: 25
############### Statistics ###############
# Number of collinear genes: 9202, Percentage: 28.35
# Number of all genes: 32454
# ##########################################
## Alignment 0: score=1044.0 e_value=8.3e-72 N=24 Glur_chr1&Glur_chr1 plus
0- 0:	Glur_chr1.g070450.1	Glur_chr1.g093700.1	3e-27
0- 1:	Glur_chr1.g070460.1	Glur_chr1.g093730.1	0
0- 2:	Glur_chr1.g070530.1	Glur_chr1.g093760.1	0
0- 3:	Glur_chr1.g070790.1	Glur_chr1.g093900.1	0
0- 4:	Glur_chr1.g070890.1	Glur_chr1.g093910.1	0
0- 5:	Glur_chr1.g070900.1	Glur_chr1.g093950.1	0
0- 6:	Glur_chr1.g071040.1	Glur_chr1.g094080.1	3e-39
0- 7:	Glur_chr1.g071260.1	Glur_chr1.g094170.1	0
0- 8:	Glur_chr1.g071280.1	Glur_chr1.g094190.1	0
0- 9:	Glur_chr1.g071300.1	Glur_chr1.g094210.1	4e-39
0- 10:	Glur_chr1.g071310.1	Glur_chr1.g094220.1	3e-126
0- 11:	Glur_chr1.g071360.1	Glur_chr1.g094260.1	1e-47
0- 12:	Glur_chr1.g071420.1	Glur_chr1.g094300.1	2e-61
0- 13:	Glur_chr1.g071490.1	Glur_chr1.g094330.1	1e-80
0- 14:	Glur_chr1.g071640.1	Glur_chr1.g094470.1	0
0- 15:	Glur_chr1.g071750.1	Glur_chr1.g094500.1	3e-21
0- 16:	Glur_chr1.g071770.1	Glur_chr1.g094510.1	5e-45
0- 17:	Glur_chr1.g071800.1	Glur_chr1.g094530.1	0
0- 18:	Glur_chr1.g071850.1	Glur_chr1.g094570.1	0
0- 19:	Glur_chr1.g071860.1	Glur_chr1.g094600.1	7e-31
0- 20:	Glur_chr1.g071890.1	Glur_chr1.g094610.1	0
0- 21:	Glur_chr1.g072110.1	Glur_chr1.g094870.1	6e-38
0- 22:	Glur_chr1.g072170.1	Glur_chr1.g094920.1	0
0- 23:	Glur_chr1.g072420.1	Glur_chr1.g094950.1	0
## Alignment 1: score=473.0 e_value=1.3e-25 N=12 Glur_chr1&Glur_chr1 minus
1- 0:	Glur_chr1.g065890.1	Glur_chr1.g083420.1	2e-11
1- 1:	Glur_chr1.g066040.1	Glur_chr1.g083290.1	3e-58
1- 2:	Glur_chr1.g066300.1	Glur_chr1.g083220.1	9e-18
1- 3:	Glur_chr1.g066340.1	Glur_chr1.g083190.1	3e-108
1- 4:	Glur_chr1.g066570.1	Glur_chr1.g083120.1	5e-46
1- 5:	Glur_chr1.g066690.1	Glur_chr1.g083050.1	2e-133
1- 6:	Glur_chr1.g066950.1	Glur_chr1.g082820.1	1e-149
1- 7:	Glur_chr1.g067100.1	Glur_chr1.g082770.1	0
1- 8:	Glur_chr1.g067110.1	Glur_chr1.g082720.1	1e-38
1- 9:	Glur_chr1.g067370.1	Glur_chr1.g082670.1	2e-34
1- 10:	Glur_chr1.g067440.1	Glur_chr1.g082620.1	0
1- 11:	Glur_chr1.g067580.1	Glur_chr1.g082530.1	0
## Alignment 2: score=305.0 e_value=7.4e-12 N=7 Glur_chr1&Glur_chr1 minus
2- 0:	Glur_chr1.g053000.1	Glur_chr1.g087170.1	0
2- 1:	Glur_chr1.g053480.1	Glur_chr1.g087160.1	0
2- 2:	Glur_chr1.g053860.1	Glur_chr1.g087090.1	2e-107
2- 3:	Glur_chr1.g054410.1	Glur_chr1.g087040.1	4e-54
2- 4:	Glur_chr1.g054540.1	Glur_chr1.g087030.1	4e-166
2- 5:	Glur_chr1.g054790.1	Glur_chr1.g087020.1	1e-64
2- 6:	Glur_chr1.g054810.1	Glur_chr1.g086970.1	5e-153
## Alignment 3: score=651.0 e_value=2.5e-39 N=16 Glur_chr1&Glur_chr2 plus
3- 0:	Glur_chr1.g086800.1	Glur_chr2.g065360.1	0
3- 1:	Glur_chr1.g087040.1	Glur_chr2.g065470.1	8e-56
3- 2:	Glur_chr1.g087090.1	Glur_chr2.g065580.1	1e-98
3- 3:	Glur_chr1.g087150.1	Glur_chr2.g065630.1	7e-122
3- 4:	Glur_chr1.g087290.1	Glur_chr2.g065720.1	6e-71
3- 5:	Glur_chr1.g087400.1	Glur_chr2.g065950.1	2e-126
3- 6:	Glur_chr1.g087460.1	Glur_chr2.g066090.1	5e-101
3- 7:	Glur_chr1.g087510.1	Glur_chr2.g066230.1	1e-115
3- 8:	Glur_chr1.g087620.1	Glur_chr2.g066350.1	0
3- 9:	Glur_chr1.g087720.1	Glur_chr2.g066520.1	3e-14
3- 10:	Glur_chr1.g087800.1	Glur_chr2.g066600.1	0
3- 11:	Glur_chr1.g088010.1	Glur_chr2.g066790.1	2e-48
3- 12:	Glur_chr1.g088050.1	Glur_chr2.g066850.1	4e-19
3- 13:	Glur_chr1.g088060.1	Glur_chr2.g066860.1	1e-116
3- 14:	Glur_chr1.g088080.1	Glur_chr2.g067020.1	1e-43
3- 15:	Glur_chr1.g088090.1	Glur_chr2.g067040.1	3e-112
## Alignment 4: score=630.0 e_value=2.4e-37 N=15 Glur_chr1&Glur_chr2 plus
4- 0:	Glur_chr1.g095180.1	Glur_chr2.g077090.1	0
4- 1:	Glur_chr1.g095220.1	Glur_chr2.g077220.1	0
4- 2:	Glur_chr1.g095230.1	Glur_chr2.g077470.1	0
4- 3:	Glur_chr1.g095240.1	Glur_chr2.g077610.1	5e-45
4- 4:	Glur_chr1.g095290.1	Glur_chr2.g077630.1	7e-64
4- 5:	Glur_chr1.g095380.1	Glur_chr2.g077720.1	0
4- 6:	Glur_chr1.g095540.1	Glur_chr2.g077880.1	0
4- 7:	Glur_chr1.g095580.1	Glur_chr2.g077890.1	0
4- 8:	Glur_chr1.g095630.1	Glur_chr2.g077910.1	0
4- 9:	Glur_chr1.g095640.1	Glur_chr2.g077920.1	7e-62
4- 10:	Glur_chr1.g095820.1	Glur_chr2.g077960.1	1e-165
4- 11:	Glur_chr1.g095870.1	Glur_chr2.g078070.1	2e-76
4- 12:	Glur_chr1.g095890.1	Glur_chr2.g078150.1	2e-125
4- 13:	Glur_chr1.g096060.1	Glur_chr2.g078230.1	6e-20
4- 14:	Glur_chr1.g096120.1	Glur_chr2.g078270.1	3e-54
## Alignment 5: score=571.0 e_value=3.4e-25 N=12 Glur_chr1&Glur_chr2 plus
5- 0:	Glur_chr1.g076140.1	Glur_chr2.g061440.1	1e-43
5- 1:	Glur_chr1.g076170.1	Glur_chr2.g061450.1	2e-76
5- 2:	Glur_chr1.g076200.1	Glur_chr2.g061480.1	7e-56
5- 3:	Glur_chr1.g076250.1	Glur_chr2.g061530.1	0
5- 4:	Glur_chr1.g076270.1	Glur_chr2.g061540.1	0
5- 5:	Glur_chr1.g076290.1	Glur_chr2.g061570.1	0
5- 6:	Glur_chr1.g076300.1	Glur_chr2.g061580.1	0
5- 7:	Glur_chr1.g076380.1	Glur_chr2.g061660.1	0
5- 8:	Glur_chr1.g076400.1	Glur_chr2.g061670.1	4e-84
5- 9:	Glur_chr1.g076450.1	Glur_chr2.g061680.1	4e-104
5- 10:	Glur_chr1.g076500.1	Glur_chr2.g061730.1	0
5- 11:	Glur_chr1.g076530.1	Glur_chr2.g061810.1	5e-50
## Alignment 6: score=476.0 e_value=1e-22 N=11 Glur_chr1&Glur_chr2 plus
6- 0:	Glur_chr1.g076270.1	Glur_chr2.g085250.1	0
6- 1:	Glur_chr1.g076330.1	Glur_chr2.g085350.1	0
6- 2:	Glur_chr1.g076350.1	Glur_chr2.g085380.1	5e-91
6- 3:	Glur_chr1.g076390.1	Glur_chr2.g085490.1	6e-84
6- 4:	Glur_chr1.g076530.1	Glur_chr2.g085560.1	5e-41
6- 5:	Glur_chr1.g076560.1	Glur_chr2.g085610.1	2e-74
6- 6:	Glur_chr1.g076650.1	Glur_chr2.g085670.1	6e-59
6- 7:	Glur_chr1.g076720.1	Glur_chr2.g085710.1	5e-177
6- 8:	Glur_chr1.g076780.1	Glur_chr2.g085730.1	4e-99
6- 9:	Glur_chr1.g076790.1	Glur_chr2.g085800.1	2e-168
6- 10:	Glur_chr1.g076910.1	Glur_chr2.g086070.1	4e-24
## Alignment 7: score=266.0 e_value=1.2e-08 N=6 Glur_chr1&Glur_chr2 plus
7- 0:	Glur_chr1.g096800.1	Glur_chr2.g078850.1	0
7- 1:	Glur_chr1.g096880.1	Glur_chr2.g078920.1	1e-34
7- 2:	Glur_chr1.g096920.1	Glur_chr2.g078960.1	5e-106
7- 3:	Glur_chr1.g096960.1	Glur_chr2.g079060.1	3e-23
7- 4:	Glur_chr1.g097070.1	Glur_chr2.g079110.1	3e-11
7- 5:	Glur_chr1.g097080.1	Glur_chr2.g079210.1	7e-141
## Alignment 8: score=255.0 e_value=1.4e-10 N=7 Glur_chr1&Glur_chr2 plus
8- 0:	Glur_chr1.g074760.1	Glur_chr2.g084300.1	2e-135
8- 1:	Glur_chr1.g074900.1	Glur_chr2.g084480.1	1e-99
8- 2:	Glur_chr1.g075100.1	Glur_chr2.g084590.1	7e-122
8- 3:	Glur_chr1.g075220.1	Glur_chr2.g084680.1	0
8- 4:	Glur_chr1.g075500.1	Glur_chr2.g084800.1	2e-154
8- 5:	Glur_chr1.g075630.1	Glur_chr2.g084820.1	0
8- 6:	Glur_chr1.g075860.1	Glur_chr2.g085050.1	1e-62
## Alignment 9: score=2049.0 e_value=6.3e-148 N=43 Glur_chr1&Glur_chr2 minus
9- 0:	Glur_chr1.g074940.1	Glur_chr2.g063410.1	4e-81
9- 1:	Glur_chr1.g074980.1	Glur_chr2.g063390.1	1e-78
9- 2:	Glur_chr1.g075010.1	Glur_chr2.g063310.1	3e-114
9- 3:	Glur_chr1.g075070.1	Glur_chr2.g063290.1	0
9- 4:	Glur_chr1.g075080.1	Glur_chr2.g063270.1	2e-55
9- 5:	Glur_chr1.g075100.1	Glur_chr2.g063240.1	6e-148
9- 6:	Glur_chr1.g075110.1	Glur_chr2.g063170.1	0
9- 7:	Glur_chr1.g075120.1	Glur_chr2.g063140.1	0
9- 8:	Glur_chr1.g075140.1	Glur_chr2.g063130.1	0
9- 9:	Glur_chr1.g075150.1	Glur_chr2.g063120.1	0
9- 10:	Glur_chr1.g075190.1	Glur_chr2.g063030.1	0
9- 11:	Glur_chr1.g075220.1	Glur_chr2.g063010.1	0
9- 12:	Glur_chr1.g075240.1	Glur_chr2.g063000.1	0
9- 13:	Glur_chr1.g075270.1	Glur_chr2.g062980.1	2e-59
9- 14:	Glur_chr1.g075300.1	Glur_chr2.g062930.1	0
9- 15:	Glur_chr1.g075330.1	Glur_chr2.g062920.1	1e-102
9- 16:	Glur_chr1.g075370.1	Glur_chr2.g062900.1	0
9- 17:	Glur_chr1.g075380.1	Glur_chr2.g062890.1	2e-126
9- 18:	Glur_chr1.g075400.1	Glur_chr2.g062880.1	0
9- 19:	Glur_chr1.g075410.1	Glur_chr2.g062870.1	0
9- 20:	Glur_chr1.g075450.1	Glur_chr2.g062750.1	0
9- 21:	Glur_chr1.g075470.1	Glur_chr2.g062740.1	7e-164
9- 22:	Glur_chr1.g075480.1	Glur_chr2.g062730.1	0
9- 23:	Glur_chr1.g075500.1	Glur_chr2.g062720.1	0
9- 24:	Glur_chr1.g075540.1	Glur_chr2.g062700.1	0
9- 25:	Glur_chr1.g075560.1	Glur_chr2.g062690.1	0
9- 26:	Glur_chr1.g075600.1	Glur_chr2.g062680.1	0
9- 27:	Glur_chr1.g075620.1	Glur_chr2.g062670.1	0
9- 28:	Glur_chr1.g075640.1	Glur_chr2.g062440.1	1e-25
9- 29:	Glur_chr1.g075740.1	Glur_chr2.g062390.1	9e-39
9- 30:	Glur_chr1.g075750.1	Glur_chr2.g062240.1	0
9- 31:	Glur_chr1.g075770.1	Glur_chr2.g062180.1	1e-157
9- 32:	Glur_chr1.g075780.1	Glur_chr2.g062140.1	2e-54
9- 33:	Glur_chr1.g075790.1	Glur_chr2.g062090.1	4e-80
9- 34:	Glur_chr1.g075840.1	Glur_chr2.g062070.1	0
9- 35:	Glur_chr1.g075850.1	Glur_chr2.g062060.1	2e-142
9- 36:	Glur_chr1.g075860.1	Glur_chr2.g062050.1	8e-76
9- 37:	Glur_chr1.g075900.1	Glur_chr2.g062010.1	1e-55
9- 38:	Glur_chr1.g075910.1	Glur_chr2.g061980.1	0
9- 39:	Glur_chr1.g075960.1	Glur_chr2.g061950.1	6e-159
9- 40:	Glur_chr1.g075990.1	Glur_chr2.g061940.1	5e-43
9- 41:	Glur_chr1.g076050.1	Glur_chr2.g061920.1	0
9- 42:	Glur_chr1.g076110.1	Glur_chr2.g061900.1	4e-26
## Alignment 10: score=679.0 e_value=2.4e-36 N=15 Glur_chr1&Glur_chr2 minus
10- 0:	Glur_chr1.g076550.1	Glur_chr2.g061400.1	0
10- 1:	Glur_chr1.g076570.1	Glur_chr2.g061380.1	0
10- 2:	Glur_chr1.g076600.1	Glur_chr2.g061370.1	0
10- 3:	Glur_chr1.g076630.1	Glur_chr2.g061330.1	8e-49
10- 4:	Glur_chr1.g076700.1	Glur_chr2.g061320.1	0
10- 5:	Glur_chr1.g076740.1	Glur_chr2.g061310.1	3e-121
10- 6:	Glur_chr1.g076800.1	Glur_chr2.g061280.1	0
10- 7:	Glur_chr1.g076830.1	Glur_chr2.g061260.1	4e-102
10- 8:	Glur_chr1.g076900.1	Glur_chr2.g061250.1	0
10- 9:	Glur_chr1.g076910.1	Glur_chr2.g061230.1	0
10- 10:	Glur_chr1.g077050.1	Glur_chr2.g061050.1	1e-158
10- 11:	Glur_chr1.g077090.1	Glur_chr2.g060990.1	0
10- 12:	Glur_chr1.g077100.1	Glur_chr2.g060970.1	1e-90
10- 13:	Glur_chr1.g077150.1	Glur_chr2.g060930.1	3e-175
10- 14:	Glur_chr1.g077450.1	Glur_chr2.g060800.1	6e-111
## Alignment 11: score=515.0 e_value=1.4e-27 N=12 Glur_chr1&Glur_chr2 minus
11- 0:	Glur_chr1.g096540.1	Glur_chr2.g076520.1	2e-135
11- 1:	Glur_chr1.g096640.1	Glur_chr2.g076420.1	0
11- 2:	Glur_chr1.g096810.1	Glur_chr2.g076310.1	0
11- 3:	Glur_chr1.g096950.1	Glur_chr2.g076190.1	2e-175
11- 4:	Glur_chr1.g096970.1	Glur_chr2.g076180.1	6e-65
11- 5:	Glur_chr1.g097120.1	Glur_chr2.g076100.1	2e-103
11- 6:	Glur_chr1.g097200.1	Glur_chr2.g076080.1	5e-42
11- 7:	Glur_chr1.g097260.1	Glur_chr2.g076070.1	5e-76
11- 8:	Glur_chr1.g097360.1	Glur_chr2.g075910.1	5e-129
11- 9:	Glur_chr1.g097440.1	Glur_chr2.g075900.1	4e-43
11- 10:	Glur_chr1.g097500.1	Glur_chr2.g075840.1	2e-160
11- 11:	Glur_chr1.g097510.1	Glur_chr2.g075830.1	0
## Alignment 12: score=458.0 e_value=2.4e-24 N=11 Glur_chr1&Glur_chr2 minus
12- 0:	Glur_chr1.g066440.1	Glur_chr2.g065260.1	5e-129
12- 1:	Glur_chr1.g066510.1	Glur_chr2.g065190.1	9e-45
12- 2:	Glur_chr1.g066580.1	Glur_chr2.g065150.1	0
12- 3:	Glur_chr1.g066590.1	Glur_chr2.g065110.1	0
12- 4:	Glur_chr1.g066620.1	Glur_chr2.g065040.1	1e-144
12- 5:	Glur_chr1.g066680.1	Glur_chr2.g065030.1	2e-148
12- 6:	Glur_chr1.g066690.1	Glur_chr2.g065020.1	3e-142
12- 7:	Glur_chr1.g066750.1	Glur_chr2.g064770.1	8e-169
12- 8:	Glur_chr1.g066880.1	Glur_chr2.g064650.1	4e-100
12- 9:	Glur_chr1.g067130.1	Glur_chr2.g064280.1	2e-52
12- 10:	Glur_chr1.g067400.1	Glur_chr2.g064250.1	2e-60
## Alignment 13: score=427.0 e_value=3.3e-21 N=10 Glur_chr1&Glur_chr2 minus
13- 0:	Glur_chr1.g052940.1	Glur_chr2.g065800.1	4e-148
13- 1:	Glur_chr1.g053270.1	Glur_chr2.g065650.1	1e-87
13- 2:	Glur_chr1.g053910.1	Glur_chr2.g065580.1	1e-74
13- 3:	Glur_chr1.g054280.1	Glur_chr2.g065500.1	9e-125
13- 4:	Glur_chr1.g054290.1	Glur_chr2.g065490.1	0
13- 5:	Glur_chr1.g054410.1	Glur_chr2.g065470.1	9e-144
13- 6:	Glur_chr1.g054540.1	Glur_chr2.g065460.1	3e-168
13- 7:	Glur_chr1.g054900.1	Glur_chr2.g065440.1	2e-46
13- 8:	Glur_chr1.g055270.1	Glur_chr2.g065400.1	5e-107
13- 9:	Glur_chr1.g055430.1	Glur_chr2.g065210.1	5e-80
## Alignment 14: score=381.0 e_value=4.5e-16 N=8 Glur_chr1&Glur_chr2 minus
14- 0:	Glur_chr1.g000550.1	Glur_chr2.g060520.1	7e-33
14- 1:	Glur_chr1.g000620.1	Glur_chr2.g060440.1	3e-111
14- 2:	Glur_chr1.g000760.1	Glur_chr2.g060420.1	8e-135
14- 3:	Glur_chr1.g000780.1	Glur_chr2.g060410.1	7e-102
14- 4:	Glur_chr1.g001060.1	Glur_chr2.g060250.1	5e-77
14- 5:	Glur_chr1.g001070.1	Glur_chr2.g060160.1	0
14- 6:	Glur_chr1.g001130.1	Glur_chr2.g060150.1	0
14- 7:	Glur_chr1.g001140.1	Glur_chr2.g060140.1	0
## Alignment 15: score=368.0 e_value=7.7e-14 N=8 Glur_chr1&Glur_chr2 minus
15- 0:	Glur_chr1.g084400.1	Glur_chr2.g085760.1	4e-39
15- 1:	Glur_chr1.g084520.1	Glur_chr2.g085610.1	4e-83
15- 2:	Glur_chr1.g084540.1	Glur_chr2.g085580.1	0
15- 3:	Glur_chr1.g084580.1	Glur_chr2.g085510.1	1e-40
15- 4:	Glur_chr1.g084600.1	Glur_chr2.g085470.1	0
15- 5:	Glur_chr1.g084620.1	Glur_chr2.g085450.1	4e-89
15- 6:	Glur_chr1.g084640.1	Glur_chr2.g085380.1	7e-129
15- 7:	Glur_chr1.g084680.1	Glur_chr2.g085320.1	7e-59
## Alignment 16: score=335.0 e_value=5.7e-14 N=8 Glur_chr1&Glur_chr2 minus
16- 0:	Glur_chr1.g081140.1	Glur_chr2.g088810.1	6e-174
16- 1:	Glur_chr1.g081220.1	Glur_chr2.g088790.1	4e-121
16- 2:	Glur_chr1.g081240.1	Glur_chr2.g088660.1	0
16- 3:	Glur_chr1.g081310.1	Glur_chr2.g088490.1	1e-101
16- 4:	Glur_chr1.g081420.1	Glur_chr2.g088370.1	1e-46
16- 5:	Glur_chr1.g081610.1	Glur_chr2.g088230.1	3e-45
16- 6:	Glur_chr1.g081720.1	Glur_chr2.g088150.1	8e-58
16- 7:	Glur_chr1.g081780.1	Glur_chr2.g088140.1	0
## Alignment 17: score=713.0 e_value=3.6e-44 N=17 Glur_chr1&Glur_chr3 plus
17- 0:	Glur_chr1.g078740.1	Glur_chr3.g068770.1	9e-57
17- 1:	Glur_chr1.g078800.1	Glur_chr3.g068880.1	1e-110
17- 2:	Glur_chr1.g078830.1	Glur_chr3.g068960.1	0
17- 3:	Glur_chr1.g078900.1	Glur_chr3.g069020.1	0
17- 4:	Glur_chr1.g078930.1	Glur_chr3.g069030.1	2e-56
17- 5:	Glur_chr1.g079020.1	Glur_chr3.g069240.1	8e-41
17- 6:	Glur_chr1.g079160.1	Glur_chr3.g069360.1	0
17- 7:	Glur_chr1.g079170.1	Glur_chr3.g069410.1	7e-162
17- 8:	Glur_chr1.g079240.1	Glur_chr3.g069420.1	5e-19
17- 9:	Glur_chr1.g079400.1	Glur_chr3.g069660.1	5e-16
17- 10:	Glur_chr1.g079630.1	Glur_chr3.g069910.1	0
17- 11:	Glur_chr1.g079710.1	Glur_chr3.g070000.1	3e-139
17- 12:	Glur_chr1.g079920.1	Glur_chr3.g070130.1	2e-173
17- 13:	Glur_chr1.g079950.1	Glur_chr3.g070190.1	4e-13
17- 14:	Glur_chr1.g079960.1	Glur_chr3.g070220.1	6e-67
17- 15:	Glur_chr1.g080000.1	Glur_chr3.g070270.1	1e-57
17- 16:	Glur_chr1.g080080.1	Glur_chr3.g070360.1	0
## Alignment 18: score=630.0 e_value=5.4e-33 N=14 Glur_chr1&Glur_chr3 plus
18- 0:	Glur_chr1.g080300.1	Glur_chr3.g082420.1	0
18- 1:	Glur_chr1.g080320.1	Glur_chr3.g082430.1	1e-78
18- 2:	Glur_chr1.g080370.1	Glur_chr3.g082480.1	6e-120
18- 3:	Glur_chr1.g080380.1	Glur_chr3.g082500.1	0
18- 4:	Glur_chr1.g080430.1	Glur_chr3.g082520.1	0
18- 5:	Glur_chr1.g080570.1	Glur_chr3.g082580.1	2e-157
18- 6:	Glur_chr1.g080610.1	Glur_chr3.g082630.1	2e-17
18- 7:	Glur_chr1.g080650.1	Glur_chr3.g082700.1	2e-25
18- 8:	Glur_chr1.g080680.1	Glur_chr3.g082730.1	2e-42
18- 9:	Glur_chr1.g080710.1	Glur_chr3.g082780.1	1e-42
18- 10:	Glur_chr1.g080830.1	Glur_chr3.g083020.1	3e-115
18- 11:	Glur_chr1.g080880.1	Glur_chr3.g083080.1	1e-20
18- 12:	Glur_chr1.g080950.1	Glur_chr3.g083100.1	5e-173
18- 13:	Glur_chr1.g081070.1	Glur_chr3.g083240.1	3e-104
## Alignment 19: score=897.0 e_value=2.4e-55 N=20 Glur_chr1&Glur_chr3 minus
19- 0:	Glur_chr1.g074590.1	Glur_chr3.g097850.1	6e-60
19- 1:	Glur_chr1.g074900.1	Glur_chr3.g097720.1	4e-109
19- 2:	Glur_chr1.g074950.1	Glur_chr3.g097700.1	6e-31
19- 3:	Glur_chr1.g075010.1	Glur_chr3.g097620.1	2e-40
19- 4:	Glur_chr1.g075070.1	Glur_chr3.g097570.1	0
19- 5:	Glur_chr1.g075080.1	Glur_chr3.g097540.1	2e-49
19- 6:	Glur_chr1.g075140.1	Glur_chr3.g097470.1	0
19- 7:	Glur_chr1.g075150.1	Glur_chr3.g097460.1	0
19- 8:	Glur_chr1.g075190.1	Glur_chr3.g097400.1	0
19- 9:	Glur_chr1.g075270.1	Glur_chr3.g097360.1	1e-64
19- 10:	Glur_chr1.g075330.1	Glur_chr3.g097320.1	8e-38
19- 11:	Glur_chr1.g075370.1	Glur_chr3.g097300.1	3e-100
19- 12:	Glur_chr1.g075380.1	Glur_chr3.g097290.1	9e-118
19- 13:	Glur_chr1.g075440.1	Glur_chr3.g097230.1	0
19- 14:	Glur_chr1.g075540.1	Glur_chr3.g097150.1	8e-14
19- 15:	Glur_chr1.g075610.1	Glur_chr3.g097130.1	4e-127
19- 16:	Glur_chr1.g075750.1	Glur_chr3.g096970.1	0
19- 17:	Glur_chr1.g075770.1	Glur_chr3.g096960.1	2e-93
19- 18:	Glur_chr1.g075860.1	Glur_chr3.g096770.1	1e-44
19- 19:	Glur_chr1.g075900.1	Glur_chr3.g096760.1	5e-82
## Alignment 20: score=524.0 e_value=2e-27 N=12 Glur_chr1&Glur_chr3 minus
20- 0:	Glur_chr1.g089020.1	Glur_chr3.g003310.1	3e-50
20- 1:	Glur_chr1.g089250.1	Glur_chr3.g003060.1	2e-24
20- 2:	Glur_chr1.g089430.1	Glur_chr3.g002950.1	2e-40
20- 3:	Glur_chr1.g089500.1	Glur_chr3.g002910.1	9e-17
20- 4:	Glur_chr1.g089520.1	Glur_chr3.g002850.1	6e-79
20- 5:	Glur_chr1.g089760.1	Glur_chr3.g002780.1	7e-82
20- 6:	Glur_chr1.g089780.1	Glur_chr3.g002750.1	3e-20
20- 7:	Glur_chr1.g089800.1	Glur_chr3.g002740.1	8e-57
20- 8:	Glur_chr1.g089820.1	Glur_chr3.g002720.1	5e-24
20- 9:	Glur_chr1.g089850.1	Glur_chr3.g002680.1	3e-55
20- 10:	Glur_chr1.g089880.1	Glur_chr3.g002670.1	3e-42
20- 11:	Glur_chr1.g089900.1	Glur_chr3.g002660.1	1e-177
## Alignment 21: score=393.0 e_value=1.1e-17 N=9 Glur_chr1&Glur_chr3 minus
21- 0:	Glur_chr1.g087400.1	Glur_chr3.g084900.1	3e-115
21- 1:	Glur_chr1.g087440.1	Glur_chr3.g084830.1	3e-135
21- 2:	Glur_chr1.g087580.1	Glur_chr3.g084660.1	3e-30
21- 3:	Glur_chr1.g087700.1	Glur_chr3.g084550.1	2e-34
21- 4:	Glur_chr1.g087780.1	Glur_chr3.g084410.1	2e-33
21- 5:	Glur_chr1.g087790.1	Glur_chr3.g084400.1	9e-56
21- 6:	Glur_chr1.g087800.1	Glur_chr3.g084390.1	0
21- 7:	Glur_chr1.g087960.1	Glur_chr3.g084310.1	3e-40
21- 8:	Glur_chr1.g088060.1	Glur_chr3.g084280.1	2e-103
## Alignment 22: score=374.0 e_value=5e-17 N=9 Glur_chr1&Glur_chr3 minus
22- 0:	Glur_chr1.g069490.1	Glur_chr3.g099820.1	4e-45
22- 1:	Glur_chr1.g069600.1	Glur_chr3.g099760.1	4e-51
22- 2:	Glur_chr1.g069790.1	Glur_chr3.g099740.1	0
22- 3:	Glur_chr1.g069880.1	Glur_chr3.g099620.1	0
22- 4:	Glur_chr1.g069900.1	Glur_chr3.g099580.1	5e-113
22- 5:	Glur_chr1.g069940.1	Glur_chr3.g099460.1	0
22- 6:	Glur_chr1.g070010.1	Glur_chr3.g099410.1	3e-179
22- 7:	Glur_chr1.g070320.1	Glur_chr3.g099220.1	2e-89
22- 8:	Glur_chr1.g070350.1	Glur_chr3.g099210.1	0
## Alignment 23: score=329.0 e_value=6.3e-12 N=7 Glur_chr1&Glur_chr3 minus
23- 0:	Glur_chr1.g078380.1	Glur_chr3.g068370.1	1e-135
23- 1:	Glur_chr1.g078440.1	Glur_chr3.g068240.1	4e-156
23- 2:	Glur_chr1.g078530.1	Glur_chr3.g068120.1	3e-119
23- 3:	Glur_chr1.g078540.1	Glur_chr3.g068110.1	5e-38
23- 4:	Glur_chr1.g078560.1	Glur_chr3.g068080.1	6e-28
23- 5:	Glur_chr1.g078590.1	Glur_chr3.g068060.1	0
23- 6:	Glur_chr1.g078600.1	Glur_chr3.g068050.1	3e-39
## Alignment 24: score=322.0 e_value=1.5e-11 N=7 Glur_chr1&Glur_chr3 minus
24- 0:	Glur_chr1.g084180.1	Glur_chr3.g057810.1	0
24- 1:	Glur_chr1.g084210.1	Glur_chr3.g057800.1	3e-13
24- 2:	Glur_chr1.g084220.1	Glur_chr3.g057750.1	2e-157
24- 3:	Glur_chr1.g084240.1	Glur_chr3.g057630.1	2e-49
24- 4:	Glur_chr1.g084260.1	Glur_chr3.g057570.1	4e-82
24- 5:	Glur_chr1.g084280.1	Glur_chr3.g057510.1	3e-100
24- 6:	Glur_chr1.g084310.1	Glur_chr3.g056860.1	0
## Alignment 25: score=264.0 e_value=1.2e-08 N=6 Glur_chr1&Glur_chr3 minus
25- 0:	Glur_chr1.g091380.1	Glur_chr3.g001370.1	8e-133
25- 1:	Glur_chr1.g091420.1	Glur_chr3.g001240.1	0
25- 2:	Glur_chr1.g091560.1	Glur_chr3.g001080.1	0
25- 3:	Glur_chr1.g091660.1	Glur_chr3.g001070.1	0
25- 4:	Glur_chr1.g091680.1	Glur_chr3.g001050.1	1e-72
25- 5:	Glur_chr1.g091730.1	Glur_chr3.g000970.1	5e-157
## Alignment 26: score=255.0 e_value=4.9e-09 N=6 Glur_chr1&Glur_chr3 minus
26- 0:	Glur_chr1.g073660.1	Glur_chr3.g098540.1	0
26- 1:	Glur_chr1.g073860.1	Glur_chr3.g098330.1	4e-74
26- 2:	Glur_chr1.g073870.1	Glur_chr3.g098290.1	0
26- 3:	Glur_chr1.g073930.1	Glur_chr3.g098240.1	3e-62
26- 4:	Glur_chr1.g074080.1	Glur_chr3.g098130.1	8e-68
26- 5:	Glur_chr1.g074150.1	Glur_chr3.g098050.1	0
## Alignment 27: score=913.0 e_value=9.1e-59 N=21 Glur_chr1&Glur_chr4 plus
27- 0:	Glur_chr1.g068300.1	Glur_chr4.g065090.1	4e-86
27- 1:	Glur_chr1.g068360.1	Glur_chr4.g065450.1	0
27- 2:	Glur_chr1.g068390.1	Glur_chr4.g065540.1	6e-80
27- 3:	Glur_chr1.g068430.1	Glur_chr4.g065680.1	2e-68
27- 4:	Glur_chr1.g068440.1	Glur_chr4.g065950.1	1e-44
27- 5:	Glur_chr1.g068520.1	Glur_chr4.g066210.1	2e-52
27- 6:	Glur_chr1.g068530.1	Glur_chr4.g066260.1	0
27- 7:	Glur_chr1.g068650.1	Glur_chr4.g066710.1	2e-15
27- 8:	Glur_chr1.g068660.1	Glur_chr4.g066730.1	0
27- 9:	Glur_chr1.g068720.1	Glur_chr4.g066740.1	0
27- 10:	Glur_chr1.g068740.1	Glur_chr4.g066810.1	2e-138
27- 11:	Glur_chr1.g068790.1	Glur_chr4.g066860.1	0
27- 12:	Glur_chr1.g068820.1	Glur_chr4.g066880.1	7e-30
27- 13:	Glur_chr1.g068960.1	Glur_chr4.g067050.1	0
27- 14:	Glur_chr1.g069090.1	Glur_chr4.g067200.1	4e-99
27- 15:	Glur_chr1.g069110.1	Glur_chr4.g067420.1	0
27- 16:	Glur_chr1.g069180.1	Glur_chr4.g067490.1	1e-129
27- 17:	Glur_chr1.g069200.1	Glur_chr4.g067530.1	3e-114
27- 18:	Glur_chr1.g069370.1	Glur_chr4.g067800.1	9e-100
27- 19:	Glur_chr1.g069380.1	Glur_chr4.g068210.1	3e-154
27- 20:	Glur_chr1.g069410.1	Glur_chr4.g068230.1	6e-30
## Alignment 28: score=616.0 e_value=8.1e-34 N=14 Glur_chr1&Glur_chr4 plus
28- 0:	Glur_chr1.g079000.1	Glur_chr4.g001260.1	0
28- 1:	Glur_chr1.g079120.1	Glur_chr4.g001350.1	5e-138
28- 2:	Glur_chr1.g079200.1	Glur_chr4.g001490.1	1e-78
28- 3:	Glur_chr1.g079280.1	Glur_chr4.g001580.1	3e-96
28- 4:	Glur_chr1.g079330.1	Glur_chr4.g001630.1	2e-63
28- 5:	Glur_chr1.g079360.1	Glur_chr4.g001660.1	2e-49
28- 6:	Glur_chr1.g079430.1	Glur_chr4.g001710.1	0
28- 7:	Glur_chr1.g079470.1	Glur_chr4.g001770.1	3e-85
28- 8:	Glur_chr1.g079520.1	Glur_chr4.g001880.1	1e-148
28- 9:	Glur_chr1.g079720.1	Glur_chr4.g002160.1	2e-40
28- 10:	Glur_chr1.g079740.1	Glur_chr4.g002210.1	5e-124
28- 11:	Glur_chr1.g079780.1	Glur_chr4.g002230.1	0
28- 12:	Glur_chr1.g079830.1	Glur_chr4.g002240.1	4e-82
28- 13:	Glur_chr1.g079850.1	Glur_chr4.g002250.1	0
## Alignment 29: score=377.0 e_value=2.1e-17 N=9 Glur_chr1&Glur_chr4 plus
29- 0:	Glur_chr1.g090590.1	Glur_chr4.g081850.1	0
29- 1:	Glur_chr1.g090610.1	Glur_chr4.g081860.1	7e-180
29- 2:	Glur_chr1.g090640.1	Glur_chr4.g081870.1	2e-24
29- 3:	Glur_chr1.g090880.1	Glur_chr4.g081940.1	2e-151
29- 4:	Glur_chr1.g091020.1	Glur_chr4.g082100.1	9e-120
29- 5:	Glur_chr1.g091090.1	Glur_chr4.g082110.1	3e-118
29- 6:	Glur_chr1.g091210.1	Glur_chr4.g082150.1	0
29- 7:	Glur_chr1.g091340.1	Glur_chr4.g082170.1	2e-42
29- 8:	Glur_chr1.g091440.1	Glur_chr4.g082280.1	7e-29
## Alignment 30: score=370.0 e_value=6e-18 N=9 Glur_chr1&Glur_chr4 plus
30- 0:	Glur_chr1.g096540.1	Glur_chr4.g097030.1	4e-133
30- 1:	Glur_chr1.g096640.1	Glur_chr4.g097130.1	0
30- 2:	Glur_chr1.g096650.1	Glur_chr4.g097160.1	3e-37
30- 3:	Glur_chr1.g096810.1	Glur_chr4.g097240.1	0
30- 4:	Glur_chr1.g096950.1	Glur_chr4.g097330.1	2e-177
30- 5:	Glur_chr1.g096980.1	Glur_chr4.g097360.1	2e-146
30- 6:	Glur_chr1.g097200.1	Glur_chr4.g097530.1	6e-43
30- 7:	Glur_chr1.g097500.1	Glur_chr4.g097690.1	0
30- 8:	Glur_chr1.g097510.1	Glur_chr4.g097700.1	5e-87
## Alignment 31: score=322.0 e_value=7.7e-12 N=7 Glur_chr1&Glur_chr4 plus
31- 0:	Glur_chr1.g080760.1	Glur_chr4.g003060.1	4e-57
31- 1:	Glur_chr1.g081020.1	Glur_chr4.g003180.1	3e-47
31- 2:	Glur_chr1.g081050.1	Glur_chr4.g003210.1	0
31- 3:	Glur_chr1.g081100.1	Glur_chr4.g003250.1	9e-86
31- 4:	Glur_chr1.g081140.1	Glur_chr4.g003280.1	0
31- 5:	Glur_chr1.g081170.1	Glur_chr4.g003310.1	0
31- 6:	Glur_chr1.g081220.1	Glur_chr4.g003350.1	1e-111
## Alignment 32: score=320.0 e_value=2e-12 N=7 Glur_chr1&Glur_chr4 plus
32- 0:	Glur_chr1.g078270.1	Glur_chr4.g000370.1	3e-170
32- 1:	Glur_chr1.g078290.1	Glur_chr4.g000400.1	4e-69
32- 2:	Glur_chr1.g078360.1	Glur_chr4.g000410.1	3e-96
32- 3:	Glur_chr1.g078370.1	Glur_chr4.g000420.1	6e-107
32- 4:	Glur_chr1.g078530.1	Glur_chr4.g000600.1	1e-117
32- 5:	Glur_chr1.g078540.1	Glur_chr4.g000610.1	1e-38
32- 6:	Glur_chr1.g078640.1	Glur_chr4.g000670.1	4e-25
## Alignment 33: score=315.0 e_value=7.3e-13 N=7 Glur_chr1&Glur_chr4 plus
33- 0:	Glur_chr1.g094010.1	Glur_chr4.g082810.1	6e-136
33- 1:	Glur_chr1.g094030.1	Glur_chr4.g082830.1	0
33- 2:	Glur_chr1.g094050.1	Glur_chr4.g082840.1	1e-148
33- 3:	Glur_chr1.g094140.1	Glur_chr4.g082860.1	0
33- 4:	Glur_chr1.g094210.1	Glur_chr4.g082920.1	3e-24
33- 5:	Glur_chr1.g094230.1	Glur_chr4.g082940.1	9e-36
33- 6:	Glur_chr1.g094440.1	Glur_chr4.g083130.1	9e-30
## Alignment 34: score=275.0 e_value=5.9e-08 N=6 Glur_chr1&Glur_chr4 plus
34- 0:	Glur_chr1.g082010.1	Glur_chr4.g004030.1	2e-20
34- 1:	Glur_chr1.g082030.1	Glur_chr4.g004110.1	9e-16
34- 2:	Glur_chr1.g082060.1	Glur_chr4.g004200.1	0
34- 3:	Glur_chr1.g082080.1	Glur_chr4.g004300.1	1e-119
34- 4:	Glur_chr1.g082090.1	Glur_chr4.g004390.1	1e-66
34- 5:	Glur_chr1.g082120.1	Glur_chr4.g004400.1	1e-60
## Alignment 35: score=265.0 e_value=9.4e-10 N=6 Glur_chr1&Glur_chr4 plus
35- 0:	Glur_chr1.g089000.1	Glur_chr4.g081250.1	0
35- 1:	Glur_chr1.g089040.1	Glur_chr4.g081310.1	1e-103
35- 2:	Glur_chr1.g089060.1	Glur_chr4.g081340.1	6e-161
35- 3:	Glur_chr1.g089190.1	Glur_chr4.g081460.1	4e-79
35- 4:	Glur_chr1.g089240.1	Glur_chr4.g081470.1	0
35- 5:	Glur_chr1.g089420.1	Glur_chr4.g081580.1	4e-165
## Alignment 36: score=3040.0 e_value=1.1e-252 N=65 Glur_chr1&Glur_chr4 minus
36- 0:	Glur_chr1.g071860.1	Glur_chr4.g101390.1	7e-33
36- 1:	Glur_chr1.g071990.1	Glur_chr4.g101330.1	0
36- 2:	Glur_chr1.g072260.1	Glur_chr4.g101260.1	7e-100
36- 3:	Glur_chr1.g072420.1	Glur_chr4.g101250.1	0
36- 4:	Glur_chr1.g072430.1	Glur_chr4.g101240.1	1e-48
36- 5:	Glur_chr1.g072470.1	Glur_chr4.g101210.1	0
36- 6:	Glur_chr1.g072520.1	Glur_chr4.g101180.1	2e-41
36- 7:	Glur_chr1.g072530.1	Glur_chr4.g101170.1	5e-103
36- 8:	Glur_chr1.g072570.1	Glur_chr4.g101130.1	0
36- 9:	Glur_chr1.g072590.1	Glur_chr4.g101080.1	0
36- 10:	Glur_chr1.g072600.1	Glur_chr4.g101070.1	0
36- 11:	Glur_chr1.g072610.1	Glur_chr4.g101040.1	5e-84
36- 12:	Glur_chr1.g072680.1	Glur_chr4.g101010.1	0
36- 13:	Glur_chr1.g072730.1	Glur_chr4.g101000.1	4e-176
36- 14:	Glur_chr1.g072740.1	Glur_chr4.g100990.1	0
36- 15:	Glur_chr1.g072820.1	Glur_chr4.g100980.1	2e-92
36- 16:	Glur_chr1.g072830.1	Glur_chr4.g100940.1	1e-150
36- 17:	Glur_chr1.g072880.1	Glur_chr4.g100930.1	0
36- 18:	Glur_chr1.g072910.1	Glur_chr4.g100890.1	0
36- 19:	Glur_chr1.g072980.1	Glur_chr4.g100880.1	1e-81
36- 20:	Glur_chr1.g073020.1	Glur_chr4.g100860.1	5e-148
36- 21:	Glur_chr1.g073030.1	Glur_chr4.g100840.1	3e-87
36- 22:	Glur_chr1.g073040.1	Glur_chr4.g100830.1	0
36- 23:	Glur_chr1.g073050.1	Glur_chr4.g100810.1	7e-88
36- 24:	Glur_chr1.g073060.1	Glur_chr4.g100790.1	0
36- 25:	Glur_chr1.g073110.1	Glur_chr4.g100780.1	4e-38
36- 26:	Glur_chr1.g073130.1	Glur_chr4.g100750.1	7e-79
36- 27:	Glur_chr1.g073210.1	Glur_chr4.g100730.1	3e-111
36- 28:	Glur_chr1.g073230.1	Glur_chr4.g100610.1	3e-56
36- 29:	Glur_chr1.g073270.1	Glur_chr4.g100600.1	0
36- 30:	Glur_chr1.g073290.1	Glur_chr4.g100570.1	6e-14
36- 31:	Glur_chr1.g073370.1	Glur_chr4.g100550.1	3e-78
36- 32:	Glur_chr1.g073420.1	Glur_chr4.g100540.1	2e-74
36- 33:	Glur_chr1.g073440.1	Glur_chr4.g100530.1	1e-46
36- 34:	Glur_chr1.g073450.1	Glur_chr4.g100520.1	1e-145
36- 35:	Glur_chr1.g073460.1	Glur_chr4.g100500.1	0
36- 36:	Glur_chr1.g073470.1	Glur_chr4.g100490.1	3e-149
36- 37:	Glur_chr1.g073530.1	Glur_chr4.g100470.1	2e-129
36- 38:	Glur_chr1.g073560.1	Glur_chr4.g100450.1	0
36- 39:	Glur_chr1.g073590.1	Glur_chr4.g100410.1	8e-61
36- 40:	Glur_chr1.g073620.1	Glur_chr4.g100400.1	8e-119
36- 41:	Glur_chr1.g073680.1	Glur_chr4.g100370.1	4e-176
36- 42:	Glur_chr1.g073690.1	Glur_chr4.g100360.1	5e-51
36- 43:	Glur_chr1.g073770.1	Glur_chr4.g100340.1	2e-72
36- 44:	Glur_chr1.g073800.1	Glur_chr4.g100320.1	0
36- 45:	Glur_chr1.g073820.1	Glur_chr4.g100280.1	0
36- 46:	Glur_chr1.g073830.1	Glur_chr4.g100260.1	0
36- 47:	Glur_chr1.g073870.1	Glur_chr4.g100240.1	3e-54
36- 48:	Glur_chr1.g073880.1	Glur_chr4.g100230.1	0
36- 49:	Glur_chr1.g073910.1	Glur_chr4.g100220.1	0
36- 50:	Glur_chr1.g073930.1	Glur_chr4.g100210.1	2e-152
36- 51:	Glur_chr1.g073950.1	Glur_chr4.g100170.1	0
36- 52:	Glur_chr1.g073960.1	Glur_chr4.g100120.1	3e-83
36- 53:	Glur_chr1.g074080.1	Glur_chr4.g100080.1	1e-140
36- 54:	Glur_chr1.g074090.1	Glur_chr4.g100050.1	2e-23
36- 55:	Glur_chr1.g074150.1	Glur_chr4.g099990.1	0
36- 56:	Glur_chr1.g074170.1	Glur_chr4.g099970.1	0
36- 57:	Glur_chr1.g074210.1	Glur_chr4.g099950.1	3e-11
36- 58:	Glur_chr1.g074230.1	Glur_chr4.g099940.1	0
36- 59:	Glur_chr1.g074550.1	Glur_chr4.g099860.1	0
36- 60:	Glur_chr1.g074610.1	Glur_chr4.g099830.1	4e-84
36- 61:	Glur_chr1.g074640.1	Glur_chr4.g099810.1	4e-96
36- 62:	Glur_chr1.g074660.1	Glur_chr4.g099790.1	0
36- 63:	Glur_chr1.g074680.1	Glur_chr4.g099760.1	0
36- 64:	Glur_chr1.g074800.1	Glur_chr4.g099710.1	5e-134
## Alignment 37: score=563.0 e_value=3.1e-34 N=14 Glur_chr1&Glur_chr4 minus
37- 0:	Glur_chr1.g095010.1	Glur_chr4.g096650.1	5e-88
37- 1:	Glur_chr1.g095180.1	Glur_chr4.g096630.1	0
37- 2:	Glur_chr1.g095220.1	Glur_chr4.g096510.1	0
37- 3:	Glur_chr1.g095230.1	Glur_chr4.g096320.1	0
37- 4:	Glur_chr1.g095240.1	Glur_chr4.g096240.1	1e-41
37- 5:	Glur_chr1.g095290.1	Glur_chr4.g096220.1	2e-59
37- 6:	Glur_chr1.g095380.1	Glur_chr4.g096170.1	0
37- 7:	Glur_chr1.g095500.1	Glur_chr4.g096050.1	0
37- 8:	Glur_chr1.g095540.1	Glur_chr4.g096040.1	0
37- 9:	Glur_chr1.g095580.1	Glur_chr4.g096030.1	0
37- 10:	Glur_chr1.g095630.1	Glur_chr4.g096020.1	0
37- 11:	Glur_chr1.g095870.1	Glur_chr4.g095750.1	6e-62
37- 12:	Glur_chr1.g096120.1	Glur_chr4.g095660.1	1e-51
37- 13:	Glur_chr1.g096150.1	Glur_chr4.g095460.1	9e-103
## Alignment 38: score=560.0 e_value=4.5e-29 N=13 Glur_chr1&Glur_chr4 minus
38- 0:	Glur_chr1.g096800.1	Glur_chr4.g095190.1	0
38- 1:	Glur_chr1.g096880.1	Glur_chr4.g095150.1	1e-36
38- 2:	Glur_chr1.g096970.1	Glur_chr4.g095000.1	1e-70
38- 3:	Glur_chr1.g097070.1	Glur_chr4.g094960.1	3e-13
38- 4:	Glur_chr1.g097190.1	Glur_chr4.g094780.1	0
38- 5:	Glur_chr1.g097200.1	Glur_chr4.g094740.1	2e-36
38- 6:	Glur_chr1.g097250.1	Glur_chr4.g094710.1	6e-32
38- 7:	Glur_chr1.g097460.1	Glur_chr4.g094600.1	5e-15
38- 8:	Glur_chr1.g097480.1	Glur_chr4.g094590.1	7e-71
38- 9:	Glur_chr1.g097520.1	Glur_chr4.g094520.1	4e-160
38- 10:	Glur_chr1.g097610.1	Glur_chr4.g094440.1	1e-37
38- 11:	Glur_chr1.g097680.1	Glur_chr4.g094410.1	6e-29
38- 12:	Glur_chr1.g097780.1	Glur_chr4.g094390.1	5e-47
## Alignment 39: score=278.0 e_value=5.1e-11 N=7 Glur_chr1&Glur_chr4 minus
39- 0:	Glur_chr1.g063810.1	Glur_chr4.g084140.1	0
39- 1:	Glur_chr1.g063830.1	Glur_chr4.g084110.1	8e-74
39- 2:	Glur_chr1.g064060.1	Glur_chr4.g083910.1	0
39- 3:	Glur_chr1.g064200.1	Glur_chr4.g083780.1	2e-105
39- 4:	Glur_chr1.g064250.1	Glur_chr4.g083590.1	6e-23
39- 5:	Glur_chr1.g064370.1	Glur_chr4.g083440.1	2e-157
39- 6:	Glur_chr1.g064410.1	Glur_chr4.g083280.1	5e-85
## Alignment 40: score=1667.0 e_value=5.8e-116 N=35 Glur_chr1&Glur_chr5 plus
40- 0:	Glur_chr1.g086960.1	Glur_chr5.g062050.1	0
40- 1:	Glur_chr1.g087090.1	Glur_chr5.g062150.1	0
40- 2:	Glur_chr1.g087120.1	Glur_chr5.g062180.1	0
40- 3:	Glur_chr1.g087130.1	Glur_chr5.g062190.1	3e-90
40- 4:	Glur_chr1.g087150.1	Glur_chr5.g062210.1	0
40- 5:	Glur_chr1.g087160.1	Glur_chr5.g062220.1	0
40- 6:	Glur_chr1.g087170.1	Glur_chr5.g062240.1	0
40- 7:	Glur_chr1.g087200.1	Glur_chr5.g062270.1	3e-144
40- 8:	Glur_chr1.g087240.1	Glur_chr5.g062320.1	2e-27
40- 9:	Glur_chr1.g087290.1	Glur_chr5.g062380.1	9e-76
40- 10:	Glur_chr1.g087310.1	Glur_chr5.g062390.1	1e-31
40- 11:	Glur_chr1.g087330.1	Glur_chr5.g062430.1	1e-75
40- 12:	Glur_chr1.g087370.1	Glur_chr5.g062440.1	0
40- 13:	Glur_chr1.g087380.1	Glur_chr5.g062450.1	5e-22
40- 14:	Glur_chr1.g087400.1	Glur_chr5.g062480.1	0
40- 15:	Glur_chr1.g087430.1	Glur_chr5.g062490.1	4e-168
40- 16:	Glur_chr1.g087440.1	Glur_chr5.g062500.1	6e-152
40- 17:	Glur_chr1.g087460.1	Glur_chr5.g062550.1	5e-178
40- 18:	Glur_chr1.g087470.1	Glur_chr5.g062590.1	0
40- 19:	Glur_chr1.g087550.1	Glur_chr5.g062640.1	0
40- 20:	Glur_chr1.g087580.1	Glur_chr5.g062670.1	4e-171
40- 21:	Glur_chr1.g087600.1	Glur_chr5.g062690.1	0
40- 22:	Glur_chr1.g087620.1	Glur_chr5.g062720.1	0
40- 23:	Glur_chr1.g087640.1	Glur_chr5.g062730.1	2e-102
40- 24:	Glur_chr1.g087750.1	Glur_chr5.g062770.1	0
40- 25:	Glur_chr1.g087760.1	Glur_chr5.g062780.1	2e-149
40- 26:	Glur_chr1.g087780.1	Glur_chr5.g062800.1	4e-141
40- 27:	Glur_chr1.g087790.1	Glur_chr5.g062810.1	1e-150
40- 28:	Glur_chr1.g087870.1	Glur_chr5.g062840.1	0
40- 29:	Glur_chr1.g087960.1	Glur_chr5.g062940.1	3e-68
40- 30:	Glur_chr1.g088010.1	Glur_chr5.g063020.1	2e-67
40- 31:	Glur_chr1.g088030.1	Glur_chr5.g063040.1	1e-56
40- 32:	Glur_chr1.g088050.1	Glur_chr5.g063050.1	3e-45
40- 33:	Glur_chr1.g088080.1	Glur_chr5.g063090.1	5e-64
40- 34:	Glur_chr1.g088090.1	Glur_chr5.g063100.1	0
## Alignment 41: score=956.0 e_value=3e-61 N=22 Glur_chr1&Glur_chr5 plus
41- 0:	Glur_chr1.g080360.1	Glur_chr5.g070700.1	8e-151
41- 1:	Glur_chr1.g080490.1	Glur_chr5.g070800.1	4e-166
41- 2:	Glur_chr1.g080570.1	Glur_chr5.g070850.1	5e-151
41- 3:	Glur_chr1.g080640.1	Glur_chr5.g070970.1	9e-17
41- 4:	Glur_chr1.g080760.1	Glur_chr5.g071160.1	2e-59
41- 5:	Glur_chr1.g080770.1	Glur_chr5.g071170.1	4e-48
41- 6:	Glur_chr1.g081020.1	Glur_chr5.g071310.1	2e-51
41- 7:	Glur_chr1.g081050.1	Glur_chr5.g071340.1	0
41- 8:	Glur_chr1.g081060.1	Glur_chr5.g071350.1	0
41- 9:	Glur_chr1.g081140.1	Glur_chr5.g071370.1	3e-173
41- 10:	Glur_chr1.g081220.1	Glur_chr5.g071390.1	2e-125
41- 11:	Glur_chr1.g081270.1	Glur_chr5.g071440.1	1e-90
41- 12:	Glur_chr1.g081290.1	Glur_chr5.g071480.1	2e-117
41- 13:	Glur_chr1.g081460.1	Glur_chr5.g071570.1	0
41- 14:	Glur_chr1.g081580.1	Glur_chr5.g071680.1	0
41- 15:	Glur_chr1.g081800.1	Glur_chr5.g071900.1	2e-89
41- 16:	Glur_chr1.g081960.1	Glur_chr5.g071910.1	7e-21
41- 17:	Glur_chr1.g082010.1	Glur_chr5.g072000.1	2e-21
41- 18:	Glur_chr1.g082060.1	Glur_chr5.g072080.1	0
41- 19:	Glur_chr1.g082080.1	Glur_chr5.g072120.1	6e-115
41- 20:	Glur_chr1.g082090.1	Glur_chr5.g072150.1	8e-82
41- 21:	Glur_chr1.g082120.1	Glur_chr5.g072230.1	3e-62
## Alignment 42: score=742.0 e_value=1.3e-43 N=17 Glur_chr1&Glur_chr5 plus
42- 0:	Glur_chr1.g073370.1	Glur_chr5.g004430.1	2e-44
42- 1:	Glur_chr1.g073420.1	Glur_chr5.g004490.1	5e-59
42- 2:	Glur_chr1.g073460.1	Glur_chr5.g004610.1	8e-166
42- 3:	Glur_chr1.g073500.1	Glur_chr5.g004750.1	0
42- 4:	Glur_chr1.g073550.1	Glur_chr5.g004880.1	6e-45
42- 5:	Glur_chr1.g073590.1	Glur_chr5.g004890.1	1e-58
42- 6:	Glur_chr1.g073680.1	Glur_chr5.g005080.1	3e-54
42- 7:	Glur_chr1.g073690.1	Glur_chr5.g005120.1	7e-22
42- 8:	Glur_chr1.g073830.1	Glur_chr5.g005260.1	0
42- 9:	Glur_chr1.g073860.1	Glur_chr5.g005300.1	2e-97
42- 10:	Glur_chr1.g073910.1	Glur_chr5.g005650.1	0
42- 11:	Glur_chr1.g073930.1	Glur_chr5.g005760.1	3e-72
42- 12:	Glur_chr1.g073950.1	Glur_chr5.g006050.1	0
42- 13:	Glur_chr1.g073970.1	Glur_chr5.g006110.1	5e-124
42- 14:	Glur_chr1.g073990.1	Glur_chr5.g006120.1	3e-81
42- 15:	Glur_chr1.g074000.1	Glur_chr5.g006190.1	9e-103
42- 16:	Glur_chr1.g074080.1	Glur_chr5.g006360.1	2e-63
## Alignment 43: score=660.0 e_value=7.1e-34 N=14 Glur_chr1&Glur_chr5 plus
43- 0:	Glur_chr1.g062960.1	Glur_chr5.g064650.1	2e-82
43- 1:	Glur_chr1.g063050.1	Glur_chr5.g064730.1	2e-41
43- 2:	Glur_chr1.g063060.1	Glur_chr5.g064750.1	0
43- 3:	Glur_chr1.g063070.1	Glur_chr5.g064770.1	0
43- 4:	Glur_chr1.g063080.1	Glur_chr5.g064780.1	8e-97
43- 5:	Glur_chr1.g063140.1	Glur_chr5.g064860.1	5e-81
43- 6:	Glur_chr1.g063150.1	Glur_chr5.g064870.1	0
43- 7:	Glur_chr1.g063210.1	Glur_chr5.g064890.1	8e-102
43- 8:	Glur_chr1.g063240.1	Glur_chr5.g064900.1	0
43- 9:	Glur_chr1.g063260.1	Glur_chr5.g064910.1	2e-93
43- 10:	Glur_chr1.g063330.1	Glur_chr5.g064940.1	0
43- 11:	Glur_chr1.g063340.1	Glur_chr5.g064950.1	8e-91
43- 12:	Glur_chr1.g063390.1	Glur_chr5.g065010.1	1e-109
43- 13:	Glur_chr1.g063520.1	Glur_chr5.g065040.1	2e-18
## Alignment 44: score=509.0 e_value=1.6e-22 N=11 Glur_chr1&Glur_chr5 plus
44- 0:	Glur_chr1.g077170.1	Glur_chr5.g063400.1	0
44- 1:	Glur_chr1.g077310.1	Glur_chr5.g063410.1	3e-160
44- 2:	Glur_chr1.g077340.1	Glur_chr5.g063450.1	0
44- 3:	Glur_chr1.g077370.1	Glur_chr5.g063480.1	2e-54
44- 4:	Glur_chr1.g077380.1	Glur_chr5.g063500.1	0
44- 5:	Glur_chr1.g077480.1	Glur_chr5.g063510.1	3e-155
44- 6:	Glur_chr1.g077520.1	Glur_chr5.g063630.1	0
44- 7:	Glur_chr1.g077530.1	Glur_chr5.g063640.1	1e-150
44- 8:	Glur_chr1.g077550.1	Glur_chr5.g063690.1	0
44- 9:	Glur_chr1.g077580.1	Glur_chr5.g063700.1	8e-156
44- 10:	Glur_chr1.g077600.1	Glur_chr5.g063720.1	0
## Alignment 45: score=425.0 e_value=2.4e-19 N=10 Glur_chr1&Glur_chr5 plus
45- 0:	Glur_chr1.g093880.1	Glur_chr5.g072610.1	5e-82
45- 1:	Glur_chr1.g093920.1	Glur_chr5.g072690.1	2e-35
45- 2:	Glur_chr1.g094010.1	Glur_chr5.g072720.1	2e-133
45- 3:	Glur_chr1.g094050.1	Glur_chr5.g072760.1	1e-152
45- 4:	Glur_chr1.g094210.1	Glur_chr5.g072910.1	3e-33
45- 5:	Glur_chr1.g094230.1	Glur_chr5.g072960.1	2e-34
45- 6:	Glur_chr1.g094440.1	Glur_chr5.g073080.1	2e-28
45- 7:	Glur_chr1.g094470.1	Glur_chr5.g073120.1	0
45- 8:	Glur_chr1.g094510.1	Glur_chr5.g073140.1	7e-28
45- 9:	Glur_chr1.g094690.1	Glur_chr5.g073230.1	3e-38
## Alignment 46: score=405.0 e_value=6.9e-20 N=10 Glur_chr1&Glur_chr5 plus
46- 0:	Glur_chr1.g056720.1	Glur_chr5.g051550.1	1e-151
46- 1:	Glur_chr1.g057220.1	Glur_chr5.g051740.1	6e-44
46- 2:	Glur_chr1.g057300.1	Glur_chr5.g051760.1	0
46- 3:	Glur_chr1.g057710.1	Glur_chr5.g051810.1	0
46- 4:	Glur_chr1.g057820.1	Glur_chr5.g051830.1	1e-103
46- 5:	Glur_chr1.g057910.1	Glur_chr5.g051850.1	0
46- 6:	Glur_chr1.g058020.1	Glur_chr5.g051900.1	0
46- 7:	Glur_chr1.g058070.1	Glur_chr5.g052000.1	4e-94
46- 8:	Glur_chr1.g058290.1	Glur_chr5.g052040.1	2e-30
46- 9:	Glur_chr1.g058630.1	Glur_chr5.g052140.1	0
## Alignment 47: score=380.0 e_value=2.9e-18 N=9 Glur_chr1&Glur_chr5 plus
47- 0:	Glur_chr1.g099770.1	Glur_chr5.g057320.1	1e-95
47- 1:	Glur_chr1.g099940.1	Glur_chr5.g057550.1	9e-12
47- 2:	Glur_chr1.g100100.1	Glur_chr5.g057580.1	3e-57
47- 3:	Glur_chr1.g100110.1	Glur_chr5.g057650.1	3e-115
47- 4:	Glur_chr1.g100120.1	Glur_chr5.g057670.1	1e-32
47- 5:	Glur_chr1.g100160.1	Glur_chr5.g057780.1	1e-125
47- 6:	Glur_chr1.g100170.1	Glur_chr5.g057790.1	1e-27
47- 7:	Glur_chr1.g100250.1	Glur_chr5.g057960.1	2e-138
47- 8:	Glur_chr1.g100340.1	Glur_chr5.g058100.1	0
## Alignment 48: score=318.0 e_value=8.1e-11 N=7 Glur_chr1&Glur_chr5 plus
48- 0:	Glur_chr1.g069490.1	Glur_chr5.g076250.1	5e-57
48- 1:	Glur_chr1.g069560.1	Glur_chr5.g076350.1	3e-87
48- 2:	Glur_chr1.g069570.1	Glur_chr5.g076370.1	0
48- 3:	Glur_chr1.g069580.1	Glur_chr5.g076400.1	3e-22
48- 4:	Glur_chr1.g069640.1	Glur_chr5.g076450.1	0
48- 5:	Glur_chr1.g069790.1	Glur_chr5.g076510.1	0
48- 6:	Glur_chr1.g069890.1	Glur_chr5.g076630.1	0
## Alignment 49: score=311.0 e_value=1.8e-10 N=7 Glur_chr1&Glur_chr5 plus
49- 0:	Glur_chr1.g059940.1	Glur_chr5.g070050.1	2e-27
49- 1:	Glur_chr1.g060010.1	Glur_chr5.g070110.1	7e-125
49- 2:	Glur_chr1.g060090.1	Glur_chr5.g070190.1	1e-45
49- 3:	Glur_chr1.g060200.1	Glur_chr5.g070330.1	2e-170
49- 4:	Glur_chr1.g060260.1	Glur_chr5.g070450.1	2e-92
49- 5:	Glur_chr1.g060290.1	Glur_chr5.g070530.1	4e-56
49- 6:	Glur_chr1.g060320.1	Glur_chr5.g070540.1	6e-99
## Alignment 50: score=295.0 e_value=2.2e-11 N=7 Glur_chr1&Glur_chr5 plus
50- 0:	Glur_chr1.g070550.1	Glur_chr5.g072530.1	3e-52
50- 1:	Glur_chr1.g070700.1	Glur_chr5.g072550.1	6e-178
50- 2:	Glur_chr1.g070780.1	Glur_chr5.g072630.1	9e-90
50- 3:	Glur_chr1.g071020.1	Glur_chr5.g072770.1	0
50- 4:	Glur_chr1.g071130.1	Glur_chr5.g072840.1	9e-167
50- 5:	Glur_chr1.g071160.1	Glur_chr5.g072860.1	2e-140
50- 6:	Glur_chr1.g071300.1	Glur_chr5.g072910.1	2e-74
## Alignment 51: score=2998.0 e_value=9e-240 N=63 Glur_chr1&Glur_chr5 minus
51- 0:	Glur_chr1.g084850.1	Glur_chr5.g053550.1	0
51- 1:	Glur_chr1.g084900.1	Glur_chr5.g053500.1	3e-116
51- 2:	Glur_chr1.g084910.1	Glur_chr5.g053480.1	0
51- 3:	Glur_chr1.g084940.1	Glur_chr5.g053470.1	2e-72
51- 4:	Glur_chr1.g084990.1	Glur_chr5.g053440.1	0
51- 5:	Glur_chr1.g085020.1	Glur_chr5.g053420.1	2e-168
51- 6:	Glur_chr1.g085060.1	Glur_chr5.g053320.1	3e-85
51- 7:	Glur_chr1.g085170.1	Glur_chr5.g053080.1	0
51- 8:	Glur_chr1.g085180.1	Glur_chr5.g053060.1	0
51- 9:	Glur_chr1.g085200.1	Glur_chr5.g053000.1	0
51- 10:	Glur_chr1.g085210.1	Glur_chr5.g052980.1	0
51- 11:	Glur_chr1.g085230.1	Glur_chr5.g052970.1	5e-174
51- 12:	Glur_chr1.g085250.1	Glur_chr5.g052950.1	0
51- 13:	Glur_chr1.g085260.1	Glur_chr5.g052940.1	0
51- 14:	Glur_chr1.g085270.1	Glur_chr5.g052930.1	0
51- 15:	Glur_chr1.g085280.1	Glur_chr5.g052890.1	1e-156
51- 16:	Glur_chr1.g085300.1	Glur_chr5.g052880.1	1e-117
51- 17:	Glur_chr1.g085350.1	Glur_chr5.g052800.1	3e-124
51- 18:	Glur_chr1.g085420.1	Glur_chr5.g052740.1	1e-89
51- 19:	Glur_chr1.g085430.1	Glur_chr5.g052730.1	4e-106
51- 20:	Glur_chr1.g085450.1	Glur_chr5.g052720.1	1e-174
51- 21:	Glur_chr1.g085460.1	Glur_chr5.g052700.1	0
51- 22:	Glur_chr1.g085570.1	Glur_chr5.g052630.1	1e-33
51- 23:	Glur_chr1.g085600.1	Glur_chr5.g052590.1	0
51- 24:	Glur_chr1.g085610.1	Glur_chr5.g052560.1	7e-76
51- 25:	Glur_chr1.g085700.1	Glur_chr5.g052550.1	1e-95
51- 26:	Glur_chr1.g085720.1	Glur_chr5.g052530.1	3e-136
51- 27:	Glur_chr1.g085750.1	Glur_chr5.g052510.1	0
51- 28:	Glur_chr1.g085790.1	Glur_chr5.g052480.1	2e-95
51- 29:	Glur_chr1.g085810.1	Glur_chr5.g052460.1	0
51- 30:	Glur_chr1.g085820.1	Glur_chr5.g052450.1	0
51- 31:	Glur_chr1.g085830.1	Glur_chr5.g052430.1	0
51- 32:	Glur_chr1.g085840.1	Glur_chr5.g052420.1	0
51- 33:	Glur_chr1.g085870.1	Glur_chr5.g052390.1	0
51- 34:	Glur_chr1.g085940.1	Glur_chr5.g052360.1	5e-137
51- 35:	Glur_chr1.g085950.1	Glur_chr5.g052350.1	0
51- 36:	Glur_chr1.g085960.1	Glur_chr5.g052340.1	0
51- 37:	Glur_chr1.g086020.1	Glur_chr5.g052250.1	0
51- 38:	Glur_chr1.g086050.1	Glur_chr5.g052210.1	0
51- 39:	Glur_chr1.g086060.1	Glur_chr5.g052200.1	2e-168
51- 40:	Glur_chr1.g086080.1	Glur_chr5.g052150.1	7e-87
51- 41:	Glur_chr1.g086110.1	Glur_chr5.g052140.1	0
51- 42:	Glur_chr1.g086120.1	Glur_chr5.g052130.1	6e-112
51- 43:	Glur_chr1.g086130.1	Glur_chr5.g052070.1	1e-123
51- 44:	Glur_chr1.g086140.1	Glur_chr5.g052040.1	1e-41
51- 45:	Glur_chr1.g086190.1	Glur_chr5.g051990.1	0
51- 46:	Glur_chr1.g086200.1	Glur_chr5.g051980.1	0
51- 47:	Glur_chr1.g086210.1	Glur_chr5.g051950.1	2e-99
51- 48:	Glur_chr1.g086230.1	Glur_chr5.g051940.1	0
51- 49:	Glur_chr1.g086240.1	Glur_chr5.g051930.1	5e-42
51- 50:	Glur_chr1.g086250.1	Glur_chr5.g051890.1	2e-82
51- 51:	Glur_chr1.g086260.1	Glur_chr5.g051880.1	0
51- 52:	Glur_chr1.g086280.1	Glur_chr5.g051860.1	5e-13
51- 53:	Glur_chr1.g086300.1	Glur_chr5.g051850.1	0
51- 54:	Glur_chr1.g086320.1	Glur_chr5.g051790.1	2e-42
51- 55:	Glur_chr1.g086420.1	Glur_chr5.g051760.1	0
51- 56:	Glur_chr1.g086430.1	Glur_chr5.g051740.1	2e-83
51- 57:	Glur_chr1.g086440.1	Glur_chr5.g051730.1	1e-116
51- 58:	Glur_chr1.g086540.1	Glur_chr5.g051690.1	0
51- 59:	Glur_chr1.g086550.1	Glur_chr5.g051640.1	5e-18
51- 60:	Glur_chr1.g086560.1	Glur_chr5.g051630.1	0
51- 61:	Glur_chr1.g086580.1	Glur_chr5.g051610.1	0
51- 62:	Glur_chr1.g086600.1	Glur_chr5.g051560.1	1e-91
## Alignment 52: score=1021.0 e_value=2.6e-71 N=24 Glur_chr1&Glur_chr5 minus
52- 0:	Glur_chr1.g088930.1	Glur_chr5.g074890.1	2e-39
52- 1:	Glur_chr1.g089000.1	Glur_chr5.g074820.1	0
52- 2:	Glur_chr1.g089040.1	Glur_chr5.g074700.1	2e-103
52- 3:	Glur_chr1.g089060.1	Glur_chr5.g074680.1	5e-156
52- 4:	Glur_chr1.g089210.1	Glur_chr5.g074600.1	5e-61
52- 5:	Glur_chr1.g089240.1	Glur_chr5.g074570.1	0
52- 6:	Glur_chr1.g089290.1	Glur_chr5.g074530.1	2e-153
52- 7:	Glur_chr1.g089310.1	Glur_chr5.g074510.1	9e-58
52- 8:	Glur_chr1.g089480.1	Glur_chr5.g074460.1	4e-74
52- 9:	Glur_chr1.g089590.1	Glur_chr5.g074360.1	0
52- 10:	Glur_chr1.g089650.1	Glur_chr5.g074330.1	9e-38
52- 11:	Glur_chr1.g089700.1	Glur_chr5.g074320.1	4e-66
52- 12:	Glur_chr1.g089760.1	Glur_chr5.g074290.1	3e-76
52- 13:	Glur_chr1.g089800.1	Glur_chr5.g074260.1	1e-46
52- 14:	Glur_chr1.g089810.1	Glur_chr5.g074250.1	0
52- 15:	Glur_chr1.g089950.1	Glur_chr5.g074180.1	3e-65
52- 16:	Glur_chr1.g089970.1	Glur_chr5.g074160.1	0
52- 17:	Glur_chr1.g090020.1	Glur_chr5.g074150.1	6e-31
52- 18:	Glur_chr1.g090350.1	Glur_chr5.g073970.1	0
52- 19:	Glur_chr1.g090400.1	Glur_chr5.g073960.1	4e-95
52- 20:	Glur_chr1.g090610.1	Glur_chr5.g073910.1	3e-169
52- 21:	Glur_chr1.g090640.1	Glur_chr5.g073890.1	1e-54
52- 22:	Glur_chr1.g090880.1	Glur_chr5.g073780.1	4e-156
52- 23:	Glur_chr1.g091090.1	Glur_chr5.g073670.1	2e-126
## Alignment 53: score=895.0 e_value=1.3e-59 N=21 Glur_chr1&Glur_chr5 minus
53- 0:	Glur_chr1.g063650.1	Glur_chr5.g004050.1	1e-87
53- 1:	Glur_chr1.g063740.1	Glur_chr5.g003900.1	3e-158
53- 2:	Glur_chr1.g063790.1	Glur_chr5.g003600.1	0
53- 3:	Glur_chr1.g063810.1	Glur_chr5.g003340.1	0
53- 4:	Glur_chr1.g063840.1	Glur_chr5.g003210.1	3e-141
53- 5:	Glur_chr1.g063860.1	Glur_chr5.g003150.1	3e-47
53- 6:	Glur_chr1.g063880.1	Glur_chr5.g002960.1	7e-127
53- 7:	Glur_chr1.g063890.1	Glur_chr5.g002860.1	0
53- 8:	Glur_chr1.g063990.1	Glur_chr5.g002710.1	7e-153
53- 9:	Glur_chr1.g064000.1	Glur_chr5.g002700.1	0
53- 10:	Glur_chr1.g064060.1	Glur_chr5.g002570.1	0
53- 11:	Glur_chr1.g064070.1	Glur_chr5.g002470.1	0
53- 12:	Glur_chr1.g064100.1	Glur_chr5.g002330.1	2e-106
53- 13:	Glur_chr1.g064120.1	Glur_chr5.g002310.1	0
53- 14:	Glur_chr1.g064130.1	Glur_chr5.g002300.1	0
53- 15:	Glur_chr1.g064200.1	Glur_chr5.g002250.1	2e-166
53- 16:	Glur_chr1.g064240.1	Glur_chr5.g002140.1	0
53- 17:	Glur_chr1.g064400.1	Glur_chr5.g002080.1	0
53- 18:	Glur_chr1.g064480.1	Glur_chr5.g002010.1	0
53- 19:	Glur_chr1.g064620.1	Glur_chr5.g001940.1	7e-65
53- 20:	Glur_chr1.g064670.1	Glur_chr5.g001640.1	5e-154
## Alignment 54: score=760.0 e_value=3.1e-45 N=18 Glur_chr1&Glur_chr5 minus
54- 0:	Glur_chr1.g077960.1	Glur_chr5.g079360.1	1e-17
54- 1:	Glur_chr1.g078080.1	Glur_chr5.g079250.1	5e-21
54- 2:	Glur_chr1.g078140.1	Glur_chr5.g079150.1	5e-136
54- 3:	Glur_chr1.g078290.1	Glur_chr5.g079000.1	1e-59
54- 4:	Glur_chr1.g078360.1	Glur_chr5.g078930.1	4e-127
54- 5:	Glur_chr1.g078380.1	Glur_chr5.g078850.1	1e-130
54- 6:	Glur_chr1.g078540.1	Glur_chr5.g078740.1	1e-36
54- 7:	Glur_chr1.g078640.1	Glur_chr5.g078660.1	4e-29
54- 8:	Glur_chr1.g078690.1	Glur_chr5.g078560.1	0
54- 9:	Glur_chr1.g078740.1	Glur_chr5.g078520.1	1e-49
54- 10:	Glur_chr1.g078770.1	Glur_chr5.g078440.1	1e-61
54- 11:	Glur_chr1.g078810.1	Glur_chr5.g078310.1	0
54- 12:	Glur_chr1.g078830.1	Glur_chr5.g078300.1	0
54- 13:	Glur_chr1.g078880.1	Glur_chr5.g078280.1	0
54- 14:	Glur_chr1.g078960.1	Glur_chr5.g078250.1	1e-70
54- 15:	Glur_chr1.g079000.1	Glur_chr5.g078040.1	0
54- 16:	Glur_chr1.g079150.1	Glur_chr5.g077880.1	6e-39
54- 17:	Glur_chr1.g079180.1	Glur_chr5.g077810.1	4e-137
## Alignment 55: score=459.0 e_value=1.9e-25 N=12 Glur_chr1&Glur_chr5 minus
55- 0:	Glur_chr1.g078380.1	Glur_chr5.g081410.1	2e-124
55- 1:	Glur_chr1.g078590.1	Glur_chr5.g081290.1	0
55- 2:	Glur_chr1.g078740.1	Glur_chr5.g081030.1	1e-55
55- 3:	Glur_chr1.g078830.1	Glur_chr5.g080930.1	0
55- 4:	Glur_chr1.g078890.1	Glur_chr5.g080840.1	1e-116
55- 5:	Glur_chr1.g078930.1	Glur_chr5.g080830.1	3e-62
55- 6:	Glur_chr1.g079020.1	Glur_chr5.g080730.1	3e-40
55- 7:	Glur_chr1.g079160.1	Glur_chr5.g080470.1	0
55- 8:	Glur_chr1.g079200.1	Glur_chr5.g080430.1	7e-102
55- 9:	Glur_chr1.g079400.1	Glur_chr5.g080210.1	2e-17
55- 10:	Glur_chr1.g079600.1	Glur_chr5.g080100.1	2e-71
55- 11:	Glur_chr1.g079630.1	Glur_chr5.g079970.1	0
## Alignment 56: score=310.0 e_value=1.4e-10 N=7 Glur_chr1&Glur_chr5 minus
56- 0:	Glur_chr1.g072770.1	Glur_chr5.g065590.1	0
56- 1:	Glur_chr1.g072790.1	Glur_chr5.g065580.1	1e-51
56- 2:	Glur_chr1.g072910.1	Glur_chr5.g065480.1	6e-142
56- 3:	Glur_chr1.g073040.1	Glur_chr5.g065370.1	2e-83
56- 4:	Glur_chr1.g073110.1	Glur_chr5.g065290.1	3e-31
56- 5:	Glur_chr1.g073190.1	Glur_chr5.g065230.1	1e-59
56- 6:	Glur_chr1.g073290.1	Glur_chr5.g065110.1	1e-24
## Alignment 57: score=285.0 e_value=7e-11 N=7 Glur_chr1&Glur_chr5 minus
57- 0:	Glur_chr1.g052250.1	Glur_chr5.g062350.1	0
57- 1:	Glur_chr1.g053000.1	Glur_chr5.g062240.1	0
57- 2:	Glur_chr1.g053170.1	Glur_chr5.g062230.1	2e-34
57- 3:	Glur_chr1.g053480.1	Glur_chr5.g062220.1	0
57- 4:	Glur_chr1.g053860.1	Glur_chr5.g062150.1	5e-110
57- 5:	Glur_chr1.g054290.1	Glur_chr5.g062140.1	0
57- 6:	Glur_chr1.g054910.1	Glur_chr5.g062060.1	7e-116
## Alignment 58: score=267.0 e_value=1e-08 N=6 Glur_chr1&Glur_chr5 minus
58- 0:	Glur_chr1.g062470.1	Glur_chr5.g079830.1	0
58- 1:	Glur_chr1.g062490.1	Glur_chr5.g079810.1	5e-58
58- 2:	Glur_chr1.g062500.1	Glur_chr5.g079750.1	7e-158
58- 3:	Glur_chr1.g062550.1	Glur_chr5.g079720.1	0
58- 4:	Glur_chr1.g062780.1	Glur_chr5.g079600.1	6e-39
58- 5:	Glur_chr1.g062840.1	Glur_chr5.g079560.1	3e-157
## Alignment 59: score=5343.0 e_value=0 N=112 Glur_chr1&Glur_chr6 plus
59- 0:	Glur_chr1.g081220.1	Glur_chr6.g073580.1	4e-150
59- 1:	Glur_chr1.g081270.1	Glur_chr6.g073640.1	3e-125
59- 2:	Glur_chr1.g081310.1	Glur_chr6.g073650.1	1e-68
59- 3:	Glur_chr1.g081320.1	Glur_chr6.g073670.1	6e-17
59- 4:	Glur_chr1.g081350.1	Glur_chr6.g073690.1	1e-169
59- 5:	Glur_chr1.g081360.1	Glur_chr6.g073700.1	0
59- 6:	Glur_chr1.g081440.1	Glur_chr6.g073730.1	0
59- 7:	Glur_chr1.g081460.1	Glur_chr6.g073750.1	0
59- 8:	Glur_chr1.g081470.1	Glur_chr6.g073760.1	3e-51
59- 9:	Glur_chr1.g081480.1	Glur_chr6.g073790.1	3e-38
59- 10:	Glur_chr1.g081500.1	Glur_chr6.g073810.1	0
59- 11:	Glur_chr1.g081510.1	Glur_chr6.g073830.1	1e-135
59- 12:	Glur_chr1.g081550.1	Glur_chr6.g073850.1	1e-74
59- 13:	Glur_chr1.g081580.1	Glur_chr6.g073860.1	0
59- 14:	Glur_chr1.g081600.1	Glur_chr6.g073900.1	2e-178
59- 15:	Glur_chr1.g081610.1	Glur_chr6.g073940.1	2e-48
59- 16:	Glur_chr1.g081640.1	Glur_chr6.g073970.1	3e-72
59- 17:	Glur_chr1.g081660.1	Glur_chr6.g073980.1	0
59- 18:	Glur_chr1.g081680.1	Glur_chr6.g073990.1	0
59- 19:	Glur_chr1.g081720.1	Glur_chr6.g074010.1	2e-129
59- 20:	Glur_chr1.g081760.1	Glur_chr6.g074040.1	0
59- 21:	Glur_chr1.g081770.1	Glur_chr6.g074050.1	0
59- 22:	Glur_chr1.g081780.1	Glur_chr6.g074080.1	0
59- 23:	Glur_chr1.g081790.1	Glur_chr6.g074100.1	0
59- 24:	Glur_chr1.g081800.1	Glur_chr6.g074150.1	0
59- 25:	Glur_chr1.g081830.1	Glur_chr6.g074210.1	0
59- 26:	Glur_chr1.g081870.1	Glur_chr6.g074260.1	1e-121
59- 27:	Glur_chr1.g081900.1	Glur_chr6.g074270.1	0
59- 28:	Glur_chr1.g081930.1	Glur_chr6.g074290.1	6e-74
59- 29:	Glur_chr1.g081940.1	Glur_chr6.g074330.1	0
59- 30:	Glur_chr1.g081980.1	Glur_chr6.g074380.1	4e-19
59- 31:	Glur_chr1.g081990.1	Glur_chr6.g074400.1	0
59- 32:	Glur_chr1.g082010.1	Glur_chr6.g074430.1	7e-80
59- 33:	Glur_chr1.g082060.1	Glur_chr6.g074460.1	0
59- 34:	Glur_chr1.g082070.1	Glur_chr6.g074510.1	0
59- 35:	Glur_chr1.g082090.1	Glur_chr6.g074530.1	2e-97
59- 36:	Glur_chr1.g082120.1	Glur_chr6.g074580.1	1e-123
59- 37:	Glur_chr1.g082140.1	Glur_chr6.g074610.1	0
59- 38:	Glur_chr1.g082160.1	Glur_chr6.g074620.1	3e-51
59- 39:	Glur_chr1.g082200.1	Glur_chr6.g074700.1	0
59- 40:	Glur_chr1.g082230.1	Glur_chr6.g074710.1	6e-113
59- 41:	Glur_chr1.g082250.1	Glur_chr6.g074720.1	7e-84
59- 42:	Glur_chr1.g082300.1	Glur_chr6.g074800.1	4e-43
59- 43:	Glur_chr1.g082320.1	Glur_chr6.g074810.1	4e-98
59- 44:	Glur_chr1.g082330.1	Glur_chr6.g074830.1	2e-149
59- 45:	Glur_chr1.g082420.1	Glur_chr6.g074860.1	0
59- 46:	Glur_chr1.g082430.1	Glur_chr6.g074870.1	4e-169
59- 47:	Glur_chr1.g082450.1	Glur_chr6.g074900.1	2e-117
59- 48:	Glur_chr1.g082470.1	Glur_chr6.g074960.1	2e-27
59- 49:	Glur_chr1.g082520.1	Glur_chr6.g074970.1	0
59- 50:	Glur_chr1.g082540.1	Glur_chr6.g075010.1	0
59- 51:	Glur_chr1.g082560.1	Glur_chr6.g075020.1	3e-153
59- 52:	Glur_chr1.g082570.1	Glur_chr6.g075030.1	0
59- 53:	Glur_chr1.g082600.1	Glur_chr6.g075060.1	3e-64
59- 54:	Glur_chr1.g082660.1	Glur_chr6.g075110.1	2e-148
59- 55:	Glur_chr1.g082710.1	Glur_chr6.g075150.1	0
59- 56:	Glur_chr1.g082720.1	Glur_chr6.g075180.1	2e-74
59- 57:	Glur_chr1.g082730.1	Glur_chr6.g075190.1	4e-160
59- 58:	Glur_chr1.g082760.1	Glur_chr6.g075220.1	0
59- 59:	Glur_chr1.g082770.1	Glur_chr6.g075230.1	0
59- 60:	Glur_chr1.g082800.1	Glur_chr6.g075240.1	8e-62
59- 61:	Glur_chr1.g082810.1	Glur_chr6.g075250.1	8e-172
59- 62:	Glur_chr1.g082850.1	Glur_chr6.g075270.1	1e-109
59- 63:	Glur_chr1.g082870.1	Glur_chr6.g075280.1	0
59- 64:	Glur_chr1.g082930.1	Glur_chr6.g075350.1	0
59- 65:	Glur_chr1.g082940.1	Glur_chr6.g075360.1	8e-109
59- 66:	Glur_chr1.g082960.1	Glur_chr6.g075370.1	9e-151
59- 67:	Glur_chr1.g083000.1	Glur_chr6.g075390.1	0
59- 68:	Glur_chr1.g083010.1	Glur_chr6.g075400.1	2e-151
59- 69:	Glur_chr1.g083020.1	Glur_chr6.g075410.1	8e-113
59- 70:	Glur_chr1.g083070.1	Glur_chr6.g075480.1	0
59- 71:	Glur_chr1.g083120.1	Glur_chr6.g075530.1	2e-128
59- 72:	Glur_chr1.g083140.1	Glur_chr6.g075550.1	0
59- 73:	Glur_chr1.g083160.1	Glur_chr6.g075560.1	6e-126
59- 74:	Glur_chr1.g083180.1	Glur_chr6.g075590.1	6e-98
59- 75:	Glur_chr1.g083190.1	Glur_chr6.g075600.1	5e-160
59- 76:	Glur_chr1.g083240.1	Glur_chr6.g075620.1	1e-175
59- 77:	Glur_chr1.g083270.1	Glur_chr6.g075630.1	0
59- 78:	Glur_chr1.g083290.1	Glur_chr6.g075640.1	4e-67
59- 79:	Glur_chr1.g083370.1	Glur_chr6.g075710.1	0
59- 80:	Glur_chr1.g083390.1	Glur_chr6.g075720.1	0
59- 81:	Glur_chr1.g083400.1	Glur_chr6.g075740.1	0
59- 82:	Glur_chr1.g083410.1	Glur_chr6.g075750.1	0
59- 83:	Glur_chr1.g083440.1	Glur_chr6.g075800.1	3e-135
59- 84:	Glur_chr1.g083480.1	Glur_chr6.g075820.1	2e-96
59- 85:	Glur_chr1.g083530.1	Glur_chr6.g075860.1	0
59- 86:	Glur_chr1.g083560.1	Glur_chr6.g075880.1	4e-25
59- 87:	Glur_chr1.g083580.1	Glur_chr6.g075910.1	6e-96
59- 88:	Glur_chr1.g083600.1	Glur_chr6.g075940.1	5e-144
59- 89:	Glur_chr1.g083680.1	Glur_chr6.g075980.1	0
59- 90:	Glur_chr1.g083730.1	Glur_chr6.g075990.1	1e-40
59- 91:	Glur_chr1.g083760.1	Glur_chr6.g076030.1	0
59- 92:	Glur_chr1.g083830.1	Glur_chr6.g076050.1	2e-149
59- 93:	Glur_chr1.g083840.1	Glur_chr6.g076060.1	7e-80
59- 94:	Glur_chr1.g083880.1	Glur_chr6.g076100.1	0
59- 95:	Glur_chr1.g083910.1	Glur_chr6.g076120.1	2e-161
59- 96:	Glur_chr1.g083930.1	Glur_chr6.g076140.1	0
59- 97:	Glur_chr1.g083950.1	Glur_chr6.g076150.1	1e-72
59- 98:	Glur_chr1.g083970.1	Glur_chr6.g076170.1	4e-21
59- 99:	Glur_chr1.g084110.1	Glur_chr6.g076280.1	4e-71
59-100:	Glur_chr1.g084380.1	Glur_chr6.g076530.1	0
59-101:	Glur_chr1.g084430.1	Glur_chr6.g076570.1	0
59-102:	Glur_chr1.g084440.1	Glur_chr6.g076590.1	0
59-103:	Glur_chr1.g084450.1	Glur_chr6.g076600.1	3e-29
59-104:	Glur_chr1.g084480.1	Glur_chr6.g076640.1	6e-97
59-105:	Glur_chr1.g084530.1	Glur_chr6.g076660.1	0
59-106:	Glur_chr1.g084540.1	Glur_chr6.g076680.1	0
59-107:	Glur_chr1.g084560.1	Glur_chr6.g076730.1	3e-76
59-108:	Glur_chr1.g084570.1	Glur_chr6.g076740.1	3e-74
59-109:	Glur_chr1.g084600.1	Glur_chr6.g076770.1	0
59-110:	Glur_chr1.g084640.1	Glur_chr6.g076780.1	6e-79
59-111:	Glur_chr1.g084700.1	Glur_chr6.g076830.1	0
## Alignment 60: score=4432.0 e_value=0 N=93 Glur_chr1&Glur_chr6 plus
60- 0:	Glur_chr1.g077810.1	Glur_chr6.g069860.1	0
60- 1:	Glur_chr1.g077820.1	Glur_chr6.g069890.1	0
60- 2:	Glur_chr1.g077830.1	Glur_chr6.g069910.1	0
60- 3:	Glur_chr1.g077840.1	Glur_chr6.g069920.1	0
60- 4:	Glur_chr1.g077850.1	Glur_chr6.g069940.1	2e-157
60- 5:	Glur_chr1.g077860.1	Glur_chr6.g069960.1	0
60- 6:	Glur_chr1.g077880.1	Glur_chr6.g069970.1	1e-162
60- 7:	Glur_chr1.g077950.1	Glur_chr6.g070000.1	1e-45
60- 8:	Glur_chr1.g077960.1	Glur_chr6.g070020.1	3e-39
60- 9:	Glur_chr1.g077980.1	Glur_chr6.g070030.1	2e-60
60- 10:	Glur_chr1.g078080.1	Glur_chr6.g070120.1	2e-61
60- 11:	Glur_chr1.g078140.1	Glur_chr6.g070300.1	9e-160
60- 12:	Glur_chr1.g078160.1	Glur_chr6.g070320.1	1e-146
60- 13:	Glur_chr1.g078240.1	Glur_chr6.g070330.1	3e-165
60- 14:	Glur_chr1.g078270.1	Glur_chr6.g070340.1	0
60- 15:	Glur_chr1.g078290.1	Glur_chr6.g070360.1	6e-168
60- 16:	Glur_chr1.g078340.1	Glur_chr6.g070500.1	0
60- 17:	Glur_chr1.g078380.1	Glur_chr6.g070530.1	2e-143
60- 18:	Glur_chr1.g078430.1	Glur_chr6.g070590.1	0
60- 19:	Glur_chr1.g078440.1	Glur_chr6.g070600.1	0
60- 20:	Glur_chr1.g078470.1	Glur_chr6.g070610.1	0
60- 21:	Glur_chr1.g078480.1	Glur_chr6.g070630.1	2e-68
60- 22:	Glur_chr1.g078530.1	Glur_chr6.g070660.1	5e-141
60- 23:	Glur_chr1.g078540.1	Glur_chr6.g070670.1	2e-47
60- 24:	Glur_chr1.g078570.1	Glur_chr6.g070680.1	0
60- 25:	Glur_chr1.g078590.1	Glur_chr6.g070740.1	0
60- 26:	Glur_chr1.g078600.1	Glur_chr6.g070770.1	5e-47
60- 27:	Glur_chr1.g078630.1	Glur_chr6.g070790.1	0
60- 28:	Glur_chr1.g078660.1	Glur_chr6.g070820.1	2e-94
60- 29:	Glur_chr1.g078690.1	Glur_chr6.g070850.1	2e-174
60- 30:	Glur_chr1.g078740.1	Glur_chr6.g070890.1	9e-67
60- 31:	Glur_chr1.g078750.1	Glur_chr6.g070910.1	0
60- 32:	Glur_chr1.g078770.1	Glur_chr6.g070920.1	5e-164
60- 33:	Glur_chr1.g078790.1	Glur_chr6.g070980.1	9e-135
60- 34:	Glur_chr1.g078800.1	Glur_chr6.g071000.1	3e-111
60- 35:	Glur_chr1.g078810.1	Glur_chr6.g071020.1	0
60- 36:	Glur_chr1.g078830.1	Glur_chr6.g071030.1	0
60- 37:	Glur_chr1.g078850.1	Glur_chr6.g071060.1	5e-111
60- 38:	Glur_chr1.g078860.1	Glur_chr6.g071070.1	0
60- 39:	Glur_chr1.g078880.1	Glur_chr6.g071130.1	0
60- 40:	Glur_chr1.g078890.1	Glur_chr6.g071140.1	4e-132
60- 41:	Glur_chr1.g078900.1	Glur_chr6.g071150.1	0
60- 42:	Glur_chr1.g078930.1	Glur_chr6.g071170.1	5e-110
60- 43:	Glur_chr1.g078950.1	Glur_chr6.g071190.1	0
60- 44:	Glur_chr1.g078980.1	Glur_chr6.g071210.1	2e-105
60- 45:	Glur_chr1.g078990.1	Glur_chr6.g071240.1	0
60- 46:	Glur_chr1.g079000.1	Glur_chr6.g071280.1	0
60- 47:	Glur_chr1.g079020.1	Glur_chr6.g071330.1	5e-97
60- 48:	Glur_chr1.g079050.1	Glur_chr6.g071360.1	0
60- 49:	Glur_chr1.g079070.1	Glur_chr6.g071380.1	0
60- 50:	Glur_chr1.g079120.1	Glur_chr6.g071410.1	0
60- 51:	Glur_chr1.g079160.1	Glur_chr6.g071420.1	0
60- 52:	Glur_chr1.g079170.1	Glur_chr6.g071450.1	1e-159
60- 53:	Glur_chr1.g079200.1	Glur_chr6.g071470.1	9e-161
60- 54:	Glur_chr1.g079240.1	Glur_chr6.g071500.1	2e-48
60- 55:	Glur_chr1.g079250.1	Glur_chr6.g071510.1	3e-63
60- 56:	Glur_chr1.g079270.1	Glur_chr6.g071530.1	0
60- 57:	Glur_chr1.g079280.1	Glur_chr6.g071540.1	0
60- 58:	Glur_chr1.g079300.1	Glur_chr6.g071560.1	4e-134
60- 59:	Glur_chr1.g079330.1	Glur_chr6.g071720.1	2e-113
60- 60:	Glur_chr1.g079360.1	Glur_chr6.g071730.1	0
60- 61:	Glur_chr1.g079400.1	Glur_chr6.g071760.1	7e-20
60- 62:	Glur_chr1.g079420.1	Glur_chr6.g071810.1	3e-86
60- 63:	Glur_chr1.g079430.1	Glur_chr6.g071830.1	0
60- 64:	Glur_chr1.g079450.1	Glur_chr6.g071840.1	1e-158
60- 65:	Glur_chr1.g079510.1	Glur_chr6.g071920.1	0
60- 66:	Glur_chr1.g079540.1	Glur_chr6.g071990.1	0
60- 67:	Glur_chr1.g079550.1	Glur_chr6.g072000.1	0
60- 68:	Glur_chr1.g079580.1	Glur_chr6.g072040.1	0
60- 69:	Glur_chr1.g079610.1	Glur_chr6.g072080.1	5e-157
60- 70:	Glur_chr1.g079630.1	Glur_chr6.g072120.1	9e-88
60- 71:	Glur_chr1.g079650.1	Glur_chr6.g072230.1	0
60- 72:	Glur_chr1.g079660.1	Glur_chr6.g072250.1	4e-179
60- 73:	Glur_chr1.g079690.1	Glur_chr6.g072410.1	0
60- 74:	Glur_chr1.g079710.1	Glur_chr6.g072430.1	3e-166
60- 75:	Glur_chr1.g079720.1	Glur_chr6.g072440.1	4e-83
60- 76:	Glur_chr1.g079740.1	Glur_chr6.g072450.1	3e-147
60- 77:	Glur_chr1.g079780.1	Glur_chr6.g072470.1	0
60- 78:	Glur_chr1.g079790.1	Glur_chr6.g072480.1	0
60- 79:	Glur_chr1.g079810.1	Glur_chr6.g072490.1	0
60- 80:	Glur_chr1.g079830.1	Glur_chr6.g072520.1	6e-89
60- 81:	Glur_chr1.g079850.1	Glur_chr6.g072560.1	0
60- 82:	Glur_chr1.g079890.1	Glur_chr6.g072580.1	0
60- 83:	Glur_chr1.g079900.1	Glur_chr6.g072590.1	0
60- 84:	Glur_chr1.g079910.1	Glur_chr6.g072600.1	0
60- 85:	Glur_chr1.g079930.1	Glur_chr6.g072610.1	2e-72
60- 86:	Glur_chr1.g079950.1	Glur_chr6.g072630.1	7e-57
60- 87:	Glur_chr1.g079960.1	Glur_chr6.g072640.1	3e-58
60- 88:	Glur_chr1.g079980.1	Glur_chr6.g072650.1	0
60- 89:	Glur_chr1.g080020.1	Glur_chr6.g072700.1	0
60- 90:	Glur_chr1.g080030.1	Glur_chr6.g072720.1	1e-16
60- 91:	Glur_chr1.g080080.1	Glur_chr6.g072750.1	0
60- 92:	Glur_chr1.g080160.1	Glur_chr6.g072810.1	6e-84
## Alignment 61: score=1703.0 e_value=1.4e-119 N=36 Glur_chr1&Glur_chr6 plus
61- 0:	Glur_chr1.g061810.1	Glur_chr6.g068490.1	0
61- 1:	Glur_chr1.g061820.1	Glur_chr6.g068500.1	0
61- 2:	Glur_chr1.g061830.1	Glur_chr6.g068510.1	0
61- 3:	Glur_chr1.g061870.1	Glur_chr6.g068550.1	0
61- 4:	Glur_chr1.g061890.1	Glur_chr6.g068560.1	0
61- 5:	Glur_chr1.g061910.1	Glur_chr6.g068660.1	4e-40
61- 6:	Glur_chr1.g061920.1	Glur_chr6.g068980.1	6e-107
61- 7:	Glur_chr1.g061990.1	Glur_chr6.g069020.1	0
61- 8:	Glur_chr1.g062000.1	Glur_chr6.g069030.1	4e-85
61- 9:	Glur_chr1.g062020.1	Glur_chr6.g069050.1	0
61- 10:	Glur_chr1.g062030.1	Glur_chr6.g069060.1	0
61- 11:	Glur_chr1.g062100.1	Glur_chr6.g069080.1	0
61- 12:	Glur_chr1.g062110.1	Glur_chr6.g069110.1	2e-15
61- 13:	Glur_chr1.g062150.1	Glur_chr6.g069170.1	0
61- 14:	Glur_chr1.g062160.1	Glur_chr6.g069220.1	0
61- 15:	Glur_chr1.g062170.1	Glur_chr6.g069230.1	0
61- 16:	Glur_chr1.g062200.1	Glur_chr6.g069310.1	0
61- 17:	Glur_chr1.g062210.1	Glur_chr6.g069380.1	0
61- 18:	Glur_chr1.g062230.1	Glur_chr6.g069390.1	9e-171
61- 19:	Glur_chr1.g062250.1	Glur_chr6.g069410.1	0
61- 20:	Glur_chr1.g062340.1	Glur_chr6.g069430.1	2e-48
61- 21:	Glur_chr1.g062350.1	Glur_chr6.g069440.1	0
61- 22:	Glur_chr1.g062360.1	Glur_chr6.g069450.1	0
61- 23:	Glur_chr1.g062440.1	Glur_chr6.g069520.1	0
61- 24:	Glur_chr1.g062470.1	Glur_chr6.g069540.1	0
61- 25:	Glur_chr1.g062490.1	Glur_chr6.g069550.1	3e-83
61- 26:	Glur_chr1.g062500.1	Glur_chr6.g069560.1	0
61- 27:	Glur_chr1.g062510.1	Glur_chr6.g069580.1	2e-164
61- 28:	Glur_chr1.g062540.1	Glur_chr6.g069620.1	6e-30
61- 29:	Glur_chr1.g062550.1	Glur_chr6.g069640.1	0
61- 30:	Glur_chr1.g062660.1	Glur_chr6.g069690.1	0
61- 31:	Glur_chr1.g062750.1	Glur_chr6.g069710.1	1e-144
61- 32:	Glur_chr1.g062770.1	Glur_chr6.g069760.1	0
61- 33:	Glur_chr1.g062780.1	Glur_chr6.g069780.1	1e-61
61- 34:	Glur_chr1.g062790.1	Glur_chr6.g069790.1	3e-75
61- 35:	Glur_chr1.g062840.1	Glur_chr6.g069840.1	0
## Alignment 62: score=1342.0 e_value=2.3e-90 N=29 Glur_chr1&Glur_chr6 plus
62- 0:	Glur_chr1.g051800.1	Glur_chr6.g061640.1	3e-158
62- 1:	Glur_chr1.g051910.1	Glur_chr6.g061740.1	1e-54
62- 2:	Glur_chr1.g051930.1	Glur_chr6.g061760.1	1e-140
62- 3:	Glur_chr1.g052250.1	Glur_chr6.g061890.1	0
62- 4:	Glur_chr1.g052280.1	Glur_chr6.g061900.1	9e-132
62- 5:	Glur_chr1.g052530.1	Glur_chr6.g061980.1	0
62- 6:	Glur_chr1.g052630.1	Glur_chr6.g062000.1	7e-57
62- 7:	Glur_chr1.g053000.1	Glur_chr6.g062180.1	0
62- 8:	Glur_chr1.g053170.1	Glur_chr6.g062230.1	8e-39
62- 9:	Glur_chr1.g053270.1	Glur_chr6.g062240.1	3e-152
62- 10:	Glur_chr1.g053380.1	Glur_chr6.g062280.1	0
62- 11:	Glur_chr1.g053480.1	Glur_chr6.g062350.1	0
62- 12:	Glur_chr1.g053830.1	Glur_chr6.g062420.1	0
62- 13:	Glur_chr1.g054290.1	Glur_chr6.g062490.1	0
62- 14:	Glur_chr1.g054350.1	Glur_chr6.g062500.1	0
62- 15:	Glur_chr1.g054540.1	Glur_chr6.g062520.1	0
62- 16:	Glur_chr1.g054570.1	Glur_chr6.g062580.1	1e-141
62- 17:	Glur_chr1.g054660.1	Glur_chr6.g062620.1	0
62- 18:	Glur_chr1.g054790.1	Glur_chr6.g062650.1	3e-134
62- 19:	Glur_chr1.g054810.1	Glur_chr6.g062720.1	0
62- 20:	Glur_chr1.g054900.1	Glur_chr6.g062800.1	7e-66
62- 21:	Glur_chr1.g054910.1	Glur_chr6.g062840.1	1e-127
62- 22:	Glur_chr1.g054930.1	Glur_chr6.g062860.1	4e-77
62- 23:	Glur_chr1.g055270.1	Glur_chr6.g062900.1	0
62- 24:	Glur_chr1.g055300.1	Glur_chr6.g062920.1	0
62- 25:	Glur_chr1.g055330.1	Glur_chr6.g062930.1	6e-55
62- 26:	Glur_chr1.g055580.1	Glur_chr6.g063020.1	0
62- 27:	Glur_chr1.g055630.1	Glur_chr6.g063050.1	1e-128
62- 28:	Glur_chr1.g055700.1	Glur_chr6.g063080.1	0
## Alignment 63: score=1182.0 e_value=1.6e-79 N=26 Glur_chr1&Glur_chr6 plus
63- 0:	Glur_chr1.g056450.1	Glur_chr6.g063140.1	0
63- 1:	Glur_chr1.g056570.1	Glur_chr6.g063190.1	0
63- 2:	Glur_chr1.g056630.1	Glur_chr6.g063240.1	1e-67
63- 3:	Glur_chr1.g056720.1	Glur_chr6.g063360.1	0
63- 4:	Glur_chr1.g056820.1	Glur_chr6.g063400.1	1e-165
63- 5:	Glur_chr1.g057180.1	Glur_chr6.g063870.1	6e-170
63- 6:	Glur_chr1.g057220.1	Glur_chr6.g063890.1	1e-72
63- 7:	Glur_chr1.g057300.1	Glur_chr6.g063920.1	0
63- 8:	Glur_chr1.g057430.1	Glur_chr6.g064060.1	0
63- 9:	Glur_chr1.g057440.1	Glur_chr6.g064070.1	4e-74
63- 10:	Glur_chr1.g057520.1	Glur_chr6.g064150.1	2e-32
63- 11:	Glur_chr1.g057550.1	Glur_chr6.g064160.1	3e-152
63- 12:	Glur_chr1.g057560.1	Glur_chr6.g064170.1	0
63- 13:	Glur_chr1.g057650.1	Glur_chr6.g064180.1	5e-36
63- 14:	Glur_chr1.g057710.1	Glur_chr6.g064250.1	0
63- 15:	Glur_chr1.g057760.1	Glur_chr6.g064300.1	0
63- 16:	Glur_chr1.g057770.1	Glur_chr6.g064310.1	2e-28
63- 17:	Glur_chr1.g057820.1	Glur_chr6.g064320.1	0
63- 18:	Glur_chr1.g057950.1	Glur_chr6.g064340.1	0
63- 19:	Glur_chr1.g058020.1	Glur_chr6.g064400.1	0
63- 20:	Glur_chr1.g058040.1	Glur_chr6.g064430.1	4e-99
63- 21:	Glur_chr1.g058070.1	Glur_chr6.g064440.1	2e-168
63- 22:	Glur_chr1.g058400.1	Glur_chr6.g064470.1	2e-55
63- 23:	Glur_chr1.g058530.1	Glur_chr6.g064480.1	0
63- 24:	Glur_chr1.g058590.1	Glur_chr6.g064490.1	3e-25
63- 25:	Glur_chr1.g058650.1	Glur_chr6.g064590.1	0
## Alignment 64: score=570.0 e_value=4.8e-28 N=12 Glur_chr1&Glur_chr6 plus
64- 0:	Glur_chr1.g061570.1	Glur_chr6.g067700.1	0
64- 1:	Glur_chr1.g061600.1	Glur_chr6.g067720.1	0
64- 2:	Glur_chr1.g061630.1	Glur_chr6.g067760.1	6e-157
64- 3:	Glur_chr1.g061660.1	Glur_chr6.g067810.1	3e-49
64- 4:	Glur_chr1.g061670.1	Glur_chr6.g067820.1	6e-39
64- 5:	Glur_chr1.g061680.1	Glur_chr6.g067830.1	0
64- 6:	Glur_chr1.g061690.1	Glur_chr6.g067840.1	1e-20
64- 7:	Glur_chr1.g061720.1	Glur_chr6.g067850.1	0
64- 8:	Glur_chr1.g061740.1	Glur_chr6.g067950.1	0
64- 9:	Glur_chr1.g061750.1	Glur_chr6.g067980.1	0
64- 10:	Glur_chr1.g061760.1	Glur_chr6.g068020.1	1e-122
64- 11:	Glur_chr1.g061900.1	Glur_chr6.g068140.1	0
## Alignment 65: score=250.0 e_value=1.6e-09 N=6 Glur_chr1&Glur_chr6 plus
65- 0:	Glur_chr1.g063830.1	Glur_chr6.g005210.1	2e-35
65- 1:	Glur_chr1.g063840.1	Glur_chr6.g005300.1	1e-78
65- 2:	Glur_chr1.g063870.1	Glur_chr6.g005310.1	4e-143
65- 3:	Glur_chr1.g064000.1	Glur_chr6.g005370.1	1e-19
65- 4:	Glur_chr1.g064100.1	Glur_chr6.g005640.1	9e-126
65- 5:	Glur_chr1.g064250.1	Glur_chr6.g005780.1	0
## Alignment 66: score=2115.0 e_value=1.9e-163 N=46 Glur_chr1&Glur_chr6 minus
66- 0:	Glur_chr1.g058980.1	Glur_chr6.g067050.1	2e-152
66- 1:	Glur_chr1.g059000.1	Glur_chr6.g066960.1	3e-147
66- 2:	Glur_chr1.g059080.1	Glur_chr6.g066850.1	0
66- 3:	Glur_chr1.g059090.1	Glur_chr6.g066840.1	1e-117
66- 4:	Glur_chr1.g059100.1	Glur_chr6.g066820.1	0
66- 5:	Glur_chr1.g059220.1	Glur_chr6.g066810.1	7e-149
66- 6:	Glur_chr1.g059250.1	Glur_chr6.g066760.1	2e-95
66- 7:	Glur_chr1.g059290.1	Glur_chr6.g066750.1	2e-117
66- 8:	Glur_chr1.g059300.1	Glur_chr6.g066730.1	7e-170
66- 9:	Glur_chr1.g059310.1	Glur_chr6.g066720.1	4e-135
66- 10:	Glur_chr1.g059400.1	Glur_chr6.g066530.1	0
66- 11:	Glur_chr1.g059440.1	Glur_chr6.g066510.1	2e-26
66- 12:	Glur_chr1.g059480.1	Glur_chr6.g066420.1	1e-158
66- 13:	Glur_chr1.g059510.1	Glur_chr6.g066410.1	0
66- 14:	Glur_chr1.g059550.1	Glur_chr6.g066380.1	0
66- 15:	Glur_chr1.g059560.1	Glur_chr6.g066360.1	0
66- 16:	Glur_chr1.g059580.1	Glur_chr6.g066350.1	1e-54
66- 17:	Glur_chr1.g059790.1	Glur_chr6.g066140.1	2e-75
66- 18:	Glur_chr1.g059810.1	Glur_chr6.g066130.1	0
66- 19:	Glur_chr1.g059830.1	Glur_chr6.g066040.1	4e-164
66- 20:	Glur_chr1.g059840.1	Glur_chr6.g066020.1	4e-101
66- 21:	Glur_chr1.g059920.1	Glur_chr6.g065830.1	0
66- 22:	Glur_chr1.g059970.1	Glur_chr6.g065800.1	0
66- 23:	Glur_chr1.g059980.1	Glur_chr6.g065790.1	0
66- 24:	Glur_chr1.g060010.1	Glur_chr6.g065700.1	0
66- 25:	Glur_chr1.g060030.1	Glur_chr6.g065610.1	0
66- 26:	Glur_chr1.g060200.1	Glur_chr6.g065490.1	8e-177
66- 27:	Glur_chr1.g060260.1	Glur_chr6.g065420.1	3e-160
66- 28:	Glur_chr1.g060280.1	Glur_chr6.g065410.1	0
66- 29:	Glur_chr1.g060290.1	Glur_chr6.g065390.1	1e-88
66- 30:	Glur_chr1.g060370.1	Glur_chr6.g065320.1	0
66- 31:	Glur_chr1.g060380.1	Glur_chr6.g065310.1	9e-30
66- 32:	Glur_chr1.g060390.1	Glur_chr6.g065280.1	3e-72
66- 33:	Glur_chr1.g060420.1	Glur_chr6.g065240.1	4e-69
66- 34:	Glur_chr1.g060510.1	Glur_chr6.g065170.1	4e-63
66- 35:	Glur_chr1.g060570.1	Glur_chr6.g065110.1	1e-84
66- 36:	Glur_chr1.g060640.1	Glur_chr6.g065070.1	0
66- 37:	Glur_chr1.g060650.1	Glur_chr6.g065030.1	3e-35
66- 38:	Glur_chr1.g060690.1	Glur_chr6.g064930.1	0
66- 39:	Glur_chr1.g060730.1	Glur_chr6.g064850.1	0
66- 40:	Glur_chr1.g060830.1	Glur_chr6.g064820.1	1e-165
66- 41:	Glur_chr1.g060840.1	Glur_chr6.g064780.1	5e-67
66- 42:	Glur_chr1.g060870.1	Glur_chr6.g064770.1	0
66- 43:	Glur_chr1.g060900.1	Glur_chr6.g064720.1	1e-156
66- 44:	Glur_chr1.g060910.1	Glur_chr6.g064670.1	4e-120
66- 45:	Glur_chr1.g061030.1	Glur_chr6.g064480.1	2e-81
## Alignment 67: score=1485.0 e_value=1.2e-96 N=31 Glur_chr1&Glur_chr6 minus
67- 0:	Glur_chr1.g080160.1	Glur_chr6.g073560.1	1e-70
67- 1:	Glur_chr1.g080180.1	Glur_chr6.g073550.1	4e-91
67- 2:	Glur_chr1.g080190.1	Glur_chr6.g073540.1	0
67- 3:	Glur_chr1.g080300.1	Glur_chr6.g073520.1	0
67- 4:	Glur_chr1.g080320.1	Glur_chr6.g073500.1	3e-100
67- 5:	Glur_chr1.g080330.1	Glur_chr6.g073490.1	2e-79
67- 6:	Glur_chr1.g080360.1	Glur_chr6.g073450.1	0
67- 7:	Glur_chr1.g080370.1	Glur_chr6.g073440.1	8e-133
67- 8:	Glur_chr1.g080430.1	Glur_chr6.g073430.1	0
67- 9:	Glur_chr1.g080450.1	Glur_chr6.g073420.1	3e-150
67- 10:	Glur_chr1.g080480.1	Glur_chr6.g073410.1	0
67- 11:	Glur_chr1.g080490.1	Glur_chr6.g073400.1	0
67- 12:	Glur_chr1.g080500.1	Glur_chr6.g073390.1	0
67- 13:	Glur_chr1.g080570.1	Glur_chr6.g073340.1	0
67- 14:	Glur_chr1.g080610.1	Glur_chr6.g073310.1	1e-67
67- 15:	Glur_chr1.g080650.1	Glur_chr6.g073300.1	3e-61
67- 16:	Glur_chr1.g080680.1	Glur_chr6.g073290.1	3e-85
67- 17:	Glur_chr1.g080720.1	Glur_chr6.g073250.1	2e-117
67- 18:	Glur_chr1.g080740.1	Glur_chr6.g073210.1	0
67- 19:	Glur_chr1.g080750.1	Glur_chr6.g073140.1	0
67- 20:	Glur_chr1.g080760.1	Glur_chr6.g073130.1	4e-117
67- 21:	Glur_chr1.g080770.1	Glur_chr6.g073080.1	4e-61
67- 22:	Glur_chr1.g080810.1	Glur_chr6.g073060.1	1e-162
67- 23:	Glur_chr1.g080830.1	Glur_chr6.g073050.1	0
67- 24:	Glur_chr1.g080840.1	Glur_chr6.g073000.1	0
67- 25:	Glur_chr1.g080930.1	Glur_chr6.g072970.1	0
67- 26:	Glur_chr1.g080950.1	Glur_chr6.g072940.1	0
67- 27:	Glur_chr1.g080980.1	Glur_chr6.g072930.1	0
67- 28:	Glur_chr1.g081020.1	Glur_chr6.g072900.1	3e-70
67- 29:	Glur_chr1.g081030.1	Glur_chr6.g072850.1	2e-114
67- 30:	Glur_chr1.g081160.1	Glur_chr6.g072820.1	4e-84
## Alignment 68: score=1170.0 e_value=7.8e-84 N=28 Glur_chr1&Glur_chr6 minus
68- 0:	Glur_chr1.g085600.1	Glur_chr6.g065210.1	7e-129
68- 1:	Glur_chr1.g085610.1	Glur_chr6.g065200.1	1e-41
68- 2:	Glur_chr1.g085700.1	Glur_chr6.g065130.1	5e-98
68- 3:	Glur_chr1.g085710.1	Glur_chr6.g065050.1	0
68- 4:	Glur_chr1.g085810.1	Glur_chr6.g064910.1	1e-137
68- 5:	Glur_chr1.g085870.1	Glur_chr6.g064850.1	0
68- 6:	Glur_chr1.g085980.1	Glur_chr6.g064820.1	2e-141
68- 7:	Glur_chr1.g086020.1	Glur_chr6.g064670.1	2e-112
68- 8:	Glur_chr1.g086140.1	Glur_chr6.g064470.1	1e-20
68- 9:	Glur_chr1.g086290.1	Glur_chr6.g064330.1	0
68- 10:	Glur_chr1.g086340.1	Glur_chr6.g064160.1	8e-89
68- 11:	Glur_chr1.g086380.1	Glur_chr6.g064110.1	3e-89
68- 12:	Glur_chr1.g086420.1	Glur_chr6.g063920.1	0
68- 13:	Glur_chr1.g086430.1	Glur_chr6.g063890.1	5e-49
68- 14:	Glur_chr1.g086540.1	Glur_chr6.g063430.1	5e-136
68- 15:	Glur_chr1.g086600.1	Glur_chr6.g063370.1	2e-68
68- 16:	Glur_chr1.g086670.1	Glur_chr6.g063210.1	5e-171
68- 17:	Glur_chr1.g086710.1	Glur_chr6.g063170.1	4e-49
68- 18:	Glur_chr1.g086770.1	Glur_chr6.g063050.1	3e-71
68- 19:	Glur_chr1.g086790.1	Glur_chr6.g062950.1	0
68- 20:	Glur_chr1.g086980.1	Glur_chr6.g062730.1	1e-178
68- 21:	Glur_chr1.g087020.1	Glur_chr6.g062650.1	8e-79
68- 22:	Glur_chr1.g087030.1	Glur_chr6.g062520.1	2e-175
68- 23:	Glur_chr1.g087120.1	Glur_chr6.g062400.1	8e-81
68- 24:	Glur_chr1.g087160.1	Glur_chr6.g062350.1	0
68- 25:	Glur_chr1.g087170.1	Glur_chr6.g062180.1	0
68- 26:	Glur_chr1.g087210.1	Glur_chr6.g062130.1	7e-79
68- 27:	Glur_chr1.g087240.1	Glur_chr6.g062090.1	2e-97
## Alignment 69: score=611.0 e_value=8.2e-29 N=13 Glur_chr1&Glur_chr6 minus
69- 0:	Glur_chr1.g084010.1	Glur_chr6.g076510.1	0
69- 1:	Glur_chr1.g084030.1	Glur_chr6.g076500.1	3e-180
69- 2:	Glur_chr1.g084050.1	Glur_chr6.g076410.1	5e-130
69- 3:	Glur_chr1.g084070.1	Glur_chr6.g076360.1	2e-113
69- 4:	Glur_chr1.g084080.1	Glur_chr6.g076310.1	0
69- 5:	Glur_chr1.g084090.1	Glur_chr6.g076290.1	9e-143
69- 6:	Glur_chr1.g084180.1	Glur_chr6.g076260.1	0
69- 7:	Glur_chr1.g084260.1	Glur_chr6.g076250.1	6e-96
69- 8:	Glur_chr1.g084270.1	Glur_chr6.g076240.1	2e-158
69- 9:	Glur_chr1.g084280.1	Glur_chr6.g076210.1	8e-107
69- 10:	Glur_chr1.g084310.1	Glur_chr6.g076200.1	0
69- 11:	Glur_chr1.g084350.1	Glur_chr6.g076190.1	5e-145
69- 12:	Glur_chr1.g084370.1	Glur_chr6.g076140.1	8e-11
## Alignment 70: score=402.0 e_value=1.1e-16 N=9 Glur_chr1&Glur_chr6 minus
70- 0:	Glur_chr1.g074660.1	Glur_chr6.g077550.1	8e-159
70- 1:	Glur_chr1.g074950.1	Glur_chr6.g077470.1	2e-14
70- 2:	Glur_chr1.g075010.1	Glur_chr6.g077400.1	5e-38
70- 3:	Glur_chr1.g075070.1	Glur_chr6.g077370.1	0
70- 4:	Glur_chr1.g075080.1	Glur_chr6.g077360.1	2e-45
70- 5:	Glur_chr1.g075140.1	Glur_chr6.g077320.1	0
70- 6:	Glur_chr1.g075190.1	Glur_chr6.g077270.1	0
70- 7:	Glur_chr1.g075270.1	Glur_chr6.g077210.1	9e-52
70- 8:	Glur_chr1.g075330.1	Glur_chr6.g077190.1	2e-44
## Alignment 71: score=392.0 e_value=3e-17 N=9 Glur_chr1&Glur_chr6 minus
71- 0:	Glur_chr1.g087640.1	Glur_chr6.g060630.1	3e-96
71- 1:	Glur_chr1.g087650.1	Glur_chr6.g060570.1	3e-84
71- 2:	Glur_chr1.g087700.1	Glur_chr6.g060480.1	2e-32
71- 3:	Glur_chr1.g087750.1	Glur_chr6.g060180.1	0
71- 4:	Glur_chr1.g087760.1	Glur_chr6.g060120.1	1e-111
71- 5:	Glur_chr1.g087780.1	Glur_chr6.g060040.1	2e-55
71- 6:	Glur_chr1.g087800.1	Glur_chr6.g060030.1	0
71- 7:	Glur_chr1.g087960.1	Glur_chr6.g059840.1	2e-41
71- 8:	Glur_chr1.g088050.1	Glur_chr6.g059530.1	6e-18
## Alignment 72: score=374.0 e_value=1.2e-18 N=9 Glur_chr1&Glur_chr6 minus
72- 0:	Glur_chr1.g099590.1	Glur_chr6.g002040.1	9e-43
72- 1:	Glur_chr1.g099830.1	Glur_chr6.g001860.1	0
72- 2:	Glur_chr1.g099910.1	Glur_chr6.g001650.1	9e-14
72- 3:	Glur_chr1.g099930.1	Glur_chr6.g001630.1	8e-130
72- 4:	Glur_chr1.g099940.1	Glur_chr6.g001620.1	7e-15
72- 5:	Glur_chr1.g100100.1	Glur_chr6.g001570.1	7e-59
72- 6:	Glur_chr1.g100120.1	Glur_chr6.g001530.1	3e-29
72- 7:	Glur_chr1.g100160.1	Glur_chr6.g001420.1	4e-109
72- 8:	Glur_chr1.g100250.1	Glur_chr6.g001260.1	5e-153
## Alignment 73: score=324.0 e_value=8.5e-12 N=7 Glur_chr1&Glur_chr6 minus
73- 0:	Glur_chr1.g088190.1	Glur_chr6.g058150.1	7e-65
73- 1:	Glur_chr1.g088210.1	Glur_chr6.g057950.1	5e-43
73- 2:	Glur_chr1.g088220.1	Glur_chr6.g057900.1	2e-96
73- 3:	Glur_chr1.g088240.1	Glur_chr6.g057810.1	1e-71
73- 4:	Glur_chr1.g088370.1	Glur_chr6.g057190.1	3e-67
73- 5:	Glur_chr1.g088380.1	Glur_chr6.g057170.1	0
73- 6:	Glur_chr1.g088390.1	Glur_chr6.g057160.1	5e-85
## Alignment 74: score=313.0 e_value=4e-12 N=7 Glur_chr1&Glur_chr6 minus
74- 0:	Glur_chr1.g073850.1	Glur_chr6.g078070.1	0
74- 1:	Glur_chr1.g073870.1	Glur_chr6.g078020.1	0
74- 2:	Glur_chr1.g073930.1	Glur_chr6.g077940.1	1e-48
74- 3:	Glur_chr1.g074080.1	Glur_chr6.g077830.1	1e-56
74- 4:	Glur_chr1.g074260.1	Glur_chr6.g077790.1	0
74- 5:	Glur_chr1.g074270.1	Glur_chr6.g077750.1	7e-71
74- 6:	Glur_chr1.g074280.1	Glur_chr6.g077740.1	0
## Alignment 75: score=3604.0 e_value=6.1e-314 N=78 Glur_chr1&Glur_chr7 plus
75- 0:	Glur_chr1.g092810.1	Glur_chr7.g002820.1	0
75- 1:	Glur_chr1.g092840.1	Glur_chr7.g002900.1	0
75- 2:	Glur_chr1.g093000.1	Glur_chr7.g002940.1	0
75- 3:	Glur_chr1.g093020.1	Glur_chr7.g002970.1	3e-32
75- 4:	Glur_chr1.g093040.1	Glur_chr7.g003000.1	5e-35
75- 5:	Glur_chr1.g093050.1	Glur_chr7.g003030.1	0
75- 6:	Glur_chr1.g093060.1	Glur_chr7.g003040.1	5e-125
75- 7:	Glur_chr1.g093070.1	Glur_chr7.g003070.1	0
75- 8:	Glur_chr1.g093110.1	Glur_chr7.g003240.1	0
75- 9:	Glur_chr1.g093130.1	Glur_chr7.g003250.1	1e-162
75- 10:	Glur_chr1.g093140.1	Glur_chr7.g003260.1	0
75- 11:	Glur_chr1.g093220.1	Glur_chr7.g003460.1	0
75- 12:	Glur_chr1.g093230.1	Glur_chr7.g003620.1	3e-48
75- 13:	Glur_chr1.g093250.1	Glur_chr7.g003650.1	0
75- 14:	Glur_chr1.g093290.1	Glur_chr7.g003690.1	0
75- 15:	Glur_chr1.g093300.1	Glur_chr7.g003800.1	0
75- 16:	Glur_chr1.g093310.1	Glur_chr7.g003850.1	0
75- 17:	Glur_chr1.g093340.1	Glur_chr7.g003870.1	0
75- 18:	Glur_chr1.g093380.1	Glur_chr7.g004110.1	0
75- 19:	Glur_chr1.g093400.1	Glur_chr7.g004130.1	0
75- 20:	Glur_chr1.g093450.1	Glur_chr7.g004310.1	0
75- 21:	Glur_chr1.g093480.1	Glur_chr7.g004400.1	2e-173
75- 22:	Glur_chr1.g093490.1	Glur_chr7.g004430.1	2e-170
75- 23:	Glur_chr1.g093500.1	Glur_chr7.g004480.1	9e-105
75- 24:	Glur_chr1.g093510.1	Glur_chr7.g004520.1	4e-15
75- 25:	Glur_chr1.g093550.1	Glur_chr7.g004550.1	1e-60
75- 26:	Glur_chr1.g093580.1	Glur_chr7.g004570.1	5e-50
75- 27:	Glur_chr1.g093610.1	Glur_chr7.g004640.1	0
75- 28:	Glur_chr1.g093650.1	Glur_chr7.g004650.1	2e-168
75- 29:	Glur_chr1.g093710.1	Glur_chr7.g004670.1	9e-67
75- 30:	Glur_chr1.g093730.1	Glur_chr7.g004770.1	0
75- 31:	Glur_chr1.g093760.1	Glur_chr7.g004850.1	0
75- 32:	Glur_chr1.g093780.1	Glur_chr7.g004910.1	3e-41
75- 33:	Glur_chr1.g093790.1	Glur_chr7.g005130.1	4e-168
75- 34:	Glur_chr1.g093820.1	Glur_chr7.g005210.1	5e-113
75- 35:	Glur_chr1.g093840.1	Glur_chr7.g005240.1	1e-141
75- 36:	Glur_chr1.g093850.1	Glur_chr7.g005300.1	0
75- 37:	Glur_chr1.g093860.1	Glur_chr7.g005360.1	1e-34
75- 38:	Glur_chr1.g093880.1	Glur_chr7.g005790.1	2e-63
75- 39:	Glur_chr1.g093900.1	Glur_chr7.g005890.1	0
75- 40:	Glur_chr1.g093910.1	Glur_chr7.g005920.1	8e-119
75- 41:	Glur_chr1.g093930.1	Glur_chr7.g006060.1	0
75- 42:	Glur_chr1.g093950.1	Glur_chr7.g006090.1	0
75- 43:	Glur_chr1.g093990.1	Glur_chr7.g006120.1	0
75- 44:	Glur_chr1.g094030.1	Glur_chr7.g006190.1	0
75- 45:	Glur_chr1.g094040.1	Glur_chr7.g006230.1	0
75- 46:	Glur_chr1.g094050.1	Glur_chr7.g006250.1	0
75- 47:	Glur_chr1.g094060.1	Glur_chr7.g006270.1	0
75- 48:	Glur_chr1.g094080.1	Glur_chr7.g006290.1	3e-70
75- 49:	Glur_chr1.g094130.1	Glur_chr7.g006340.1	0
75- 50:	Glur_chr1.g094160.1	Glur_chr7.g006380.1	6e-85
75- 51:	Glur_chr1.g094190.1	Glur_chr7.g006420.1	0
75- 52:	Glur_chr1.g094210.1	Glur_chr7.g006810.1	5e-106
75- 53:	Glur_chr1.g094220.1	Glur_chr7.g006870.1	6e-134
75- 54:	Glur_chr1.g094230.1	Glur_chr7.g007040.1	8e-54
75- 55:	Glur_chr1.g094250.1	Glur_chr7.g007050.1	0
75- 56:	Glur_chr1.g094260.1	Glur_chr7.g007200.1	2e-71
75- 57:	Glur_chr1.g094280.1	Glur_chr7.g007230.1	5e-71
75- 58:	Glur_chr1.g094300.1	Glur_chr7.g007410.1	7e-98
75- 59:	Glur_chr1.g094330.1	Glur_chr7.g007430.1	2e-152
75- 60:	Glur_chr1.g094340.1	Glur_chr7.g007440.1	0
75- 61:	Glur_chr1.g094390.1	Glur_chr7.g007540.1	0
75- 62:	Glur_chr1.g094470.1	Glur_chr7.g008000.1	0
75- 63:	Glur_chr1.g094490.1	Glur_chr7.g008180.1	0
75- 64:	Glur_chr1.g094500.1	Glur_chr7.g008190.1	4e-29
75- 65:	Glur_chr1.g094530.1	Glur_chr7.g008480.1	0
75- 66:	Glur_chr1.g094570.1	Glur_chr7.g008570.1	0
75- 67:	Glur_chr1.g094590.1	Glur_chr7.g008590.1	0
75- 68:	Glur_chr1.g094600.1	Glur_chr7.g008620.1	4e-93
75- 69:	Glur_chr1.g094680.1	Glur_chr7.g008680.1	0
75- 70:	Glur_chr1.g094710.1	Glur_chr7.g008760.1	2e-136
75- 71:	Glur_chr1.g094720.1	Glur_chr7.g008770.1	0
75- 72:	Glur_chr1.g094750.1	Glur_chr7.g009010.1	0
75- 73:	Glur_chr1.g094780.1	Glur_chr7.g009280.1	1e-42
75- 74:	Glur_chr1.g094800.1	Glur_chr7.g009760.1	7e-100
75- 75:	Glur_chr1.g094840.1	Glur_chr7.g009920.1	4e-72
75- 76:	Glur_chr1.g094870.1	Glur_chr7.g010020.1	1e-53
75- 77:	Glur_chr1.g094890.1	Glur_chr7.g010150.1	0
## Alignment 76: score=1064.0 e_value=3.4e-76 N=25 Glur_chr1&Glur_chr7 plus
76- 0:	Glur_chr1.g070460.1	Glur_chr7.g004770.1	0
76- 1:	Glur_chr1.g070530.1	Glur_chr7.g004850.1	0
76- 2:	Glur_chr1.g070570.1	Glur_chr7.g005420.1	1e-35
76- 3:	Glur_chr1.g070790.1	Glur_chr7.g005890.1	0
76- 4:	Glur_chr1.g070810.1	Glur_chr7.g005900.1	9e-26
76- 5:	Glur_chr1.g070890.1	Glur_chr7.g005920.1	7e-113
76- 6:	Glur_chr1.g070900.1	Glur_chr7.g006090.1	0
76- 7:	Glur_chr1.g070910.1	Glur_chr7.g006110.1	0
76- 8:	Glur_chr1.g071040.1	Glur_chr7.g006290.1	4e-41
76- 9:	Glur_chr1.g071160.1	Glur_chr7.g006360.1	4e-142
76- 10:	Glur_chr1.g071280.1	Glur_chr7.g006420.1	8e-158
76- 11:	Glur_chr1.g071300.1	Glur_chr7.g006810.1	2e-40
76- 12:	Glur_chr1.g071310.1	Glur_chr7.g006870.1	4e-125
76- 13:	Glur_chr1.g071330.1	Glur_chr7.g006900.1	2e-17
76- 14:	Glur_chr1.g071360.1	Glur_chr7.g007200.1	3e-44
76- 15:	Glur_chr1.g071420.1	Glur_chr7.g007410.1	5e-58
76- 16:	Glur_chr1.g071490.1	Glur_chr7.g007430.1	1e-80
76- 17:	Glur_chr1.g071500.1	Glur_chr7.g007500.1	1e-101
76- 18:	Glur_chr1.g071640.1	Glur_chr7.g008000.1	0
76- 19:	Glur_chr1.g071750.1	Glur_chr7.g008190.1	1e-16
76- 20:	Glur_chr1.g071800.1	Glur_chr7.g008480.1	0
76- 21:	Glur_chr1.g071810.1	Glur_chr7.g008550.1	6e-36
76- 22:	Glur_chr1.g071820.1	Glur_chr7.g008560.1	9e-76
76- 23:	Glur_chr1.g071850.1	Glur_chr7.g008570.1	0
76- 24:	Glur_chr1.g071860.1	Glur_chr7.g008620.1	1e-28
## Alignment 77: score=726.0 e_value=7.2e-40 N=16 Glur_chr1&Glur_chr7 plus
77- 0:	Glur_chr1.g088790.1	Glur_chr7.g046410.1	2e-45
77- 1:	Glur_chr1.g088830.1	Glur_chr7.g046460.1	1e-44
77- 2:	Glur_chr1.g088910.1	Glur_chr7.g046530.1	0
77- 3:	Glur_chr1.g088980.1	Glur_chr7.g046640.1	0
77- 4:	Glur_chr1.g089100.1	Glur_chr7.g046840.1	2e-160
77- 5:	Glur_chr1.g089170.1	Glur_chr7.g047160.1	0
77- 6:	Glur_chr1.g089300.1	Glur_chr7.g047250.1	0
77- 7:	Glur_chr1.g089330.1	Glur_chr7.g047290.1	0
77- 8:	Glur_chr1.g089340.1	Glur_chr7.g047310.1	2e-114
77- 9:	Glur_chr1.g089410.1	Glur_chr7.g047350.1	9e-56
77- 10:	Glur_chr1.g089430.1	Glur_chr7.g047400.1	3e-85
77- 11:	Glur_chr1.g089450.1	Glur_chr7.g047440.1	5e-158
77- 12:	Glur_chr1.g089520.1	Glur_chr7.g047450.1	5e-101
77- 13:	Glur_chr1.g089570.1	Glur_chr7.g047510.1	1e-90
77- 14:	Glur_chr1.g089590.1	Glur_chr7.g047550.1	7e-43
77- 15:	Glur_chr1.g089610.1	Glur_chr7.g047600.1	0
## Alignment 78: score=635.0 e_value=3.1e-33 N=14 Glur_chr1&Glur_chr7 plus
78- 0:	Glur_chr1.g095010.1	Glur_chr7.g011450.1	3e-130
78- 1:	Glur_chr1.g095030.1	Glur_chr7.g011460.1	0
78- 2:	Glur_chr1.g095040.1	Glur_chr7.g011550.1	0
78- 3:	Glur_chr1.g095070.1	Glur_chr7.g011650.1	2e-157
78- 4:	Glur_chr1.g095130.1	Glur_chr7.g011800.1	7e-66
78- 5:	Glur_chr1.g095260.1	Glur_chr7.g011960.1	1e-38
78- 6:	Glur_chr1.g095280.1	Glur_chr7.g012340.1	6e-123
78- 7:	Glur_chr1.g095290.1	Glur_chr7.g012440.1	7e-119
78- 8:	Glur_chr1.g095360.1	Glur_chr7.g012490.1	0
78- 9:	Glur_chr1.g095410.1	Glur_chr7.g012540.1	5e-44
78- 10:	Glur_chr1.g095450.1	Glur_chr7.g012600.1	0
78- 11:	Glur_chr1.g095480.1	Glur_chr7.g012700.1	0
78- 12:	Glur_chr1.g095530.1	Glur_chr7.g013240.1	0
78- 13:	Glur_chr1.g095630.1	Glur_chr7.g013530.1	0
## Alignment 79: score=582.0 e_value=3.7e-30 N=13 Glur_chr1&Glur_chr7 plus
79- 0:	Glur_chr1.g047470.1	Glur_chr7.g056420.1	0
79- 1:	Glur_chr1.g047480.1	Glur_chr7.g056430.1	0
79- 2:	Glur_chr1.g047800.1	Glur_chr7.g056450.1	0
79- 3:	Glur_chr1.g048310.1	Glur_chr7.g056460.1	2e-123
79- 4:	Glur_chr1.g048780.1	Glur_chr7.g056590.1	3e-113
79- 5:	Glur_chr1.g049080.1	Glur_chr7.g056600.1	5e-58
79- 6:	Glur_chr1.g049470.1	Glur_chr7.g056610.1	0
79- 7:	Glur_chr1.g049600.1	Glur_chr7.g056620.1	0
79- 8:	Glur_chr1.g049850.1	Glur_chr7.g056630.1	2e-62
79- 9:	Glur_chr1.g050290.1	Glur_chr7.g056640.1	0
79- 10:	Glur_chr1.g050330.1	Glur_chr7.g056710.1	0
79- 11:	Glur_chr1.g050550.1	Glur_chr7.g056720.1	2e-136
79- 12:	Glur_chr1.g050760.1	Glur_chr7.g056740.1	0
## Alignment 80: score=458.0 e_value=5.4e-20 N=10 Glur_chr1&Glur_chr7 plus
80- 0:	Glur_chr1.g064740.1	Glur_chr7.g050040.1	0
80- 1:	Glur_chr1.g064760.1	Glur_chr7.g050110.1	0
80- 2:	Glur_chr1.g064770.1	Glur_chr7.g050340.1	0
80- 3:	Glur_chr1.g064790.1	Glur_chr7.g050430.1	0
80- 4:	Glur_chr1.g064800.1	Glur_chr7.g050440.1	0
80- 5:	Glur_chr1.g064830.1	Glur_chr7.g050480.1	0
80- 6:	Glur_chr1.g064900.1	Glur_chr7.g050540.1	2e-139
80- 7:	Glur_chr1.g064940.1	Glur_chr7.g050690.1	0
80- 8:	Glur_chr1.g064970.1	Glur_chr7.g050730.1	6e-146
80- 9:	Glur_chr1.g064980.1	Glur_chr7.g050770.1	0
## Alignment 81: score=326.0 e_value=6.6e-12 N=7 Glur_chr1&Glur_chr7 plus
81- 0:	Glur_chr1.g065460.1	Glur_chr7.g053930.1	0
81- 1:	Glur_chr1.g065470.1	Glur_chr7.g054050.1	5e-145
81- 2:	Glur_chr1.g065620.1	Glur_chr7.g054080.1	4e-121
81- 3:	Glur_chr1.g065630.1	Glur_chr7.g054100.1	0
81- 4:	Glur_chr1.g065640.1	Glur_chr7.g054120.1	0
81- 5:	Glur_chr1.g065720.1	Glur_chr7.g054200.1	1e-170
81- 6:	Glur_chr1.g065750.1	Glur_chr7.g054250.1	0
## Alignment 82: score=4697.0 e_value=0 N=100 Glur_chr1&Glur_chr7 minus
82- 0:	Glur_chr1.g097460.1	Glur_chr7.g074630.1	5e-120
82- 1:	Glur_chr1.g097520.1	Glur_chr7.g074420.1	0
82- 2:	Glur_chr1.g097530.1	Glur_chr7.g074410.1	5e-99
82- 3:	Glur_chr1.g097580.1	Glur_chr7.g074280.1	0
82- 4:	Glur_chr1.g097610.1	Glur_chr7.g074180.1	3e-43
82- 5:	Glur_chr1.g097640.1	Glur_chr7.g074170.1	0
82- 6:	Glur_chr1.g097650.1	Glur_chr7.g074160.1	0
82- 7:	Glur_chr1.g097680.1	Glur_chr7.g074120.1	0
82- 8:	Glur_chr1.g097780.1	Glur_chr7.g074090.1	2e-22
82- 9:	Glur_chr1.g097810.1	Glur_chr7.g074060.1	0
82- 10:	Glur_chr1.g097840.1	Glur_chr7.g074010.1	8e-109
82- 11:	Glur_chr1.g097850.1	Glur_chr7.g073990.1	3e-74
82- 12:	Glur_chr1.g097900.1	Glur_chr7.g073940.1	0
82- 13:	Glur_chr1.g097910.1	Glur_chr7.g073890.1	0
82- 14:	Glur_chr1.g097940.1	Glur_chr7.g073870.1	0
82- 15:	Glur_chr1.g097960.1	Glur_chr7.g073830.1	0
82- 16:	Glur_chr1.g097990.1	Glur_chr7.g073800.1	0
82- 17:	Glur_chr1.g098000.1	Glur_chr7.g073780.1	4e-173
82- 18:	Glur_chr1.g098060.1	Glur_chr7.g073760.1	9e-37
82- 19:	Glur_chr1.g098080.1	Glur_chr7.g073740.1	5e-79
82- 20:	Glur_chr1.g098110.1	Glur_chr7.g073720.1	0
82- 21:	Glur_chr1.g098120.1	Glur_chr7.g073680.1	0
82- 22:	Glur_chr1.g098140.1	Glur_chr7.g073670.1	0
82- 23:	Glur_chr1.g098380.1	Glur_chr7.g073440.1	0
82- 24:	Glur_chr1.g098390.1	Glur_chr7.g073420.1	0
82- 25:	Glur_chr1.g098400.1	Glur_chr7.g073400.1	0
82- 26:	Glur_chr1.g098480.1	Glur_chr7.g073340.1	2e-144
82- 27:	Glur_chr1.g098490.1	Glur_chr7.g073250.1	0
82- 28:	Glur_chr1.g098510.1	Glur_chr7.g073240.1	2e-161
82- 29:	Glur_chr1.g098540.1	Glur_chr7.g073210.1	0
82- 30:	Glur_chr1.g098550.1	Glur_chr7.g073180.1	2e-144
82- 31:	Glur_chr1.g098560.1	Glur_chr7.g073170.1	1e-90
82- 32:	Glur_chr1.g098570.1	Glur_chr7.g073150.1	1e-151
82- 33:	Glur_chr1.g098590.1	Glur_chr7.g073130.1	8e-55
82- 34:	Glur_chr1.g098620.1	Glur_chr7.g073020.1	2e-115
82- 35:	Glur_chr1.g098630.1	Glur_chr7.g072980.1	1e-159
82- 36:	Glur_chr1.g098640.1	Glur_chr7.g072950.1	0
82- 37:	Glur_chr1.g098710.1	Glur_chr7.g072930.1	8e-58
82- 38:	Glur_chr1.g098730.1	Glur_chr7.g072910.1	3e-124
82- 39:	Glur_chr1.g098760.1	Glur_chr7.g072900.1	0
82- 40:	Glur_chr1.g098770.1	Glur_chr7.g072880.1	0
82- 41:	Glur_chr1.g098810.1	Glur_chr7.g072860.1	0
82- 42:	Glur_chr1.g098870.1	Glur_chr7.g072770.1	0
82- 43:	Glur_chr1.g098910.1	Glur_chr7.g072700.1	1e-52
82- 44:	Glur_chr1.g098960.1	Glur_chr7.g072650.1	0
82- 45:	Glur_chr1.g098980.1	Glur_chr7.g072640.1	5e-52
82- 46:	Glur_chr1.g099040.1	Glur_chr7.g072600.1	0
82- 47:	Glur_chr1.g099080.1	Glur_chr7.g072580.1	0
82- 48:	Glur_chr1.g099090.1	Glur_chr7.g072570.1	0
82- 49:	Glur_chr1.g099190.1	Glur_chr7.g072460.1	0
82- 50:	Glur_chr1.g099210.1	Glur_chr7.g072410.1	0
82- 51:	Glur_chr1.g099220.1	Glur_chr7.g072400.1	1e-171
82- 52:	Glur_chr1.g099240.1	Glur_chr7.g072380.1	0
82- 53:	Glur_chr1.g099250.1	Glur_chr7.g072360.1	5e-64
82- 54:	Glur_chr1.g099260.1	Glur_chr7.g072340.1	5e-19
82- 55:	Glur_chr1.g099340.1	Glur_chr7.g072170.1	4e-154
82- 56:	Glur_chr1.g099390.1	Glur_chr7.g072140.1	0
82- 57:	Glur_chr1.g099400.1	Glur_chr7.g072110.1	1e-98
82- 58:	Glur_chr1.g099420.1	Glur_chr7.g072100.1	0
82- 59:	Glur_chr1.g099440.1	Glur_chr7.g072060.1	4e-82
82- 60:	Glur_chr1.g099450.1	Glur_chr7.g072030.1	0
82- 61:	Glur_chr1.g099480.1	Glur_chr7.g071970.1	0
82- 62:	Glur_chr1.g099490.1	Glur_chr7.g071960.1	7e-150
82- 63:	Glur_chr1.g099500.1	Glur_chr7.g071930.1	0
82- 64:	Glur_chr1.g099520.1	Glur_chr7.g071920.1	6e-83
82- 65:	Glur_chr1.g099540.1	Glur_chr7.g071910.1	1e-12
82- 66:	Glur_chr1.g099570.1	Glur_chr7.g071870.1	1e-121
82- 67:	Glur_chr1.g099590.1	Glur_chr7.g071770.1	5e-95
82- 68:	Glur_chr1.g099600.1	Glur_chr7.g071760.1	5e-135
82- 69:	Glur_chr1.g099670.1	Glur_chr7.g071730.1	0
82- 70:	Glur_chr1.g099690.1	Glur_chr7.g071690.1	8e-176
82- 71:	Glur_chr1.g099700.1	Glur_chr7.g071680.1	0
82- 72:	Glur_chr1.g099710.1	Glur_chr7.g071670.1	5e-51
82- 73:	Glur_chr1.g099750.1	Glur_chr7.g071660.1	0
82- 74:	Glur_chr1.g099760.1	Glur_chr7.g071650.1	0
82- 75:	Glur_chr1.g099770.1	Glur_chr7.g071640.1	0
82- 76:	Glur_chr1.g099790.1	Glur_chr7.g071630.1	0
82- 77:	Glur_chr1.g099830.1	Glur_chr7.g071550.1	0
82- 78:	Glur_chr1.g099910.1	Glur_chr7.g071440.1	4e-65
82- 79:	Glur_chr1.g099930.1	Glur_chr7.g071410.1	3e-82
82- 80:	Glur_chr1.g099940.1	Glur_chr7.g071400.1	3e-35
82- 81:	Glur_chr1.g099950.1	Glur_chr7.g071390.1	0
82- 82:	Glur_chr1.g099960.1	Glur_chr7.g071350.1	0
82- 83:	Glur_chr1.g099990.1	Glur_chr7.g071330.1	1e-81
82- 84:	Glur_chr1.g100070.1	Glur_chr7.g071310.1	2e-155
82- 85:	Glur_chr1.g100100.1	Glur_chr7.g071300.1	6e-61
82- 86:	Glur_chr1.g100110.1	Glur_chr7.g071290.1	1e-171
82- 87:	Glur_chr1.g100140.1	Glur_chr7.g071240.1	0
82- 88:	Glur_chr1.g100160.1	Glur_chr7.g071210.1	0
82- 89:	Glur_chr1.g100170.1	Glur_chr7.g071200.1	0
82- 90:	Glur_chr1.g100190.1	Glur_chr7.g071170.1	4e-89
82- 91:	Glur_chr1.g100230.1	Glur_chr7.g071130.1	0
82- 92:	Glur_chr1.g100240.1	Glur_chr7.g071100.1	0
82- 93:	Glur_chr1.g100250.1	Glur_chr7.g071080.1	3e-119
82- 94:	Glur_chr1.g100270.1	Glur_chr7.g071060.1	0
82- 95:	Glur_chr1.g100330.1	Glur_chr7.g071020.1	1e-35
82- 96:	Glur_chr1.g100350.1	Glur_chr7.g070950.1	0
82- 97:	Glur_chr1.g100390.1	Glur_chr7.g070900.1	0
82- 98:	Glur_chr1.g100430.1	Glur_chr7.g070860.1	0
82- 99:	Glur_chr1.g100460.1	Glur_chr7.g070740.1	0
## Alignment 83: score=2889.0 e_value=5.9e-230 N=61 Glur_chr1&Glur_chr7 minus
83- 0:	Glur_chr1.g095740.1	Glur_chr7.g069270.1	0
83- 1:	Glur_chr1.g095820.1	Glur_chr7.g069200.1	0
83- 2:	Glur_chr1.g095860.1	Glur_chr7.g069180.1	0
83- 3:	Glur_chr1.g095870.1	Glur_chr7.g069140.1	1e-121
83- 4:	Glur_chr1.g095890.1	Glur_chr7.g069120.1	1e-45
83- 5:	Glur_chr1.g095950.1	Glur_chr7.g069050.1	3e-70
83- 6:	Glur_chr1.g095960.1	Glur_chr7.g069010.1	6e-149
83- 7:	Glur_chr1.g096030.1	Glur_chr7.g068980.1	1e-20
83- 8:	Glur_chr1.g096060.1	Glur_chr7.g068970.1	3e-80
83- 9:	Glur_chr1.g096070.1	Glur_chr7.g068960.1	0
83- 10:	Glur_chr1.g096120.1	Glur_chr7.g068890.1	2e-69
83- 11:	Glur_chr1.g096130.1	Glur_chr7.g068880.1	1e-122
83- 12:	Glur_chr1.g096140.1	Glur_chr7.g068860.1	2e-74
83- 13:	Glur_chr1.g096190.1	Glur_chr7.g068780.1	0
83- 14:	Glur_chr1.g096230.1	Glur_chr7.g068760.1	0
83- 15:	Glur_chr1.g096310.1	Glur_chr7.g068710.1	0
83- 16:	Glur_chr1.g096390.1	Glur_chr7.g068630.1	0
83- 17:	Glur_chr1.g096430.1	Glur_chr7.g068600.1	0
83- 18:	Glur_chr1.g096450.1	Glur_chr7.g068560.1	2e-14
83- 19:	Glur_chr1.g096470.1	Glur_chr7.g068460.1	3e-71
83- 20:	Glur_chr1.g096500.1	Glur_chr7.g068430.1	6e-109
83- 21:	Glur_chr1.g096510.1	Glur_chr7.g068420.1	0
83- 22:	Glur_chr1.g096530.1	Glur_chr7.g068410.1	0
83- 23:	Glur_chr1.g096540.1	Glur_chr7.g068390.1	5e-139
83- 24:	Glur_chr1.g096560.1	Glur_chr7.g068380.1	0
83- 25:	Glur_chr1.g096580.1	Glur_chr7.g068350.1	0
83- 26:	Glur_chr1.g096640.1	Glur_chr7.g068210.1	0
83- 27:	Glur_chr1.g096700.1	Glur_chr7.g068190.1	0
83- 28:	Glur_chr1.g096710.1	Glur_chr7.g068180.1	0
83- 29:	Glur_chr1.g096730.1	Glur_chr7.g068160.1	0
83- 30:	Glur_chr1.g096740.1	Glur_chr7.g068120.1	2e-71
83- 31:	Glur_chr1.g096750.1	Glur_chr7.g068060.1	1e-37
83- 32:	Glur_chr1.g096760.1	Glur_chr7.g068050.1	2e-58
83- 33:	Glur_chr1.g096800.1	Glur_chr7.g068040.1	0
83- 34:	Glur_chr1.g096840.1	Glur_chr7.g068030.1	6e-136
83- 35:	Glur_chr1.g096860.1	Glur_chr7.g068000.1	3e-114
83- 36:	Glur_chr1.g096880.1	Glur_chr7.g067970.1	8e-49
83- 37:	Glur_chr1.g096920.1	Glur_chr7.g067950.1	0
83- 38:	Glur_chr1.g096950.1	Glur_chr7.g067850.1	0
83- 39:	Glur_chr1.g096960.1	Glur_chr7.g067830.1	2e-82
83- 40:	Glur_chr1.g097010.1	Glur_chr7.g067800.1	0
83- 41:	Glur_chr1.g097020.1	Glur_chr7.g067780.1	6e-43
83- 42:	Glur_chr1.g097030.1	Glur_chr7.g067760.1	1e-62
83- 43:	Glur_chr1.g097040.1	Glur_chr7.g067750.1	0
83- 44:	Glur_chr1.g097050.1	Glur_chr7.g067720.1	6e-111
83- 45:	Glur_chr1.g097070.1	Glur_chr7.g067710.1	4e-29
83- 46:	Glur_chr1.g097120.1	Glur_chr7.g067630.1	4e-109
83- 47:	Glur_chr1.g097140.1	Glur_chr7.g067610.1	0
83- 48:	Glur_chr1.g097180.1	Glur_chr7.g067520.1	4e-172
83- 49:	Glur_chr1.g097210.1	Glur_chr7.g067500.1	5e-51
83- 50:	Glur_chr1.g097250.1	Glur_chr7.g067490.1	7e-97
83- 51:	Glur_chr1.g097280.1	Glur_chr7.g067460.1	2e-131
83- 52:	Glur_chr1.g097300.1	Glur_chr7.g067450.1	1e-63
83- 53:	Glur_chr1.g097320.1	Glur_chr7.g067440.1	3e-95
83- 54:	Glur_chr1.g097350.1	Glur_chr7.g067410.1	0
83- 55:	Glur_chr1.g097360.1	Glur_chr7.g067390.1	4e-126
83- 56:	Glur_chr1.g097380.1	Glur_chr7.g067380.1	6e-117
83- 57:	Glur_chr1.g097440.1	Glur_chr7.g067220.1	5e-48
83- 58:	Glur_chr1.g097450.1	Glur_chr7.g067210.1	4e-51
83- 59:	Glur_chr1.g097480.1	Glur_chr7.g067190.1	0
83- 60:	Glur_chr1.g097500.1	Glur_chr7.g067180.1	0
## Alignment 84: score=2277.0 e_value=1.5e-169 N=48 Glur_chr1&Glur_chr7 minus
84- 0:	Glur_chr1.g069440.1	Glur_chr7.g066080.1	2e-158
84- 1:	Glur_chr1.g069490.1	Glur_chr7.g066050.1	4e-71
84- 2:	Glur_chr1.g069520.1	Glur_chr7.g066010.1	9e-79
84- 3:	Glur_chr1.g069570.1	Glur_chr7.g065980.1	0
84- 4:	Glur_chr1.g069580.1	Glur_chr7.g065970.1	2e-82
84- 5:	Glur_chr1.g069600.1	Glur_chr7.g065960.1	7e-83
84- 6:	Glur_chr1.g069780.1	Glur_chr7.g065930.1	0
84- 7:	Glur_chr1.g069790.1	Glur_chr7.g065910.1	0
84- 8:	Glur_chr1.g069820.1	Glur_chr7.g065880.1	3e-96
84- 9:	Glur_chr1.g069830.1	Glur_chr7.g065870.1	0
84- 10:	Glur_chr1.g069840.1	Glur_chr7.g065830.1	2e-72
84- 11:	Glur_chr1.g069880.1	Glur_chr7.g065800.1	2e-99
84- 12:	Glur_chr1.g069900.1	Glur_chr7.g065790.1	1e-129
84- 13:	Glur_chr1.g069940.1	Glur_chr7.g065770.1	0
84- 14:	Glur_chr1.g069950.1	Glur_chr7.g065750.1	0
84- 15:	Glur_chr1.g069960.1	Glur_chr7.g065740.1	0
84- 16:	Glur_chr1.g069970.1	Glur_chr7.g065730.1	0
84- 17:	Glur_chr1.g070090.1	Glur_chr7.g065680.1	1e-141
84- 18:	Glur_chr1.g070150.1	Glur_chr7.g065640.1	3e-98
84- 19:	Glur_chr1.g070300.1	Glur_chr7.g065610.1	6e-98
84- 20:	Glur_chr1.g070310.1	Glur_chr7.g065590.1	0
84- 21:	Glur_chr1.g070320.1	Glur_chr7.g065570.1	2e-135
84- 22:	Glur_chr1.g070350.1	Glur_chr7.g065550.1	0
84- 23:	Glur_chr1.g070380.1	Glur_chr7.g065520.1	5e-61
84- 24:	Glur_chr1.g070390.1	Glur_chr7.g065510.1	0
84- 25:	Glur_chr1.g070430.1	Glur_chr7.g065500.1	3e-138
84- 26:	Glur_chr1.g070440.1	Glur_chr7.g065460.1	0
84- 27:	Glur_chr1.g070460.1	Glur_chr7.g065400.1	0
84- 28:	Glur_chr1.g070470.1	Glur_chr7.g065390.1	4e-90
84- 29:	Glur_chr1.g070510.1	Glur_chr7.g065360.1	0
84- 30:	Glur_chr1.g070520.1	Glur_chr7.g065340.1	3e-60
84- 31:	Glur_chr1.g070530.1	Glur_chr7.g065320.1	0
84- 32:	Glur_chr1.g070550.1	Glur_chr7.g065310.1	1e-82
84- 33:	Glur_chr1.g070640.1	Glur_chr7.g065270.1	9e-16
84- 34:	Glur_chr1.g070670.1	Glur_chr7.g065240.1	0
84- 35:	Glur_chr1.g070690.1	Glur_chr7.g065230.1	0
84- 36:	Glur_chr1.g070700.1	Glur_chr7.g065220.1	0
84- 37:	Glur_chr1.g070810.1	Glur_chr7.g065160.1	8e-52
84- 38:	Glur_chr1.g070870.1	Glur_chr7.g065100.1	2e-40
84- 39:	Glur_chr1.g070890.1	Glur_chr7.g065090.1	0
84- 40:	Glur_chr1.g070900.1	Glur_chr7.g065070.1	0
84- 41:	Glur_chr1.g070920.1	Glur_chr7.g065050.1	0
84- 42:	Glur_chr1.g070930.1	Glur_chr7.g065040.1	0
84- 43:	Glur_chr1.g071010.1	Glur_chr7.g065030.1	3e-102
84- 44:	Glur_chr1.g071030.1	Glur_chr7.g065000.1	9e-48
84- 45:	Glur_chr1.g071130.1	Glur_chr7.g064980.1	5e-170
84- 46:	Glur_chr1.g071160.1	Glur_chr7.g064970.1	4e-144
84- 47:	Glur_chr1.g071250.1	Glur_chr7.g064950.1	0
## Alignment 85: score=1205.0 e_value=1.6e-85 N=27 Glur_chr1&Glur_chr7 minus
85- 0:	Glur_chr1.g090620.1	Glur_chr7.g043940.1	6e-76
85- 1:	Glur_chr1.g090630.1	Glur_chr7.g043930.1	0
85- 2:	Glur_chr1.g090670.1	Glur_chr7.g043690.1	3e-35
85- 3:	Glur_chr1.g090830.1	Glur_chr7.g043530.1	7e-26
85- 4:	Glur_chr1.g090860.1	Glur_chr7.g043150.1	0
85- 5:	Glur_chr1.g090870.1	Glur_chr7.g043140.1	4e-59
85- 6:	Glur_chr1.g090880.1	Glur_chr7.g043090.1	0
85- 7:	Glur_chr1.g090910.1	Glur_chr7.g042850.1	4e-27
85- 8:	Glur_chr1.g090930.1	Glur_chr7.g042770.1	0
85- 9:	Glur_chr1.g090940.1	Glur_chr7.g042760.1	6e-32
85- 10:	Glur_chr1.g090960.1	Glur_chr7.g042120.1	4e-141
85- 11:	Glur_chr1.g091000.1	Glur_chr7.g041850.1	0
85- 12:	Glur_chr1.g091020.1	Glur_chr7.g041410.1	5e-68
85- 13:	Glur_chr1.g091080.1	Glur_chr7.g041360.1	4e-99
85- 14:	Glur_chr1.g091090.1	Glur_chr7.g040180.1	0
85- 15:	Glur_chr1.g091110.1	Glur_chr7.g040070.1	9e-81
85- 16:	Glur_chr1.g091120.1	Glur_chr7.g039880.1	0
85- 17:	Glur_chr1.g091220.1	Glur_chr7.g039680.1	1e-163
85- 18:	Glur_chr1.g091260.1	Glur_chr7.g039520.1	0
85- 19:	Glur_chr1.g091280.1	Glur_chr7.g038940.1	0
85- 20:	Glur_chr1.g091310.1	Glur_chr7.g038920.1	0
85- 21:	Glur_chr1.g091350.1	Glur_chr7.g038790.1	0
85- 22:	Glur_chr1.g091370.1	Glur_chr7.g038330.1	0
85- 23:	Glur_chr1.g091380.1	Glur_chr7.g038240.1	0
85- 24:	Glur_chr1.g091390.1	Glur_chr7.g038050.1	2e-83
85- 25:	Glur_chr1.g091420.1	Glur_chr7.g037420.1	0
85- 26:	Glur_chr1.g091450.1	Glur_chr7.g036850.1	7e-72
## Alignment 86: score=744.0 e_value=2.4e-41 N=16 Glur_chr1&Glur_chr7 minus
86- 0:	Glur_chr1.g088100.1	Glur_chr7.g048950.1	0
86- 1:	Glur_chr1.g088160.1	Glur_chr7.g048810.1	1e-68
86- 2:	Glur_chr1.g088220.1	Glur_chr7.g048730.1	1e-129
86- 3:	Glur_chr1.g088250.1	Glur_chr7.g048700.1	0
86- 4:	Glur_chr1.g088300.1	Glur_chr7.g048620.1	1e-68
86- 5:	Glur_chr1.g088380.1	Glur_chr7.g048600.1	0
86- 6:	Glur_chr1.g088470.1	Glur_chr7.g048420.1	0
86- 7:	Glur_chr1.g088550.1	Glur_chr7.g048110.1	4e-144
86- 8:	Glur_chr1.g088580.1	Glur_chr7.g048010.1	1e-121
86- 9:	Glur_chr1.g088620.1	Glur_chr7.g047850.1	1e-31
86- 10:	Glur_chr1.g088640.1	Glur_chr7.g047830.1	0
86- 11:	Glur_chr1.g088660.1	Glur_chr7.g047810.1	3e-45
86- 12:	Glur_chr1.g088670.1	Glur_chr7.g047800.1	6e-131
86- 13:	Glur_chr1.g088690.1	Glur_chr7.g047760.1	0
86- 14:	Glur_chr1.g088700.1	Glur_chr7.g047750.1	0
86- 15:	Glur_chr1.g088760.1	Glur_chr7.g047730.1	2e-74
## Alignment 87: score=404.0 e_value=9.9e-18 N=9 Glur_chr1&Glur_chr7 minus
87- 0:	Glur_chr1.g093730.1	Glur_chr7.g065400.1	0
87- 1:	Glur_chr1.g093760.1	Glur_chr7.g065320.1	0
87- 2:	Glur_chr1.g093860.1	Glur_chr7.g065210.1	1e-143
87- 3:	Glur_chr1.g093900.1	Glur_chr7.g065150.1	3e-164
87- 4:	Glur_chr1.g093910.1	Glur_chr7.g065090.1	0
87- 5:	Glur_chr1.g093920.1	Glur_chr7.g065080.1	4e-38
87- 6:	Glur_chr1.g093950.1	Glur_chr7.g065070.1	0
87- 7:	Glur_chr1.g094110.1	Glur_chr7.g064990.1	0
87- 8:	Glur_chr1.g094160.1	Glur_chr7.g064960.1	1e-33
## Alignment 88: score=365.0 e_value=2.1e-13 N=8 Glur_chr1&Glur_chr7 minus
88- 0:	Glur_chr1.g065130.1	Glur_chr7.g052240.1	0
88- 1:	Glur_chr1.g065200.1	Glur_chr7.g052140.1	8e-125
88- 2:	Glur_chr1.g065250.1	Glur_chr7.g052020.1	0
88- 3:	Glur_chr1.g065260.1	Glur_chr7.g051920.1	3e-116
88- 4:	Glur_chr1.g065270.1	Glur_chr7.g051870.1	2e-88
88- 5:	Glur_chr1.g065280.1	Glur_chr7.g051800.1	2e-59
88- 6:	Glur_chr1.g065320.1	Glur_chr7.g051700.1	2e-47
88- 7:	Glur_chr1.g065350.1	Glur_chr7.g051650.1	5e-52
## Alignment 89: score=347.0 e_value=5.3e-14 N=8 Glur_chr1&Glur_chr7 minus
89- 0:	Glur_chr1.g089460.1	Glur_chr7.g001900.1	7e-98
89- 1:	Glur_chr1.g089500.1	Glur_chr7.g001870.1	1e-21
89- 2:	Glur_chr1.g089520.1	Glur_chr7.g001820.1	2e-76
89- 3:	Glur_chr1.g089760.1	Glur_chr7.g001610.1	5e-81
89- 4:	Glur_chr1.g089780.1	Glur_chr7.g001570.1	9e-17
89- 5:	Glur_chr1.g089850.1	Glur_chr7.g001540.1	7e-63
89- 6:	Glur_chr1.g089900.1	Glur_chr7.g001500.1	1e-172
89- 7:	Glur_chr1.g089990.1	Glur_chr7.g001300.1	0
## Alignment 90: score=277.0 e_value=6.8e-08 N=6 Glur_chr1&Glur_chr7 minus
90- 0:	Glur_chr1.g077310.1	Glur_chr7.g064340.1	1e-59
90- 1:	Glur_chr1.g077340.1	Glur_chr7.g064310.1	1e-165
90- 2:	Glur_chr1.g077370.1	Glur_chr7.g064270.1	1e-27
90- 3:	Glur_chr1.g077480.1	Glur_chr7.g064220.1	4e-127
90- 4:	Glur_chr1.g077520.1	Glur_chr7.g064190.1	0
90- 5:	Glur_chr1.g077550.1	Glur_chr7.g064120.1	0
## Alignment 91: score=581.0 e_value=1.2e-33 N=14 Glur_chr1&Glur_chr8 plus
91- 0:	Glur_chr1.g086630.1	Glur_chr8.g001730.1	8e-55
91- 1:	Glur_chr1.g086800.1	Glur_chr8.g001910.1	0
91- 2:	Glur_chr1.g086870.1	Glur_chr8.g002060.1	4e-42
91- 3:	Glur_chr1.g086960.1	Glur_chr8.g002140.1	0
91- 4:	Glur_chr1.g087030.1	Glur_chr8.g002170.1	1e-171
91- 5:	Glur_chr1.g087040.1	Glur_chr8.g002200.1	4e-60
91- 6:	Glur_chr1.g087290.1	Glur_chr8.g002420.1	1e-74
91- 7:	Glur_chr1.g087310.1	Glur_chr8.g002450.1	2e-26
91- 8:	Glur_chr1.g087400.1	Glur_chr8.g002510.1	7e-119
91- 9:	Glur_chr1.g087440.1	Glur_chr8.g002530.1	4e-132
91- 10:	Glur_chr1.g087460.1	Glur_chr8.g002560.1	2e-117
91- 11:	Glur_chr1.g087620.1	Glur_chr8.g002740.1	0
91- 12:	Glur_chr1.g087720.1	Glur_chr8.g002890.1	5e-23
91- 13:	Glur_chr1.g087930.1	Glur_chr8.g002930.1	0
## Alignment 92: score=529.0 e_value=9.5e-28 N=12 Glur_chr1&Glur_chr8 plus
92- 0:	Glur_chr1.g085820.1	Glur_chr8.g000580.1	0
92- 1:	Glur_chr1.g086060.1	Glur_chr8.g000820.1	4e-50
92- 2:	Glur_chr1.g086190.1	Glur_chr8.g001020.1	0
92- 3:	Glur_chr1.g086210.1	Glur_chr8.g001060.1	3e-34
92- 4:	Glur_chr1.g086260.1	Glur_chr8.g001130.1	0
92- 5:	Glur_chr1.g086270.1	Glur_chr8.g001150.1	3e-78
92- 6:	Glur_chr1.g086300.1	Glur_chr8.g001250.1	0
92- 7:	Glur_chr1.g086320.1	Glur_chr8.g001280.1	5e-28
92- 8:	Glur_chr1.g086340.1	Glur_chr8.g001290.1	3e-92
92- 9:	Glur_chr1.g086380.1	Glur_chr8.g001310.1	5e-76
92- 10:	Glur_chr1.g086410.1	Glur_chr8.g001370.1	0
92- 11:	Glur_chr1.g086500.1	Glur_chr8.g001430.1	6e-24
## Alignment 93: score=272.0 e_value=1.9e-08 N=6 Glur_chr1&Glur_chr8 plus
93- 0:	Glur_chr1.g076510.1	Glur_chr8.g038010.1	5e-65
93- 1:	Glur_chr1.g076530.1	Glur_chr8.g038070.1	7e-41
93- 2:	Glur_chr1.g076650.1	Glur_chr8.g038160.1	4e-67
93- 3:	Glur_chr1.g076720.1	Glur_chr8.g038180.1	6e-176
93- 4:	Glur_chr1.g076770.1	Glur_chr8.g038210.1	4e-83
93- 5:	Glur_chr1.g076790.1	Glur_chr8.g038310.1	0
## Alignment 94: score=270.0 e_value=1.6e-08 N=6 Glur_chr1&Glur_chr8 plus
94- 0:	Glur_chr1.g084030.1	Glur_chr8.g038570.1	2e-29
94- 1:	Glur_chr1.g084060.1	Glur_chr8.g038610.1	3e-31
94- 2:	Glur_chr1.g084090.1	Glur_chr8.g038780.1	2e-53
94- 3:	Glur_chr1.g084170.1	Glur_chr8.g038820.1	0
94- 4:	Glur_chr1.g084260.1	Glur_chr8.g038860.1	5e-25
94- 5:	Glur_chr1.g084270.1	Glur_chr8.g038870.1	0
## Alignment 95: score=396.0 e_value=1.4e-21 N=10 Glur_chr1&Glur_chr8 minus
95- 0:	Glur_chr1.g051910.1	Glur_chr8.g002460.1	2e-55
95- 1:	Glur_chr1.g052470.1	Glur_chr8.g002370.1	0
95- 2:	Glur_chr1.g053170.1	Glur_chr8.g002350.1	1e-33
95- 3:	Glur_chr1.g053270.1	Glur_chr8.g002330.1	8e-92
95- 4:	Glur_chr1.g054280.1	Glur_chr8.g002250.1	2e-127
95- 5:	Glur_chr1.g054290.1	Glur_chr8.g002220.1	0
95- 6:	Glur_chr1.g054410.1	Glur_chr8.g002200.1	1e-151
95- 7:	Glur_chr1.g054540.1	Glur_chr8.g002170.1	3e-178
95- 8:	Glur_chr1.g055270.1	Glur_chr8.g002090.1	8e-106
95- 9:	Glur_chr1.g055580.1	Glur_chr8.g001850.1	2e-123
## Alignment 96: score=382.0 e_value=1.3e-18 N=9 Glur_chr1&Glur_chr8 minus
96- 0:	Glur_chr1.g057550.1	Glur_chr8.g001290.1	7e-114
96- 1:	Glur_chr1.g057650.1	Glur_chr8.g001270.1	1e-38
96- 2:	Glur_chr1.g057760.1	Glur_chr8.g001260.1	0
96- 3:	Glur_chr1.g057910.1	Glur_chr8.g001250.1	0
96- 4:	Glur_chr1.g057940.1	Glur_chr8.g001240.1	0
96- 5:	Glur_chr1.g058060.1	Glur_chr8.g001030.1	2e-131
96- 6:	Glur_chr1.g058070.1	Glur_chr8.g000970.1	5e-125
96- 7:	Glur_chr1.g058420.1	Glur_chr8.g000950.1	7e-12
96- 8:	Glur_chr1.g058650.1	Glur_chr8.g000840.1	0
## Alignment 97: score=554.0 e_value=5.6e-28 N=12 Glur_chr2&Glur_chr2 plus
97- 0:	Glur_chr2.g070490.1	Glur_chr2.g086260.1	1e-173
97- 1:	Glur_chr2.g070540.1	Glur_chr2.g086340.1	0
97- 2:	Glur_chr2.g070600.1	Glur_chr2.g086390.1	0
97- 3:	Glur_chr2.g070650.1	Glur_chr2.g086420.1	8e-64
97- 4:	Glur_chr2.g070660.1	Glur_chr2.g086450.1	2e-29
97- 5:	Glur_chr2.g070670.1	Glur_chr2.g086460.1	4e-41
97- 6:	Glur_chr2.g070690.1	Glur_chr2.g086480.1	1e-40
97- 7:	Glur_chr2.g070720.1	Glur_chr2.g086540.1	3e-33
97- 8:	Glur_chr2.g070730.1	Glur_chr2.g086560.1	1e-95
97- 9:	Glur_chr2.g070760.1	Glur_chr2.g086570.1	3e-33
97- 10:	Glur_chr2.g070770.1	Glur_chr2.g086700.1	0
97- 11:	Glur_chr2.g070860.1	Glur_chr2.g086900.1	3e-61
## Alignment 98: score=538.0 e_value=1.3e-25 N=12 Glur_chr2&Glur_chr2 plus
98- 0:	Glur_chr2.g051770.1	Glur_chr2.g069430.1	2e-29
98- 1:	Glur_chr2.g051990.1	Glur_chr2.g069470.1	0
98- 2:	Glur_chr2.g052000.1	Glur_chr2.g069500.1	0
98- 3:	Glur_chr2.g052100.1	Glur_chr2.g069550.1	0
98- 4:	Glur_chr2.g052140.1	Glur_chr2.g069590.1	2e-80
98- 5:	Glur_chr2.g052210.1	Glur_chr2.g069680.1	5e-73
98- 6:	Glur_chr2.g052280.1	Glur_chr2.g069710.1	0
98- 7:	Glur_chr2.g052400.1	Glur_chr2.g069770.1	1e-53
98- 8:	Glur_chr2.g052440.1	Glur_chr2.g069830.1	3e-33
98- 9:	Glur_chr2.g052460.1	Glur_chr2.g069840.1	6e-71
98- 10:	Glur_chr2.g052730.1	Glur_chr2.g069910.1	9e-54
98- 11:	Glur_chr2.g052980.1	Glur_chr2.g069960.1	3e-39
## Alignment 99: score=426.0 e_value=3.2e-19 N=9 Glur_chr2&Glur_chr2 plus
99- 0:	Glur_chr2.g051750.1	Glur_chr2.g072270.1	1e-137
99- 1:	Glur_chr2.g051990.1	Glur_chr2.g072440.1	0
99- 2:	Glur_chr2.g052000.1	Glur_chr2.g072450.1	0
99- 3:	Glur_chr2.g052100.1	Glur_chr2.g072460.1	0
99- 4:	Glur_chr2.g052140.1	Glur_chr2.g072470.1	6e-76
99- 5:	Glur_chr2.g052170.1	Glur_chr2.g072490.1	6e-43
99- 6:	Glur_chr2.g052200.1	Glur_chr2.g072510.1	0
99- 7:	Glur_chr2.g052210.1	Glur_chr2.g072520.1	5e-116
99- 8:	Glur_chr2.g052240.1	Glur_chr2.g072560.1	0
## Alignment 100: score=337.0 e_value=8.4e-16 N=8 Glur_chr2&Glur_chr2 plus
100- 0:	Glur_chr2.g070000.1	Glur_chr2.g074610.1	2e-98
100- 1:	Glur_chr2.g070110.1	Glur_chr2.g074720.1	6e-28
100- 2:	Glur_chr2.g070170.1	Glur_chr2.g074750.1	1e-44
100- 3:	Glur_chr2.g070180.1	Glur_chr2.g074770.1	7e-30
100- 4:	Glur_chr2.g070240.1	Glur_chr2.g074820.1	1e-98
100- 5:	Glur_chr2.g070270.1	Glur_chr2.g074830.1	1e-91
100- 6:	Glur_chr2.g070520.1	Glur_chr2.g074900.1	0
100- 7:	Glur_chr2.g070730.1	Glur_chr2.g075160.1	2e-79
## Alignment 101: score=316.0 e_value=3.8e-13 N=7 Glur_chr2&Glur_chr2 plus
101- 0:	Glur_chr2.g070170.1	Glur_chr2.g072590.1	1e-26
101- 1:	Glur_chr2.g070180.1	Glur_chr2.g072600.1	4e-22
101- 2:	Glur_chr2.g070240.1	Glur_chr2.g072620.1	1e-93
101- 3:	Glur_chr2.g070310.1	Glur_chr2.g072900.1	1e-122
101- 4:	Glur_chr2.g070380.1	Glur_chr2.g072980.1	5e-28
101- 5:	Glur_chr2.g070400.1	Glur_chr2.g073000.1	7e-177
101- 6:	Glur_chr2.g070410.1	Glur_chr2.g073050.1	8e-63
## Alignment 102: score=315.0 e_value=8.3e-13 N=7 Glur_chr2&Glur_chr2 plus
102- 0:	Glur_chr2.g003960.1	Glur_chr2.g092000.1	2e-153
102- 1:	Glur_chr2.g004000.1	Glur_chr2.g092050.1	3e-132
102- 2:	Glur_chr2.g004110.1	Glur_chr2.g092060.1	7e-38
102- 3:	Glur_chr2.g004220.1	Glur_chr2.g092330.1	2e-78
102- 4:	Glur_chr2.g004270.1	Glur_chr2.g092340.1	5e-111
102- 5:	Glur_chr2.g004290.1	Glur_chr2.g092380.1	4e-50
102- 6:	Glur_chr2.g004300.1	Glur_chr2.g092390.1	0
## Alignment 103: score=312.0 e_value=7.6e-12 N=7 Glur_chr2&Glur_chr2 plus
103- 0:	Glur_chr2.g069380.1	Glur_chr2.g072160.1	0
103- 1:	Glur_chr2.g069410.1	Glur_chr2.g072190.1	8e-24
103- 2:	Glur_chr2.g069430.1	Glur_chr2.g072260.1	3e-26
103- 3:	Glur_chr2.g069470.1	Glur_chr2.g072440.1	0
103- 4:	Glur_chr2.g069500.1	Glur_chr2.g072450.1	0
103- 5:	Glur_chr2.g069550.1	Glur_chr2.g072460.1	0
103- 6:	Glur_chr2.g069680.1	Glur_chr2.g072520.1	5e-75
## Alignment 104: score=268.0 e_value=7.4e-08 N=6 Glur_chr2&Glur_chr2 plus
104- 0:	Glur_chr2.g050190.1	Glur_chr2.g072610.1	2e-124
104- 1:	Glur_chr2.g050290.1	Glur_chr2.g072620.1	7e-49
104- 2:	Glur_chr2.g050460.1	Glur_chr2.g072770.1	0
104- 3:	Glur_chr2.g050510.1	Glur_chr2.g072850.1	0
104- 4:	Glur_chr2.g050540.1	Glur_chr2.g072900.1	3e-149
104- 5:	Glur_chr2.g050710.1	Glur_chr2.g073050.1	1e-94
## Alignment 105: score=258.0 e_value=6.8e-09 N=6 Glur_chr2&Glur_chr2 plus
105- 0:	Glur_chr2.g047530.1	Glur_chr2.g091460.1	4e-176
105- 1:	Glur_chr2.g047620.1	Glur_chr2.g091500.1	0
105- 2:	Glur_chr2.g047680.1	Glur_chr2.g091600.1	1e-20
105- 3:	Glur_chr2.g047810.1	Glur_chr2.g091640.1	0
105- 4:	Glur_chr2.g048860.1	Glur_chr2.g091800.1	1e-75
105- 5:	Glur_chr2.g048920.1	Glur_chr2.g091830.1	0
## Alignment 106: score=253.0 e_value=1.5e-10 N=6 Glur_chr2&Glur_chr2 plus
106- 0:	Glur_chr2.g000150.1	Glur_chr2.g092970.1	1e-83
106- 1:	Glur_chr2.g000390.1	Glur_chr2.g093180.1	0
106- 2:	Glur_chr2.g000400.1	Glur_chr2.g093310.1	0
106- 3:	Glur_chr2.g000600.1	Glur_chr2.g093350.1	0
106- 4:	Glur_chr2.g000690.1	Glur_chr2.g093360.1	0
106- 5:	Glur_chr2.g000700.1	Glur_chr2.g093380.1	8e-24
## Alignment 107: score=949.0 e_value=8.9e-52 N=20 Glur_chr2&Glur_chr2 minus
[truncated: 4,443 more rows]
