# Supplementary material for: Chromosome-scale genome assembly of Glycyrrhiza uralensis revealed metabolic gene cluster centred specialized metabolites biosynthesis
Source: DNA Res. 2022 Dec 20;29(6):dsac043. doi: 10.1093/dnares/dsac043 (PMC9763095; doi:10.1093/dnares/dsac043)
Supplement: dsac043_suppl_Supplementary_Table_S11 [file dsac043_suppl_supplementary_table_s11.xlsx]

## Sheet: Orthogene classifications
Supplementary Table 11S. Orthogene family classification for Glycyrrhiza uralensis gene models with 11 other plant species
Orthogroup	Cajanus cajan	Nelumbo nucifera	Cicer arietinum	Theobroma cacao	Glycyrrhiza uralensis	Glycine max	Lupinus angustifolius	Medicago Truncatula	Ophiorrhiza pumila	Solanum lycopersicum	Arabidopsis thaliana	Vitis vinifera
OG0000000	-	XP_010243665.1_PREDICTED__uncharacterized_protein_LOC104587667_[Nelumbo_nucifera], XP_010270688.1_PREDICTED__uncharacterized_protein_LOC104606938_[Nelumbo_nucifera]	-	XP_017980999.1_PREDICTED__uncharacterized_protein_LOC108663025_[Theobroma_cacao]	-	-	XP_019429755.1_PREDICTED__uncharacterized_protein_LOC109337271_[Lupinus_angustifolius]	XP_024626008.1_uncharacterized_protein_LOC25499801_[Medicago_truncatula], XP_024636186.1_uncharacterized_protein_LOC112420759_[Medicago_truncatula]	Opuchr01_g0002240-1.1, Opuchr01_g0002250-1.1, Opuchr01_g0009030-1.1, Opuchr01_g0011850-1.1, Opuchr01_g0015460-1.1, Opuchr01_g0015570-1.1, Opuchr01_g0015620-1.1, Opuchr01_g0016390-1.1, Opuchr01_g0017510-1.1, Opuchr01_g0017690-1.1, Opuchr01_g0017710-1.1, Opuchr01_g0018110-1.1, Opuchr01_g0018780-1.1, Opuchr01_g0018790-1.1, Opuchr01_g0020460-1.1, Opuchr01_g0021670-1.1, Opuchr01_g0026890-1.1, Opuchr01…	XP_010314574.1_uncharacterized_protein_LOC104645186_[Solanum_lycopersicum], XP_010315021.1_uncharacterized_protein_LOC104645337_[Solanum_lycopersicum], XP_010324843.1_uncharacterized_protein_LOC104648721_[Solanum_lycopersicum], XP_019066503.1_uncharacterized_protein_LOC109118915_[Solanum_lycopersicum], XP_019069324.1_uncharacterized_protein_LOC104647543_[Solanum_lycopersicum]	-	-
OG0000001	XP_020204137.1_uncharacterized_protein_LOC109789570_[Cajanus_cajan], XP_020205174.1_uncharacterized_protein_LOC109790439_[Cajanus_cajan], XP_020205364.1_uncharacterized_protein_LOC109790590__partial_[Cajanus_cajan], XP_020205667.1_uncharacterized_protein_LOC109790835_[Cajanus_cajan], XP_020205886.1_uncharacterized_protein_LOC109791046_[Cajanus_cajan], XP_020207065.1_uncharacterized_protein_LOC109…	XP_010245505.1_PREDICTED__uncharacterized_protein_LOC104589030_[Nelumbo_nucifera], XP_010247582.1_PREDICTED__uncharacterized_protein_LOC104590567_[Nelumbo_nucifera], XP_019051801.1_PREDICTED__uncharacterized_protein_LOC109114115_[Nelumbo_nucifera], XP_019055340.1_PREDICTED__uncharacterized_protein_LOC109115570_[Nelumbo_nucifera], XP_019055961.1_PREDICTED__uncharacterized_protein_LOC109115879_[Nel…	XP_004491697.3_LOW_QUALITY_PROTEIN__uncharacterized_protein_LOC101490878_[Cicer_arietinum], XP_004492120.1_uncharacterized_protein_LOC101497367_[Cicer_arietinum], XP_004514813.1_uncharacterized_protein_LOC101489393_[Cicer_arietinum], XP_004515691.1_uncharacterized_protein_LOC101498927_[Cicer_arietinum], XP_004516909.1_uncharacterized_protein_LOC101501492__partial_[Cicer_arietinum], XP_004517106.1…	XP_017970368.1_PREDICTED__uncharacterized_protein_LOC108660630_[Theobroma_cacao], XP_017970375.1_PREDICTED__uncharacterized_protein_LOC108660636_[Theobroma_cacao], XP_017970376.1_PREDICTED__uncharacterized_protein_LOC108660637_[Theobroma_cacao], XP_017970383.1_PREDICTED__uncharacterized_protein_LOC108660641_[Theobroma_cacao], XP_017970389.1_PREDICTED__LOW_QUALITY_PROTEIN__uncharacterized_protein_…	Glur_chr1.g000220.1, Glur_chr2.g011350.1	XP_003528575.1_uncharacterized_protein_LOC100807419_[Glycine_max], XP_003544290.2_uncharacterized_protein_LOC100815788_[Glycine_max], XP_003551524.4_uncharacterized_protein_LOC100805548_[Glycine_max], XP_003553327.2_uncharacterized_protein_LOC100814838_[Glycine_max], XP_006574029.1_uncharacterized_protein_LOC102663226_[Glycine_max], XP_006574040.1_uncharacterized_protein_LOC102667660_[Glycine_max…	XP_019413566.1_PREDICTED__uncharacterized_protein_LOC109325580_[Lupinus_angustifolius], XP_019414618.1_PREDICTED__LOW_QUALITY_PROTEIN__uncharacterized_protein_LOC109326384_[Lupinus_angustifolius], XP_019414622.1_PREDICTED__uncharacterized_protein_LOC109326391_[Lupinus_angustifolius], XP_019414676.1_PREDICTED__myosin_heavy_chain__embryonic_smooth_muscle_isoform-like_[Lupinus_angustifolius], XP_019…	XP_024626569.2_uncharacterized_protein_LOC112416565_[Medicago_truncatula], XP_024626776.2_uncharacterized_protein_LOC112416686_[Medicago_truncatula], XP_024634803.1_uncharacterized_protein_LOC112420266_[Medicago_truncatula], XP_024640720.2_uncharacterized_protein_LOC112422157_[Medicago_truncatula], XP_039682826.1_uncharacterized_protein_LOC120575964__partial_[Medicago_truncatula], XP_039682827.1_…	-	XP_004228786.1_uncharacterized_protein_LOC101257592_[Solanum_lycopersicum], XP_004228826.1_uncharacterized_protein_LOC101252020_[Solanum_lycopersicum], XP_004228979.1_uncharacterized_protein_LOC101245691_[Solanum_lycopersicum], XP_004229123.1_uncharacterized_protein_LOC101252425_[Solanum_lycopersicum], XP_004231733.1_uncharacterized_protein_K02A2.6-like_[Solanum_lycopersicum], XP_004234715.1_unch…	-	XP_010648232.1_PREDICTED__uncharacterized_protein_LOC104878938_[Vitis_vinifera], XP_010656732.1_PREDICTED__uncharacterized_protein_LOC104880757_[Vitis_vinifera], XP_010657526.1_PREDICTED__uncharacterized_protein_LOC100852472_[Vitis_vinifera], XP_019071887.1_PREDICTED__uncharacterized_protein_LOC109121615_[Vitis_vinifera], XP_019074400.1_PREDICTED__uncharacterized_protein_LOC109122316_[Vitis_vinif…
OG0000002	XP_020203740.1_pentatricopeptide_repeat-containing_protein_At1g62910-like_isoform_X1_[Cajanus_cajan], XP_020204595.1_pentatricopeptide_repeat-containing_protein_At5g16640__mitochondrial_[Cajanus_cajan], XP_020205548.1_putative_pentatricopeptide_repeat-containing_protein_At1g12700__mitochondrial_isoform_X1_[Cajanus_cajan], XP_020207071.1_uncharacterized_protein_LOC109792104_[Cajanus_cajan], XP_020…	XP_010271851.1_PREDICTED__pentatricopeptide_repeat-containing_protein_At1g62670__mitochondrial-like_[Nelumbo_nucifera], XP_010271852.1_PREDICTED__protein_Rf1__mitochondrial-like_[Nelumbo_nucifera], XP_010278101.1_PREDICTED__pentatricopeptide_repeat-containing_protein_At1g62914__mitochondrial-like_isoform_X1_[Nelumbo_nucifera], XP_010278102.1_PREDICTED__pentatricopeptide_repeat-containing_protein_…	XP_004486762.1_pentatricopeptide_repeat-containing_protein_At3g22470__mitochondrial-like_[Cicer_arietinum], XP_004486763.1_pentatricopeptide_repeat-containing_protein_At3g22470__mitochondrial-like_[Cicer_arietinum], XP_004486764.1_pentatricopeptide_repeat-containing_protein_At3g22470__mitochondrial-like_[Cicer_arietinum], XP_004488468.2_putative_pentatricopeptide_repeat-containing_protein_At1g127…	XP_007031103.2_PREDICTED__putative_pentatricopeptide_repeat-containing_protein_At1g12700__mitochondrial_[Theobroma_cacao], XP_017976491.1_PREDICTED__pentatricopeptide_repeat-containing_protein_At1g62930__chloroplastic_[Theobroma_cacao], XP_017976492.1_PREDICTED__LOW_QUALITY_PROTEIN__pentatricopeptide_repeat-containing_protein_At1g63330_[Theobroma_cacao], XP_017976592.1_PREDICTED__LOW_QUALITY_PROT…	Glur_chr2.g061790.1, Glur_chr3.g058590.1, Glur_chr3.g074240.1, Glur_chr3.g102200.1, Glur_chr5.g060310.1, Glur_chr8.g031760.1, Glur_chr8.g033370.1, Glur_chr8.g035510.1, Glur_chr8.g035940.1, Glur_chr8.g035950.1, Glur_chr8.g036000.1, Glur_chr8.g037070.1, Glur_chr8.g037180.1, Glur_chr8.g037340.1, Glur_chr8.g037350.1, Glur_chr8.g037360.1, Glur_chr8.g037380.1, Glur_chr8.g037410.1, Glur_chr8.g037580.1, …	XP_003530056.1_pentatricopeptide_repeat-containing_protein_At3g22470__mitochondrial_[Glycine_max], XP_003533312.1_putative_pentatricopeptide_repeat-containing_protein_At1g12700__mitochondrial_[Glycine_max], XP_003533323.1_pentatricopeptide_repeat-containing_protein_At1g12300__mitochondrial_[Glycine_max], XP_003549125.1_pentatricopeptide_repeat-containing_protein_At1g62930__chloroplastic_[Glycine_…	XP_019413117.1_PREDICTED__pentatricopeptide_repeat-containing_protein_At3g22470__mitochondrial-like_[Lupinus_angustifolius], XP_019413118.1_PREDICTED__pentatricopeptide_repeat-containing_protein_At3g22470__mitochondrial-like_[Lupinus_angustifolius], XP_019413185.1_PREDICTED__pentatricopeptide_repeat-containing_protein_At1g62930__chloroplastic-like_[Lupinus_angustifolius], XP_019413503.1_PREDICTED…	XP_003594869.1_pentatricopeptide_repeat-containing_protein_At3g22470__mitochondrial_[Medicago_truncatula], XP_003599547.2_pentatricopeptide_repeat-containing_protein_At1g12300__mitochondrial_[Medicago_truncatula], XP_003619749.4_putative_pentatricopeptide_repeat-containing_protein_At1g12700__mitochondrial_[Medicago_truncatula], XP_003620148.1_pentatricopeptide_repeat-containing_protein_At1g12300_…	Opuchr03_g0006790-1.1, Opuchr03_g0063790-1.1, Opuchr05_g0006910-1.1, Opuchr06_g0006960-1.1, Opuchr06_g0011330-1.1, Opuchr06_g0013320-1.1, Opuchr06_g0013340-1.1, Opuchr06_g0013350-1.1, Opuchr06_g0013360-1.1, Opuchr06_g0013390-1.1, Opuchr06_g0013630-1.1, Opuchr06_g0013760-1.1, Opuchr06_g0013810-1.1, Opuchr06_g0013840-1.1, Opuchr06_g0013850-1.1, Opuchr06_g0013920-1.1, Opuchr06_g0014010-1.1, Opuchr06…	XP_004238596.1_putative_pentatricopeptide_repeat-containing_protein_At1g12700__mitochondrial_[Solanum_lycopersicum], XP_004240414.1_putative_pentatricopeptide_repeat-containing_protein_At1g12700__mitochondrial_[Solanum_lycopersicum], XP_010321755.1_putative_pentatricopeptide_repeat-containing_protein_At1g12700__mitochondrial_[Solanum_lycopersicum], XP_010321758.1_putative_pentatricopeptide_repeat…	NP_001031033.1_Pentatricopeptide_repeat__PPR__superfamily_protein_[Arabidopsis_thaliana], NP_001185295.1_pentatricopeptide__PPR__repeat-containing_protein_[Arabidopsis_thaliana], NP_001318989.1_RNA_processing_FACTOR_[Arabidopsis_thaliana], NP_001319309.1_Tetratricopeptide_repeat__TPR_-like_superfamily_protein_[Arabidopsis_thaliana], NP_001320555.1_Pentatricopeptide_repeat__PPR__superfamily_protei…	XP_002263091.1_PREDICTED__putative_pentatricopeptide_repeat-containing_protein_At1g12700__mitochondrial_[Vitis_vinifera], XP_002263209.2_PREDICTED__putative_pentatricopeptide_repeat-containing_protein_At1g12700__mitochondrial_isoform_X2_[Vitis_vinifera], XP_002275680.2_PREDICTED__pentatricopeptide_repeat-containing_protein_At1g63330_[Vitis_vinifera], XP_003633686.1_PREDICTED__putative_pentatricop…
OG0000003	XP_020201848.1_uncharacterized_protein_LOC109787708_[Cajanus_cajan], XP_020201857.1_uncharacterized_protein_LOC109787716_[Cajanus_cajan], XP_020201872.1_uncharacterized_protein_LOC109787726_[Cajanus_cajan], XP_020201873.1_uncharacterized_protein_LOC109787727_[Cajanus_cajan], XP_020201880.1_uncharacterized_protein_LOC109787735_[Cajanus_cajan], XP_020201881.1_uncharacterized_protein_LOC109787736_[C…	XP_010271742.1_PREDICTED__uncharacterized_protein_K02A2.6-like_[Nelumbo_nucifera]	-	-	-	-	-	XP_024626595.1_uncharacterized_protein_LOC112416580_[Medicago_truncatula], XP_024634507.1_uncharacterized_protein_LOC112420104_[Medicago_truncatula]	-	-	-	-
OG0000004	XP_020203025.1_uncharacterized_protein_LOC109788661_[Cajanus_cajan], XP_020204758.1_uncharacterized_protein_LOC109790071_[Cajanus_cajan], XP_020208066.1_uncharacterized_protein_LOC109793016_[Cajanus_cajan], XP_020211209.1_uncharacterized_protein_LOC109796019_[Cajanus_cajan], XP_020211628.1_uncharacterized_protein_LOC109796364_[Cajanus_cajan], XP_020211774.1_uncharacterized_protein_LOC109796518_[C…	-	XP_004488438.1_uncharacterized_protein_LOC101488812_[Cicer_arietinum], XP_004490342.1_uncharacterized_protein_LOC101515388_[Cicer_arietinum], XP_004490392.1_uncharacterized_protein_LOC101511089_[Cicer_arietinum], XP_004499700.1_uncharacterized_protein_LOC101491569_[Cicer_arietinum], XP_004506515.1_uncharacterized_protein_LOC101513301_[Cicer_arietinum], XP_004506765.1_uncharacterized_protein_LOC10…	-	Glur_chr1.g001390.1, Glur_chr1.g058030.1, Glur_chr1.g060580.1, Glur_chr1.g061250.1, Glur_chr1.g061620.1, Glur_chr1.g063590.1, Glur_chr1.g064780.1, Glur_chr1.g069310.1, Glur_chr1.g070740.1, Glur_chr1.g072130.1, Glur_chr1.g072560.1, Glur_chr1.g075050.1, Glur_chr1.g076340.1, Glur_chr1.g089090.1, Glur_chr1.g095950.1, Glur_chr1.g096260.1, Glur_chr1.g099650.1, Glur_chr2.g001510.1, Glur_chr2.g006450.1, …	NP_001235486.1_uncharacterized_protein_LOC100526884_[Glycine_max], XP_006574001.1_uncharacterized_protein_LOC102667573_[Glycine_max], XP_006575824.1_uncharacterized_protein_LOC102659820_[Glycine_max], XP_006577526.1_uncharacterized_protein_LOC102667337_[Glycine_max], XP_006579080.1_uncharacterized_protein_LOC102665900_[Glycine_max], XP_006579119.1_uncharacterized_protein_LOC102666662_[Glycine_max…	XP_019414812.1_PREDICTED__uncharacterized_protein_LOC109326568_[Lupinus_angustifolius], XP_019416355.1_PREDICTED__uncharacterized_protein_LOC109327637_[Lupinus_angustifolius], XP_019416357.1_PREDICTED__uncharacterized_protein_LOC109327638_[Lupinus_angustifolius], XP_019416423.1_PREDICTED__uncharacterized_protein_LOC109327715_[Lupinus_angustifolius], XP_019416441.1_PREDICTED__uncharacterized_prote…	XP_024626805.1_uncharacterized_protein_LOC112416707_[Medicago_truncatula], XP_024626845.1_uncharacterized_protein_LOC112416723_[Medicago_truncatula], XP_024628738.1_uncharacterized_protein_LOC25502543_[Medicago_truncatula], XP_024628916.1_uncharacterized_protein_LOC112417450_[Medicago_truncatula], XP_024630909.2_uncharacterized_protein_LOC112418673_[Medicago_truncatula], XP_024632644.1_uncharacte…	Opuchr07_g0068700-1.1, Opuchr09_g0081530-1.1	XP_004237594.1_uncharacterized_protein_LOC101252384_[Solanum_lycopersicum], XP_004238499.1_uncharacterized_protein_LOC101256873_[Solanum_lycopersicum], XP_004239603.1_uncharacterized_protein_LOC101265826_[Solanum_lycopersicum], XP_004251392.1_uncharacterized_protein_LOC101247102_[Solanum_lycopersicum], XP_010313587.2_uncharacterized_protein_LOC101259912_[Solanum_lycopersicum], XP_010315781.1_unch…	NP_001319184.1_MuDR_family_transposase_[Arabidopsis_thaliana], NP_001319317.1_MuDR_family_transposase_[Arabidopsis_thaliana], NP_001322641.1_DEK_carboxy-terminal_domain_protein_[Arabidopsis_thaliana], NP_001322642.1_DEK_carboxy-terminal_domain_protein_[Arabidopsis_thaliana], NP_001322643.1_DEK_carboxy-terminal_domain_protein_[Arabidopsis_thaliana], NP_175414.1_MuDR_family_transposase_[Arabidopsis…	XP_010646608.1_PREDICTED__uncharacterized_protein_LOC104878249_[Vitis_vinifera], XP_010647557.1_PREDICTED__uncharacterized_protein_LOC104878656__partial_[Vitis_vinifera], XP_010647720.1_PREDICTED__uncharacterized_protein_LOC104878774_[Vitis_vinifera], XP_010648238.1_PREDICTED__uncharacterized_protein_LOC104878944_[Vitis_vinifera], XP_010648921.1_PREDICTED__uncharacterized_protein_LOC104879099_[Vi…
OG0000005	XP_020204802.1_uncharacterized_protein_LOC109790109_[Cajanus_cajan], XP_020204866.1_uncharacterized_protein_LOC109790161_[Cajanus_cajan], XP_020204935.1_uncharacterized_protein_LOC109790232_[Cajanus_cajan], XP_020205203.1_uncharacterized_protein_LOC109790459_[Cajanus_cajan], XP_020206368.1_uncharacterized_protein_LOC109791480_[Cajanus_cajan], XP_020206993.1_uncharacterized_protein_LOC109792022_[C…	XP_010267875.1_PREDICTED__uncharacterized_protein_LOC104604981_[Nelumbo_nucifera], XP_019051416.1_PREDICTED__uncharacterized_protein_LOC109113936_[Nelumbo_nucifera], XP_019051614.1_PREDICTED__uncharacterized_protein_LOC109114041_[Nelumbo_nucifera], XP_019051688.1_PREDICTED__uncharacterized_protein_LOC109114072_[Nelumbo_nucifera], XP_019051796.1_PREDICTED__uncharacterized_protein_LOC109114112_[Nel…	XP_027186068.1_uncharacterized_protein_LOC113784102_[Cicer_arietinum], XP_027186543.1_uncharacterized_protein_LOC113784530_[Cicer_arietinum], XP_027186762.1_uncharacterized_protein_LOC113784672_[Cicer_arietinum], XP_027187562.1_uncharacterized_protein_LOC113785418__partial_[Cicer_arietinum], XP_027187627.1_uncharacterized_protein_LOC113785449__partial_[Cicer_arietinum], XP_027188384.1_uncharacter…	XP_017970478.1_PREDICTED__uncharacterized_mitochondrial_protein_AtMg00810-like_[Theobroma_cacao], XP_017972747.1_PREDICTED__uncharacterized_mitochondrial_protein_AtMg00810-like_[Theobroma_cacao], XP_017974444.1_PREDICTED__uncharacterized_protein_LOC108661538_[Theobroma_cacao], XP_017974449.1_PREDICTED__uncharacterized_mitochondrial_protein_AtMg00810-like_[Theobroma_cacao], XP_017974500.1_PREDICTE…	Glur_chr1.g059150.1, Glur_chr2.g001090.1, Glur_chr2.g047490.1, Glur_chr2.g067290.1, Glur_chr4.g010080.1, Glur_chr4.g010340.1, Glur_chr4.g011280.1, Glur_chr4.g055260.1, Glur_chr4.g055510.1, Glur_chr4.g058740.1, Glur_chr4.g060640.1, Glur_chr4.g071480.1, Glur_chr4.g082060.1, Glur_chr5.g005810.1, Glur_chr5.g006770.1, Glur_chr5.g040060.1, Glur_chr5.g045880.1, Glur_chr6.g010690.1, Glur_chr6.g013510.1, …	XP_006575822.1_uncharacterized_mitochondrial_protein_AtMg00810-like_[Glycine_max], XP_006577506.1_uncharacterized_mitochondrial_protein_AtMg00810-like_[Glycine_max], XP_006582507.1_uncharacterized_mitochondrial_protein_AtMg00810-like_[Glycine_max], XP_006582764.1_uncharacterized_mitochondrial_protein_AtMg00810-like_[Glycine_max], XP_006586503.1_uncharacterized_mitochondrial_protein_AtMg00810-like…	XP_019414086.1_PREDICTED__uncharacterized_protein_LOC109325899_[Lupinus_angustifolius], XP_019414623.1_PREDICTED__uncharacterized_protein_LOC109326392_[Lupinus_angustifolius], XP_019414630.1_PREDICTED__uncharacterized_protein_LOC109326400_[Lupinus_angustifolius], XP_019415471.1_PREDICTED__uncharacterized_protein_LOC109326970_[Lupinus_angustifolius], XP_019416353.1_PREDICTED__uncharacterized_prote…	XP_024626820.1_uncharacterized_mitochondrial_protein_AtMg00810-like_[Medicago_truncatula], XP_024628173.1_uncharacterized_mitochondrial_protein_AtMg00810-like_[Medicago_truncatula], XP_024628755.1_uncharacterized_mitochondrial_protein_AtMg00810-like_[Medicago_truncatula], XP_024630874.1_uncharacterized_mitochondrial_protein_AtMg00810-like_[Medicago_truncatula], XP_024632763.1_uncharacterized_mito…	-	XP_010314436.1_uncharacterized_protein_LOC104645111_[Solanum_lycopersicum], XP_019066435.1_uncharacterized_protein_LOC109118836_[Solanum_lycopersicum], XP_019066451.1_uncharacterized_protein_LOC109118845_[Solanum_lycopersicum], XP_019066478.1_uncharacterized_protein_LOC109118886_[Solanum_lycopersicum], XP_019066485.1_uncharacterized_protein_LOC109118895_[Solanum_lycopersicum], XP_019066911.1_unch…	NP_001328700.1_cysteine-rich_RECEPTOR-like_kinase_[Arabidopsis_thaliana], NP_001328701.1_cysteine-rich_RECEPTOR-like_kinase_[Arabidopsis_thaliana]	XP_019071858.1_PREDICTED__uncharacterized_protein_LOC100853407_[Vitis_vinifera], XP_019071896.1_PREDICTED__uncharacterized_protein_LOC109121623_[Vitis_vinifera], XP_019072563.1_PREDICTED__uncharacterized_protein_LOC100245176_[Vitis_vinifera], XP_019072893.1_PREDICTED__uncharacterized_protein_LOC104877600_isoform_X1_[Vitis_vinifera], XP_019072894.1_PREDICTED__uncharacterized_protein_LOC104877600_i…
OG0000006	XP_020205347.1_uncharacterized_protein_LOC109790574_[Cajanus_cajan], XP_020211058.1_uncharacterized_protein_LOC109795906_[Cajanus_cajan], XP_020214452.1_uncharacterized_protein_LOC109798536_[Cajanus_cajan], XP_020220498.1_uncharacterized_protein_LOC109803368_[Cajanus_cajan], XP_020223262.1_uncharacterized_protein_LOC109805546_[Cajanus_cajan], XP_020225210.1_uncharacterized_protein_LOC109807092_[C…	XP_010242531.1_PREDICTED__uncharacterized_protein_LOC104586856_[Nelumbo_nucifera], XP_010249422.1_PREDICTED__uncharacterized_protein_LOC104591963_[Nelumbo_nucifera], XP_010279442.1_PREDICTED__uncharacterized_protein_LOC104613364_[Nelumbo_nucifera], XP_019053169.1_PREDICTED__uncharacterized_protein_LOC109114648_[Nelumbo_nucifera], XP_019054287.1_PREDICTED__uncharacterized_protein_LOC109115081_[Nel…	XP_004499966.1_uncharacterized_protein_LOC101493846_[Cicer_arietinum], XP_004516137.1_uncharacterized_protein_LOC101514894_[Cicer_arietinum], XP_012570218.1_uncharacterized_protein_LOC105851898_[Cicer_arietinum], XP_012574622.1_uncharacterized_protein_LOC105852691_[Cicer_arietinum], XP_012575081.1_uncharacterized_protein_LOC105852861_[Cicer_arietinum], XP_027191144.1_uncharacterized_protein_LOC11…	XP_007010931.2_PREDICTED__uncharacterized_protein_LOC18587173_[Theobroma_cacao], XP_017973344.1_PREDICTED__uncharacterized_protein_LOC108661395_[Theobroma_cacao], XP_017974450.1_PREDICTED__uncharacterized_protein_LOC108661541_[Theobroma_cacao], XP_017974454.1_PREDICTED__uncharacterized_protein_LOC18601081_[Theobroma_cacao], XP_017974509.1_PREDICTED__uncharacterized_protein_LOC18601651_[Theobroma_…	Glur_chr2.g009030.1, Glur_chr2.g013310.1, Glur_chr2.g041460.1, Glur_chr2.g047810.1, Glur_chr3.g002140.1, Glur_chr3.g002170.1, Glur_chr3.g005540.1, Glur_chr3.g049140.1, Glur_chr3.g055950.1, Glur_chr3.g057730.1, Glur_chr3.g063590.1, Glur_chr3.g063710.1, Glur_chr4.g020310.1, Glur_chr4.g052820.1, Glur_chr4.g069450.1, Glur_chr4.g081300.1, Glur_chr5.g006740.1, Glur_chr5.g007550.1, Glur_chr5.g020560.1, …	XP_006574121.1_uncharacterized_protein_LOC102669801_[Glycine_max], XP_006575829.1_uncharacterized_protein_LOC100805920_[Glycine_max], XP_006579213.1_uncharacterized_protein_LOC102670237_[Glycine_max], XP_006580728.1_uncharacterized_protein_LOC102666549_[Glycine_max], XP_006580765.1_uncharacterized_protein_LOC102666867_[Glycine_max], XP_006582695.1_uncharacterized_protein_LOC102668601_[Glycine_max…	XP_019414594.1_PREDICTED__uncharacterized_protein_LOC109326361_[Lupinus_angustifolius], XP_019415283.1_PREDICTED__uncharacterized_protein_LOC109326834_[Lupinus_angustifolius], XP_019416450.1_PREDICTED__uncharacterized_protein_LOC109327752_[Lupinus_angustifolius], XP_019418405.1_PREDICTED__uncharacterized_protein_LOC109329188_[Lupinus_angustifolius], XP_019418409.1_PREDICTED__uncharacterized_prote…	XP_013459466.1_uncharacterized_protein_LOC25488857_[Medicago_truncatula], XP_024626512.1_uncharacterized_protein_LOC112416538_[Medicago_truncatula], XP_024626603.1_uncharacterized_protein_LOC112416586_[Medicago_truncatula], XP_024626608.1_uncharacterized_protein_LOC112416589_[Medicago_truncatula], XP_024626648.1_uncharacterized_protein_LOC112416622_[Medicago_truncatula], XP_024626681.1_uncharacte…	-	XP_004231502.1_uncharacterized_protein_LOC101265971_[Solanum_lycopersicum], XP_004237663.1_uncharacterized_protein_LOC101249545_[Solanum_lycopersicum], XP_004240784.1_uncharacterized_protein_LOC101258864_[Solanum_lycopersicum], XP_004248909.1_uncharacterized_protein_LOC101249594_[Solanum_lycopersicum], XP_010322050.1_uncharacterized_protein_LOC104647898_[Solanum_lycopersicum], XP_010327536.1_unch…	-	XP_010646520.1_PREDICTED__syntaxin-52_[Vitis_vinifera], XP_010646739.1_PREDICTED__uncharacterized_protein_LOC104878304_[Vitis_vinifera], XP_010647280.1_PREDICTED__uncharacterized_protein_LOC104878480_[Vitis_vinifera], XP_010653273.1_PREDICTED__uncharacterized_protein_LOC104879995_[Vitis_vinifera], XP_010653725.1_PREDICTED__uncharacterized_protein_LOC104880095_[Vitis_vinifera], XP_010656708.1_PRED…
OG0000007	XP_020205904.1_G-type_lectin_S-receptor-like_serine/threonine-protein_kinase_At4g27290_[Cajanus_cajan], XP_020205908.1_G-type_lectin_S-receptor-like_serine/threonine-protein_kinase_At4g27290_[Cajanus_cajan], XP_020206048.1_G-type_lectin_S-receptor-like_serine/threonine-protein_kinase_At4g27290_[Cajanus_cajan], XP_020208795.1_G-type_lectin_S-receptor-like_serine/threonine-protein_kinase_At4g27290_…	XP_010241038.1_PREDICTED__G-type_lectin_S-receptor-like_serine/threonine-protein_kinase_At4g27290_[Nelumbo_nucifera], XP_010247744.1_PREDICTED__G-type_lectin_S-receptor-like_serine/threonine-protein_kinase_At4g27290_[Nelumbo_nucifera], XP_010247745.1_PREDICTED__G-type_lectin_S-receptor-like_serine/threonine-protein_kinase_At4g27290_isoform_X1_[Nelumbo_nucifera], XP_010247747.1_PREDICTED__G-type_l…	XP_004487639.1_G-type_lectin_S-receptor-like_serine/threonine-protein_kinase_At4g27290_isoform_X2_[Cicer_arietinum], XP_004487641.1_G-type_lectin_S-receptor-like_serine/threonine-protein_kinase_At4g27290_[Cicer_arietinum], XP_004499821.1_G-type_lectin_S-receptor-like_serine/threonine-protein_kinase_At4g27290_isoform_X1_[Cicer_arietinum], XP_004499822.1_G-type_lectin_S-receptor-like_serine/threoni…	XP_007021124.2_PREDICTED__G-type_lectin_S-receptor-like_serine/threonine-protein_kinase_At4g27290_isoform_X1_[Theobroma_cacao], XP_007021192.2_PREDICTED__G-type_lectin_S-receptor-like_serine/threonine-protein_kinase_At4g27290_isoform_X1_[Theobroma_cacao], XP_007021210.2_PREDICTED__G-type_lectin_S-receptor-like_serine/threonine-protein_kinase_At4g27290_[Theobroma_cacao], XP_007025873.2_PREDICTED__…	Glur_chr1.g049340.1, Glur_chr1.g049470.1, Glur_chr1.g049570.1, Glur_chr1.g049600.1, Glur_chr1.g050210.1, Glur_chr1.g050290.1, Glur_chr1.g050330.1, Glur_chr1.g050600.1, Glur_chr5.g001950.1, Glur_chr5.g064540.1, Glur_chr7.g056610.1, Glur_chr7.g056620.1, Glur_chr7.g056640.1, Glur_chr7.g056680.1, Glur_chr7.g056710.1, Glur_chr7.g065490.1, Glur_chr7.g066720.1, Glur_chr7.g078410.1, Glur_chr8.g001590.1, …	XP_003526125.2_G-type_lectin_S-receptor-like_serine/threonine-protein_kinase_At4g27290_[Glycine_max], XP_003526137.1_G-type_lectin_S-receptor-like_serine/threonine-protein_kinase_At4g27290_isoform_X1_[Glycine_max], XP_003526146.1_G-type_lectin_S-receptor-like_serine/threonine-protein_kinase_At4g27290_isoform_X1_[Glycine_max], XP_003526155.3_G-type_lectin_S-receptor-like_serine/threonine-protein_k…	XP_019425028.1_PREDICTED__G-type_lectin_S-receptor-like_serine/threonine-protein_kinase_At4g27290_[Lupinus_angustifolius], XP_019425415.1_PREDICTED__G-type_lectin_S-receptor-like_serine/threonine-protein_kinase_At4g27290_isoform_X1_[Lupinus_angustifolius], XP_019425416.1_PREDICTED__G-type_lectin_S-receptor-like_serine/threonine-protein_kinase_At4g27290_isoform_X2_[Lupinus_angustifolius], XP_01942…	XP_003596526.1_G-type_lectin_S-receptor-like_serine/threonine-protein_kinase_At4g27290_[Medicago_truncatula], XP_003596527.2_G-type_lectin_S-receptor-like_serine/threonine-protein_kinase_At4g27290_isoform_X2_[Medicago_truncatula], XP_003598129.3_G-type_lectin_S-receptor-like_serine/threonine-protein_kinase_At4g27290_isoform_X1_[Medicago_truncatula], XP_003598134.2_G-type_lectin_S-receptor-like_se…	Opuchr05_g0010920-1.1, Opuchr05_g0010940-1.1, Opuchr05_g0062390-1.1, Opuchr05_g0062400-1.1, Opuchr05_g0062580-1.1, Opuchr05_g0062600-1.1, Opuchr09_g0012730-1.1, Opuchr09_g0012740-1.1, Opuchr09_g0012750-1.1, Opuchr09_g0102770-1.1	XP_004231576.1_G-type_lectin_S-receptor-like_serine/threonine-protein_kinase_At4g27290_[Solanum_lycopersicum], XP_004238057.1_G-type_lectin_S-receptor-like_serine/threonine-protein_kinase_At4g27290_isoform_X2_[Solanum_lycopersicum], XP_004251482.1_G-type_lectin_S-receptor-like_serine/threonine-protein_kinase_At4g27290_isoform_X2_[Solanum_lycopersicum], XP_010313654.1_G-type_lectin_S-receptor-like…	NP_001329181.1_S-locus_lectin_protein_kinase_family_protein_[Arabidopsis_thaliana], NP_194459.4_S-locus_lectin_protein_kinase_family_protein_[Arabidopsis_thaliana], NP_194460.1_S-locus_lectin_protein_kinase_family_protein_[Arabidopsis_thaliana]	XP_002283476.3_PREDICTED__G-type_lectin_S-receptor-like_serine/threonine-protein_kinase_At4g27290_isoform_X3_[Vitis_vinifera], XP_010644283.1_PREDICTED__G-type_lectin_S-receptor-like_serine/threonine-protein_kinase_At4g27290_[Vitis_vinifera], XP_010644284.1_PREDICTED__G-type_lectin_S-receptor-like_serine/threonine-protein_kinase_At4g27290_[Vitis_vinifera], XP_010644287.1_PREDICTED__G-type_lectin_…
OG0000008	-	-	-	-	-	-	-	-	Opuchr01_g0001790-1.1, Opuchr01_g0004280-1.1, Opuchr01_g0007620-1.1, Opuchr01_g0017760-1.1, Opuchr01_g0019470-1.1, Opuchr01_g0019900-1.1, Opuchr01_g0020280-1.1, Opuchr01_g0020290-1.1, Opuchr01_g0024140-1.1, Opuchr01_g0025770-1.1, Opuchr01_g0027090-1.1, Opuchr01_g0036140-1.1, Opuchr01_g0038940-1.1, Opuchr01_g0039120-1.1, Opuchr01_g0039410-1.1, Opuchr01_g0042670-1.1, Opuchr01_g0044570-1.1, Opuchr01…	-	-	-
OG0000009	XP_020206020.1_protein_FAR-RED_IMPAIRED_RESPONSE_1_[Cajanus_cajan], XP_020207449.1_protein_FAR1-RELATED_SEQUENCE_3_[Cajanus_cajan], XP_020211611.1_protein_FAR1-RELATED_SEQUENCE_6-like_[Cajanus_cajan], XP_020221076.1_uncharacterized_protein_LOC109803812_[Cajanus_cajan], XP_020223471.1_protein_FAR-RED_ELONGATED_HYPOCOTYL_3_[Cajanus_cajan], XP_020224021.1_protein_FAR1-RELATED_SEQUENCE_4_[Cajanus_caj…	XP_010247641.1_PREDICTED__protein_FAR1-RELATED_SEQUENCE_6-like_isoform_X1_[Nelumbo_nucifera], XP_010247642.1_PREDICTED__protein_FAR1-RELATED_SEQUENCE_6-like_isoform_X2_[Nelumbo_nucifera], XP_010249184.1_PREDICTED__protein_FAR-RED_IMPAIRED_RESPONSE_1-like_[Nelumbo_nucifera], XP_010250207.1_PREDICTED__protein_FAR1-RELATED_SEQUENCE_6_[Nelumbo_nucifera], XP_010250208.1_PREDICTED__protein_FAR1-RELATED…	XP_004486947.1_protein_FAR1-RELATED_SEQUENCE_4_[Cicer_arietinum], XP_004491167.1_protein_FAR1-RELATED_SEQUENCE_3_[Cicer_arietinum], XP_004491651.1_protein_FAR1-RELATED_SEQUENCE_5-like_[Cicer_arietinum], XP_004491653.1_protein_FAR1-RELATED_SEQUENCE_9_isoform_X2_[Cicer_arietinum], XP_004496070.1_protein_FAR-RED_IMPAIRED_RESPONSE_1-like_[Cicer_arietinum], XP_004496891.1_protein_FAR-RED_IMPAIRED_RESP…	XP_007011821.2_PREDICTED__protein_FAR1-RELATED_SEQUENCE_6_[Theobroma_cacao], XP_007011822.2_PREDICTED__protein_FAR1-RELATED_SEQUENCE_6_[Theobroma_cacao], XP_007016659.2_PREDICTED__protein_FAR1-RELATED_SEQUENCE_3_isoform_X2_[Theobroma_cacao], XP_007016664.2_PREDICTED__protein_FAR1-RELATED_SEQUENCE_3_isoform_X1_[Theobroma_cacao], XP_007018641.2_PREDICTED__protein_FAR1-RELATED_SEQUENCE_5_[Theobroma_…	Glur_chr2.g000010.1, Glur_chr2.g088250.1, Glur_chr3.g084150.1, Glur_chr4.g085570.1, Glur_chr5.g002290.1, Glur_chr5.g008160.1, Glur_chr5.g051250.1, Glur_chr5.g081640.1, Glur_chr6.g000040.1, Glur_chr6.g005780.1, Glur_chr6.g069400.1, Glur_chr7.g000540.1, Glur_chr7.g062170.1, Glur_chr7.g064320.1	NP_001304632.1_protein_FAR-RED_ELONGATED_HYPOCOTYL_3-like_[Glycine_max], XP_003517928.1_protein_FAR1-RELATED_SEQUENCE_5_[Glycine_max], XP_003518461.1_protein_FAR1-RELATED_SEQUENCE_3_[Glycine_max], XP_003519700.1_protein_FAR1-RELATED_SEQUENCE_9_[Glycine_max], XP_003527537.1_protein_FAR-RED_ELONGATED_HYPOCOTYL_3_[Glycine_max], XP_003532941.2_protein_FAR1-RELATED_SEQUENCE_6_[Glycine_max], XP_0035350…	XP_019421438.1_PREDICTED__protein_FAR1-RELATED_SEQUENCE_5-like_[Lupinus_angustifolius], XP_019421439.1_PREDICTED__protein_FAR1-RELATED_SEQUENCE_5-like_[Lupinus_angustifolius], XP_019425161.1_PREDICTED__protein_FAR1-RELATED_SEQUENCE_4-like_[Lupinus_angustifolius], XP_019425464.1_PREDICTED__protein_FAR1-RELATED_SEQUENCE_8-like_[Lupinus_angustifolius], XP_019425465.1_PREDICTED__protein_FAR1-RELATED_…	XP_024626850.1_protein_FAR-RED_IMPAIRED_RESPONSE_1_isoform_X2_[Medicago_truncatula], XP_024630234.2_protein_FAR1-RELATED_SEQUENCE_4-like_[Medicago_truncatula], XP_024630856.2_protein_FAR-RED_IMPAIRED_RESPONSE_1-like_[Medicago_truncatula], XP_024630857.2_protein_FAR-RED_IMPAIRED_RESPONSE_1-like_[Medicago_truncatula], XP_024630918.1_protein_FAR1-RELATED_SEQUENCE_5-like_[Medicago_truncatula], XP_024…	Opuchr03_g0015730-1.1, Opuchr03_g0015880-1.1, Opuchr05_g0000390-1.1, Opuchr06_g0021900-1.1, Opuchr06_g0104220-1.1, Opuchr10_g0014920-1.1	XP_004231108.1_protein_FAR1-RELATED_SEQUENCE_5_[Solanum_lycopersicum], XP_004235595.1_protein_FAR1-RELATED_SEQUENCE_4_[Solanum_lycopersicum], XP_004238635.2_protein_FAR1-RELATED_SEQUENCE_5-like_[Solanum_lycopersicum], XP_004242813.1_protein_FAR1-RELATED_SEQUENCE_9_[Solanum_lycopersicum], XP_004243646.1_protein_FAR-RED_ELONGATED_HYPOCOTYL_3_isoform_X1_[Solanum_lycopersicum], XP_004243647.1_protein…	NP_001031286.1_FAR1-related_sequence_4_[Arabidopsis_thaliana], NP_001031428.1_FAR1-related_sequence_3_[Arabidopsis_thaliana], NP_001077991.1_FAR1-related_sequence_2_[Arabidopsis_thaliana], NP_001118431.1_FAR1-related_sequence_2_[Arabidopsis_thaliana], NP_001118673.1_far-red_elongated_hypocotyls_3_[Arabidopsis_thaliana], NP_001190776.1_FAR1-related_sequence_1_[Arabidopsis_thaliana], NP_001320002.1…	XP_002263391.2_PREDICTED__protein_FAR1-RELATED_SEQUENCE_8_isoform_X2_[Vitis_vinifera], XP_002263979.1_PREDICTED__protein_FAR1-RELATED_SEQUENCE_6_[Vitis_vinifera], XP_002268503.1_PREDICTED__protein_FAR-RED_ELONGATED_HYPOCOTYL_3_[Vitis_vinifera], XP_002268998.1_PREDICTED__protein_FAR1-RELATED_SEQUENCE_2_[Vitis_vinifera], XP_002270441.1_PREDICTED__protein_FAR1-RELATED_SEQUENCE_3_[Vitis_vinifera], XP…
OG0000010	XP_020202566.1_LEAF_RUST_10_DISEASE-RESISTANCE_LOCUS_RECEPTOR-LIKE_PROTEIN_KINASE-like_2.4_[Cajanus_cajan], XP_020204436.1_LEAF_RUST_10_DISEASE-RESISTANCE_LOCUS_RECEPTOR-LIKE_PROTEIN_KINASE-like_2.1_[Cajanus_cajan], XP_020204895.1_PR5-like_receptor_kinase_[Cajanus_cajan], XP_020207106.1_LEAF_RUST_10_DISEASE-RESISTANCE_LOCUS_RECEPTOR-LIKE_PROTEIN_KINASE-like_2.5_[Cajanus_cajan], XP_020207107.1_LEA…	XP_010247812.1_PREDICTED__rust_resistance_kinase_Lr10-like_[Nelumbo_nucifera], XP_010247816.1_PREDICTED__rust_resistance_kinase_Lr10-like_[Nelumbo_nucifera], XP_010256512.2_PREDICTED__LEAF_RUST_10_DISEASE-RESISTANCE_LOCUS_RECEPTOR-LIKE_PROTEIN_KINASE-like_2.1_[Nelumbo_nucifera], XP_010259266.1_PREDICTED__LEAF_RUST_10_DISEASE-RESISTANCE_LOCUS_RECEPTOR-LIKE_PROTEIN_KINASE-like_2.3_[Nelumbo_nucifera…	XP_004492959.1_LEAF_RUST_10_DISEASE-RESISTANCE_LOCUS_RECEPTOR-LIKE_PROTEIN_KINASE-like_2.4_isoform_X1_[Cicer_arietinum], XP_004492960.1_LEAF_RUST_10_DISEASE-RESISTANCE_LOCUS_RECEPTOR-LIKE_PROTEIN_KINASE-like_2.4_isoform_X2_[Cicer_arietinum], XP_004497065.1_LEAF_RUST_10_DISEASE-RESISTANCE_LOCUS_RECEPTOR-LIKE_PROTEIN_KINASE-like_2.1_[Cicer_arietinum], XP_004498296.1_rust_resistance_kinase_Lr10-like…	XP_007021956.2_PREDICTED__rust_resistance_kinase_Lr10_[Theobroma_cacao], XP_007021970.2_PREDICTED__rust_resistance_kinase_Lr10_[Theobroma_cacao], XP_007033216.2_PREDICTED__LEAF_RUST_10_DISEASE-RESISTANCE_LOCUS_RECEPTOR-LIKE_PROTEIN_KINASE-like_2.1_[Theobroma_cacao], XP_007036586.2_PREDICTED__LEAF_RUST_10_DISEASE-RESISTANCE_LOCUS_RECEPTOR-LIKE_PROTEIN_KINASE-like_2.4_[Theobroma_cacao], XP_00703662…	Glur_chr2.g001570.1, Glur_chr2.g089660.1, Glur_chr2.g089740.1, Glur_chr2.g089750.1, Glur_chr3.g045330.1, Glur_chr3.g045380.1, Glur_chr3.g073490.1, Glur_chr3.g100870.1, Glur_chr3.g100880.1, Glur_chr4.g078870.1, Glur_chr4.g078930.1, Glur_chr4.g078950.1, Glur_chr4.g078990.1, Glur_chr4.g079020.1, Glur_chr5.g005860.1, Glur_chr5.g005890.1, Glur_chr5.g005980.1, Glur_chr5.g006030.1, Glur_chr6.g054160.1, …	NP_001237957.1_stress-induced_receptor-like_kinase_precursor_[Glycine_max], NP_001238112.1_stress-induced_receptor-like_kinase_precursor_[Glycine_max], NP_001238646.1_stress-induced_receptor-like_kinase_precursor_[Glycine_max], XP_003524368.1_LEAF_RUST_10_DISEASE-RESISTANCE_LOCUS_RECEPTOR-LIKE_PROTEIN_KINASE-like_2.5_[Glycine_max], XP_003530026.1_LEAF_RUST_10_DISEASE-RESISTANCE_LOCUS_RECEPTOR-LIK…	XP_019417734.1_PREDICTED__rust_resistance_kinase_Lr10-like_[Lupinus_angustifolius], XP_019417736.1_PREDICTED__uncharacterized_protein_LOC109328635_isoform_X1_[Lupinus_angustifolius], XP_019417737.1_PREDICTED__uncharacterized_protein_LOC109328635_isoform_X2_[Lupinus_angustifolius], XP_019419010.1_PREDICTED__LEAF_RUST_10_DISEASE-RESISTANCE_LOCUS_RECEPTOR-LIKE_PROTEIN_KINASE-like_2.4_[Lupinus_angust…	XP_003589626.1_LEAF_RUST_10_DISEASE-RESISTANCE_LOCUS_RECEPTOR-LIKE_PROTEIN_KINASE-like_2.2_[Medicago_truncatula], XP_003589639.2_LEAF_RUST_10_DISEASE-RESISTANCE_LOCUS_RECEPTOR-LIKE_PROTEIN_KINASE-like_2.4_[Medicago_truncatula], XP_003589650.1_rust_resistance_kinase_Lr10_[Medicago_truncatula], XP_003592613.4_LEAF_RUST_10_DISEASE-RESISTANCE_LOCUS_RECEPTOR-LIKE_PROTEIN_KINASE-like_2.4_[Medicago_trun…	Opuchr06_g0101620-1.1, Opuchr06_g0101700-1.1, Opuchr07_g0084140-1.1, Opuchr09_g0002190-1.1	XP_004232341.1_LEAF_RUST_10_DISEASE-RESISTANCE_LOCUS_RECEPTOR-LIKE_PROTEIN_KINASE-like_2.1_isoform_X1_[Solanum_lycopersicum], XP_004234168.1_rust_resistance_kinase_Lr10_[Solanum_lycopersicum], XP_004234949.1_LEAF_RUST_10_DISEASE-RESISTANCE_LOCUS_RECEPTOR-LIKE_PROTEIN_KINASE-like_2.1_[Solanum_lycopersicum], XP_010315122.1_rust_resistance_kinase_Lr10-like_[Solanum_lycopersicum], XP_019067885.2_rust…	NP_001185332.1_Protein_kinase_superfamily_protein_[Arabidopsis_thaliana], NP_001318692.1_Protein_kinase_family_protein_[Arabidopsis_thaliana], NP_001318693.1_Protein_kinase_family_protein_[Arabidopsis_thaliana], NP_001321121.1_Protein_kinase_superfamily_protein_[Arabidopsis_thaliana], NP_001322832.1_Protein_kinase_superfamily_protein_[Arabidopsis_thaliana], NP_001332531.1_Protein_kinase_family_pr…	XP_002267821.3_PREDICTED__rust_resistance_kinase_Lr10-like_isoform_X1_[Vitis_vinifera], XP_002279634.3_PREDICTED__LEAF_RUST_10_DISEASE-RESISTANCE_LOCUS_RECEPTOR-LIKE_PROTEIN_KINASE-like_2.1_isoform_X1_[Vitis_vinifera], XP_002279652.2_PREDICTED__rust_resistance_kinase_Lr10-like_isoform_X3_[Vitis_vinifera], XP_002280726.3_PREDICTED__LEAF_RUST_10_DISEASE-RESISTANCE_LOCUS_RECEPTOR-LIKE_PROTEIN_KINASE…
OG0000011	-	-	-	-	-	-	-	-	Opuchr01_g0019710-1.1, Opuchr01_g0020120-1.1, Opuchr01_g0025420-1.1, Opuchr01_g0031390-1.1, Opuchr01_g0032160-1.1, Opuchr01_g0035050-1.1, Opuchr01_g0038510-1.1, Opuchr01_g0041260-1.1, Opuchr01_g0041860-1.1, Opuchr01_g0043040-1.1, Opuchr01_g0046870-1.1, Opuchr01_g0047290-1.1, Opuchr01_g0047850-1.1, Opuchr01_g0048680-1.1, Opuchr01_g0049450-1.1, Opuchr01_g0049750-1.1, Opuchr01_g0052500-1.1, Opuchr01…	-	-	-
OG0000012	-	-	-	-	-	-	-	-	Opuchr01_g0004690-1.1, Opuchr01_g0008780-1.1, Opuchr01_g0008790-1.1, Opuchr01_g0008830-1.1, Opuchr01_g0015400-1.1, Opuchr01_g0015480-1.1, Opuchr01_g0015520-1.1, Opuchr01_g0015630-1.1, Opuchr01_g0015640-1.1, Opuchr01_g0017530-1.1, Opuchr01_g0017660-1.1, Opuchr01_g0017670-1.1, Opuchr01_g0020470-1.1, Opuchr01_g0039050-1.1, Opuchr01_g0039800-1.1, Opuchr01_g0040430-1.1, Opuchr01_g0041720-1.1, Opuchr01…	-	-	-
OG0000013	XP_020202310.1_uncharacterized_protein_LOC109788056_[Cajanus_cajan], XP_020202374.1_uncharacterized_protein_LOC109788122_[Cajanus_cajan], XP_020202387.1_uncharacterized_protein_LOC109788136_[Cajanus_cajan], XP_020203266.1_uncharacterized_protein_LOC109788842_[Cajanus_cajan], XP_020203463.1_uncharacterized_protein_LOC109789015_[Cajanus_cajan], XP_020203614.1_uncharacterized_protein_LOC109789139_[C…	XP_010242052.1_PREDICTED__uncharacterized_protein_LOC104586489_[Nelumbo_nucifera], XP_010243178.1_PREDICTED__uncharacterized_protein_LOC104587321_[Nelumbo_nucifera], XP_010243475.1_PREDICTED__uncharacterized_protein_LOC104587524_[Nelumbo_nucifera], XP_010243667.1_PREDICTED__uncharacterized_protein_LOC104587669_[Nelumbo_nucifera], XP_010243836.1_PREDICTED__uncharacterized_protein_LOC104587809_[Nel…	XP_004491974.1_uncharacterized_protein_LOC101512797_[Cicer_arietinum], XP_004498079.1_uncharacterized_protein_LOC101508869_[Cicer_arietinum], XP_004505833.2_uncharacterized_protein_LOC101514710_[Cicer_arietinum], XP_004506602.1_uncharacterized_protein_LOC101500883_[Cicer_arietinum], XP_004513175.1_uncharacterized_protein_LOC101507043_[Cicer_arietinum], XP_004514334.1_uncharacterized_protein_LOC10…	XP_017970387.1_PREDICTED__uncharacterized_protein_LOC108660645_[Theobroma_cacao], XP_017970393.1_PREDICTED__uncharacterized_protein_LOC108660652_[Theobroma_cacao], XP_017970413.1_PREDICTED__uncharacterized_protein_LOC108660667_[Theobroma_cacao], XP_017970434.1_PREDICTED__uncharacterized_protein_LOC108660685_[Theobroma_cacao], XP_017970437.1_PREDICTED__uncharacterized_protein_LOC108660689_[Theobro…	Glur_chr8.g032840.1	XP_006576047.1_uncharacterized_protein_LOC102659566_[Glycine_max], XP_006584235.1_uncharacterized_protein_LOC102664185_[Glycine_max], XP_006588178.1_uncharacterized_protein_LOC102662330_[Glycine_max], XP_006590005.1_uncharacterized_protein_LOC102666588_[Glycine_max], XP_006596740.1_uncharacterized_protein_LOC102659378_[Glycine_max], XP_006596892.1_uncharacterized_protein_LOC102661697_[Glycine_max…	XP_019414558.1_PREDICTED__uncharacterized_protein_LOC109326315_[Lupinus_angustifolius], XP_019414923.1_PREDICTED__uncharacterized_protein_LOC109326625_[Lupinus_angustifolius], XP_019420721.1_PREDICTED__uncharacterized_protein_LOC109330908_[Lupinus_angustifolius], XP_019427133.1_PREDICTED__uncharacterized_protein_LOC109335455_[Lupinus_angustifolius], XP_019427136.1_PREDICTED__uncharacterized_prote…	XP_024626611.1_uncharacterized_protein_LOC112416592_[Medicago_truncatula], XP_024626614.1_uncharacterized_protein_LOC112416594_[Medicago_truncatula], XP_024630203.1_interaptin-like_[Medicago_truncatula], XP_024632812.1_uncharacterized_protein_LOC112419399_[Medicago_truncatula], XP_024634588.1_uncharacterized_protein_LOC112420157_[Medicago_truncatula], XP_024642112.1_uncharacterized_protein_LOC112…	-	XP_004237657.1_uncharacterized_protein_LOC101244862_[Solanum_lycopersicum], XP_004237679.1_uncharacterized_protein_LOC101262612_[Solanum_lycopersicum], XP_004239577.1_uncharacterized_protein_LOC101246531_[Solanum_lycopersicum], XP_004240324.1_uncharacterized_protein_LOC101250411_[Solanum_lycopersicum], XP_004240327.1_uncharacterized_protein_LOC101251887_[Solanum_lycopersicum], XP_004240697.1_unch…	NP_001324670.1_aspartyl_protease_gag-polyprotein_[Arabidopsis_thaliana]	XP_010650271.1_PREDICTED__uncharacterized_protein_LOC104879350_[Vitis_vinifera]
OG0000014	XP_020202338.1_MDIS1-interacting_receptor_like_kinase_2_isoform_X1_[Cajanus_cajan], XP_020202339.1_MDIS1-interacting_receptor_like_kinase_2_isoform_X2_[Cajanus_cajan], XP_020202603.1_MDIS1-interacting_receptor_like_kinase_2-like_isoform_X2_[Cajanus_cajan], XP_020202604.1_MDIS1-interacting_receptor_like_kinase_2-like_[Cajanus_cajan], XP_020202605.1_MDIS1-interacting_receptor_like_kinase_2_[Cajanus…	XP_010245916.1_PREDICTED__MDIS1-interacting_receptor_like_kinase_2-like_[Nelumbo_nucifera], XP_010246602.2_PREDICTED__MDIS1-interacting_receptor_like_kinase_2-like__partial_[Nelumbo_nucifera], XP_010253448.1_PREDICTED__MDIS1-interacting_receptor_like_kinase_2-like_[Nelumbo_nucifera], XP_010256368.1_PREDICTED__probable_leucine-rich_repeat_receptor-like_protein_kinase_At1g35710_[Nelumbo_nucifera], …	XP_004492917.1_MDIS1-interacting_receptor_like_kinase_2-like_[Cicer_arietinum], XP_004492922.1_MDIS1-interacting_receptor_like_kinase_2-like_[Cicer_arietinum], XP_004492928.1_MDIS1-interacting_receptor_like_kinase_2-like_[Cicer_arietinum], XP_004506329.1_MDIS1-interacting_receptor_like_kinase_2-like_[Cicer_arietinum], XP_004506333.1_MDIS1-interacting_receptor_like_kinase_2-like_[Cicer_arietinum],…	XP_007048745.2_PREDICTED__probable_leucine-rich_repeat_receptor-like_protein_kinase_At1g35710_[Theobroma_cacao], XP_017972592.1_PREDICTED__MDIS1-interacting_receptor_like_kinase_2_[Theobroma_cacao], XP_017973968.1_PREDICTED__MDIS1-interacting_receptor_like_kinase_2_[Theobroma_cacao], XP_017974619.1_PREDICTED__MDIS1-interacting_receptor_like_kinase_2_[Theobroma_cacao], XP_017980969.1_PREDICTED__MD…	Glur_chr2.g057510.1, Glur_chr2.g057520.1, Glur_chr2.g057540.1, Glur_chr2.g061850.1, Glur_chr2.g064810.1, Glur_chr2.g064830.1, Glur_chr2.g064840.1, Glur_chr2.g064890.1, Glur_chr2.g064920.1, Glur_chr2.g064940.1, Glur_chr2.g065410.1, Glur_chr2.g065420.1, Glur_chr2.g065510.1, Glur_chr3.g003870.1, Glur_chr3.g003880.1, Glur_chr3.g050650.1, Glur_chr3.g063770.1, Glur_chr3.g063840.1, Glur_chr3.g063860.1, …	NP_001235554.1_receptor_protein_kinase-like_protein_[Glycine_max], XP_003521957.2_probable_leucine-rich_repeat_receptor-like_protein_kinase_At1g35710_[Glycine_max], XP_003533567.1_MDIS1-interacting_receptor_like_kinase_2_[Glycine_max], XP_003540581.1_MDIS1-interacting_receptor_like_kinase_2_[Glycine_max], XP_003540583.1_MDIS1-interacting_receptor_like_kinase_2_[Glycine_max], XP_003545194.1_MDIS1-…	XP_019413537.1_PREDICTED__MDIS1-interacting_receptor_like_kinase_2-like_isoform_X1_[Lupinus_angustifolius], XP_019413538.1_PREDICTED__MDIS1-interacting_receptor_like_kinase_2-like_isoform_X2_[Lupinus_angustifolius], XP_019413539.1_PREDICTED__MDIS1-interacting_receptor_like_kinase_2-like_[Lupinus_angustifolius], XP_019433645.1_PREDICTED__probable_leucine-rich_repeat_receptor-like_protein_kinase_At…	XP_003589785.4_MDIS1-interacting_receptor_like_kinase_2_[Medicago_truncatula], XP_003616915.3_MDIS1-interacting_receptor_like_kinase_2_[Medicago_truncatula], XP_003621164.4_MDIS1-interacting_receptor_like_kinase_2_[Medicago_truncatula], XP_003621166.2_probable_leucine-rich_repeat_receptor-like_protein_kinase_At1g35710_[Medicago_truncatula], XP_003621168.2_MDIS1-interacting_receptor_like_kinase_2_…	Opuchr02_g0059330-1.1, Opuchr02_g0061550-1.1, Opuchr02_g0061560-1.1, Opuchr03_g0012190-1.1, Opuchr03_g0013330-1.1, Opuchr03_g0013340-1.1, Opuchr03_g0013380-1.1, Opuchr03_g0013400-1.1, Opuchr03_g0015430-1.1, Opuchr03_g0017460-1.1, Opuchr03_g0022440-1.1, Opuchr03_g0022460-1.1, Opuchr04_g0014650-1.1, Opuchr05_g0038290-1.1, Opuchr06_g0012920-1.1, Opuchr10_g0010650-1.1, Opuchr10_g0010870-1.1, Opuchr10…	XP_004238491.2_MDIS1-interacting_receptor_like_kinase_2-like_[Solanum_lycopersicum], XP_004238525.1_MDIS1-interacting_receptor_like_kinase_2-like_isoform_X1_[Solanum_lycopersicum], XP_004253143.2_receptor-like_protein_9DC3_[Solanum_lycopersicum], XP_010320167.1_MDIS1-interacting_receptor_like_kinase_2-like_[Solanum_lycopersicum], XP_010320169.1_MDIS1-interacting_receptor_like_kinase_2-like_isofor…	NP_192625.4_Leucine-rich_repeat_receptor-like_protein_kinase_family_protein_[Arabidopsis_thaliana], NP_849538.2_Leucine-rich_repeat_receptor-like_protein_kinase_family_protein_[Arabidopsis_thaliana]	XP_002267065.1_PREDICTED__MDIS1-interacting_receptor_like_kinase_2_[Vitis_vinifera], XP_002270651.2_PREDICTED__MDIS1-interacting_receptor_like_kinase_2_isoform_X1_[Vitis_vinifera], XP_002274094.4_PREDICTED__MDIS1-interacting_receptor_like_kinase_2_[Vitis_vinifera], XP_002274434.3_PREDICTED__MDIS1-interacting_receptor_like_kinase_2_isoform_X1_[Vitis_vinifera], XP_002275364.2_PREDICTED__MDIS1-inter…
OG0000015	-	-	-	-	-	-	-	-	Opuchr01_g0019200-1.1, Opuchr01_g0019480-1.1, Opuchr01_g0020970-1.1, Opuchr01_g0029880-1.1, Opuchr01_g0031970-1.1, Opuchr01_g0032990-1.1, Opuchr01_g0034250-1.1, Opuchr01_g0035060-1.1, Opuchr01_g0035610-1.1, Opuchr01_g0036830-1.1, Opuchr01_g0036910-1.1, Opuchr01_g0037190-1.1, Opuchr01_g0038310-1.1, Opuchr01_g0041240-1.1, Opuchr01_g0046880-1.1, Opuchr01_g0047090-1.1, Opuchr01_g0048700-1.1, Opuchr01…	-	-	-
OG0000016	XP_020230289.1_uncharacterized_protein_LOC109811065_[Cajanus_cajan]	XP_010272338.1_PREDICTED__uncharacterized_protein_LOC104608143_[Nelumbo_nucifera], XP_010275342.1_PREDICTED__uncharacterized_protein_LOC104610424_[Nelumbo_nucifera]	-	XP_017974471.1_PREDICTED__uncharacterized_protein_LOC108661552_[Theobroma_cacao], XP_017974487.1_PREDICTED__uncharacterized_protein_LOC108661565_[Theobroma_cacao], XP_017974542.1_PREDICTED__uncharacterized_protein_LOC18612711_[Theobroma_cacao], XP_017976594.1_PREDICTED__uncharacterized_protein_LOC108662052_[Theobroma_cacao], XP_017979623.1_PREDICTED__uncharacterized_protein_LOC108662683_[Theobrom…	-	-	-	-	Opuchr01_g0011960-1.1, Opuchr01_g0012170-1.1, Opuchr01_g0022100-1.1, Opuchr01_g0023200-1.1, Opuchr01_g0029240-1.1, Opuchr01_g0029770-1.1, Opuchr01_g0031310-1.1, Opuchr01_g0051220-1.1, Opuchr01_g0051990-1.1, Opuchr01_g0055820-1.1, Opuchr01_g0057370-1.1, Opuchr01_g0057400-1.1, Opuchr01_g0057710-1.1, Opuchr01_g0057720-1.1, Opuchr02_g0021120-1.1, Opuchr02_g0027980-1.1, Opuchr02_g0029520-1.1, Opuchr02…	-	-	-
OG0000017	XP_020202360.1_uncharacterized_protein_LOC109788112_[Cajanus_cajan], XP_020203627.1_uncharacterized_protein_LOC109789148_[Cajanus_cajan], XP_020206248.1_uncharacterized_protein_LOC109791366_[Cajanus_cajan], XP_020207002.1_uncharacterized_protein_LOC109792032_isoform_X1_[Cajanus_cajan], XP_020207003.1_uncharacterized_protein_LOC109792032_isoform_X2_[Cajanus_cajan], XP_020211718.1_nucleosome_assemb…	XP_010246706.1_PREDICTED__uncharacterized_protein_LOC104589925_[Nelumbo_nucifera], XP_010267049.1_PREDICTED__uncharacterized_protein_LOC104604424_isoform_X1_[Nelumbo_nucifera], XP_010267050.1_PREDICTED__uncharacterized_protein_LOC104604424_isoform_X1_[Nelumbo_nucifera], XP_010267051.1_PREDICTED__uncharacterized_protein_LOC104604424_isoform_X2_[Nelumbo_nucifera], XP_010267052.1_PREDICTED__uncharac…	XP_004488896.1_uncharacterized_protein_LOC101497565_[Cicer_arietinum], XP_004489532.1_uncharacterized_protein_LOC101508504_[Cicer_arietinum], XP_004493998.1_uncharacterized_protein_LOC101502536_[Cicer_arietinum], XP_004497340.1_uncharacterized_protein_LOC101505215_[Cicer_arietinum], XP_004497729.1_uncharacterized_protein_LOC101505020_[Cicer_arietinum], XP_004499250.1_uncharacterized_protein_LOC10…	-	Glur_chr1.g000490.1, Glur_chr1.g000500.1, Glur_chr1.g071090.1, Glur_chr1.g075920.1, Glur_chr1.g080910.1, Glur_chr2.g003500.1, Glur_chr2.g003510.1, Glur_chr2.g017290.1, Glur_chr2.g017300.1, Glur_chr2.g053530.1, Glur_chr2.g057640.1, Glur_chr2.g057650.1, Glur_chr2.g087020.1, Glur_chr2.g087030.1, Glur_chr3.g004360.1, Glur_chr3.g005010.1, Glur_chr3.g005030.1, Glur_chr3.g007690.1, Glur_chr3.g008290.1, …	XP_003518019.1_uncharacterized_protein_LOC100813369_[Glycine_max], XP_003537135.1_uncharacterized_protein_LOC100804668_[Glycine_max], XP_003537137.1_uncharacterized_protein_LOC100805742_[Glycine_max], XP_003537138.1_uncharacterized_protein_LOC100806266_[Glycine_max], XP_003541142.5_uncharacterized_protein_LOC100793942_[Glycine_max], XP_003553157.2_uncharacterized_protein_LOC121172627_[Glycine_max…	XP_019414540.1_PREDICTED__uncharacterized_protein_LOC109326296_[Lupinus_angustifolius], XP_019420760.1_PREDICTED__uncharacterized_protein_LOC109330953_[Lupinus_angustifolius], XP_019427121.1_PREDICTED__uncharacterized_protein_LOC109335442_[Lupinus_angustifolius], XP_019427167.1_PREDICTED__uncharacterized_protein_LOC109335489_[Lupinus_angustifolius], XP_019432670.1_PREDICTED__uncharacterized_prote…	XP_024632201.1_uncharacterized_protein_LOC112419243_[Medicago_truncatula], XP_024641095.1_uncharacterized_protein_LOC112422446_[Medicago_truncatula], XP_039686609.1_uncharacterized_protein_LOC112418582_[Medicago_truncatula]	Opuchr06_g0024490-1.1	XP_004237097.1_uncharacterized_protein_LOC101247009_[Solanum_lycopersicum], XP_004238493.1_uncharacterized_protein_LOC101254199_[Solanum_lycopersicum], XP_004241085.1_uncharacterized_protein_LOC101248305_[Solanum_lycopersicum], XP_010312179.2_uncharacterized_protein_LOC104644374_[Solanum_lycopersicum], XP_010314026.2_uncharacterized_protein_LOC104644889_[Solanum_lycopersicum], XP_010314465.1_unch…	NP_174842.1_DNA_binding_protein_[Arabidopsis_thaliana], NP_175015.1_hAT_transposon_superfamily_protein_[Arabidopsis_thaliana], NP_680299.4_hAT_dimerization_domain-containing_protein_/_transposase-like_protein_[Arabidopsis_thaliana]	XP_010644982.1_PREDICTED__uncharacterized_protein_LOC104877761_[Vitis_vinifera], XP_010645086.1_PREDICTED__uncharacterized_protein_LOC104877793_[Vitis_vinifera], XP_010645790.1_PREDICTED__uncharacterized_protein_LOC104877944_[Vitis_vinifera], XP_010645792.1_PREDICTED__uncharacterized_protein_LOC100251090_[Vitis_vinifera], XP_010650256.1_PREDICTED__uncharacterized_protein_LOC104879345_[Vitis_vinif…
OG0000018	XP_020203230.1_auxin-induced_protein_10A5_[Cajanus_cajan], XP_020203232.1_auxin-induced_protein_10A5_[Cajanus_cajan], XP_020204026.1_auxin-induced_protein_6B_[Cajanus_cajan], XP_020214388.1_auxin-induced_protein_15A_[Cajanus_cajan], XP_020214391.1_auxin-induced_protein_6B_[Cajanus_cajan], XP_020214392.1_auxin-induced_protein_15A-like_[Cajanus_cajan], XP_020214393.1_auxin-induced_protein_6B-like_[…	XP_010246395.1_PREDICTED__auxin-induced_protein_X15-like_[Nelumbo_nucifera], XP_010246403.1_PREDICTED__auxin-induced_protein_15A-like_[Nelumbo_nucifera]	XP_004500748.1_auxin-induced_protein_X10A-like_[Cicer_arietinum], XP_004500749.1_auxin-induced_protein_15A-like_[Cicer_arietinum], XP_004500756.1_auxin-induced_protein_X10A-like_[Cicer_arietinum], XP_004500757.1_auxin-induced_protein_6B-like_[Cicer_arietinum], XP_004506986.1_auxin-induced_protein_15A_[Cicer_arietinum], XP_004506987.1_auxin-induced_protein_15A-like_[Cicer_arietinum], XP_004506989.…	XP_007014781.1_PREDICTED__auxin-induced_protein_15A_[Theobroma_cacao], XP_007041969.1_PREDICTED__auxin-induced_protein_15A_[Theobroma_cacao], XP_007041980.2_PREDICTED__auxin-responsive_protein_SAUR21_[Theobroma_cacao], XP_007041981.2_PREDICTED__auxin-induced_protein_15A_[Theobroma_cacao], XP_007041986.2_PREDICTED__auxin-induced_protein_15A_[Theobroma_cacao], XP_007041990.1_PREDICTED__auxin-induce…	Glur_chr3.g068530.1, Glur_chr3.g068540.1, Glur_chr3.g068550.1, Glur_chr3.g068560.1, Glur_chr3.g068570.1, Glur_chr3.g068580.1, Glur_chr3.g068590.1, Glur_chr3.g068630.1, Glur_chr3.g068640.1, Glur_chr3.g068650.1, Glur_chr3.g068670.1, Glur_chr3.g068680.1, Glur_chr3.g068690.1, Glur_chr3.g068700.1, Glur_chr3.g068710.1, Glur_chr3.g068720.1, Glur_chr3.g068730.1, Glur_chr3.g068740.1, Glur_chr3.g068750.1, …	NP_001234994.2_putative_ARG7_auxin_responsive_family_protein_[Glycine_max], NP_001235363.1_putative_SAUR-like_auxin-responsive_family_protein_[Glycine_max], NP_001236844.2_auxin-responsive_family_protein_[Glycine_max], NP_001237107.1_uncharacterized_protein_LOC100500377_[Glycine_max], NP_001237933.2_uncharacterized_protein_LOC100527820_[Glycine_max], NP_001241474.1_indole-3-acetic_acid-induced_pr…	XP_019412720.1_PREDICTED__auxin-induced_protein_15A-like_[Lupinus_angustifolius], XP_019413675.1_PREDICTED__auxin-induced_protein_15A-like_[Lupinus_angustifolius], XP_019413676.1_PREDICTED__auxin-induced_protein_15A-like_[Lupinus_angustifolius], XP_019415336.1_PREDICTED__auxin-responsive_protein_SAUR23-like_[Lupinus_angustifolius], XP_019424337.1_PREDICTED__auxin-induced_protein_X10A-like_[Lupinu…	XP_003601667.1_auxin-induced_protein_X10A_[Medicago_truncatula], XP_003601677.1_auxin-induced_protein_X10A_[Medicago_truncatula], XP_003607100.1_auxin-induced_protein_10A5_[Medicago_truncatula], XP_003607102.2_auxin-induced_protein_10A5_[Medicago_truncatula], XP_003607103.1_auxin-induced_protein_15A_[Medicago_truncatula], XP_003607106.1_auxin-induced_protein_10A5_[Medicago_truncatula], XP_0036071…	Opuchr02_g0076190-1.1, Opuchr02_g0076200-1.1	XP_004230981.1_auxin-induced_protein_15A-like_[Solanum_lycopersicum], XP_004230984.1_auxin-induced_protein_15A-like_[Solanum_lycopersicum], XP_004231444.1_auxin-induced_protein_15A_[Solanum_lycopersicum], XP_004248874.1_auxin-induced_protein_15A-like_[Solanum_lycopersicum], XP_010315343.1_auxin-induced_protein_15A-like_[Solanum_lycopersicum], XP_010315351.1_auxin-induced_protein_15A-like_[Solanum…	NP_001119142.1_SAUR-like_auxin-responsive_protein_family_[Arabidopsis_thaliana], NP_001318591.1_SAUR-like_auxin-responsive_protein_family_[Arabidopsis_thaliana], NP_001319462.1_SAUR-like_auxin-responsive_protein_family_[Arabidopsis_thaliana], NP_179716.1_SAUR-like_auxin-responsive_protein_family_[Arabidopsis_thaliana], NP_187033.1_SAUR-like_auxin-responsive_protein_family_[Arabidopsis_thaliana], …	XP_002272387.1_PREDICTED__auxin-responsive_protein_SAUR24-like_[Vitis_vinifera], XP_010647435.1_PREDICTED__auxin-induced_protein_15A_[Vitis_vinifera], XP_010664793.1_PREDICTED__auxin-responsive_protein_SAUR21_isoform_X1_[Vitis_vinifera], XP_019072298.1_PREDICTED__auxin-responsive_protein_SAUR21_isoform_X2_[Vitis_vinifera], XP_019074567.1_PREDICTED__auxin-induced_protein_15A-like_[Vitis_vinifera]
OG0000019	-	-	XP_004511443.1_uncharacterized_protein_LOC101507244_[Cicer_arietinum], XP_004512848.1_uncharacterized_protein_LOC101501773_[Cicer_arietinum], XP_012568818.1_uncharacterized_protein_LOC105851716_[Cicer_arietinum], XP_012568832.1_uncharacterized_protein_LOC105851722_[Cicer_arietinum], XP_027189392.1_LOW_QUALITY_PROTEIN__uncharacterized_protein_LOC105851972_[Cicer_arietinum]	XP_017982344.1_PREDICTED__uncharacterized_protein_LOC108663259_[Theobroma_cacao]	Glur_chr3.g043680.1, Glur_chr3.g046240.1, Glur_chr6.g063900.1, Glur_chr7.g033540.1	XP_014624278.1_uncharacterized_protein_LOC106796487_[Glycine_max]	XP_019413999.1_PREDICTED__uncharacterized_protein_LOC109325854_[Lupinus_angustifolius], XP_019414319.1_PREDICTED__uncharacterized_protein_LOC109326106_[Lupinus_angustifolius], XP_019416122.1_PREDICTED__uncharacterized_protein_LOC109327431_[Lupinus_angustifolius], XP_019416419.1_PREDICTED__uncharacterized_protein_LOC109327710_[Lupinus_angustifolius], XP_019416431.1_PREDICTED__uncharacterized_prote…	XP_013453976.1_uncharacterized_protein_LOC25494770_[Medicago_truncatula], XP_024626586.1_uncharacterized_protein_LOC112416576_[Medicago_truncatula], XP_024626641.1_uncharacterized_protein_LOC112416615_[Medicago_truncatula], XP_024626645.1_uncharacterized_protein_LOC112416619_[Medicago_truncatula], XP_024626728.1_uncharacterized_protein_LOC112416655_[Medicago_truncatula], XP_024627554.1_uncharacte…	-	-	-	-
OG0000020	-	-	-	-	-	-	-	-	Opuchr01_g0008200-1.1, Opuchr01_g0016380-1.1, Opuchr01_g0021380-1.1, Opuchr01_g0023120-1.1, Opuchr01_g0033510-1.1, Opuchr01_g0036480-1.1, Opuchr01_g0038840-1.1, Opuchr01_g0039510-1.1, Opuchr01_g0039570-1.1, Opuchr01_g0039630-1.1, Opuchr01_g0044060-1.1, Opuchr01_g0044070-1.1, Opuchr01_g0054820-1.1, Opuchr01_g0058350-1.1, Opuchr01_g0059480-1.1, Opuchr02_g0006820-1.1, Opuchr02_g0010920-1.1, Opuchr02…	-	-	-
OG0000021	-	-	-	-	-	XP_006574203.1_uncharacterized_protein_LOC102669592_[Glycine_max], XP_006574258.1_uncharacterized_protein_LOC102664015_[Glycine_max], XP_006575823.1_uncharacterized_protein_LOC102659683_[Glycine_max], XP_006575853.1_protein_MAINTENANCE_OF_MERISTEMS-like_[Glycine_max], XP_006575902.1_protein_MAIN-LIKE_1-like_[Glycine_max], XP_006575928.1_protein_MAIN-LIKE_1-like_[Glycine_max], XP_006576062.1_prote…	-	-	-	-	-	-
OG0000022	XP_020203527.1_cytochrome_P450_71D11_[Cajanus_cajan], XP_020206095.1_cytochrome_P450_71D10_[Cajanus_cajan], XP_020207458.1_cytochrome_P450_71D11_[Cajanus_cajan], XP_020208606.1_cytochrome_P450_71D11_[Cajanus_cajan], XP_020217128.1_cytochrome_P450_71D11_isoform_X1_[Cajanus_cajan], XP_020217129.1_cytochrome_P450_71D11_isoform_X2_[Cajanus_cajan], XP_020217768.1_cytochrome_P450_71D11_[Cajanus_cajan],…	-	XP_004506685.1_cytochrome_P450_71D10-like_[Cicer_arietinum], XP_004506686.1_cytochrome_P450_71D9-like_[Cicer_arietinum], XP_004506687.1_cytochrome_P450_71D11-like_[Cicer_arietinum], XP_004506712.1_tabersonine_16-hydroxylase_1-like_[Cicer_arietinum], XP_004506715.1_cytochrome_P450_71D9-like_isoform_X1_[Cicer_arietinum], XP_004511997.1_cytochrome_P450_71D8-like_[Cicer_arietinum], XP_004511998.1_cyt…	XP_007020552.2_PREDICTED__cytochrome_P450_71D10_[Theobroma_cacao], XP_007020553.2_PREDICTED__cytochrome_P450_71D10_[Theobroma_cacao], XP_007020554.2_PREDICTED__cytochrome_P450_71D10_[Theobroma_cacao], XP_007022417.2_PREDICTED__cytochrome_P450_71D10_[Theobroma_cacao], XP_007033124.2_PREDICTED__cytochrome_P450_71D9_[Theobroma_cacao], XP_017969764.1_PREDICTED__LOW_QUALITY_PROTEIN__cytochrome_P450_71…	Glur_chr1.g099860.1, Glur_chr5.g057080.1, Glur_chr5.g057090.1, Glur_chr5.g057150.1, Glur_chr5.g057240.1, Glur_chr5.g057250.1, Glur_chr5.g057260.1, Glur_chr5.g057270.1, Glur_chr5.g057290.1, Glur_chr6.g001790.1	NP_001236165.1_cytochrome_P450_71D10_[Glycine_max], NP_001304412.2_cytochrome_P450_71D8_[Glycine_max], NP_001304582.2_flavonoid_6-hydroxylase_[Glycine_max], XP_003516583.1_cytochrome_P450_71D8_[Glycine_max], XP_003516584.1_cytochrome_P450_71D8-like_[Glycine_max], XP_003517257.1_cytochrome_P450_71D8-like_[Glycine_max], XP_003517259.1_cytochrome_P450_71D8-like_[Glycine_max], XP_003519623.3_cytochro…	XP_019425396.1_PREDICTED__cytochrome_P450_71D9-like_[Lupinus_angustifolius], XP_019425397.1_PREDICTED__cytochrome_P450_71D9-like_[Lupinus_angustifolius], XP_019425398.1_PREDICTED__cytochrome_P450_71D9-like_isoform_X1_[Lupinus_angustifolius], XP_019425399.1_PREDICTED__cytochrome_P450_71D9-like_isoform_X2_[Lupinus_angustifolius], XP_019429493.1_PREDICTED__cytochrome_P450_71D10-like_[Lupinus_angusti…	XP_003589691.1_cytochrome_P450_71D11_[Medicago_truncatula], XP_003600316.2_desmethyl-deoxy-podophyllotoxin_synthase_[Medicago_truncatula], XP_003600319.1_desmethyl-deoxy-podophyllotoxin_synthase_[Medicago_truncatula], XP_003600322.1_cytochrome_P450_71D9_[Medicago_truncatula], XP_003600323.1_cytochrome_P450_71D10_[Medicago_truncatula], XP_003600327.1_cytochrome_P450_71D9_[Medicago_truncatula], XP_…	Opuchr01_g0014830-1.1, Opuchr01_g0014850-1.1, Opuchr01_g0014890-1.1, Opuchr01_g0014970-1.1, Opuchr01_g0014980-1.1, Opuchr01_g0015010-1.1, Opuchr01_g0015020-1.1, Opuchr01_g0015120-1.1, Opuchr01_g0015330-1.1, Opuchr01_g0015370-1.1, Opuchr01_g0015430-1.1, Opuchr01_g0015550-1.1, Opuchr01_g0015650-1.1, Opuchr01_g0015690-1.1, Opuchr01_g0015700-1.1, Opuchr01_g0028400-1.1, Opuchr05_g0004250-1.1, Opuchr05…	XP_004228509.1_premnaspirodiene_oxygenase-like_[Solanum_lycopersicum], XP_004228510.1_premnaspirodiene_oxygenase_[Solanum_lycopersicum], XP_004228511.1_premnaspirodiene_oxygenase-like_[Solanum_lycopersicum], XP_004231934.1_premnaspirodiene_oxygenase_[Solanum_lycopersicum], XP_004232610.1_premnaspirodiene_oxygenase_[Solanum_lycopersicum], XP_004233564.1_premnaspirodiene_oxygenase-like_[Solanum_lyc…	-	XP_010644547.1_PREDICTED__premnaspirodiene_oxygenase-like_[Vitis_vinifera], XP_010644548.1_PREDICTED__premnaspirodiene_oxygenase-like_[Vitis_vinifera], XP_010653207.1_PREDICTED__cytochrome_P450_71D9_[Vitis_vinifera], XP_010655870.1_PREDICTED__cytochrome_P450_71D10_[Vitis_vinifera], XP_010655881.1_PREDICTED__cytochrome_P450_71D10_[Vitis_vinifera], XP_019072468.1_PREDICTED__cytochrome_P450_71D11-li…
OG0000023	XP_020201918.1_uncharacterized_protein_LOC109787760_[Cajanus_cajan], XP_020202292.1_uncharacterized_protein_LOC109788067_[Cajanus_cajan], XP_020204803.1_uncharacterized_protein_LOC109790110_[Cajanus_cajan], XP_020205911.1_uncharacterized_protein_LOC109791068_[Cajanus_cajan], XP_020207101.1_uncharacterized_protein_LOC109792132_[Cajanus_cajan], XP_020207161.1_uncharacterized_protein_LOC109792187_[C…	XP_010241041.1_PREDICTED__uncharacterized_protein_LOC104585763_[Nelumbo_nucifera], XP_010241277.1_PREDICTED__uncharacterized_protein_LOC104585930_[Nelumbo_nucifera], XP_010249415.1_PREDICTED__uncharacterized_protein_LOC104591956_[Nelumbo_nucifera], XP_010249465.1_PREDICTED__uncharacterized_protein_LOC104592022_[Nelumbo_nucifera], XP_010250376.1_PREDICTED__uncharacterized_protein_LOC104592635_[Nel…	XP_004497583.1_uncharacterized_protein_LOC101505117_[Cicer_arietinum], XP_004500074.1_uncharacterized_protein_LOC101514365_[Cicer_arietinum], XP_004501782.1_uncharacterized_protein_LOC101501608_[Cicer_arietinum], XP_004512189.1_uncharacterized_protein_LOC101492396_[Cicer_arietinum], XP_004512193.1_uncharacterized_protein_LOC101494650_[Cicer_arietinum], XP_012568260.1_uncharacterized_protein_LOC10…	XP_017970463.1_PREDICTED__uncharacterized_protein_LOC108660708_[Theobroma_cacao], XP_017982436.1_PREDICTED__uncharacterized_protein_LOC108663306_[Theobroma_cacao]	Glur_chr3.g013190.1, Glur_chr4.g019950.1	XP_006576053.1_uncharacterized_protein_LOC102662412_[Glycine_max], XP_006584203.1_uncharacterized_protein_LOC102665263_[Glycine_max], XP_006586496.1_uncharacterized_protein_LOC102666732_[Glycine_max], XP_006589830.1_uncharacterized_protein_LOC102661486_[Glycine_max], XP_006604999.1_uncharacterized_protein_LOC102667411_[Glycine_max], XP_014630568.1_uncharacterized_protein_LOC106798488_[Glycine_max…	XP_019414585.1_PREDICTED__uncharacterized_protein_LOC109326348_[Lupinus_angustifolius], XP_019414617.1_PREDICTED__uncharacterized_protein_LOC109326386_[Lupinus_angustifolius], XP_019414957.1_PREDICTED__uncharacterized_protein_LOC109326675_[Lupinus_angustifolius], XP_019415124.1_PREDICTED__uncharacterized_protein_LOC109326775_[Lupinus_angustifolius], XP_019415302.1_PREDICTED__uncharacterized_prote…	XP_024632847.1_uncharacterized_protein_LOC112419419_[Medicago_truncatula], XP_024634836.1_uncharacterized_protein_LOC112420284_[Medicago_truncatula], XP_024636392.1_uncharacterized_protein_LOC11422047_[Medicago_truncatula], XP_024640636.1_uncharacterized_protein_LOC112422116_[Medicago_truncatula], XP_024640765.1_uncharacterized_protein_LOC112422178_[Medicago_truncatula], XP_024641637.1_uncharacte…	-	XP_004237618.1_uncharacterized_protein_LOC101266412_[Solanum_lycopersicum], XP_004240625.1_uncharacterized_protein_LOC101261123_[Solanum_lycopersicum], XP_004242209.1_uncharacterized_protein_LOC101244594_[Solanum_lycopersicum], XP_004243070.1_uncharacterized_protein_LOC101252789_[Solanum_lycopersicum], XP_004243911.1_uncharacterized_protein_LOC101255713_[Solanum_lycopersicum], XP_004245012.1_unch…	NP_173550.1_Copia-like_polyprotein/retrotransposon_[Arabidopsis_thaliana]	XP_010645735.1_PREDICTED__uncharacterized_protein_LOC104877924_[Vitis_vinifera], XP_010646703.1_PREDICTED__uncharacterized_protein_LOC104878279_[Vitis_vinifera], XP_010647452.1_PREDICTED__uncharacterized_protein_LOC104878578_[Vitis_vinifera], XP_010662196.1_PREDICTED__uncharacterized_protein_LOC104882014_[Vitis_vinifera], XP_019072611.1_PREDICTED__uncharacterized_protein_LOC109121793_[Vitis_vinif…
OG0000024	XP_020201790.1_uncharacterized_protein_LOC109787662_[Cajanus_cajan], XP_020202136.1_uncharacterized_protein_LOC109787941_[Cajanus_cajan], XP_020202778.1_uncharacterized_protein_LOC109788459_[Cajanus_cajan], XP_020204435.1_uncharacterized_protein_LOC109789812_[Cajanus_cajan], XP_020206266.1_uncharacterized_protein_LOC109791384_[Cajanus_cajan], XP_020206270.1_uncharacterized_protein_LOC109791388_[C…	-	XP_004497551.1_uncharacterized_protein_LOC101490921_[Cicer_arietinum], XP_004497965.1_uncharacterized_protein_LOC101491761_[Cicer_arietinum], XP_004510055.1_uncharacterized_protein_LOC101506243_[Cicer_arietinum], XP_004511260.1_uncharacterized_protein_LOC101506151_[Cicer_arietinum], XP_004513387.1_uncharacterized_protein_LOC101512055_[Cicer_arietinum], XP_004514501.1_uncharacterized_protein_LOC10…	XP_017970404.1_PREDICTED__uncharacterized_protein_LOC108660660_[Theobroma_cacao], XP_017970410.1_PREDICTED__uncharacterized_protein_LOC108660664_[Theobroma_cacao], XP_017970416.1_PREDICTED__uncharacterized_protein_LOC108660669_[Theobroma_cacao], XP_017970420.1_PREDICTED__uncharacterized_protein_LOC108660673_[Theobroma_cacao], XP_017970421.1_PREDICTED__uncharacterized_protein_LOC108660674_[Theobro…	-	XP_003541066.2_uncharacterized_protein_LOC100797822_[Glycine_max], XP_003541353.1_uncharacterized_protein_LOC100813106_[Glycine_max], XP_006573989.1_uncharacterized_protein_LOC102664822_[Glycine_max], XP_006577529.1_uncharacterized_protein_LOC100801503_[Glycine_max], XP_006589980.1_uncharacterized_protein_LOC102659625_[Glycine_max], XP_006593061.1_uncharacterized_protein_LOC102667693_[Glycine_max…	XP_019423020.1_PREDICTED__uncharacterized_protein_LOC109332491_[Lupinus_angustifolius], XP_019423022.1_PREDICTED__uncharacterized_protein_LOC109332494_[Lupinus_angustifolius], XP_019431068.1_PREDICTED__uncharacterized_protein_LOC109338318_[Lupinus_angustifolius], XP_019431285.1_PREDICTED__uncharacterized_protein_LOC109338483_[Lupinus_angustifolius], XP_019431322.1_PREDICTED__uncharacterized_prote…	XP_024628765.1_uncharacterized_protein_LOC112417385_[Medicago_truncatula], XP_024632838.1_uncharacterized_protein_LOC112419415_[Medicago_truncatula], XP_024634603.1_uncharacterized_protein_LOC112420164_[Medicago_truncatula], XP_024642276.1_uncharacterized_protein_LOC112422826_[Medicago_truncatula], XP_039683881.1_uncharacterized_protein_LOC120577044__partial_[Medicago_truncatula], XP_039685995.1_…	-	XP_004234918.1_uncharacterized_protein_LOC101265410_[Solanum_lycopersicum], XP_004235148.1_uncharacterized_protein_LOC101248753_[Solanum_lycopersicum], XP_004239548.1_uncharacterized_protein_LOC101267808_[Solanum_lycopersicum], XP_004247260.1_uncharacterized_protein_LOC101262557_[Solanum_lycopersicum], XP_004250664.1_uncharacterized_protein_LOC101265398_[Solanum_lycopersicum], XP_004250674.1_unch…	-	-
OG0000025	XP_020220571.1_uncharacterized_protein_LOC109803418_isoform_X1_[Cajanus_cajan], XP_020220954.1_uncharacterized_protein_LOC109803681_[Cajanus_cajan], XP_020225502.1_uncharacterized_protein_LOC109807395_[Cajanus_cajan], XP_020226878.1_uncharacterized_protein_LOC109808335_[Cajanus_cajan], XP_020227269.1_uncharacterized_protein_LOC109808623_[Cajanus_cajan], XP_020227813.1_uncharacterized_protein_LOC1…	XP_010241312.1_PREDICTED__transcription_termination_factor_MTERF15__mitochondrial-like_[Nelumbo_nucifera], XP_010241313.1_PREDICTED__transcription_termination_factor_MTERF15__mitochondrial-like_isoform_X1_[Nelumbo_nucifera], XP_010241318.1_PREDICTED__transcription_termination_factor_MTERF15__mitochondrial-like_[Nelumbo_nucifera], XP_010256315.1_PREDICTED__transcription_termination_factor_MTERF8__…	XP_004486039.1_uncharacterized_protein_LOC101491379_[Cicer_arietinum], XP_004486040.1_uncharacterized_protein_LOC101491379_[Cicer_arietinum], XP_004487870.1_uncharacterized_protein_LOC101495049_[Cicer_arietinum], XP_004487878.1_uncharacterized_protein_LOC113783891_[Cicer_arietinum], XP_004487881.1_uncharacterized_protein_LOC113783882_isoform_X1_[Cicer_arietinum], XP_004487883.1_uncharacterized_pr…	XP_007035524.2_PREDICTED__transcription_termination_factor_MTERF6__chloroplastic/mitochondrial_[Theobroma_cacao], XP_007035532.2_PREDICTED__transcription_termination_factor_MTERF15__mitochondrial_[Theobroma_cacao], XP_007035533.2_PREDICTED__transcription_termination_factor_MTERF15__mitochondrial_[Theobroma_cacao], XP_007035537.2_PREDICTED__transcription_termination_factor_MTERF8__chloroplastic_is…	Glur_chr1.g072540.1, Glur_chr1.g089710.1, Glur_chr1.g097380.1, Glur_chr5.g006340.1, Glur_chr5.g054690.1, Glur_chr5.g054850.1, Glur_chr5.g054870.1, Glur_chr5.g054890.1, Glur_chr7.g050380.1, Glur_chr7.g067230.1, Glur_chr7.g067240.1, Glur_chr7.g067260.1, Glur_chr7.g067270.1, Glur_chr7.g067280.1, Glur_chr7.g067290.1, Glur_chr7.g067300.1, Glur_chr7.g067310.1, Glur_chr7.g067320.1, Glur_chr7.g067330.1, …	NP_001242841.2_uncharacterized_protein_LOC100806386_[Glycine_max], NP_001304426.2_mTERF_domain-containing_protein_[Glycine_max], NP_001304477.1_uncharacterized_protein_LOC100778090_[Glycine_max], XP_003530719.1_transcription_termination_factor_MTERF15__mitochondrial_[Glycine_max], XP_003547396.1_uncharacterized_protein_LOC100792944_[Glycine_max], XP_003551920.2_transcription_termination_factor_MT…	XP_019415868.1_PREDICTED__uncharacterized_protein_LOC109327259_isoform_X1_[Lupinus_angustifolius], XP_019415869.1_PREDICTED__uncharacterized_protein_LOC109327259_isoform_X2_[Lupinus_angustifolius], XP_019416291.1_PREDICTED__uncharacterized_protein_LOC109324984_[Lupinus_angustifolius], XP_019417966.1_PREDICTED__uncharacterized_protein_LOC109328822_[Lupinus_angustifolius], XP_019418058.1_PREDICTED_…	XP_003593962.1_uncharacterized_protein_LOC11445633_[Medicago_truncatula], XP_003593965.2_uncharacterized_protein_LOC11446118_[Medicago_truncatula], XP_003609653.2_uncharacterized_protein_LOC11422280_[Medicago_truncatula], XP_013454526.1_uncharacterized_protein_LOC25491192_[Medicago_truncatula], XP_013458277.1_uncharacterized_protein_LOC25494089_[Medicago_truncatula], XP_013463215.1_uncharacterize…	Opuchr03_g0002690-1.1, Opuchr03_g0002700-1.1	XP_004232615.1_uncharacterized_protein_LOC101249514_[Solanum_lycopersicum]	NP_001322645.1_Mitochondrial_transcription_termination_factor_family_protein_[Arabidopsis_thaliana], NP_001322646.1_Mitochondrial_transcription_termination_factor_family_protein_[Arabidopsis_thaliana], NP_173539.1_Mitochondrial_transcription_termination_factor_family_protein_[Arabidopsis_thaliana], NP_568185.1_Mitochondrial_transcription_termination_factor_family_protein_[Arabidopsis_thaliana]	XP_002271836.1_PREDICTED__transcription_termination_factor_MTERF9__chloroplastic-like_[Vitis_vinifera], XP_002271867.1_PREDICTED__transcription_termination_factor_MTERF15__mitochondrial-like_[Vitis_vinifera], XP_002271898.1_PREDICTED__transcription_termination_factor_MTERF15__mitochondrial_[Vitis_vinifera], XP_002274845.1_PREDICTED__uncharacterized_protein_LOC100252802_[Vitis_vinifera], XP_002276…
OG0000026	XP_020204470.1_uncharacterized_protein_LOC109789845_[Cajanus_cajan], XP_020204521.2_uncharacterized_protein_LOC109789889_[Cajanus_cajan], XP_020207352.2_uncharacterized_protein_LOC109792356_[Cajanus_cajan], XP_020219621.1_uncharacterized_protein_LOC109802614_[Cajanus_cajan], XP_020224207.1_uncharacterized_protein_LOC109806244_[Cajanus_cajan], XP_020227728.2_uncharacterized_protein_LOC109808938_[C…	XP_010245784.1_PREDICTED__uncharacterized_protein_LOC104589233_isoform_X1_[Nelumbo_nucifera], XP_010275092.1_PREDICTED__uncharacterized_protein_LOC104610255_[Nelumbo_nucifera], XP_019051541.1_PREDICTED__uncharacterized_protein_LOC104587313_[Nelumbo_nucifera], XP_019051846.1_PREDICTED__uncharacterized_protein_LOC104589233_isoform_X1_[Nelumbo_nucifera], XP_019051847.1_PREDICTED__uncharacterized_pro…	XP_004488370.1_uncharacterized_protein_LOC101514399_[Cicer_arietinum], XP_004488447.1_uncharacterized_protein_LOC101493360_[Cicer_arietinum], XP_004488866.1_uncharacterized_protein_LOC101511382_[Cicer_arietinum], XP_004489756.1_uncharacterized_protein_LOC101498999_[Cicer_arietinum], XP_004490351.1_uncharacterized_protein_LOC101493049_[Cicer_arietinum], XP_004492197.1_uncharacterized_protein_LOC10…	XP_017980990.1_PREDICTED__uncharacterized_protein_LOC108663018_[Theobroma_cacao]	Glur_chr1.g003840.1, Glur_chr2.g014140.1, Glur_chr2.g018720.1, Glur_chr3.g007780.1, Glur_chr3.g053970.1, Glur_chr4.g059340.1, Glur_chr6.g030650.1, Glur_chr6.g052070.1, Glur_chr6.g052090.1, Glur_chr7.g010210.1, Glur_chr7.g034520.1, Glur_chr7.g036540.1, Glur_scf080.1.g004130.1	XP_003551521.1_uncharacterized_protein_LOC100800209_[Glycine_max], XP_003554943.1_uncharacterized_protein_LOC100787031_[Glycine_max], XP_003556747.5_uncharacterized_protein_LOC100820017_[Glycine_max], XP_006574186.1_uncharacterized_protein_LOC100812270_[Glycine_max], XP_006588102.1_uncharacterized_protein_LOC100812852_[Glycine_max], XP_006590031.1_uncharacterized_protein_LOC100786982_[Glycine_max…	XP_019414578.1_PREDICTED__uncharacterized_protein_LOC109326342_[Lupinus_angustifolius], XP_019417184.1_PREDICTED__uncharacterized_protein_LOC109328254_[Lupinus_angustifolius], XP_019418524.1_PREDICTED__uncharacterized_protein_LOC109329301_[Lupinus_angustifolius], XP_019430146.1_PREDICTED__uncharacterized_protein_LOC109337591__partial_[Lupinus_angustifolius], XP_019431240.1_PREDICTED__uncharacteri…	XP_024625459.1_uncharacterized_protein_LOC112416312_[Medicago_truncatula], XP_024627356.1_uncharacterized_protein_LOC112416814_[Medicago_truncatula], XP_024628205.2_uncharacterized_protein_LOC112417202_[Medicago_truncatula], XP_024628226.1_uncharacterized_protein_LOC120575728_[Medicago_truncatula], XP_024628589.1_uncharacterized_protein_LOC112417290_[Medicago_truncatula], XP_024629630.1_uncharact…	-	XP_004237278.1_uncharacterized_protein_LOC101246416_[Solanum_lycopersicum], XP_004248607.1_uncharacterized_protein_LOC101247967_[Solanum_lycopersicum], XP_004252707.1_uncharacterized_protein_LOC101244468_[Solanum_lycopersicum], XP_010313179.1_uncharacterized_protein_LOC104644726_[Solanum_lycopersicum], XP_010314401.1_uncharacterized_protein_LOC104645081_[Solanum_lycopersicum], XP_010324146.1_unch…	-	XP_010650360.2_PREDICTED__uncharacterized_protein_LOC104879379_[Vitis_vinifera], XP_010662631.2_PREDICTED__uncharacterized_protein_LOC100245099_[Vitis_vinifera], XP_019074132.1_PREDICTED__uncharacterized_protein_LOC109122181_[Vitis_vinifera], XP_019077347.1_PREDICTED__uncharacterized_protein_LOC109123039_isoform_X1_[Vitis_vinifera], XP_019079633.1_PREDICTED__uncharacterized_protein_LOC109123680_[…
OG0000027	XP_020206807.1_LOW_QUALITY_PROTEIN__ATP-dependent_DNA_helicase_PIF1-like_[Cajanus_cajan], XP_020206808.1_LOW_QUALITY_PROTEIN__ATP-dependent_DNA_helicase_PIF1-like_[Cajanus_cajan], XP_020206809.1_LOW_QUALITY_PROTEIN__ATP-dependent_DNA_helicase_PIF1-like_[Cajanus_cajan], XP_029124910.1_uncharacterized_protein_LOC109787689_[Cajanus_cajan], XP_029125828.1_LOW_QUALITY_PROTEIN__ATP-dependent_DNA_helica…	XP_010256222.1_PREDICTED__uncharacterized_protein_LOC104596665_[Nelumbo_nucifera], XP_010274376.1_PREDICTED__uncharacterized_protein_LOC104609704_[Nelumbo_nucifera], XP_010275205.1_PREDICTED__uncharacterized_protein_LOC104610342_[Nelumbo_nucifera], XP_010278182.1_PREDICTED__uncharacterized_protein_LOC104612463_[Nelumbo_nucifera]	XP_004489145.1_uncharacterized_protein_LOC101512586_[Cicer_arietinum], XP_004491867.1_uncharacterized_protein_LOC101500497_[Cicer_arietinum], XP_004491982.1_uncharacterized_protein_LOC101491201_[Cicer_arietinum], XP_004492162.1_ATP-dependent_DNA_helicase_PIF1-like_[Cicer_arietinum], XP_004494929.1_uncharacterized_protein_LOC101492850__partial_[Cicer_arietinum], XP_004499804.1_uncharacterized_prot…	XP_017972555.1_PREDICTED__ATP-dependent_DNA_helicase_PIF1-like_[Theobroma_cacao], XP_017982268.1_PREDICTED__uncharacterized_protein_LOC108663210_[Theobroma_cacao]	Glur_chr2.g044710.1, Glur_chr3.g007420.1, Glur_chr3.g017150.1, Glur_chr3.g019540.1, Glur_chr6.g049820.1, Glur_chr7.g036480.1, Glur_chr7.g070850.1, Glur_chr8.g006710.1, Glur_chr8.g028830.1	XP_006574078.1_uncharacterized_protein_LOC102668117_[Glycine_max], XP_006574208.1_ATP-dependent_DNA_helicase_PIF1_[Glycine_max], XP_006575838.1_uncharacterized_protein_LOC102664542_[Glycine_max], XP_006577380.1_ATP-dependent_DNA_helicase_RRM3-like_[Glycine_max], XP_006577600.1_ATP-dependent_DNA_helicase_pif1_[Glycine_max], XP_006582744.1_uncharacterized_protein_LOC100819508_[Glycine_max], XP_0065…	XP_019413621.1_PREDICTED__uncharacterized_protein_LOC109325592_[Lupinus_angustifolius], XP_019413906.1_PREDICTED__uncharacterized_protein_LOC109325794_[Lupinus_angustifolius], XP_019415632.1_PREDICTED__uncharacterized_protein_LOC109327056_[Lupinus_angustifolius], XP_019417240.1_PREDICTED__uncharacterized_protein_LOC109328290_[Lupinus_angustifolius], XP_019418537.1_PREDICTED__uncharacterized_prote…	XP_003614434.2_uncharacterized_protein_LOC11430106_[Medicago_truncatula], XP_024625718.1_uncharacterized_protein_LOC112416362_[Medicago_truncatula], XP_024626029.1_uncharacterized_protein_LOC112416444_[Medicago_truncatula], XP_024626504.1_ATP-dependent_DNA_helicase_PIF2-like_[Medicago_truncatula], XP_024626654.1_ATP-dependent_DNA_helicase_PIF1-like_[Medicago_truncatula], XP_024626750.1_ATP-depend…	Opuchr08_g0060350-1.1	XP_004229091.1_uncharacterized_protein_LOC101255235_[Solanum_lycopersicum], XP_004231720.1_uncharacterized_protein_LOC101267462_[Solanum_lycopersicum], XP_004243181.1_ATP-dependent_DNA_helicase_PIF1-like_[Solanum_lycopersicum], XP_004249697.1_uncharacterized_protein_LOC101259797_[Solanum_lycopersicum], XP_010314136.1_uncharacterized_protein_LOC104644952_[Solanum_lycopersicum], XP_010317052.1_unch…	NP_190737.2_PIF1_helicase_[Arabidopsis_thaliana], NP_190738.1_PIF1_helicase_[Arabidopsis_thaliana], NP_198230.1_PIF1_helicase_[Arabidopsis_thaliana]	-
OG0000028	XP_020204787.1_uncharacterized_protein_LOC109790096_[Cajanus_cajan], XP_020206869.1_uncharacterized_protein_LOC109791920_[Cajanus_cajan], XP_020207083.1_uncharacterized_protein_LOC109792117_[Cajanus_cajan], XP_020209374.1_uncharacterized_protein_LOC109794332__partial_[Cajanus_cajan], XP_020219680.1_uncharacterized_protein_LOC109802676_[Cajanus_cajan], XP_020219695.1_uncharacterized_protein_LOC109…	XP_010244045.1_PREDICTED__uncharacterized_protein_LOC104587955_[Nelumbo_nucifera], XP_010246589.1_PREDICTED__uncharacterized_protein_LOC104589850_[Nelumbo_nucifera], XP_010253021.1_PREDICTED__uncharacterized_protein_LOC104594436_[Nelumbo_nucifera], XP_010260188.1_PREDICTED__uncharacterized_protein_K02A2.6-like_[Nelumbo_nucifera], XP_010262237.1_PREDICTED__uncharacterized_protein_LOC104600803_[Nel…	XP_004488259.1_uncharacterized_protein_LOC101500384_[Cicer_arietinum], XP_012567473.1_uncharacterized_protein_LOC105851302_[Cicer_arietinum], XP_027186147.1_uncharacterized_protein_LOC113784182_[Cicer_arietinum], XP_027186266.1_uncharacterized_protein_LOC101496407_[Cicer_arietinum], XP_027187857.1_uncharacterized_protein_LOC113785482_[Cicer_arietinum], XP_027192748.1_uncharacterized_protein_LOC11…	XP_017970448.1_PREDICTED__RNA-directed_DNA_polymerase_homolog_[Theobroma_cacao], XP_017970466.1_PREDICTED__uncharacterized_protein_LOC108660710_[Theobroma_cacao], XP_017972508.1_PREDICTED__RNA-directed_DNA_polymerase_homolog__partial_[Theobroma_cacao], XP_017972521.1_PREDICTED__RNA-directed_DNA_polymerase_homolog_[Theobroma_cacao], XP_017976439.1_PREDICTED__RNA-directed_DNA_polymerase_homolog_[Th…	Glur_chr1.g045080.1, Glur_chr3.g063890.1, Glur_chr5.g018020.1	NP_001236952.1_uncharacterized_protein_LOC100527502_[Glycine_max], XP_006574046.1_uncharacterized_protein_LOC102670432_[Glycine_max], XP_006574241.1_uncharacterized_protein_LOC102659412_[Glycine_max], XP_006575877.1_uncharacterized_protein_LOC102665009_[Glycine_max], XP_006577454.1_uncharacterized_protein_LOC102665989_[Glycine_max], XP_006577652.1_uncharacterized_protein_LOC102664028_[Glycine_max…	XP_019417272.1_PREDICTED__uncharacterized_protein_LOC109328313_[Lupinus_angustifolius], XP_019418303.1_PREDICTED__uncharacterized_protein_LOC109329088_[Lupinus_angustifolius], XP_019418531.1_PREDICTED__uncharacterized_protein_LOC109329310_[Lupinus_angustifolius], XP_019418572.1_PREDICTED__uncharacterized_protein_LOC109329359_[Lupinus_angustifolius], XP_019423050.1_PREDICTED__uncharacterized_prote…	XP_024626561.1_uncharacterized_protein_LOC112416561_[Medicago_truncatula], XP_024630387.1_proline-rich_protein_12-like_[Medicago_truncatula], XP_024638263.2_uncharacterized_protein_LOC112421302_[Medicago_truncatula], XP_039683515.1_uncharacterized_protein_LOC120576913_[Medicago_truncatula], XP_039686974.1_uncharacterized_protein_LOC120578360_[Medicago_truncatula], XP_039688625.1_uncharacterized_p…	-	XP_010312531.1_uncharacterized_protein_LOC104644455_[Solanum_lycopersicum], XP_010321257.1_uncharacterized_protein_LOC104647529_[Solanum_lycopersicum], XP_010323525.1_uncharacterized_protein_LOC104648289_[Solanum_lycopersicum], XP_010326208.1_uncharacterized_protein_LOC104649161_[Solanum_lycopersicum], XP_010326520.1_uncharacterized_protein_LOC104649325_[Solanum_lycopersicum], XP_019070254.1_unch…	-	XP_010646217.1_PREDICTED__uncharacterized_protein_LOC104878131_[Vitis_vinifera], XP_010646564.1_PREDICTED__uncharacterized_protein_LOC104878232_[Vitis_vinifera], XP_010650251.1_PREDICTED__uncharacterized_protein_LOC100853955_[Vitis_vinifera], XP_010650386.1_PREDICTED__uncharacterized_protein_LOC100264062_[Vitis_vinifera], XP_010651691.1_PREDICTED__uncharacterized_protein_LOC104879691_[Vitis_vinif…
OG0000029	XP_020201808.1_beta-glucosidase_12_[Cajanus_cajan], XP_020201809.2_beta-glucosidase_12-like_[Cajanus_cajan], XP_020207128.2_beta-glucosidase_12__partial_[Cajanus_cajan], XP_020211712.1_beta-glucosidase_12-like_[Cajanus_cajan], XP_020214401.2_beta-glucosidase_24_[Cajanus_cajan], XP_020214402.1_cyanogenic_beta-glucosidase_isoform_X1_[Cajanus_cajan], XP_020214418.2_cyanogenic_beta-glucosidase_[Cajan…	XP_010257423.1_PREDICTED__beta-glucosidase_12-like_[Nelumbo_nucifera], XP_010265850.1_PREDICTED__beta-glucosidase_12-like_[Nelumbo_nucifera], XP_010265851.1_PREDICTED__beta-glucosidase_12-like_isoform_X1_[Nelumbo_nucifera], XP_010265852.1_PREDICTED__beta-glucosidase_12-like_[Nelumbo_nucifera], XP_010267073.1_PREDICTED__beta-glucosidase_12-like_isoform_X1_[Nelumbo_nucifera], XP_010267074.1_PREDICT…	NP_001266157.1_non-cyanogenic_beta-glucosidase-like_precursor_[Cicer_arietinum], XP_004486932.1_beta-glucosidase_12-like_[Cicer_arietinum], XP_004490157.1_beta-glucosidase_24-like_[Cicer_arietinum], XP_004490615.1_beta-glucosidase_12-like_[Cicer_arietinum], XP_004506510.1_beta-glucosidase_12-like_[Cicer_arietinum], XP_004507123.1_cyanogenic_beta-glucosidase-like_[Cicer_arietinum], XP_004507133.1_…	XP_007014814.1_PREDICTED__beta-glucosidase_12_[Theobroma_cacao], XP_007014882.2_PREDICTED__beta-glucosidase_12_isoform_X1_[Theobroma_cacao], XP_017973288.1_PREDICTED__beta-glucosidase_12_isoform_X1_[Theobroma_cacao], XP_017973289.1_PREDICTED__beta-glucosidase_12_isoform_X2_[Theobroma_cacao], XP_017983197.1_PREDICTED__beta-glucosidase_12_isoform_X2_[Theobroma_cacao]	Glur_chr3.g058940.1, Glur_chr3.g058960.1, Glur_chr3.g093090.1, Glur_chr3.g093100.1, Glur_chr3.g093110.1, Glur_chr3.g093150.1, Glur_chr3.g093160.1, Glur_chr3.g093170.1, Glur_chr5.g049370.1, Glur_chr5.g062420.1, Glur_chr5.g063130.1, Glur_chr5.g063150.1, Glur_chr7.g064500.1, Glur_chr7.g064520.1, Glur_chr8.g040360.1	NP_001237501.1_isoflavone_conjugate-specific_beta-glucosidase_[Glycine_max], NP_001341877.1_vicianin_hydrolase_precursor_[Glycine_max], XP_003532869.2_vicianin_hydrolase_[Glycine_max], XP_003534473.1_beta-glucosidase_24_[Glycine_max], XP_003537944.1_cyanogenic_beta-glucosidase_[Glycine_max], XP_003537946.1_beta-glucosidase_12_[Glycine_max], XP_003539050.1_cyanogenic_beta-glucosidase_[Glycine_max]…	XP_019413926.1_PREDICTED__cyanogenic_beta-glucosidase-like_[Lupinus_angustifolius], XP_019414144.1_PREDICTED__beta-glucosidase_12-like_isoform_X1_[Lupinus_angustifolius], XP_019414145.1_PREDICTED__beta-glucosidase_13-like_isoform_X2_[Lupinus_angustifolius], XP_019433126.1_PREDICTED__beta-glucosidase_13-like_[Lupinus_angustifolius], XP_019436806.1_PREDICTED__cyanogenic_beta-glucosidase-like_[Lupin…	XP_003597481.2_beta-glucosidase_12_[Medicago_truncatula], XP_003597482.1_beta-glucosidase_12_[Medicago_truncatula], XP_003599013.1_vicianin_hydrolase_isoform_X2_[Medicago_truncatula], XP_003605024.1_beta-glucosidase_15_[Medicago_truncatula], XP_003620192.2_beta-glucosidase_12_isoform_X1_[Medicago_truncatula], XP_003620196.2_beta-glucosidase_12_[Medicago_truncatula], XP_003620203.1_beta-glucosidas…	Opuchr01_g0010140-1.1, Opuchr01_g0010210-1.1, Opuchr01_g0010220-1.1, Opuchr01_g0010230-1.1, Opuchr01_g0011680-1.1, Opuchr01_g0011710-1.1, Opuchr01_g0011800-1.1, Opuchr01_g0011950-1.1, Opuchr01_g0012130-1.1, Opuchr01_g0012160-1.1, Opuchr01_g0012200-1.1, Opuchr01_g0012230-1.1, Opuchr01_g0012270-1.1, Opuchr01_g0016270-1.1, Opuchr02_g0010690-1.1, Opuchr02_g0010740-1.1, Opuchr02_g0010810-1.1, Opuchr02…	NP_001234412.1_beta-glucosidase_01_precursor_[Solanum_lycopersicum], XP_004244958.1_beta-glucosidase_13-like_isoform_X1_[Solanum_lycopersicum], XP_004248829.1_vicianin_hydrolase_[Solanum_lycopersicum], XP_010322187.1_furcatin_hydrolase-like_[Solanum_lycopersicum], XP_019070593.1_beta-glucosidase_12-like_isoform_X2_[Solanum_lycopersicum]	NP_001118525.1_beta_glucosidase_17_[Arabidopsis_thaliana], NP_001324585.1_beta_glucosidase_17_[Arabidopsis_thaliana], NP_001324586.1_beta_glucosidase_17_[Arabidopsis_thaliana], NP_001324587.1_beta_glucosidase_17_[Arabidopsis_thaliana], NP_001325181.1_beta_glucosidase_15_[Arabidopsis_thaliana], NP_181973.1_beta_glucosidase_15_[Arabidopsis_thaliana], NP_181976.1_beta_glucosidase_17_[Arabidopsis_tha…	XP_002270422.2_PREDICTED__beta-glucosidase_13_[Vitis_vinifera], XP_002273684.2_PREDICTED__furcatin_hydrolase_[Vitis_vinifera], XP_002275668.2_PREDICTED__beta-glucosidase_12_[Vitis_vinifera], XP_002276051.2_PREDICTED__beta-glucosidase_12_[Vitis_vinifera], XP_002277198.2_PREDICTED__beta-glucosidase_12-like_[Vitis_vinifera], XP_002277408.1_PREDICTED__beta-glucosidase_12_[Vitis_vinifera], XP_00227773…
OG0000030	-	-	-	-	-	XP_006573994.1_uncharacterized_protein_LOC102666425_[Glycine_max], XP_006574010.1_uncharacterized_protein_LOC102670213_[Glycine_max], XP_006574027.1_uncharacterized_protein_LOC102662679_[Glycine_max], XP_006574032.1_uncharacterized_protein_LOC102664658_[Glycine_max], XP_006574045.1_uncharacterized_protein_LOC102670027_[Glycine_max], XP_006574047.1_uncharacterized_protein_LOC102659360_[Glycine_max…	-	-	-	-	-	-
OG0000031	XP_020207240.1_actin_[Cajanus_cajan], XP_020207241.1_actin_[Cajanus_cajan], XP_020207242.1_actin_[Cajanus_cajan], XP_020211181.1_actin-3_[Cajanus_cajan], XP_020211203.1_actin-7_[Cajanus_cajan], XP_020211204.1_actin-7_[Cajanus_cajan], XP_020214119.1_actin_[Cajanus_cajan], XP_020219395.1_actin-11_[Cajanus_cajan], XP_020221981.1_actin-101_[Cajanus_cajan], XP_020223273.1_actin_[Cajanus_cajan], XP_020…	XP_010241722.1_PREDICTED__actin-101_[Nelumbo_nucifera], XP_010251047.1_PREDICTED__actin-3_[Nelumbo_nucifera], XP_010257475.1_PREDICTED__actin_[Nelumbo_nucifera], XP_010257476.1_PREDICTED__actin_[Nelumbo_nucifera], XP_010260924.1_PREDICTED__actin-101-like_[Nelumbo_nucifera], XP_010265918.1_PREDICTED__actin_[Nelumbo_nucifera], XP_010265919.1_PREDICTED__actin_[Nelumbo_nucifera], XP_019053429.1_PREDI…	NP_001265886.1_actin_1_[Cicer_arietinum], NP_001266023.1_uncharacterized_protein_LOC101503086_[Cicer_arietinum], XP_004485534.1_actin-101-like_[Cicer_arietinum], XP_004487013.1_actin-like_[Cicer_arietinum], XP_004489182.1_actin-97-like_[Cicer_arietinum], XP_004492148.1_actin-11_[Cicer_arietinum], XP_004493592.1_actin-3_[Cicer_arietinum], XP_004497894.1_actin-97_[Cicer_arietinum], XP_012570483.1_a…	XP_007009346.1_PREDICTED__actin-66_[Theobroma_cacao], XP_007016432.1_PREDICTED__actin_[Theobroma_cacao], XP_007027035.1_PREDICTED__actin_[Theobroma_cacao], XP_007039275.1_PREDICTED__actin-7_[Theobroma_cacao], XP_007039276.1_PREDICTED__actin-7_[Theobroma_cacao], XP_007041601.1_PREDICTED__actin-100_[Theobroma_cacao], XP_017970876.1_PREDICTED__actin-100_[Theobroma_cacao], XP_017970877.1_PREDICTED__a…	Glur_chr2.g002550.1, Glur_chr3.g078270.1, Glur_chr4.g075470.1, Glur_chr4.g086500.1, Glur_chr5.g067140.1, Glur_chr7.g063620.1, Glur_chr7.g080240.1, Glur_chr8.g000110.1	NP_001239660.1_actin_[Glycine_max], NP_001239953.1_actin_[Glycine_max], NP_001241178.1_actin_[Glycine_max], NP_001276160.2_actin-6_[Glycine_max], NP_001345019.1_actin-3_[Glycine_max], NP_001345023.1_actin_[Glycine_max], NP_001345025.1_actin-101_[Glycine_max], XP_003519037.1_actin_[Glycine_max], XP_003521216.1_actin-3_[Glycine_max], XP_003523242.1_actin-7_isoform_X2_[Glycine_max], XP_003531566.1_a…	XP_019414134.1_PREDICTED__actin-like_[Lupinus_angustifolius], XP_019414135.1_PREDICTED__actin-like_[Lupinus_angustifolius], XP_019414136.1_PREDICTED__actin-like_[Lupinus_angustifolius], XP_019417244.1_PREDICTED__actin-7-like_[Lupinus_angustifolius], XP_019419273.1_PREDICTED__actin-2-like_[Lupinus_angustifolius], XP_019419295.1_PREDICTED__actin-97-like_[Lupinus_angustifolius], XP_019419304.1_PREDI…	XP_003593122.1_actin-101_[Medicago_truncatula], XP_003602545.2_actin-7_[Medicago_truncatula], XP_003622019.1_actin-11_[Medicago_truncatula], XP_003625265.1_actin-3_[Medicago_truncatula], XP_013443410.1_actin_[Medicago_truncatula], XP_013450689.1_actin-97_[Medicago_truncatula], XP_013465392.1_actin_[Medicago_truncatula], XP_024625986.1_actin-11_[Medicago_truncatula], XP_024625987.1_actin-11_[Medic…	Opuchr01_g0005680-1.1, Opuchr02_g0069880-1.1, Opuchr06_g0117040-1.1, Opuchr07_g0014210-1.1, Opuchr09_g0107000-1.1, Opuchr10_g0011470-1.1	NP_001295376.1_actin-7_[Solanum_lycopersicum], NP_001308235.1_actin-51_[Solanum_lycopersicum], NP_001309931.1_actin_[Solanum_lycopersicum], NP_001309932.1_actin_[Solanum_lycopersicum], NP_001317048.1_actin-41_[Solanum_lycopersicum], NP_001332770.1_actin-52_[Solanum_lycopersicum], XP_004239790.1_actin-58_[Solanum_lycopersicum], XP_004241231.1_actin-82_[Solanum_lycopersicum], XP_004249597.1_actin-7…	NP_001031504.1_actin_1_[Arabidopsis_thaliana], NP_001078769.1_actin_4_[Arabidopsis_thaliana], NP_001319585.1_actin_2_[Arabidopsis_thaliana], NP_001324518.1_actin_1_[Arabidopsis_thaliana], NP_001324519.1_actin_1_[Arabidopsis_thaliana], NP_001326881.1_actin_3_[Arabidopsis_thaliana], NP_001327017.1_actin-12_[Arabidopsis_thaliana], NP_001327851.1_actin_2_[Arabidopsis_thaliana], NP_175350.1_actin_8_[A…	XP_002265476.1_PREDICTED__actin-101_isoform_X1_[Vitis_vinifera], XP_002279672.1_PREDICTED__actin-66_[Vitis_vinifera], XP_002282516.1_PREDICTED__actin-7_[Vitis_vinifera], XP_002283590.1_PREDICTED__actin-1_[Vitis_vinifera], XP_002283939.1_PREDICTED__actin_[Vitis_vinifera], XP_010651027.1_PREDICTED__actin_[Vitis_vinifera], XP_010657405.1_PREDICTED__actin-101_isoform_X1_[Vitis_vinifera], XP_010658578…
OG0000032	XP_020205483.1_TMV_resistance_protein_N_[Cajanus_cajan], XP_020205484.1_TMV_resistance_protein_N_[Cajanus_cajan], XP_020205486.1_TMV_resistance_protein_N_[Cajanus_cajan], XP_020221021.1_TMV_resistance_protein_N__partial_[Cajanus_cajan], XP_020221372.1_TMV_resistance_protein_N_isoform_X1_[Cajanus_cajan], XP_020221373.1_TMV_resistance_protein_N_isoform_X2_[Cajanus_cajan], XP_020221375.1_LOW_QUALITY…	XP_010243120.1_PREDICTED__TMV_resistance_protein_N-like_[Nelumbo_nucifera], XP_010245185.1_PREDICTED__TMV_resistance_protein_N-like_[Nelumbo_nucifera], XP_010256316.1_PREDICTED__TMV_resistance_protein_N-like_[Nelumbo_nucifera], XP_010256442.1_PREDICTED__TMV_resistance_protein_N-like_isoform_X1_[Nelumbo_nucifera], XP_010263244.1_PREDICTED__TMV_resistance_protein_N-like_[Nelumbo_nucifera], XP_01026…	XP_004489476.1_TMV_resistance_protein_N_isoform_X1_[Cicer_arietinum], XP_004506792.1_TMV_resistance_protein_N_isoform_X1_[Cicer_arietinum], XP_004506793.1_TMV_resistance_protein_N_isoform_X1_[Cicer_arietinum], XP_004510225.1_TMV_resistance_protein_N-like_isoform_X1_[Cicer_arietinum], XP_004510226.1_TMV_resistance_protein_N-like_isoform_X3_[Cicer_arietinum], XP_012569237.1_LOW_QUALITY_PROTEIN__dis…	XP_017974110.1_PREDICTED__TMV_resistance_protein_N_[Theobroma_cacao]	Glur_chr1.g068590.1, Glur_chr1.g068600.1, Glur_chr3.g007810.1, Glur_chr3.g008040.1, Glur_chr3.g008090.1, Glur_chr3.g008170.1, Glur_chr3.g008180.1, Glur_chr3.g008220.1, Glur_chr3.g008310.1, Glur_chr4.g061660.1, Glur_chr8.g003640.1, Glur_chr8.g003750.1, Glur_chr8.g003780.1, Glur_chr8.g003860.1, Glur_chr8.g003870.1, Glur_chr8.g003880.1, Glur_chr8.g003900.1, Glur_chr8.g011110.1, Glur_chr8.g031260.1	XP_003548629.1_disease_resistance_protein_RUN1_isoform_X1_[Glycine_max], XP_003548631.2_disease_resistance_protein_RPV1_[Glycine_max], XP_006576198.1_TIR-NBS-LRR_type_disease_resistance-like_protein_isoform_X1_[Glycine_max], XP_006576200.1_TIR-NBS-LRR_type_disease_resistance-like_protein_isoform_X2_[Glycine_max], XP_006576512.1_disease_resistance_protein_RUN1_isoform_X1_[Glycine_max], XP_00657651…	XP_019425579.1_PREDICTED__TMV_resistance_protein_N-like_[Lupinus_angustifolius]	XP_003598881.2_disease_resistance_protein_RUN1_[Medicago_truncatula], XP_003604607.2_disease_resistance_protein_RPV1_[Medicago_truncatula], XP_003604611.1_disease_resistance_protein_RPV1_isoform_X1_[Medicago_truncatula], XP_003604614.2_disease_resistance_protein_RPV1_isoform_X1_[Medicago_truncatula], XP_003604875.2_uncharacterized_protein_LOC11422497_[Medicago_truncatula], XP_003604898.4_disease_…	-	XP_004230402.1_TMV_resistance_protein_N-like_[Solanum_lycopersicum], XP_004233763.1_TMV_resistance_protein_N-like_[Solanum_lycopersicum], XP_025884749.1_uncharacterized_protein_LOC101251930_[Solanum_lycopersicum], XP_025888731.1_LOW_QUALITY_PROTEIN__disease_resistance_protein_TAO1_[Solanum_lycopersicum]	NP_001119319.1_Disease_resistance_protein__TIR-NBS-LRR_class__family_[Arabidopsis_thaliana], NP_001330640.1_Disease_resistance_protein__TIR-NBS-LRR_class__family_[Arabidopsis_thaliana], NP_001330641.1_Disease_resistance_protein__TIR-NBS-LRR_class__family_[Arabidopsis_thaliana], NP_198509.2_Disease_resistance_protein__TIR-NBS-LRR_class__family_[Arabidopsis_thaliana]	-
OG0000033	XP_020232983.2_LOW_QUALITY_PROTEIN__LRR_receptor-like_serine/threonine-protein_kinase_EFR_[Cajanus_cajan]	XP_010246503.1_PREDICTED__receptor_kinase-like_protein_Xa21_[Nelumbo_nucifera], XP_010260175.1_PREDICTED__LRR_receptor-like_serine/threonine-protein_kinase_EFR_[Nelumbo_nucifera], XP_010265745.1_PREDICTED__probable_LRR_receptor-like_serine/threonine-protein_kinase_At3g47570_[Nelumbo_nucifera], XP_010268403.1_PREDICTED__receptor_kinase-like_protein_Xa21_[Nelumbo_nucifera], XP_010275839.1_PREDICTED…	XP_004485915.2_probable_LRR_receptor-like_serine/threonine-protein_kinase_At3g47570_isoform_X1_[Cicer_arietinum], XP_004509927.2_receptor_kinase-like_protein_Xa21_[Cicer_arietinum], XP_012571630.1_probable_LRR_receptor-like_serine/threonine-protein_kinase_At3g47570_isoform_X1_[Cicer_arietinum], XP_027186271.1_probable_LRR_receptor-like_serine/threonine-protein_kinase_At3g47570_isoform_X2_[Cicer_a…	XP_007038254.2_PREDICTED__probable_LRR_receptor-like_serine/threonine-protein_kinase_At3g47570_[Theobroma_cacao], XP_017978095.1_PREDICTED__probable_LRR_receptor-like_serine/threonine-protein_kinase_At3g47570_[Theobroma_cacao], XP_017978339.1_PREDICTED__probable_LRR_receptor-like_serine/threonine-protein_kinase_At3g47570_[Theobroma_cacao], XP_017978404.1_PREDICTED__LRR_receptor-like_serine/threon…	Glur_chr3.g002430.1, Glur_chr3.g077720.1, Glur_chr4.g076780.1	XP_003524106.1_probable_LRR_receptor-like_serine/threonine-protein_kinase_At3g47570_[Glycine_max]	XP_019418413.1_PREDICTED__receptor_kinase-like_protein_Xa21_[Lupinus_angustifolius], XP_019418416.1_PREDICTED__receptor_kinase-like_protein_Xa21_[Lupinus_angustifolius]	XP_013445571.3_LRR_receptor-like_serine/threonine-protein_kinase_EFR_isoform_X2_[Medicago_truncatula], XP_013445605.1_receptor_kinase-like_protein_Xa21_[Medicago_truncatula], XP_013445775.3_receptor_kinase-like_protein_Xa21_[Medicago_truncatula], XP_013445875.1_probable_LRR_receptor-like_serine/threonine-protein_kinase_At3g47570_isoform_X1_[Medicago_truncatula], XP_013445881.3_receptor_kinase-lik…	Opuchr01_g0014490-1.1, Opuchr01_g0014630-1.1, Opuchr01_g0027670-1.1, Opuchr01_g0027850-1.1, Opuchr03_g0053050-1.1, Opuchr03_g0063770-1.1, Opuchr03_g0063820-1.1, Opuchr07_g0010510-1.1, Opuchr08_g0003440-1.1, Opuchr08_g0058530-1.1, Opuchr08_g0058540-1.1, Opuchr09_g0016840-1.1, Opuchr09_g0018060-1.1, Opuchr09_g0018160-1.1, Opuchr09_g0018230-1.1, Opuchr09_g0018250-1.1, Opuchr09_g0018330-1.1, Opuchr09…	XP_004231674.1_probable_LRR_receptor-like_serine/threonine-protein_kinase_At3g47570_[Solanum_lycopersicum], XP_004233904.1_LRR_receptor-like_serine/threonine-protein_kinase_EFR_[Solanum_lycopersicum], XP_004234249.1_probable_LRR_receptor-like_serine/threonine-protein_kinase_At3g47570_[Solanum_lycopersicum], XP_004234250.3_LRR_receptor-like_serine/threonine-protein_kinase_EFR_[Solanum_lycopersicum…	-	XP_002270207.2_PREDICTED__probable_LRR_receptor-like_serine/threonine-protein_kinase_At3g47570_[Vitis_vinifera], XP_002270587.2_PREDICTED__probable_LRR_receptor-like_serine/threonine-protein_kinase_At3g47570_[Vitis_vinifera], XP_002280075.2_PREDICTED__probable_LRR_receptor-like_serine/threonine-protein_kinase_At3g47570_[Vitis_vinifera], XP_003633210.1_PREDICTED__probable_LRR_receptor-like_serine/…
OG0000034	-	-	-	-	-	-	-	-	Opuchr01_g0011480-1.1, Opuchr01_g0011690-1.1, Opuchr01_g0014750-1.1, Opuchr01_g0014760-1.1, Opuchr01_g0014770-1.1, Opuchr01_g0023880-1.1, Opuchr01_g0025550-1.1, Opuchr01_g0026850-1.1, Opuchr01_g0029070-1.1, Opuchr01_g0034810-1.1, Opuchr01_g0035380-1.1, Opuchr01_g0035390-1.1, Opuchr01_g0040890-1.1, Opuchr01_g0044940-1.1, Opuchr01_g0044950-1.1, Opuchr01_g0058250-1.1, Opuchr01_g0058600-1.1, Opuchr01…	-	-	-
OG0000035	XP_020202243.1_plasma_membrane_ATPase_3_[Cajanus_cajan], XP_020204268.1_plasma_membrane_ATPase_4_[Cajanus_cajan], XP_020204387.2_ATPase_9__plasma_membrane-type_[Cajanus_cajan], XP_020208195.1_ATPase_6__plasma_membrane-type_[Cajanus_cajan], XP_020211004.1_ATPase_10__plasma_membrane-type_[Cajanus_cajan], XP_020220365.1_plasma_membrane_ATPase_4_[Cajanus_cajan], XP_020225340.1_ATPase_11__plasma_membr…	XP_010256122.1_PREDICTED__ATPase_11__plasma_membrane-type_isoform_X1_[Nelumbo_nucifera], XP_010256132.1_PREDICTED__ATPase_11__plasma_membrane-type_isoform_X2_[Nelumbo_nucifera], XP_010259861.1_PREDICTED__plasma_membrane_ATPase_[Nelumbo_nucifera], XP_010265488.1_PREDICTED__plasma_membrane_ATPase_4_[Nelumbo_nucifera], XP_010272214.1_PREDICTED__ATPase_11__plasma_membrane-type-like_[Nelumbo_nucifera]…	XP_004486623.1_plasma_membrane_ATPase_4_[Cicer_arietinum], XP_004487948.1_plasma_membrane_ATPase_4-like_[Cicer_arietinum], XP_004488894.1_ATPase_8__plasma_membrane-type_[Cicer_arietinum], XP_004494890.1_ATPase_10__plasma_membrane-type_isoform_X1_[Cicer_arietinum], XP_004498580.1_plasma_membrane_ATPase-like_isoform_X2_[Cicer_arietinum], XP_004498582.1_plasma_membrane_ATPase_4_[Cicer_arietinum], XP…	XP_007011592.2_PREDICTED__plasma_membrane_ATPase_4_[Theobroma_cacao], XP_007012006.2_PREDICTED__ATPase_8__plasma_membrane-type_[Theobroma_cacao], XP_007014221.2_PREDICTED__plasma_membrane_ATPase_4_isoform_X1_[Theobroma_cacao], XP_007024799.2_PREDICTED__ATPase_10__plasma_membrane-type_[Theobroma_cacao], XP_007032428.2_PREDICTED__ATPase_4__plasma_membrane-type_[Theobroma_cacao], XP_017973368.1_PRED…	Glur_chr1.g066480.1, Glur_chr1.g086960.1, Glur_chr1.g091000.1, Glur_chr1.g093000.1, Glur_chr3.g001630.1, Glur_chr4.g080580.1, Glur_chr4.g080600.1, Glur_chr4.g101050.1, Glur_chr5.g062050.1, Glur_chr5.g075260.1, Glur_chr7.g000930.1, Glur_chr7.g002940.1, Glur_chr7.g041850.1, Glur_chr8.g002140.1	XP_003521833.1_ATPase_10__plasma_membrane-type_isoform_X2_[Glycine_max], XP_003522660.1_plasma_membrane_ATPase_4_[Glycine_max], XP_003523043.2_LOW_QUALITY_PROTEIN__ATPase_11__plasma_membrane-type_[Glycine_max], XP_003525017.1_ATPase_11__plasma_membrane-type_isoform_X2_[Glycine_max], XP_003526452.1_plasma_membrane_ATPase_4_[Glycine_max], XP_003527056.1_ATPase_11__plasma_membrane-type_[Glycine_max]…	XP_019414930.1_PREDICTED__plasma_membrane_ATPase_4-like_[Lupinus_angustifolius], XP_019416760.1_PREDICTED__plasma_membrane_ATPase_4-like_[Lupinus_angustifolius], XP_019417373.1_PREDICTED__ATPase_8__plasma_membrane-type-like_[Lupinus_angustifolius], XP_019427171.1_PREDICTED__plasma_membrane_ATPase-like_[Lupinus_angustifolius], XP_019430612.1_PREDICTED__plasma_membrane_ATPase_4-like_[Lupinus_angust…	XP_003594954.1_plasma_membrane_ATPase_4_[Medicago_truncatula], XP_003603532.1_plasma_membrane_ATPase_4_[Medicago_truncatula], XP_003610080.1_plasma_membrane_ATPase_4_[Medicago_truncatula], XP_013443810.1_plasma_membrane_ATPase_1_[Medicago_truncatula], XP_013445935.1_plasma_membrane_ATPase_4_isoform_X1_[Medicago_truncatula], XP_013450626.1_ATPase_10__plasma_membrane-type_[Medicago_truncatula], XP_…	Opuchr02_g0006650-1.1, Opuchr04_g0000710-1.1, Opuchr04_g0006290-1.1, Opuchr04_g0058790-1.1, Opuchr06_g0103810-1.1, Opuchr06_g0110260-1.1, Opuchr07_g0003670-1.1, Opuchr08_g0077830-1.1	NP_001234477.1_plasma_membrane_ATPase_2_[Solanum_lycopersicum], NP_001234775.1_plasma_membrane_ATPase_1_[Solanum_lycopersicum], NP_001311075.1_H_+_-ATPase_4_[Solanum_lycopersicum], XP_004235922.1_plasma_membrane_ATPase_4_isoform_X2_[Solanum_lycopersicum], XP_004251768.1_ATPase_9__plasma_membrane-type-like_[Solanum_lycopersicum], XP_004253510.2_ATPase_8__plasma_membrane-type_[Solanum_lycopersicum]…	NP_001190141.1_H[+]-ATPase_7_[Arabidopsis_thaliana], NP_001190559.1_H[+]-ATPase_3_[Arabidopsis_thaliana], NP_001190870.1_H[+]-ATPase_2_[Arabidopsis_thaliana], NP_001318282.1_plasma_membrane_H+-ATPase_[Arabidopsis_thaliana], NP_001319430.1_H[+]-ATPase_9_[Arabidopsis_thaliana], NP_001320419.1_H[+]-ATPase_9_[Arabidopsis_thaliana], NP_001320420.1_H[+]-ATPase_9_[Arabidopsis_thaliana], NP_001324051.1_H…	XP_002263241.1_PREDICTED__ATPase_8__plasma_membrane-type_[Vitis_vinifera], XP_002267501.1_PREDICTED__plasma_membrane_ATPase_4_[Vitis_vinifera], XP_002270344.1_PREDICTED__plasma_membrane_ATPase_1_[Vitis_vinifera], XP_002280201.1_PREDICTED__plasma_membrane_ATPase_isoform_X1_[Vitis_vinifera], XP_002282263.1_PREDICTED__ATPase_4__plasma_membrane-type_[Vitis_vinifera], XP_002282619.1_PREDICTED__plasma_…
OG0000036	-	-	-	-	-	-	-	-	Opuchr01_g0008820-1.1, Opuchr01_g0018620-1.1, Opuchr01_g0038060-1.1, Opuchr01_g0040470-1.1, Opuchr01_g0040480-1.1, Opuchr01_g0042080-1.1, Opuchr01_g0042430-1.1, Opuchr01_g0044290-1.1, Opuchr01_g0052450-1.1, Opuchr01_g0052460-1.1, Opuchr01_g0061490-1.1, Opuchr01_g0061500-1.1, Opuchr01_g0069510-1.1, Opuchr02_g0006520-1.1, Opuchr02_g0024220-1.1, Opuchr02_g0028680-1.1, Opuchr02_g0028690-1.1, Opuchr02…	-	-	-
OG0000037	-	-	-	-	-	XP_006573194.2_uncharacterized_protein_LOC102662065_[Glycine_max], XP_006573958.1_protein_MAIN-LIKE_1-like_[Glycine_max], XP_006573965.1_protein_MAIN-LIKE_1-like_[Glycine_max], XP_006573966.1_uncharacterized_protein_LOC102666195_[Glycine_max], XP_006573995.1_protein_MAIN-LIKE_1-like_[Glycine_max], XP_006574005.1_protein_MAIN-LIKE_1-like_[Glycine_max], XP_006574081.1_protein_MAIN-LIKE_1-like_[Glyc…	-	-	-	-	-	-
OG0000038	-	-	-	-	-	-	-	-	Opuchr01_g0031040-1.1, Opuchr01_g0038090-1.1, Opuchr01_g0040670-1.1, Opuchr01_g0044990-1.1, Opuchr01_g0048340-1.1, Opuchr01_g0052340-1.1, Opuchr01_g0054510-1.1, Opuchr01_g0055980-1.1, Opuchr01_g0056260-1.1, Opuchr02_g0020660-1.1, Opuchr02_g0026680-1.1, Opuchr02_g0031510-1.1, Opuchr02_g0032620-1.1, Opuchr02_g0038920-1.1, Opuchr02_g0041300-1.1, Opuchr02_g0043750-1.1, Opuchr02_g0046060-1.1, Opuchr02…	-	-	-
OG0000039	XP_020202309.1_uncharacterized_protein_LOC109788082_[Cajanus_cajan], XP_020204242.1_uncharacterized_protein_LOC109789643_[Cajanus_cajan], XP_020204352.1_uncharacterized_protein_LOC109789728_[Cajanus_cajan], XP_020205355.1_uncharacterized_protein_LOC109790555_[Cajanus_cajan], XP_020208698.1_uncharacterized_protein_LOC109793649_[Cajanus_cajan], XP_020208815.1_uncharacterized_protein_LOC109793756_[C…	XP_010243913.1_PREDICTED__uncharacterized_protein_LOC104587857_[Nelumbo_nucifera], XP_010246159.1_PREDICTED__uncharacterized_protein_LOC104589508_[Nelumbo_nucifera], XP_010246646.1_PREDICTED__uncharacterized_protein_LOC104589888_[Nelumbo_nucifera], XP_010248063.1_PREDICTED__uncharacterized_protein_LOC104590992__partial_[Nelumbo_nucifera], XP_010272336.1_PREDICTED__uncharacterized_protein_LOC10460…	XP_004488621.1_uncharacterized_protein_LOC101506139_[Cicer_arietinum], XP_004490853.1_uncharacterized_protein_LOC101515499_[Cicer_arietinum], XP_004491780.1_uncharacterized_protein_LOC101496279_[Cicer_arietinum], XP_004499766.1_uncharacterized_protein_LOC101515769_[Cicer_arietinum], XP_004499872.1_uncharacterized_protein_LOC101505881_[Cicer_arietinum], XP_004513809.1_uncharacterized_protein_LOC10…	XP_017973205.1_PREDICTED__uncharacterized_protein_K02A2.6-like_[Theobroma_cacao], XP_017976400.1_PREDICTED__uncharacterized_protein_LOC18598330_[Theobroma_cacao], XP_017978266.1_PREDICTED__uncharacterized_protein_LOC108662420_[Theobroma_cacao], XP_017982315.1_PREDICTED__uncharacterized_protein_LOC108663241_[Theobroma_cacao]	-	XP_006573988.1_uncharacterized_protein_LOC102664705_[Glycine_max], XP_006574205.1_uncharacterized_protein_LOC100791375_[Glycine_max], XP_006575883.1_uncharacterized_protein_LOC102667109_[Glycine_max], XP_006575892.1_uncharacterized_protein_LOC102670128_[Glycine_max], XP_006575991.1_uncharacterized_protein_LOC102664873_[Glycine_max], XP_006577471.1_uncharacterized_protein_LOC102660052_[Glycine_max…	XP_019414599.1_PREDICTED__uncharacterized_protein_LOC109326365__partial_[Lupinus_angustifolius], XP_019416429.1_PREDICTED__uncharacterized_protein_LOC109327723_[Lupinus_angustifolius], XP_019418433.1_PREDICTED__uncharacterized_protein_LOC109329219_[Lupinus_angustifolius], XP_019418491.1_PREDICTED__uncharacterized_protein_LOC109329265_[Lupinus_angustifolius], XP_019418516.1_PREDICTED__uncharacteri…	XP_024634744.1_uncharacterized_protein_LOC112420235_[Medicago_truncatula], XP_039683035.1_uncharacterized_protein_LOC120576110_[Medicago_truncatula], XP_039683802.1_uncharacterized_protein_LOC120576988_[Medicago_truncatula], XP_039683860.1_uncharacterized_protein_LOC120577032_[Medicago_truncatula], XP_039684993.1_uncharacterized_protein_LOC120577501_[Medicago_truncatula], XP_039684997.1_uncharact…	-	XP_004243165.1_uncharacterized_protein_LOC101246546_[Solanum_lycopersicum], XP_004244991.1_uncharacterized_protein_LOC101257988_[Solanum_lycopersicum], XP_004247288.1_uncharacterized_protein_LOC101265164_[Solanum_lycopersicum], XP_004252450.1_uncharacterized_protein_LOC101249801_[Solanum_lycopersicum], XP_010313151.1_uncharacterized_protein_K02A2.6-like_[Solanum_lycopersicum], XP_010321251.1_unch…	-	XP_019077066.1_PREDICTED__uncharacterized_protein_LOC109122992__partial_[Vitis_vinifera], XP_019081094.1_PREDICTED__uncharacterized_protein_LOC104877304_[Vitis_vinifera]
OG0000040	XP_020201865.1_aspartic_proteinase_CDR1_[Cajanus_cajan], XP_020201866.1_aspartic_proteinase_CDR1_[Cajanus_cajan], XP_020201877.1_aspartic_proteinase_CDR1_[Cajanus_cajan], XP_020201882.2_aspartic_proteinase_CDR1_[Cajanus_cajan], XP_020202394.1_protein_ASPARTIC_PROTEASE_IN_GUARD_CELL_2_[Cajanus_cajan], XP_020206519.1_aspartic_proteinase_CDR1-like_[Cajanus_cajan], XP_020209296.1_aspartic_proteinase_…	XP_010244229.1_PREDICTED__aspartic_proteinase_CDR1-like_[Nelumbo_nucifera], XP_010244230.1_PREDICTED__aspartic_proteinase_CDR1-like_[Nelumbo_nucifera], XP_010244235.1_PREDICTED__aspartic_proteinase_CDR1-like_[Nelumbo_nucifera], XP_010248951.1_PREDICTED__protein_ASPARTIC_PROTEASE_IN_GUARD_CELL_2-like_[Nelumbo_nucifera], XP_010256102.1_PREDICTED__aspartyl_protease_family_protein_At5g10770-like_[Nel…	XP_004489816.1_aspartic_proteinase_CDR1-like_[Cicer_arietinum], XP_004489817.1_aspartic_proteinase_CDR1-like_[Cicer_arietinum], XP_004497116.1_protein_ASPARTIC_PROTEASE_IN_GUARD_CELL_1_[Cicer_arietinum], XP_004497254.1_protein_ASPARTIC_PROTEASE_IN_GUARD_CELL_2_[Cicer_arietinum], XP_004498097.1_protein_ASPARTIC_PROTEASE_IN_GUARD_CELL_2_[Cicer_arietinum], XP_004506716.1_aspartic_proteinase_CDR1-lik…	XP_007011660.2_PREDICTED__aspartyl_protease_family_protein_At5g10770_[Theobroma_cacao], XP_007011661.2_PREDICTED__aspartyl_protease_family_protein_At5g10770_[Theobroma_cacao], XP_007011665.2_PREDICTED__aspartyl_protease_family_protein_At5g10770_[Theobroma_cacao], XP_007029843.2_PREDICTED__aspartic_proteinase_CDR1_[Theobroma_cacao], XP_007036465.2_PREDICTED__protein_ASPARTIC_PROTEASE_IN_GUARD_CELL…	Glur_chr1.g061800.1, Glur_chr1.g063030.1, Glur_chr1.g063040.1, Glur_chr1.g073820.1, Glur_chr2.g048920.1, Glur_chr2.g090430.1, Glur_chr2.g091830.1, Glur_chr3.g100450.1, Glur_chr3.g100460.1, Glur_chr4.g100280.1, Glur_chr5.g056480.1, Glur_chr6.g045010.1, Glur_chr8.g044640.1	XP_003517994.1_protein_ASPARTIC_PROTEASE_IN_GUARD_CELL_1_[Glycine_max], XP_003520035.1_protein_ASPARTIC_PROTEASE_IN_GUARD_CELL_1_[Glycine_max], XP_003520873.1_aspartyl_protease_family_protein_2_[Glycine_max], XP_003525547.2_aspartyl_protease_family_protein_At5g10770__partial_[Glycine_max], XP_003529886.1_aspartyl_protease_family_protein_2_[Glycine_max], XP_003530761.4_aspartyl_protease_family_pro…	XP_019419717.1_PREDICTED__aspartyl_protease_family_protein_2-like_[Lupinus_angustifolius], XP_019424967.1_PREDICTED__aspartic_proteinase_CDR1-like_[Lupinus_angustifolius], XP_019426591.1_PREDICTED__protein_ASPARTIC_PROTEASE_IN_GUARD_CELL_2-like_[Lupinus_angustifolius], XP_019428513.1_PREDICTED__aspartic_proteinase_CDR1-like_[Lupinus_angustifolius], XP_019429035.1_PREDICTED__aspartyl_protease_fami…	XP_003589787.2_protein_ASPARTIC_PROTEASE_IN_GUARD_CELL_2_[Medicago_truncatula], XP_003599121.1_aspartic_proteinase_CDR1_[Medicago_truncatula], XP_003614103.1_aspartic_proteinase_CDR1_[Medicago_truncatula], XP_003616483.3_aspartic_proteinase_CDR1_[Medicago_truncatula], XP_003616489.2_aspartic_proteinase_CDR1_[Medicago_truncatula], XP_003620775.1_aspartic_proteinase_CDR1_[Medicago_truncatula], XP_0…	Opuchr02_g0053930-1.1, Opuchr06_g0003470-1.1, Opuchr08_g0012650-1.1	XP_004229588.3_aspartic_proteinase_CDR1-like_[Solanum_lycopersicum], XP_004229589.2_aspartic_proteinase_CDR1-like_[Solanum_lycopersicum], XP_004229990.1_aspartyl_protease_family_protein_2_[Solanum_lycopersicum], XP_004235788.3_protein_ASPARTIC_PROTEASE_IN_GUARD_CELL_1_[Solanum_lycopersicum], XP_004236867.1_protein_ASPARTIC_PROTEASE_IN_GUARD_CELL_2-like_[Solanum_lycopersicum], XP_004238952.1_prote…	NP_171637.1_Eukaryotic_aspartyl_protease_family_protein_[Arabidopsis_thaliana], NP_173922.1_Eukaryotic_aspartyl_protease_family_protein_[Arabidopsis_thaliana], NP_174430.1_Eukaryotic_aspartyl_protease_family_protein_[Arabidopsis_thaliana], NP_176663.1_Eukaryotic_aspartyl_protease_family_protein_[Arabidopsis_thaliana], NP_188478.1_Eukaryotic_aspartyl_protease_family_protein_[Arabidopsis_thaliana],…	XP_002263964.1_PREDICTED__aspartyl_protease_family_protein_2_[Vitis_vinifera], XP_002266461.1_PREDICTED__aspartic_proteinase_CDR1_[Vitis_vinifera], XP_002266498.1_PREDICTED__aspartic_proteinase_CDR1_[Vitis_vinifera], XP_002266533.1_PREDICTED__aspartic_proteinase_CDR1-like_[Vitis_vinifera], XP_002266575.1_PREDICTED__aspartic_proteinase_CDR1_[Vitis_vinifera], XP_002266614.1_PREDICTED__aspartic_prot…
OG0000041	XP_020202021.1_heat_shock_70_kDa_protein_[Cajanus_cajan], XP_020202906.1_heat_shock_70_kDa_protein_[Cajanus_cajan], XP_020211459.1_heat_shock_cognate_70_kDa_protein_2_[Cajanus_cajan], XP_020214272.1_heat_shock_cognate_70_kDa_protein_2_[Cajanus_cajan], XP_020219385.1_probable_mediator_of_RNA_polymerase_II_transcription_subunit_37c_[Cajanus_cajan], XP_020219389.1_probable_mediator_of_RNA_polymerase…	XP_010253202.1_PREDICTED__heat_shock_cognate_70_kDa_protein_2_[Nelumbo_nucifera], XP_010253221.1_PREDICTED__heat_shock_cognate_70_kDa_protein_2-like_[Nelumbo_nucifera], XP_010253827.1_PREDICTED__heat_shock_cognate_70_kDa_protein_2-like_[Nelumbo_nucifera], XP_010265523.1_PREDICTED__heat_shock_70_kDa_protein-like_[Nelumbo_nucifera], XP_010273661.1_PREDICTED__heat_shock_70_kDa_protein-like_[Nelumbo_…	XP_004492118.1_heat_shock_cognate_70_kDa_protein_2-like_[Cicer_arietinum], XP_004493886.1_heat_shock_cognate_70_kDa_protein_2-like_[Cicer_arietinum], XP_004505872.1_heat_shock_cognate_70_kDa_protein_2_[Cicer_arietinum], XP_004507753.1_heat_shock_70_kDa_protein_[Cicer_arietinum], XP_004516059.1_heat_shock_cognate_70_kDa_protein-like_[Cicer_arietinum], XP_012568922.1_heat_shock_cognate_70_kDa_prote…	XP_007009362.2_PREDICTED__heat_shock_cognate_70_kDa_protein_2_[Theobroma_cacao], XP_007027052.2_PREDICTED__heat_shock_cognate_70_kDa_protein_2_[Theobroma_cacao], XP_017982499.1_PREDICTED__heat_shock_cognate_70_kDa_protein_2_isoform_X1_[Theobroma_cacao], XP_017983295.1_PREDICTED__heat_shock_70_kDa_protein_[Theobroma_cacao], XP_017983390.1_PREDICTED__heat_shock_cognate_70_kDa_protein_2_[Theobroma_c…	Glur_chr1.g091560.1, Glur_chr2.g002240.1, Glur_chr2.g002250.1, Glur_chr2.g002270.1, Glur_chr2.g002290.1, Glur_chr2.g002310.1, Glur_chr2.g002360.1, Glur_chr2.g002570.1, Glur_chr2.g002590.1, Glur_chr2.g002630.1, Glur_chr2.g002640.1, Glur_chr2.g002660.1, Glur_chr2.g002670.1, Glur_chr2.g002710.1, Glur_chr2.g002790.1, Glur_chr2.g002820.1, Glur_chr2.g002830.1, Glur_chr2.g054210.1, Glur_chr2.g054290.1, …	NP_001347250.1_heat_shock_70_[Glycine_max], NP_001362769.1_heat_shock_70_kDa_protein_[Glycine_max], XP_003519161.1_heat_shock_70_kDa_protein-like_[Glycine_max], XP_003521330.1_heat_shock_cognate_70_kDa_protein_2_[Glycine_max], XP_003537997.1_heat_shock_cognate_70_kDa_protein_2_[Glycine_max], XP_003551819.1_heat_shock_cognate_70_kDa_protein_2_isoform_X1_[Glycine_max], XP_003552685.1_heat_shock_cog…	XP_019413823.1_PREDICTED__heat_shock_cognate_70_kDa_protein_2_[Lupinus_angustifolius], XP_019425446.1_PREDICTED__heat_shock_cognate_70_kDa_protein_2-like_[Lupinus_angustifolius], XP_019439663.1_PREDICTED__heat_shock_70_kDa_protein-like_[Lupinus_angustifolius], XP_019441710.1_PREDICTED__heat_shock_70_kDa_protein_[Lupinus_angustifolius], XP_019444400.1_PREDICTED__heat_shock_cognate_70_kDa_protein_2…	XP_003593799.2_heat_shock_70_kDa_protein_[Medicago_truncatula], XP_003594618.1_heat_shock_70_kDa_protein_4_[Medicago_truncatula], XP_003595100.1_heat_shock_cognate_70_kDa_protein_[Medicago_truncatula], XP_003607556.1_heat_shock_cognate_70_kDa_protein_[Medicago_truncatula], XP_003610287.1_heat_shock_70_kDa_protein_[Medicago_truncatula], XP_003615344.1_heat_shock_cognate_70_kDa_protein_[Medicago_tr…	Opuchr01_g0005820-1.1, Opuchr04_g0006740-1.1, Opuchr06_g0105930-1.1, Opuchr06_g0116900-1.1, Opuchr09_g0106740-1.1	NP_001234491.2_heat_shock_cognate_70_kDa_protein_1_[Solanum_lycopersicum], NP_001266213.1_heat_shock_protein_70-3_[Solanum_lycopersicum], NP_001334878.1_heat_shock_cognate_70_kDa_protein_2_[Solanum_lycopersicum], XP_004242612.1_heat_shock_70_kDa_protein-like_[Solanum_lycopersicum], XP_004246402.1_heat_shock_cognate_70_kDa_protein_2-like_[Solanum_lycopersicum], XP_004250958.1_heat_shock_cognate_70…	NP_001189847.1_Heat_shock_protein_70__Hsp_70__family_protein_[Arabidopsis_thaliana], NP_001319509.1_Heat_shock_protein_70__Hsp_70__family_protein_[Arabidopsis_thaliana], NP_001319510.1_Heat_shock_protein_70__Hsp_70__family_protein_[Arabidopsis_thaliana], NP_173055.1_heat_shock_protein_70B_[Arabidopsis_thaliana], NP_176036.1_heat_shock_protein_70__Hsp_70__family_protein_[Arabidopsis_thaliana], NP_…	XP_002263599.1_PREDICTED__heat_shock_cognate_70_kDa_protein_2_[Vitis_vinifera], XP_002277050.1_PREDICTED__heat_shock_70_kDa_protein_[Vitis_vinifera], XP_002279097.1_PREDICTED__heat_shock_cognate_70_kDa_protein_[Vitis_vinifera], XP_002283532.2_PREDICTED__heat_shock_cognate_70_kDa_protein_2_[Vitis_vinifera], XP_002284063.1_PREDICTED__heat_shock_cognate_70_kDa_protein_2_[Vitis_vinifera], XP_01907613…
OG0000042	XP_020210905.1_interactor_of_constitutive_active_ROPs_2__chloroplastic_[Cajanus_cajan], XP_020210906.1_interactor_of_constitutive_active_ROPs_2__chloroplastic_[Cajanus_cajan], XP_020214763.1_LOW_QUALITY_PROTEIN__interactor_of_constitutive_active_ROPs_3-like_[Cajanus_cajan], XP_020224418.1_interactor_of_constitutive_active_ROPs_3_[Cajanus_cajan], XP_020224419.1_interactor_of_constitutive_active_RO…	XP_010244974.1_PREDICTED__interactor_of_constitutive_active_ROPs_2__chloroplastic-like_[Nelumbo_nucifera], XP_010244975.1_PREDICTED__interactor_of_constitutive_active_ROPs_2__chloroplastic-like_[Nelumbo_nucifera], XP_010244976.1_PREDICTED__interactor_of_constitutive_active_ROPs_2__chloroplastic-like_[Nelumbo_nucifera], XP_010244977.1_PREDICTED__interactor_of_constitutive_active_ROPs_2__chloroplas…	XP_004493948.1_interactor_of_constitutive_active_ROPs_2__chloroplastic_[Cicer_arietinum], XP_004493949.1_interactor_of_constitutive_active_ROPs_2__chloroplastic_[Cicer_arietinum], XP_004493950.1_interactor_of_constitutive_active_ROPs_2__chloroplastic_[Cicer_arietinum], XP_004497468.1_interactor_of_constitutive_active_ROPs_2__chloroplastic-like_[Cicer_arietinum], XP_004497469.1_interactor_of_const…	XP_007015496.2_PREDICTED__interactor_of_constitutive_active_ROPs_3_isoform_X1_[Theobroma_cacao], XP_007015498.2_PREDICTED__interactor_of_constitutive_active_ROPs_3_isoform_X2_[Theobroma_cacao], XP_007027253.2_PREDICTED__interactor_of_constitutive_active_ROPs_2__chloroplastic_[Theobroma_cacao], XP_017982913.1_PREDICTED__interactor_of_constitutive_active_ROPs_3_isoform_X1_[Theobroma_cacao]	Glur_chr2.g004830.1, Glur_chr3.g091060.1, Glur_chr4.g090590.1, Glur_chr7.g062890.1	XP_003520644.1_interactor_of_constitutive_active_ROPs_2__chloroplastic_isoform_X1_[Glycine_max], XP_003538038.1_interactor_of_constitutive_active_ROPs_3_isoform_X1_[Glycine_max], XP_003539735.1_interactor_of_constitutive_active_ROPs_3_isoform_X1_[Glycine_max], XP_003539736.1_interactor_of_constitutive_active_ROPs_3_isoform_X1_[Glycine_max], XP_003542499.1_interactor_of_constitutive_active_ROPs_2_…	XP_019413957.1_PREDICTED__interactor_of_constitutive_active_ROPs_3-like_isoform_X1_[Lupinus_angustifolius], XP_019413958.1_PREDICTED__interactor_of_constitutive_active_ROPs_3-like_isoform_X1_[Lupinus_angustifolius], XP_019413959.1_PREDICTED__interactor_of_constitutive_active_ROPs_3-like_isoform_X1_[Lupinus_angustifolius], XP_019413960.1_PREDICTED__interactor_of_constitutive_active_ROPs_3-like_iso…	XP_003625583.1_interactor_of_constitutive_active_ROPs_2__chloroplastic_[Medicago_truncatula], XP_013456037.1_interactor_of_constitutive_active_ROPs_3_isoform_X1_[Medicago_truncatula], XP_013456038.1_interactor_of_constitutive_active_ROPs_3_isoform_X2_[Medicago_truncatula], XP_024632066.1_interactor_of_constitutive_active_ROPs_3_[Medicago_truncatula], XP_024634409.1_interactor_of_constitutive_acti…	Opuchr01_g0007740-1.1	NP_001333112.1_interactor_of_constitutive_active_ROPs_3_[Solanum_lycopersicum], XP_004246688.1_interactor_of_constitutive_active_ROPs_2__chloroplastic_[Solanum_lycopersicum], XP_004246689.1_interactor_of_constitutive_active_ROPs_2__chloroplastic_[Solanum_lycopersicum], XP_004246692.1_interactor_of_constitutive_active_ROPs_2__chloroplastic_[Solanum_lycopersicum], XP_004249502.1_interactor_of_const…	NP_001190579.1_ROP_interactive_partner_5_[Arabidopsis_thaliana], NP_001318845.1_ROP_interactive_partner_5_[Arabidopsis_thaliana], NP_001324129.1_ROP_interactive_partner_3_[Arabidopsis_thaliana], NP_001332510.1_ROP_interactive_partner_5_[Arabidopsis_thaliana], NP_001332511.1_ROP_interactive_partner_5_[Arabidopsis_thaliana], NP_001332512.1_ROP_interactive_partner_5_[Arabidopsis_thaliana], NP_200829…	XP_002282027.2_PREDICTED__interactor_of_constitutive_active_ROPs_3_isoform_X3_[Vitis_vinifera], XP_010651109.1_PREDICTED__interactor_of_constitutive_active_ROPs_3_isoform_X1_[Vitis_vinifera], XP_010651110.1_PREDICTED__interactor_of_constitutive_active_ROPs_3_isoform_X1_[Vitis_vinifera], XP_010651111.1_PREDICTED__interactor_of_constitutive_active_ROPs_3_isoform_X1_[Vitis_vinifera], XP_010651114.1_…
OG0000043	XP_020202595.1_uncharacterized_protein_LOC109788313_isoform_X1_[Cajanus_cajan], XP_020204474.1_uncharacterized_protein_LOC109789846_[Cajanus_cajan], XP_020204480.1_uncharacterized_protein_LOC109789846_[Cajanus_cajan], XP_020204487.1_uncharacterized_protein_LOC109789846_[Cajanus_cajan], XP_020211955.1_uncharacterized_protein_LOC109796643_[Cajanus_cajan], XP_020211956.1_uncharacterized_protein_LOC1…	XP_010241139.1_PREDICTED__uncharacterized_protein_LOC104585832_[Nelumbo_nucifera], XP_010241459.1_PREDICTED__uncharacterized_protein_LOC104586057_isoform_X1_[Nelumbo_nucifera], XP_010241460.1_PREDICTED__uncharacterized_protein_LOC104586057_isoform_X1_[Nelumbo_nucifera], XP_010241463.1_PREDICTED__uncharacterized_protein_LOC104586057_isoform_X2_[Nelumbo_nucifera], XP_010241617.1_PREDICTED__uncharac…	XP_004494772.1_uncharacterized_protein_LOC101495764_[Cicer_arietinum], XP_004495603.2_uncharacterized_protein_LOC101492855_[Cicer_arietinum], XP_004495604.1_uncharacterized_protein_LOC101494266_[Cicer_arietinum], XP_004495615.1_uncharacterized_protein_LOC101497723_isoform_X1_[Cicer_arietinum], XP_004495616.1_uncharacterized_protein_LOC101497723_isoform_X2_[Cicer_arietinum], XP_004504887.1_unchara…	XP_007013598.2_PREDICTED__uncharacterized_protein_LOC18588848_isoform_X1_[Theobroma_cacao], XP_007019050.1_PREDICTED__uncharacterized_protein_LOC18592328_[Theobroma_cacao], XP_007019051.1_PREDICTED__uncharacterized_protein_LOC18592328_[Theobroma_cacao], XP_007030505.2_PREDICTED__uncharacterized_protein_LOC18600135_[Theobroma_cacao], XP_007030506.2_PREDICTED__uncharacterized_protein_LOC18600135_[T…	-	XP_003529276.1_uncharacterized_protein_LOC100800865_[Glycine_max], XP_003532582.1_uncharacterized_protein_LOC100775909_[Glycine_max], XP_003536027.1_uncharacterized_protein_LOC100776861_[Glycine_max], XP_003536130.1_uncharacterized_protein_LOC100786116_[Glycine_max], XP_003542404.1_uncharacterized_protein_LOC100776940_isoform_X1_[Glycine_max], XP_003550981.1_uncharacterized_protein_LOC100809446_i…	XP_019426978.1_PREDICTED__uncharacterized_protein_LOC109335301_isoform_X1_[Lupinus_angustifolius], XP_019426979.1_PREDICTED__uncharacterized_protein_LOC109335301_isoform_X2_[Lupinus_angustifolius], XP_019428500.1_PREDICTED__uncharacterized_protein_LOC109336390_[Lupinus_angustifolius], XP_019428501.1_PREDICTED__uncharacterized_protein_LOC109336390_[Lupinus_angustifolius], XP_019428502.1_PREDICTED_…	XP_024626321.1_uncharacterized_protein_LOC112416518_[Medicago_truncatula], XP_024637819.1_uncharacterized_protein_LOC112421256_[Medicago_truncatula], XP_024637823.2_uncharacterized_protein_LOC112421257_[Medicago_truncatula], XP_024637989.1_uncharacterized_protein_LOC112421268_[Medicago_truncatula], XP_024638450.1_uncharacterized_protein_LOC112421329_[Medicago_truncatula], XP_024638451.1_uncharact…	-	NP_001334828.1_MuDR_family_transposase-like_protein_[Solanum_lycopersicum], XP_004230075.1_uncharacterized_protein_LOC101255138_isoform_X2_[Solanum_lycopersicum], XP_004230361.1_uncharacterized_protein_LOC101264979_[Solanum_lycopersicum], XP_004241483.1_uncharacterized_protein_LOC101249650_[Solanum_lycopersicum], XP_004241835.1_uncharacterized_protein_LOC101254103_[Solanum_lycopersicum], XP_00424…	NP_001323055.1_MuDR_family_transposase_[Arabidopsis_thaliana], NP_001327902.1_MuDR_family_transposase_[Arabidopsis_thaliana]	XP_002262784.1_PREDICTED__uncharacterized_protein_LOC100258751_[Vitis_vinifera], XP_002263415.2_PREDICTED__uncharacterized_protein_LOC100254040_[Vitis_vinifera], XP_002268620.1_PREDICTED__uncharacterized_protein_LOC100247698_isoform_X1_[Vitis_vinifera], XP_002269076.1_PREDICTED__uncharacterized_protein_LOC100253276_[Vitis_vinifera], XP_002274082.1_PREDICTED__uncharacterized_protein_LOC100261536_[…
OG0000044	XP_020209927.1_senescence-specific_cysteine_protease_SAG39__partial_[Cajanus_cajan], XP_020214048.1_senescence-specific_cysteine_protease_SAG39_[Cajanus_cajan], XP_020215050.1_senescence-specific_cysteine_protease_SAG39_[Cajanus_cajan], XP_020215269.1_senescence-specific_cysteine_protease_SAG39_[Cajanus_cajan], XP_020215387.1_ervatamin-B_[Cajanus_cajan], XP_020215600.1_senescence-specific_cystein…	XP_010277773.1_PREDICTED__senescence-specific_cysteine_protease_SAG39-like_[Nelumbo_nucifera], XP_010279091.1_PREDICTED__ervatamin-B_[Nelumbo_nucifera], XP_010279240.1_PREDICTED__zingipain-2_[Nelumbo_nucifera]	XP_004489011.1_senescence-specific_cysteine_protease_SAG39-like_[Cicer_arietinum], XP_004505458.1_senescence-specific_cysteine_protease_SAG39-like_[Cicer_arietinum], XP_004505461.1_senescence-specific_cysteine_protease_SAG39-like_isoform_X1_[Cicer_arietinum], XP_004505498.1_senescence-specific_cysteine_protease_SAG39-like_[Cicer_arietinum], XP_004505500.1_senescence-specific_cysteine_protease_SAG…	XP_007021896.2_PREDICTED__zingipain-1_[Theobroma_cacao], XP_007025398.1_PREDICTED__senescence-specific_cysteine_protease_SAG39_[Theobroma_cacao], XP_007025415.2_PREDICTED__zingipain-2_[Theobroma_cacao], XP_007048674.2_PREDICTED__senescence-specific_cysteine_protease_SAG39_[Theobroma_cacao], XP_007048792.2_PREDICTED__senescence-specific_cysteine_protease_SAG39_[Theobroma_cacao], XP_007050065.2_PRE…	Glur_chr1.g057140.1, Glur_chr3.g085460.1, Glur_chr3.g085470.1, Glur_chr3.g085900.1, Glur_chr3.g085910.1, Glur_chr3.g086120.1, Glur_chr3.g090420.1, Glur_chr5.g063750.1, Glur_chr7.g057930.1, Glur_chr7.g076140.1	NP_001239703.1_uncharacterized_protein_LOC100799247_precursor_[Glycine_max], XP_003526207.1_ervatamin-B_[Glycine_max], XP_003526209.2_LOW_QUALITY_PROTEIN__zingipain-2_[Glycine_max], XP_003526212.2_LOW_QUALITY_PROTEIN__zingipain-2_[Glycine_max], XP_003526215.1_senescence-specific_cysteine_protease_SAG39_[Glycine_max], XP_003526217.1_senescence-specific_cysteine_protease_SAG39_[Glycine_max], XP_003…	XP_019415706.1_PREDICTED__zingipain-2-like_[Lupinus_angustifolius], XP_019415707.1_PREDICTED__macrodontain-1-like_[Lupinus_angustifolius], XP_019423080.1_PREDICTED__senescence-specific_cysteine_protease_SAG39-like_[Lupinus_angustifolius], XP_019423259.1_PREDICTED__senescence-specific_cysteine_protease_SAG39-like_[Lupinus_angustifolius], XP_019423963.1_PREDICTED__senescence-specific_cysteine_prote…	XP_003593765.1_mexicain_[Medicago_truncatula], XP_003596314.1_zingipain-2_[Medicago_truncatula], XP_003605890.1_senescence-specific_cysteine_protease_SAG39_[Medicago_truncatula], XP_003607548.1_senescence-specific_cysteine_protease_SAG39_[Medicago_truncatula], XP_003607571.1_senescence-specific_cysteine_protease_SAG39_[Medicago_truncatula], XP_003607574.1_senescence-specific_cysteine_protease_SAG…	Opuchr05_g0002290-1.1, Opuchr06_g0002860-1.1, Opuchr06_g0010440-1.1, Opuchr06_g0010460-1.1, Opuchr06_g0010480-1.1, Opuchr06_g0010490-1.1, Opuchr06_g0010620-1.1, Opuchr06_g0010640-1.1, Opuchr06_g0010650-1.1, Opuchr06_g0010720-1.1, Opuchr06_g0024980-1.1, Opuchr06_g0025000-1.1, Opuchr06_g0025360-1.1, Opuchr06_g0025380-1.1, Opuchr06_g0026610-1.1, Opuchr06_g0026700-1.1, Opuchr07_g0025320-1.1, Opuchr09…	NP_001233949.2_phytophthora-inhibited_protease_1_[Solanum_lycopersicum], NP_001307244.1_cysteine_protease_precursor_[Solanum_lycopersicum], XP_004232961.1_zingipain-2_[Solanum_lycopersicum], XP_004233054.1_senescence-specific_cysteine_protease_SAG39-like_[Solanum_lycopersicum], XP_004234254.1_zingipain-2-like_[Solanum_lycopersicum], XP_004243398.1_ervatamin-B_[Solanum_lycopersicum], XP_004252606.…	NP_179806.1_Cysteine_proteinases_superfamily_protein_[Arabidopsis_thaliana], NP_563764.1_Cysteine_proteinases_superfamily_protein_[Arabidopsis_thaliana], NP_564320.1_Papain_family_cysteine_protease_[Arabidopsis_thaliana], NP_564321.2_Cysteine_proteinases_superfamily_protein_[Arabidopsis_thaliana], NP_564322.1_Cysteine_proteinases_superfamily_protein_[Arabidopsis_thaliana], NP_565649.1_Cysteine_pr…	XP_002274223.1_PREDICTED__senescence-specific_cysteine_protease_SAG39_[Vitis_vinifera], XP_002275891.1_PREDICTED__zingipain-2_[Vitis_vinifera], XP_002280204.1_PREDICTED__senescence-specific_cysteine_protease_SAG39_[Vitis_vinifera], XP_002280215.1_PREDICTED__senescence-specific_cysteine_protease_SAG39_[Vitis_vinifera], XP_002280230.2_PREDICTED__LOW_QUALITY_PROTEIN__senescence-specific_cysteine_pro…
OG0000045	XP_020207281.1_probable_LRR_receptor-like_serine/threonine-protein_kinase_At3g47570_isoform_X2_[Cajanus_cajan], XP_020207358.1_probable_LRR_receptor-like_serine/threonine-protein_kinase_At3g47570_[Cajanus_cajan], XP_020207563.1_putative_receptor-like_protein_kinase_At3g47110_[Cajanus_cajan], XP_020216762.1_probable_LRR_receptor-like_serine/threonine-protein_kinase_At3g47570_[Cajanus_cajan], XP_02…	XP_010241414.1_PREDICTED__probable_LRR_receptor-like_serine/threonine-protein_kinase_At3g47570_[Nelumbo_nucifera], XP_010250245.1_PREDICTED__probable_LRR_receptor-like_serine/threonine-protein_kinase_At3g47570_[Nelumbo_nucifera], XP_010257102.1_PREDICTED__putative_receptor-like_protein_kinase_At3g47110_[Nelumbo_nucifera], XP_010262816.1_PREDICTED__putative_receptor-like_protein_kinase_At3g47110_i…	XP_004512338.2_probable_LRR_receptor-like_serine/threonine-protein_kinase_At3g47570_isoform_X1_[Cicer_arietinum], XP_004512344.1_probable_LRR_receptor-like_serine/threonine-protein_kinase_At3g47570_isoform_X1_[Cicer_arietinum], XP_004512441.1_probable_LRR_receptor-like_serine/threonine-protein_kinase_At3g47570_[Cicer_arietinum], XP_012574590.1_probable_LRR_receptor-like_serine/threonine-protein_k…	XP_007026751.2_PREDICTED__probable_LRR_receptor-like_serine/threonine-protein_kinase_At3g47570_[Theobroma_cacao], XP_017976361.1_PREDICTED__LRR_receptor-like_serine/threonine-protein_kinase_EFR_[Theobroma_cacao], XP_017976514.1_PREDICTED__putative_receptor-like_protein_kinase_At3g47110_[Theobroma_cacao], XP_017977165.1_PREDICTED__probable_LRR_receptor-like_serine/threonine-protein_kinase_At3g4757…	Glur_chr1.g061900.1, Glur_chr2.g057690.1, Glur_chr2.g057700.1, Glur_chr5.g010260.1, Glur_chr6.g068140.1, Glur_chr6.g068180.1, Glur_chr6.g068220.1, Glur_chr6.g068240.1, Glur_chr6.g068670.1, Glur_chr6.g068740.1, Glur_chr6.g068760.1, Glur_chr6.g068770.1, Glur_chr6.g068790.1, Glur_chr6.g068800.1, Glur_chr6.g068820.1, Glur_chr6.g068880.1, Glur_chr6.g068890.1, Glur_chr6.g068900.1, Glur_chr8.g010830.1	XP_003541815.2_probable_LRR_receptor-like_serine/threonine-protein_kinase_At3g47570_[Glycine_max], XP_003551548.5_putative_receptor-like_protein_kinase_At3g47110_[Glycine_max], XP_006577603.1_probable_LRR_receptor-like_serine/threonine-protein_kinase_At3g47570_[Glycine_max], XP_006586941.3_probable_LRR_receptor-like_serine/threonine-protein_kinase_At3g47570_isoform_X1_[Glycine_max], XP_006586942.…	XP_019413184.1_PREDICTED__probable_LRR_receptor-like_serine/threonine-protein_kinase_At3g47570_[Lupinus_angustifolius], XP_019416340.1_PREDICTED__probable_LRR_receptor-like_serine/threonine-protein_kinase_At3g47570_[Lupinus_angustifolius], XP_019423925.1_PREDICTED__probable_LRR_receptor-like_serine/threonine-protein_kinase_At3g47570_[Lupinus_angustifolius], XP_019423926.1_PREDICTED__probable_LRR_…	XP_003600865.1_probable_LRR_receptor-like_serine/threonine-protein_kinase_At3g47570_[Medicago_truncatula], XP_003611892.2_putative_receptor-like_protein_kinase_At3g47110_isoform_X1_[Medicago_truncatula], XP_003612385.2_probable_LRR_receptor-like_serine/threonine-protein_kinase_At3g47570_isoform_X1_[Medicago_truncatula], XP_003612512.1_putative_receptor-like_protein_kinase_At3g47110_[Medicago_trun…	Opuchr01_g0003520-1.1, Opuchr06_g0118650-1.1, Opuchr07_g0086610-1.1, Opuchr08_g0005350-1.1, Opuchr08_g0006740-1.1, Opuchr08_g0006760-1.1, Opuchr08_g0006800-1.1, Opuchr08_g0074690-1.1, Opuchr11_g0071350-1.1	XP_004234341.1_putative_receptor-like_protein_kinase_At3g47110_[Solanum_lycopersicum], XP_004235251.3_probable_LRR_receptor-like_serine/threonine-protein_kinase_At3g47570_[Solanum_lycopersicum], XP_004235483.1_putative_receptor-like_protein_kinase_At3g47110_[Solanum_lycopersicum], XP_004237172.4_probable_LRR_receptor-like_serine/threonine-protein_kinase_At3g47570_[Solanum_lycopersicum], XP_004242…	NP_001318610.1_EF-TU_receptor_[Arabidopsis_thaliana], NP_190293.1_Leucine-rich_repeat_protein_kinase_family_protein_[Arabidopsis_thaliana], NP_190295.1_Leucine-rich_repeat_protein_kinase_family_protein_[Arabidopsis_thaliana], NP_190342.1_Leucine-rich_repeat_protein_kinase_family_protein_[Arabidopsis_thaliana], NP_197548.1_EF-TU_receptor_[Arabidopsis_thaliana], NP_198755.1_Leucine-rich_repeat_prot…	XP_010650361.1_PREDICTED__LRR_receptor-like_serine/threonine-protein_kinase_EFR_[Vitis_vinifera], XP_010654174.1_PREDICTED__putative_receptor-like_protein_kinase_At3g47110_[Vitis_vinifera], XP_010658291.2_PREDICTED__probable_LRR_receptor-like_serine/threonine-protein_kinase_At3g47570__partial_[Vitis_vinifera], XP_010662969.1_PREDICTED__putative_receptor-like_protein_kinase_At3g47110_[Vitis_vinife…
OG0000046	XP_020206178.1_zinc_finger_BED_domain-containing_protein_DAYSLEEPER_[Cajanus_cajan], XP_020206179.1_zinc_finger_BED_domain-containing_protein_DAYSLEEPER_[Cajanus_cajan], XP_020214828.1_zinc_finger_BED_domain-containing_protein_RICESLEEPER_1_[Cajanus_cajan], XP_020214829.1_zinc_finger_BED_domain-containing_protein_RICESLEEPER_1_[Cajanus_cajan], XP_020214830.1_zinc_finger_BED_domain-containing_prot…	XP_010241568.1_PREDICTED__zinc_finger_BED_domain-containing_protein_RICESLEEPER_2-like_[Nelumbo_nucifera], XP_010241570.1_PREDICTED__zinc_finger_BED_domain-containing_protein_RICESLEEPER_2-like_[Nelumbo_nucifera], XP_010241571.1_PREDICTED__zinc_finger_BED_domain-containing_protein_RICESLEEPER_2-like_[Nelumbo_nucifera], XP_010241573.1_PREDICTED__zinc_finger_BED_domain-containing_protein_RICESLEEPE…	XP_012567335.1_zinc_finger_BED_domain-containing_protein_RICESLEEPER_1-like_[Cicer_arietinum], XP_012567336.1_zinc_finger_BED_domain-containing_protein_RICESLEEPER_1-like_[Cicer_arietinum], XP_012567337.1_zinc_finger_BED_domain-containing_protein_RICESLEEPER_1-like_[Cicer_arietinum], XP_012571202.1_zinc_finger_BED_domain-containing_protein_RICESLEEPER_1-like_[Cicer_arietinum], XP_012573075.1_zinc…	XP_007013537.2_PREDICTED__zinc_finger_BED_domain-containing_protein_DAYSLEEPER_[Theobroma_cacao], XP_007021999.2_PREDICTED__zinc_finger_BED_domain-containing_protein_RICESLEEPER_1_[Theobroma_cacao], XP_007023276.2_PREDICTED__zinc_finger_BED_domain-containing_protein_DAYSLEEPER_isoform_X1_[Theobroma_cacao], XP_007048823.2_PREDICTED__zinc_finger_BED_domain-containing_protein_RICESLEEPER_2_[Theobrom…	Glur_chr3.g002470.1, Glur_chr4.g090290.1, Glur_chr4.g090300.1, Glur_chr5.g042860.1, Glur_chr5.g055360.1, Glur_chr7.g001330.1, Glur_chr7.g018500.1, Glur_chr7.g054130.1	NP_001358759.1_zinc_finger_BED_domain-containing_protein_DAYSLEEPER-like_[Glycine_max], NP_001358760.1_zinc_finger_BED_domain-containing_protein_DAYSLEEPER-like_[Glycine_max], XP_006600743.1_uncharacterized_protein_LOC102664297_[Glycine_max], XP_014617536.1_zinc_finger_BED_domain-containing_protein_RICESLEEPER_1_[Glycine_max], XP_014621068.3_zinc_finger_BED_domain-containing_protein_DAYSLEEPER-li…	XP_019423508.1_PREDICTED__zinc_finger_BED_domain-containing_protein_DAYSLEEPER-like_isoform_X1_[Lupinus_angustifolius], XP_019423509.1_PREDICTED__zinc_finger_BED_domain-containing_protein_DAYSLEEPER-like_isoform_X1_[Lupinus_angustifolius], XP_019423510.1_PREDICTED__zinc_finger_BED_domain-containing_protein_DAYSLEEPER-like_isoform_X1_[Lupinus_angustifolius], XP_019423511.1_PREDICTED__zinc_finger_B…	XP_024626939.1_zinc_finger_BED_domain-containing_protein_DAYSLEEPER-like_[Medicago_truncatula], XP_024627146.2_zinc_finger_BED_domain-containing_protein_DAYSLEEPER-like_[Medicago_truncatula], XP_024627147.2_zinc_finger_BED_domain-containing_protein_DAYSLEEPER-like_[Medicago_truncatula], XP_024630171.1_zinc_finger_BED_domain-containing_protein_RICESLEEPER_2-like_[Medicago_truncatula], XP_024630464…	-	XP_010312124.1_zinc_finger_BED_domain-containing_protein_DAYSLEEPER_[Solanum_lycopersicum], XP_010313781.1_zinc_finger_BED_domain-containing_protein_DAYSLEEPER-like_isoform_X1_[Solanum_lycopersicum], XP_010313782.1_zinc_finger_BED_domain-containing_protein_DAYSLEEPER-like_isoform_X1_[Solanum_lycopersicum], XP_010313783.1_zinc_finger_BED_domain-containing_protein_DAYSLEEPER-like_isoform_X1_[Solanu…	NP_001325676.1_BED_zinc_finger_and_hAT_dimerization_domain-containing_protein_DAYSLEEPER_[Arabidopsis_thaliana], NP_189803.1_BED_zinc_finger_and_hAT_dimerization_domain-containing_protein_DAYSLEEPER_[Arabidopsis_thaliana]	XP_010644074.1_PREDICTED__zinc_finger_BED_domain-containing_protein_RICESLEEPER_1_[Vitis_vinifera], XP_010644075.1_PREDICTED__zinc_finger_BED_domain-containing_protein_RICESLEEPER_1_[Vitis_vinifera], XP_010644076.1_PREDICTED__zinc_finger_BED_domain-containing_protein_RICESLEEPER_1_[Vitis_vinifera], XP_010654811.1_PREDICTED__zinc_finger_BED_domain-containing_protein_DAYSLEEPER-like_[Vitis_vinifera…
OG0000047	-	-	-	-	-	-	-	-	Opuchr01_g0001920-1.1, Opuchr01_g0017070-1.1, Opuchr01_g0023080-1.1, Opuchr01_g0024070-1.1, Opuchr01_g0044640-1.1, Opuchr01_g0052200-1.1, Opuchr01_g0063440-1.1, Opuchr01_g0067720-1.1, Opuchr01_g0067750-1.1, Opuchr02_g0004330-1.1, Opuchr02_g0031960-1.1, Opuchr02_g0055890-1.1, Opuchr02_g0055900-1.1, Opuchr02_g0056080-1.1, Opuchr02_g0059700-1.1, Opuchr02_g0062850-1.1, Opuchr02_g0067680-1.1, Opuchr02…	-	-	-
OG0000048	XP_020206165.1_histone_H3.2_[Cajanus_cajan], XP_020210223.1_histone_H3.3_[Cajanus_cajan], XP_020210235.1_histone_H3.3_[Cajanus_cajan], XP_020214134.1_histone_H3.2_[Cajanus_cajan], XP_020215283.1_histone_H3.2_[Cajanus_cajan], XP_020215284.1_histone_H3.2_[Cajanus_cajan], XP_020218992.1_histone_H3.2_[Cajanus_cajan], XP_020223151.1_histone_H3.2_[Cajanus_cajan], XP_020223261.1_histone_H3.2_[Cajanus_ca…	XP_010241721.1_PREDICTED__histone_H3.2_[Nelumbo_nucifera], XP_010246200.1_PREDICTED__histone_H3.2_[Nelumbo_nucifera], XP_010257371.1_PREDICTED__histone_H3.2_[Nelumbo_nucifera], XP_010257381.1_PREDICTED__histone_H3.2_[Nelumbo_nucifera], XP_010258545.1_PREDICTED__histone_H3.2_[Nelumbo_nucifera], XP_010260368.1_PREDICTED__histone_H3.2_[Nelumbo_nucifera], XP_010260926.1_PREDICTED__histone_H3.2-like_[…	XP_004488709.1_histone_H3.2_[Cicer_arietinum], XP_004489510.1_histone_H3.2_[Cicer_arietinum], XP_004489511.1_histone_H3.2_[Cicer_arietinum], XP_004489512.1_histone_H3.2_[Cicer_arietinum], XP_004499230.1_histone_H3.3_[Cicer_arietinum], XP_004503973.1_histone_H3.2_[Cicer_arietinum], XP_004505111.1_histone_H3.2_[Cicer_arietinum], XP_004509059.1_histone_H3.3_[Cicer_arietinum], XP_012568408.1_histone_…	XP_007014937.1_PREDICTED__histone_H3.2_[Theobroma_cacao], XP_007014942.2_PREDICTED__histone_H3.2_[Theobroma_cacao], XP_007018714.1_PREDICTED__histone_H3.3_[Theobroma_cacao], XP_007047838.1_PREDICTED__histone_H3.2_[Theobroma_cacao], XP_007047866.1_PREDICTED__histone_H3.3_[Theobroma_cacao], XP_017980785.1_PREDICTED__histone_H3.2_[Theobroma_cacao], XP_017981975.1_PREDICTED__histone_H3.2_[Theobroma_c…	Glur_chr2.g066770.1, Glur_chr3.g081750.1, Glur_chr3.g092960.1, Glur_chr3.g094560.1, Glur_chr4.g001040.1, Glur_chr6.g070960.1, Glur_chr6.g071580.1, Glur_chr6.g078030.1, Glur_chr7.g064370.1	NP_001235785.1_uncharacterized_LOC100305466_[Glycine_max], NP_001238509.1_histone_H3.2_[Glycine_max], XP_003529355.1_histone_H3.2_[Glycine_max], XP_003531787.1_histone_H3.2_[Glycine_max], XP_003531853.1_histone_H3.2_[Glycine_max], XP_003537953.1_histone_H3.2_[Glycine_max], XP_003538608.1_histone_H3.3_[Glycine_max], XP_003538611.1_histone_H3.3_[Glycine_max], XP_003539404.1_histone_H3.2_[Glycine_ma…	XP_019415255.1_PREDICTED__histone_H3.3_[Lupinus_angustifolius], XP_019416534.1_PREDICTED__histone_H3.3_[Lupinus_angustifolius], XP_019416535.1_PREDICTED__histone_H3.3_[Lupinus_angustifolius], XP_019417246.1_PREDICTED__histone_H3.2_[Lupinus_angustifolius], XP_019417898.1_PREDICTED__histone_H3.2_[Lupinus_angustifolius], XP_019422508.1_PREDICTED__histone_H3.3_[Lupinus_angustifolius], XP_019422509.1_…	XP_003589384.1_histone_H3.3_[Medicago_truncatula], XP_003594840.2_histone_H3.2_[Medicago_truncatula], XP_003596586.1_histone_H3.3_[Medicago_truncatula], XP_003596589.1_histone_H3.3_[Medicago_truncatula], XP_003612851.2_histone_H3.2_[Medicago_truncatula], XP_003612856.1_histone_H3.2_[Medicago_truncatula], XP_003622981.1_histone_H3.2_[Medicago_truncatula], XP_003628560.1_histone_H3.3_[Medicago_trun…	Opuchr02_g0011180-1.1, Opuchr05_g0011200-1.1, Opuchr07_g0010540-1.1, Opuchr07_g0014200-1.1, Opuchr09_g0015670-1.1, Opuchr10_g0003010-1.1, Opuchr10_g0011460-1.1, Opuchr10_g0061960-1.1, Opuchr11_g0008850-1.1	NP_001234218.1_histone_H3_variant_H3.3_[Solanum_lycopersicum], XP_004229355.1_histone_H3.2_[Solanum_lycopersicum], XP_004229356.1_histone_H3.2_[Solanum_lycopersicum], XP_004229367.1_histone_H3.2-like_[Solanum_lycopersicum], XP_004229488.1_histone_H3.2_[Solanum_lycopersicum], XP_004237940.1_histone_H3.3_[Solanum_lycopersicum], XP_004238326.1_histone_H3.3_[Solanum_lycopersicum], XP_004248123.1_hist…	NP_001031816.1_Histone_superfamily_protein_[Arabidopsis_thaliana], NP_001078516.1_Histone_superfamily_protein_[Arabidopsis_thaliana], NP_001078517.1_Histone_superfamily_protein_[Arabidopsis_thaliana], NP_001328124.1_Histone_superfamily_protein_[Arabidopsis_thaliana], NP_001329167.1_Histone_superfamily_protein_[Arabidopsis_thaliana], NP_172794.1_Histone_superfamily_protein_[Arabidopsis_thaliana], …	NP_001268032.1_histone_H3.3_[Vitis_vinifera], XP_002264961.1_PREDICTED__histone_H3.2_[Vitis_vinifera], XP_002270349.1_PREDICTED__histone_H3.3_[Vitis_vinifera], XP_002278809.1_PREDICTED__histone_H3.3_[Vitis_vinifera], XP_002278833.1_PREDICTED__histone_H3.3_[Vitis_vinifera], XP_002282606.1_PREDICTED__histone_H3.2_[Vitis_vinifera], XP_002285556.1_PREDICTED__histone_H3.2_[Vitis_vinifera], XP_00228556…
OG0000049	XP_020202102.1_germin-like_protein_subfamily_1_member_7_[Cajanus_cajan], XP_020202104.1_germin-like_protein_subfamily_1_member_7_[Cajanus_cajan], XP_020202105.1_germin-like_protein_subfamily_1_member_7_[Cajanus_cajan], XP_020202106.1_germin-like_protein_subfamily_1_member_7_[Cajanus_cajan], XP_020202107.1_germin-like_protein_subfamily_1_member_7_[Cajanus_cajan], XP_020206966.1_germin-like_protein…	XP_010241946.1_PREDICTED__putative_germin-like_protein_2-1_[Nelumbo_nucifera], XP_010251866.1_PREDICTED__putative_germin-like_protein_2-1_[Nelumbo_nucifera], XP_010251867.1_PREDICTED__putative_germin-like_protein_2-1_[Nelumbo_nucifera], XP_010251870.1_PREDICTED__putative_germin-like_protein_2-1_[Nelumbo_nucifera], XP_010251871.1_PREDICTED__putative_germin-like_protein_2-1_[Nelumbo_nucifera], XP_0…	XP_004489240.2_putative_germin-like_protein_2-1_[Cicer_arietinum], XP_004489241.1_putative_germin-like_protein_2-1_[Cicer_arietinum], XP_004513532.1_germin-like_protein_subfamily_1_member_17_[Cicer_arietinum], XP_004513533.1_germin-like_protein_subfamily_1_member_20_[Cicer_arietinum]	XP_007030265.1_PREDICTED__germin-like_protein_subfamily_1_member_20_[Theobroma_cacao], XP_007030273.2_PREDICTED__germin-like_protein_subfamily_1_member_13_[Theobroma_cacao], XP_007030280.1_PREDICTED__germin-like_protein_subfamily_1_member_13_[Theobroma_cacao], XP_007030282.2_PREDICTED__germin-like_protein_subfamily_1_member_13_[Theobroma_cacao], XP_007030284.2_PREDICTED__germin-like_protein_subfa…	Glur_chr2.g074080.1, Glur_chr4.g013980.1, Glur_chr4.g014000.1, Glur_chr8.g000730.1, Glur_chr8.g000740.1	NP_001236994.2_germin-like_protein_precursor_[Glycine_max], NP_001237300.1_germin-like_protein_precursor_[Glycine_max], NP_001238673.2_germin-like_protein_precursor_[Glycine_max], NP_001240206.1_germin-like_protein_precursor_[Glycine_max], NP_001240963.1_germin-like_protein_precursor_[Glycine_max], NP_001241319.1_germin-like_protein_precursor_[Glycine_max], NP_001344955.1_germin-like_protein_prec…	XP_019420851.1_PREDICTED__germin-like_protein_subfamily_1_member_7_[Lupinus_angustifolius], XP_019432860.1_PREDICTED__germin-like_protein_subfamily_1_member_7_[Lupinus_angustifolius], XP_019432861.1_PREDICTED__germin-like_protein_subfamily_1_member_7_[Lupinus_angustifolius], XP_019432865.1_PREDICTED__germin-like_protein_subfamily_1_member_7_[Lupinus_angustifolius], XP_019432866.1_PREDICTED__germi…	XP_003590904.1_germin-like_protein_subfamily_1_member_16_[Medicago_truncatula], XP_003593910.1_germin-like_protein_subfamily_1_member_7_[Medicago_truncatula], XP_003604729.1_germin-like_protein_subfamily_1_member_7_[Medicago_truncatula], XP_003604730.1_germin-like_protein_subfamily_1_member_7_[Medicago_truncatula], XP_003604731.1_germin-like_protein_subfamily_1_member_7_[Medicago_truncatula], XP_…	Opuchr06_g0032250-1.1, Opuchr07_g0071440-1.1, Opuchr07_g0072600-1.1, Opuchr07_g0072650-1.1, Opuchr07_g0073060-1.1, Opuchr07_g0073170-1.1, Opuchr07_g0073450-1.1, Opuchr07_g0073480-1.1, Opuchr07_g0073500-1.1, Opuchr07_g0073630-1.1, Opuchr07_g0073640-1.1, Opuchr07_g0077550-1.1, Opuchr09_g0026440-1.1	XP_004230403.1_putative_germin-like_protein_2-1_[Solanum_lycopersicum], XP_004230404.1_putative_germin-like_protein_2-1_[Solanum_lycopersicum], XP_004230405.1_germin-like_protein_subfamily_1_member_14_[Solanum_lycopersicum]	NP_001031983.1_RmlC-like_cupins_superfamily_protein_[Arabidopsis_thaliana], NP_001119334.1_germin-like_protein_2_[Arabidopsis_thaliana], NP_001190438.1_RmlC-like_cupins_superfamily_protein_[Arabidopsis_thaliana], NP_001318702.1_germin-like_protein_6_[Arabidopsis_thaliana], NP_001330896.1_RmlC-like_cupins_superfamily_protein_[Arabidopsis_thaliana], NP_187246.1_RmlC-like_cupins_superfamily_protein_…	NP_001267940.1_germin-like_protein_1_[Vitis_vinifera], NP_001267943.1_germin-like_protein_4_precursor_[Vitis_vinifera], NP_001268128.1_germin-like_protein_5_[Vitis_vinifera], NP_001268198.1_germin-like_protein_3_precursor_[Vitis_vinifera], XP_002265608.1_PREDICTED__putative_germin-like_protein_2-1_[Vitis_vinifera], XP_002265857.1_PREDICTED__putative_germin-like_protein_2-1_[Vitis_vinifera], XP_00…
OG0000050	XP_020202587.1_rust_resistance_kinase_Lr10_[Cajanus_cajan], XP_020202598.1_rust_resistance_kinase_Lr10_[Cajanus_cajan], XP_020219198.1_rust_resistance_kinase_Lr10_[Cajanus_cajan], XP_020228296.1_rust_resistance_kinase_Lr10_[Cajanus_cajan], XP_020235702.1_rust_resistance_kinase_Lr10_[Cajanus_cajan], XP_029126078.1_rust_resistance_kinase_Lr10_isoform_X1_[Cajanus_cajan], XP_029126079.1_rust_resistan…	XP_010275238.1_PREDICTED__rust_resistance_kinase_Lr10-like_isoform_X1_[Nelumbo_nucifera], XP_010275239.1_PREDICTED__rust_resistance_kinase_Lr10-like_isoform_X2_[Nelumbo_nucifera], XP_010275347.1_PREDICTED__rust_resistance_kinase_Lr10-like_[Nelumbo_nucifera], XP_019052115.1_PREDICTED__rust_resistance_kinase_Lr10-like_[Nelumbo_nucifera], XP_019052117.1_PREDICTED__rust_resistance_kinase_Lr10-like_[N…	XP_004498292.1_rust_resistance_kinase_Lr10-like_[Cicer_arietinum], XP_004498414.1_rust_resistance_kinase_Lr10-like_[Cicer_arietinum], XP_004498417.1_rust_resistance_kinase_Lr10-like_isoform_X1_[Cicer_arietinum], XP_004498420.1_rust_resistance_kinase_Lr10-like_[Cicer_arietinum], XP_004498440.2_rust_resistance_kinase_Lr10-like_[Cicer_arietinum], XP_004498489.1_rust_resistance_kinase_Lr10-like_isofo…	XP_007010199.2_PREDICTED__rust_resistance_kinase_Lr10_[Theobroma_cacao], XP_007039002.2_PREDICTED__rust_resistance_kinase_Lr10_[Theobroma_cacao], XP_017972454.1_PREDICTED__rust_resistance_kinase_Lr10_[Theobroma_cacao], XP_017972483.1_PREDICTED__LOW_QUALITY_PROTEIN__rust_resistance_kinase_Lr10_[Theobroma_cacao], XP_017976123.1_PREDICTED__rust_resistance_kinase_Lr10_[Theobroma_cacao], XP_017984105.…	Glur_chr3.g073470.1, Glur_chr4.g078880.1, Glur_chr4.g078900.1, Glur_chr4.g078910.1, Glur_chr4.g078960.1, Glur_chr4.g079010.1, Glur_chr5.g005850.1, Glur_chr5.g005870.1, Glur_chr5.g005910.1, Glur_chr5.g005990.1	XP_003520047.1_rust_resistance_kinase_Lr10_[Glycine_max], XP_003542135.2_rust_resistance_kinase_Lr10_[Glycine_max], XP_003543974.2_rust_resistance_kinase_Lr10_[Glycine_max], XP_003544058.1_rust_resistance_kinase_Lr10_[Glycine_max], XP_003549300.1_rust_resistance_kinase_Lr10_[Glycine_max], XP_003549304.1_rust_resistance_kinase_Lr10_[Glycine_max], XP_003555056.1_rust_resistance_kinase_Lr10_[Glycine…	XP_019417900.1_PREDICTED__rust_resistance_kinase_Lr10-like_isoform_X1_[Lupinus_angustifolius], XP_019417901.1_PREDICTED__rust_resistance_kinase_Lr10-like_isoform_X2_[Lupinus_angustifolius], XP_019419819.1_PREDICTED__rust_resistance_kinase_Lr10-like_[Lupinus_angustifolius]	XP_003589630.2_rust_resistance_kinase_Lr10_[Medicago_truncatula], XP_003589651.1_rust_resistance_kinase_Lr10_[Medicago_truncatula], XP_013452091.2_rust_resistance_kinase_Lr10_[Medicago_truncatula], XP_013466262.2_rust_resistance_kinase_Lr10_[Medicago_truncatula], XP_013466271.1_rust_resistance_kinase_Lr10_[Medicago_truncatula], XP_013466276.1_rust_resistance_kinase_Lr10_isoform_X2_[Medicago_trunc…	Opuchr06_g0101450-1.1, Opuchr06_g0101630-1.1, Opuchr06_g0101710-1.1, Opuchr06_g0101720-1.1, Opuchr06_g0102080-1.1, Opuchr06_g0102090-1.1, Opuchr10_g0020140-1.1, Opuchr10_g0020160-1.1	XP_004235104.1_rust_resistance_kinase_Lr10_[Solanum_lycopersicum], XP_010315114.1_rust_resistance_kinase_Lr10-like_isoform_X1_[Solanum_lycopersicum], XP_019067904.1_rust_resistance_kinase_Lr10_isoform_X1_[Solanum_lycopersicum], XP_019067905.1_rust_resistance_kinase_Lr10_isoform_X2_[Solanum_lycopersicum], XP_025885222.1_rust_resistance_kinase_Lr10_isoform_X1_[Solanum_lycopersicum], XP_025885223.1_…	-	XP_002262799.3_PREDICTED__rust_resistance_kinase_Lr10-like_[Vitis_vinifera], XP_002264064.1_PREDICTED__rust_resistance_kinase_Lr10-like_[Vitis_vinifera], XP_002266286.1_PREDICTED__rust_resistance_kinase_Lr10-like_[Vitis_vinifera], XP_002267774.2_PREDICTED__rust_resistance_kinase_Lr10-like_[Vitis_vinifera], XP_002268153.3_PREDICTED__rust_resistance_kinase_Lr10-like_isoform_X3_[Vitis_vinifera], XP_…
OG0000051	XP_020206528.1_MLP-like_protein_43_[Cajanus_cajan], XP_020207475.1_MLP-like_protein_43_[Cajanus_cajan], XP_020208304.1_MLP-like_protein_43_[Cajanus_cajan], XP_020208521.1_MLP-like_protein_28_[Cajanus_cajan], XP_020215451.1_MLP-like_protein_328_[Cajanus_cajan], XP_020224891.1_MLP-like_protein_34_[Cajanus_cajan], XP_020229267.1_MLP-like_protein_34_[Cajanus_cajan], XP_020239094.2_MLP-like_protein_43…	XP_010272919.2_PREDICTED__MLP-like_protein_43_[Nelumbo_nucifera]	NP_001296609.1_MLP-like_protein_43_[Cicer_arietinum], XP_004498289.1_MLP-like_protein_328_[Cicer_arietinum], XP_004498312.2_MLP-like_protein_34_[Cicer_arietinum], XP_012574290.1_MLP-like_protein_28_[Cicer_arietinum], XP_012574302.1_MLP-like_protein_28_[Cicer_arietinum], XP_012574303.1_MLP-like_protein_34_[Cicer_arietinum]	XP_007045170.1_PREDICTED__kirola_[Theobroma_cacao], XP_007045177.1_PREDICTED__MLP-like_protein_28_[Theobroma_cacao], XP_007045183.2_PREDICTED__MLP-like_protein_31_[Theobroma_cacao], XP_007045185.2_PREDICTED__MLP-like_protein_31_[Theobroma_cacao], XP_017971587.1_PREDICTED__MLP-like_protein_31_[Theobroma_cacao], XP_017971588.1_PREDICTED__MLP-like_protein_31_[Theobroma_cacao]	Glur_chr1.g064500.1, Glur_chr1.g064530.1, Glur_chr1.g064540.1, Glur_chr1.g064550.1, Glur_chr1.g068870.1, Glur_chr1.g068880.1, Glur_chr1.g068890.1, Glur_chr1.g068900.1, Glur_chr4.g077110.1	NP_001235333.1_uncharacterized_protein_LOC100306201_[Glycine_max], NP_001236164.1_uncharacterized_protein_LOC100527699_[Glycine_max], NP_001236380.1_uncharacterized_protein_LOC100500325_[Glycine_max], NP_001236428.1_uncharacterized_protein_LOC100527208_[Glycine_max], NP_001236859.1_uncharacterized_protein_LOC100499848_[Glycine_max], NP_001237398.1_uncharacterized_protein_LOC100500396_[Glycine_max…	XP_019413870.1_PREDICTED__MLP-like_protein_31_[Lupinus_angustifolius], XP_019413871.1_PREDICTED__MLP-like_protein_43_[Lupinus_angustifolius], XP_019413872.1_PREDICTED__MLP-like_protein_43_isoform_X1_[Lupinus_angustifolius], XP_019413873.1_PREDICTED__MLP-like_protein_43_isoform_X2_[Lupinus_angustifolius], XP_019413874.1_PREDICTED__MLP-like_protein_43_isoform_X3_[Lupinus_angustifolius], XP_01941896…	XP_003589655.1_MLP-like_protein_328_[Medicago_truncatula], XP_003626964.1_MLP-like_protein_43_[Medicago_truncatula], XP_003628184.1_MLP-like_protein_28_[Medicago_truncatula], XP_003628192.1_MLP-like_protein_28_[Medicago_truncatula], XP_003628200.1_MLP-like_protein_43_[Medicago_truncatula], XP_003628202.1_MLP-like_protein_28_[Medicago_truncatula], XP_003628206.2_MLP-like_protein_28_[Medicago_trunc…	Opuchr02_g0018850-1.1, Opuchr09_g0089520-1.1, Opuchr11_g0002760-1.1, Opuchr11_g0002780-1.1, Opuchr11_g0002790-1.1, Opuchr11_g0002800-1.1, Opuchr11_g0002810-1.1, Opuchr11_g0002820-1.1, Opuchr11_g0002840-1.1, Opuchr11_g0002900-1.1, Opuchr11_g0002910-1.1, Opuchr11_g0002950-1.1, Opuchr11_g0002970-1.1, Opuchr11_g0003000-1.1, Opuchr11_g0003010-1.1, Opuchr11_g0003020-1.1, Opuchr11_g0003030-1.1	NP_001317009.1_Sn-1-like_protein_[Solanum_lycopersicum], XP_004234684.1_kirola-like_[Solanum_lycopersicum], XP_004237017.1_kirola_[Solanum_lycopersicum], XP_004237018.1_kirola_[Solanum_lycopersicum], XP_004237021.1_kirola_[Solanum_lycopersicum], XP_004237022.1_kirola-like_[Solanum_lycopersicum], XP_004237023.1_MLP-like_protein_43_[Solanum_lycopersicum], XP_004237024.1_kirola-like_[Solanum_lycoper…	NP_001031265.1_MLP-like_protein_34_[Arabidopsis_thaliana], NP_001077806.1_MLP-like_protein_28_[Arabidopsis_thaliana], NP_001077807.1_MLP-like_protein_28_[Arabidopsis_thaliana], NP_001117579.1_MLP-like_protein_28_[Arabidopsis_thaliana], NP_001154466.1_Polyketide_cyclase/dehydrase_and_lipid_transport_superfamily_protein_[Arabidopsis_thaliana], NP_001185368.1_Polyketide_cyclase/dehydrase_and_lipid_t…	NP_001268151.1_ripening-related_protein-like_[Vitis_vinifera], XP_002284516.1_PREDICTED__MLP-like_protein_43_[Vitis_vinifera], XP_002284570.1_PREDICTED__MLP-like_protein_34_[Vitis_vinifera], XP_002284578.2_PREDICTED__MLP-like_protein_28_isoform_X2_[Vitis_vinifera], XP_003631203.2_PREDICTED__MLP-like_protein_31_[Vitis_vinifera], XP_003631204.1_PREDICTED__MLP-like_protein_34_[Vitis_vinifera], XP_00…
OG0000052	XP_020205324.1_putative_disease_resistance_protein_RGA3_[Cajanus_cajan], XP_020216114.2_putative_disease_resistance_protein_RGA4_isoform_X2_[Cajanus_cajan], XP_020216116.2_putative_disease_resistance_protein_RGA4_[Cajanus_cajan], XP_020216575.1_putative_disease_resistance_protein_RGA3_[Cajanus_cajan], XP_020216606.1_disease_resistance_protein_RGA2_isoform_X1_[Cajanus_cajan], XP_020216607.1_putati…	XP_010251864.1_PREDICTED__putative_disease_resistance_protein_RGA1_[Nelumbo_nucifera], XP_010269786.1_PREDICTED__putative_disease_resistance_protein_RGA3_isoform_X1_[Nelumbo_nucifera], XP_010269796.1_PREDICTED__putative_disease_resistance_protein_RGA3_[Nelumbo_nucifera], XP_010279023.1_PREDICTED__putative_disease_resistance_protein_RGA3_[Nelumbo_nucifera], XP_010279527.1_PREDICTED__putative_disea…	XP_004489884.1_putative_disease_resistance_protein_RGA4_[Cicer_arietinum], XP_004490577.1_putative_disease_resistance_protein_RGA1_[Cicer_arietinum], XP_012568229.1_putative_disease_resistance_protein_RGA4_[Cicer_arietinum], XP_012568451.1_putative_disease_resistance_protein_RGA1_[Cicer_arietinum], XP_012568452.1_putative_disease_resistance_protein_RGA1_[Cicer_arietinum], XP_012568453.1_putative_…	XP_007033143.2_PREDICTED__putative_disease_resistance_protein_RGA4_[Theobroma_cacao], XP_017974543.1_PREDICTED__disease_resistance_protein_RGA2_[Theobroma_cacao], XP_017975186.1_PREDICTED__putative_disease_resistance_protein_RGA3_isoform_X1_[Theobroma_cacao], XP_017975193.1_PREDICTED__putative_disease_resistance_protein_RGA3_isoform_X2_[Theobroma_cacao], XP_017975756.1_PREDICTED__putative_disease…	Glur_chr1.g062620.1, Glur_chr2.g013230.1, Glur_chr6.g012840.1, Glur_chr6.g012870.1, Glur_chr6.g012890.1, Glur_chr6.g013630.1, Glur_chr6.g013650.1, Glur_chr6.g013680.1, Glur_chr6.g014220.1, Glur_chr6.g059380.1, Glur_chr6.g063760.1, Glur_chr6.g063780.1, Glur_chr6.g063790.1, Glur_chr6.g063820.1, Glur_chr8.g028840.1, Glur_chr8.g034260.1, Glur_chr8.g034280.1, Glur_chr8.g034300.1, Glur_chr8.g034310.1, …	XP_006573066.2_putative_disease_resistance_protein_RGA3_[Glycine_max], XP_006573178.1_disease_resistance_protein_RGA2_[Glycine_max], XP_006573179.1_disease_resistance_protein_RGA2_[Glycine_max], XP_006574585.1_putative_disease_resistance_protein_RGA3_isoform_X2_[Glycine_max], XP_006574586.1_putative_disease_resistance_protein_RGA3_isoform_X1_[Glycine_max], XP_006586820.1_putative_disease_resistan…	XP_019445228.1_PREDICTED__putative_disease_resistance_protein_RGA3_[Lupinus_angustifolius], XP_019445229.1_PREDICTED__putative_disease_resistance_protein_RGA3_[Lupinus_angustifolius], XP_019445587.1_PREDICTED__putative_disease_resistance_protein_RGA3_[Lupinus_angustifolius], XP_019446048.1_PREDICTED__putative_disease_resistance_protein_RGA3_[Lupinus_angustifolius]	XP_003598914.1_putative_disease_resistance_protein_RGA1_[Medicago_truncatula], XP_003599016.3_putative_disease_resistance_protein_RGA3_isoform_X1_[Medicago_truncatula], XP_003601846.1_putative_disease_resistance_protein_RGA4_[Medicago_truncatula], XP_003613316.3_putative_disease_resistance_protein_RGA4_[Medicago_truncatula], XP_003613319.1_putative_disease_resistance_protein_RGA3_[Medicago_trunca…	-	XP_004245923.1_putative_disease_resistance_protein_RGA4_[Solanum_lycopersicum], XP_019070725.1_LOW_QUALITY_PROTEIN__putative_disease_resistance_protein_RGA3_[Solanum_lycopersicum], XP_019071163.1_putative_disease_resistance_protein_RGA3_[Solanum_lycopersicum]	-	-
OG0000053	XP_020206284.1_putative_disease_resistance_protein_At1g50180_[Cajanus_cajan], XP_020206285.1_putative_disease_resistance_protein_At1g50180_[Cajanus_cajan], XP_020206286.1_putative_disease_resistance_protein_At1g50180_isoform_X1_[Cajanus_cajan], XP_020223141.1_putative_disease_resistance_protein_At1g50180_[Cajanus_cajan], XP_029125697.1_putative_disease_resistance_protein_At1g50180_isoform_X2_[Caj…	XP_010256251.1_PREDICTED__putative_disease_resistance_protein_At1g50180_[Nelumbo_nucifera], XP_010256293.1_PREDICTED__putative_disease_resistance_protein_At1g50180_[Nelumbo_nucifera], XP_019055745.1_PREDICTED__putative_disease_resistance_protein_At1g50180_[Nelumbo_nucifera]	XP_004488027.1_putative_disease_resistance_protein_At1g50180_[Cicer_arietinum], XP_027188745.1_putative_disease_resistance_protein_At1g50180_isoform_X1_[Cicer_arietinum], XP_027188746.1_probable_disease_resistance_RPP8-like_protein_2_isoform_X2_[Cicer_arietinum], XP_027188747.1_putative_disease_resistance_protein_At1g50180_isoform_X3_[Cicer_arietinum]	XP_007021578.2_PREDICTED__putative_disease_resistance_protein_At1g50180_[Theobroma_cacao], XP_007032836.1_PREDICTED__putative_disease_resistance_protein_At1g50180_[Theobroma_cacao], XP_007041953.2_PREDICTED__probable_disease_resistance_RPP8-like_protein_2_[Theobroma_cacao], XP_017971216.1_PREDICTED__probable_disease_resistance_RPP8-like_protein_2_[Theobroma_cacao], XP_017971217.1_PREDICTED__proba…	Glur_chr2.g067420.1, Glur_chr3.g065300.1, Glur_chr7.g004530.1	NP_001237924.1_CC-NBS-LRR_class_disease_resistance_protein_[Glycine_max], XP_006596935.1_CC-NBS-LRR_class_disease_resistance_protein_isoform_X1_[Glycine_max], XP_006602948.1_putative_disease_resistance_protein_At1g50180_[Glycine_max], XP_006602949.1_putative_disease_resistance_protein_At1g50180_[Glycine_max], XP_006602950.1_putative_disease_resistance_protein_At1g50180_[Glycine_max], XP_040874346…	XP_019434272.1_PREDICTED__putative_disease_resistance_protein_At1g50180_[Lupinus_angustifolius]	XP_003595124.1_putative_disease_resistance_protein_At1g50180_[Medicago_truncatula], XP_013447653.1_putative_disease_resistance_protein_At1g50180_[Medicago_truncatula], XP_024626311.1_putative_disease_resistance_protein_At1g50180_[Medicago_truncatula]	Opuchr01_g0037690-1.1, Opuchr02_g0017250-1.1, Opuchr02_g0017260-1.1, Opuchr02_g0019630-1.1, Opuchr02_g0019640-1.1, Opuchr02_g0019650-1.1, Opuchr02_g0019680-1.1, Opuchr02_g0019740-1.1, Opuchr03_g0005440-1.1, Opuchr03_g0005470-1.1, Opuchr03_g0005480-1.1, Opuchr03_g0005490-1.1, Opuchr03_g0005600-1.1, Opuchr03_g0008040-1.1, Opuchr03_g0008190-1.1, Opuchr03_g0008200-1.1, Opuchr03_g0009060-1.1, Opuchr03…	XP_010314773.2_probable_disease_resistance_RPP8-like_protein_2_[Solanum_lycopersicum]	NP_175437.1_NB-ARC_domain-containing_disease_resistance_protein_[Arabidopsis_thaliana]	XP_002271883.2_PREDICTED__putative_disease_resistance_protein_At1g50180_[Vitis_vinifera], XP_010647350.2_PREDICTED__LOW_QUALITY_PROTEIN__putative_disease_resistance_protein_At1g50180_[Vitis_vinifera], XP_010658277.1_PREDICTED__putative_disease_resistance_protein_At1g50180_isoform_X1_[Vitis_vinifera], XP_010658278.1_PREDICTED__putative_disease_resistance_protein_At1g50180_isoform_X1_[Vitis_vinifer…
OG0000054	XP_020207238.1_receptor-like_protein_6_[Cajanus_cajan], XP_020211667.1_receptor-like_protein_6_isoform_X1_[Cajanus_cajan], XP_020224311.1_receptor-like_protein_42_[Cajanus_cajan], XP_029127056.1_receptor-like_protein_9DC3_isoform_X2_[Cajanus_cajan], XP_029128685.1_receptor-like_protein_34_[Cajanus_cajan], XP_029128812.1_receptor-like_protein_34_[Cajanus_cajan]	XP_010260891.1_PREDICTED__tyrosine-sulfated_glycopeptide_receptor_1-like_[Nelumbo_nucifera]	XP_004515442.1_receptor-like_protein_Cf-9_homolog_[Cicer_arietinum], XP_012568634.1_receptor-like_protein_53_[Cicer_arietinum], XP_027187559.1_LOW_QUALITY_PROTEIN__receptor-like_protein_7_[Cicer_arietinum], XP_027187784.1_receptor-like_protein_9DC3_isoform_X1_[Cicer_arietinum], XP_027187785.1_receptor-like_protein_9DC3_isoform_X2_[Cicer_arietinum]	XP_007011117.2_PREDICTED__receptor-like_protein_12_[Theobroma_cacao], XP_007020569.2_PREDICTED__receptor-like_protein_12_[Theobroma_cacao], XP_007020571.2_PREDICTED__receptor-like_protein_12_[Theobroma_cacao], XP_007021840.2_PREDICTED__receptor_like_protein_30_[Theobroma_cacao], XP_017974427.1_PREDICTED__receptor-like_protein_12_[Theobroma_cacao], XP_017976497.1_PREDICTED__receptor-like_protein_1…	Glur_chr4.g011470.1, Glur_chr6.g001310.1, Glur_chr6.g001320.1, Glur_chr6.g001340.1, Glur_chr6.g006050.1, Glur_chr6.g006080.1, Glur_chr6.g020370.1, Glur_chr7.g011870.1	NP_001235538.1_disease_resistance_protein_[Glycine_max], NP_001237976.1_PK-LRR-TM_resistance_protein_[Glycine_max], XP_006574810.1_receptor-like_protein_Cf-9_[Glycine_max], XP_006595811.1_receptor-like_protein_7_[Glycine_max], XP_006599495.1_receptor-like_protein_35_isoform_X2_[Glycine_max], XP_006599496.3_receptor-like_protein_53_[Glycine_max], XP_014622040.1_receptor-like_protein_7_[Glycine_max…	-	XP_003599067.1_receptor-like_protein_9DC3_[Medicago_truncatula], XP_003605497.4_receptor-like_protein_9DC3_[Medicago_truncatula], XP_003615102.1_receptor-like_protein_6_isoform_X1_[Medicago_truncatula], XP_003615104.3_receptor_like_protein_22_[Medicago_truncatula], XP_003616414.2_receptor_like_protein_27_[Medicago_truncatula], XP_003616990.1_receptor-like_protein_7_[Medicago_truncatula], XP_00361…	Opuchr01_g0001070-1.1, Opuchr01_g0062260-1.1, Opuchr09_g0009500-1.1, Opuchr09_g0009510-1.1	XP_004231257.1_receptor-like_protein_6_[Solanum_lycopersicum], XP_004237609.2_receptor-like_protein_33_[Solanum_lycopersicum], XP_004242981.1_receptor-like_protein_6_[Solanum_lycopersicum], XP_004252181.1_receptor-like_protein_9DC3_[Solanum_lycopersicum], XP_004252850.1_receptor-like_protein_Cf-9_[Solanum_lycopersicum], XP_010313778.1_receptor-like_protein_54_[Solanum_lycopersicum], XP_010313792.…	NP_175139.1_receptor_like_protein_6_[Arabidopsis_thaliana], NP_175225.1_receptor_like_protein_7_[Arabidopsis_thaliana]	XP_002263233.1_PREDICTED__receptor-like_protein_12_[Vitis_vinifera], XP_002267388.2_PREDICTED__receptor-like_protein_12_[Vitis_vinifera], XP_002267585.2_PREDICTED__receptor-like_protein_12_[Vitis_vinifera], XP_010644008.1_PREDICTED__receptor-like_protein_12_[Vitis_vinifera], XP_019071829.1_PREDICTED__receptor-like_protein_12_[Vitis_vinifera], XP_019071934.1_PREDICTED__receptor_like_protein_30-lik…
OG0000055	XP_020204141.1_ubiquitin-conjugating_enzyme_E2_10_[Cajanus_cajan], XP_020211401.1_ubiquitin-conjugating_enzyme_E2-17_kDa_[Cajanus_cajan], XP_020211403.1_ubiquitin-conjugating_enzyme_E2-17_kDa_[Cajanus_cajan], XP_020214797.1_ubiquitin-conjugating_enzyme_E2_28_[Cajanus_cajan], XP_020216401.1_ubiquitin-conjugating_enzyme_E2_10_[Cajanus_cajan], XP_020223700.1_ubiquitin-conjugating_enzyme_E2-17_kDa_[C…	XP_010244553.1_PREDICTED__ubiquitin-conjugating_enzyme_E2_10_[Nelumbo_nucifera], XP_010251535.1_PREDICTED__ubiquitin-conjugating_enzyme_E2_28-like_[Nelumbo_nucifera], XP_010251536.1_PREDICTED__ubiquitin-conjugating_enzyme_E2_28-like_[Nelumbo_nucifera], XP_010251537.1_PREDICTED__ubiquitin-conjugating_enzyme_E2_28-like_[Nelumbo_nucifera], XP_010252018.1_PREDICTED__ubiquitin-conjugating_enzyme_E2_10…	XP_004490726.1_ubiquitin-conjugating_enzyme_E2-17_kDa-like_isoform_X2_[Cicer_arietinum], XP_004492582.1_ubiquitin-conjugating_enzyme_E2_28_[Cicer_arietinum], XP_004498392.1_ubiquitin-conjugating_enzyme_E2_10_[Cicer_arietinum], XP_004498393.1_ubiquitin-conjugating_enzyme_E2_10_[Cicer_arietinum], XP_004498394.1_SUMO-conjugating_enzyme_UBC9-like_[Cicer_arietinum], XP_004498395.1_SUMO-conjugating_enz…	XP_007019976.2_PREDICTED__ubiquitin-conjugating_enzyme_E2-17_kDa_isoform_X2_[Theobroma_cacao], XP_007020324.1_PREDICTED__ubiquitin-conjugating_enzyme_E2-17_kDa_[Theobroma_cacao], XP_007038940.1_PREDICTED__ubiquitin-conjugating_enzyme_E2_10_[Theobroma_cacao], XP_007046637.1_PREDICTED__ubiquitin-conjugating_enzyme_E2_28_[Theobroma_cacao], XP_017969465.1_PREDICTED__ubiquitin-conjugating_enzyme_E2_28…	Glur_chr2.g060210.1, Glur_chr3.g068380.1, Glur_chr4.g078720.1, Glur_chr5.g006530.1, Glur_chr5.g060660.1, Glur_chr6.g011120.1	NP_001235332.1_uncharacterized_protein_LOC100305945_[Glycine_max], NP_001235384.1_uncharacterized_protein_LOC100499741_[Glycine_max], NP_001235930.2_ubiquitin-conjugation_enzyme_[Glycine_max], NP_001236512.1_ubiquitin-conjugating_enzyme_E2_[Glycine_max], NP_001237609.1_uncharacterized_protein_LOC100500665_[Glycine_max], NP_001241358.1_uncharacterized_protein_LOC100806349_[Glycine_max], XP_0035192…	XP_019412795.1_PREDICTED__ubiquitin-conjugating_enzyme_E2_28-like_[Lupinus_angustifolius], XP_019412796.1_PREDICTED__ubiquitin-conjugating_enzyme_E2_28-like_[Lupinus_angustifolius], XP_019412896.1_PREDICTED__ubiquitin-conjugating_enzyme_E2_10-like_[Lupinus_angustifolius], XP_019415213.1_PREDICTED__ubiquitin-conjugating_enzyme_E2_10_[Lupinus_angustifolius], XP_019417488.1_PREDICTED__ubiquitin-conj…	XP_003589256.1_ubiquitin-conjugating_enzyme_E2-17_kDa_[Medicago_truncatula], XP_003600541.1_ubiquitin-conjugating_enzyme_E2-17_kDa_isoform_X1_[Medicago_truncatula], XP_003607184.1_ubiquitin-conjugating_enzyme_E2_28_[Medicago_truncatula], XP_003616052.2_ubiquitin-conjugating_enzyme_E2-17_kDa_[Medicago_truncatula], XP_003626535.1_ubiquitin-conjugating_enzyme_E2-17_kDa_[Medicago_truncatula], XP_0134…	Opuchr01_g0066840-1.1, Opuchr02_g0001380-1.1, Opuchr05_g0067050-1.1, Opuchr07_g0079850-1.1, Opuchr08_g0019380-1.1, Opuchr08_g0083180-1.1, Opuchr09_g0002550-1.1	NP_001234247.1_ubiquitin_conjugating_enzyme_[Solanum_lycopersicum], NP_001234437.1_ubiquitin_conjugating_enzyme_E2_[Solanum_lycopersicum], NP_001294911.1_ubiquitin-conjugating_enzyme_E2-17_kDa_[Solanum_lycopersicum], NP_001294913.1_ubiquitin-conjugating_enzyme_E2-17_kDa_[Solanum_lycopersicum], XP_004229978.1_ubiquitin-conjugating_enzyme_E2_28_[Solanum_lycopersicum], XP_004232508.1_ubiquitin-conju…	NP_001031228.1_ubiquitin-conjugating_enzyme_28_[Arabidopsis_thaliana], NP_001154445.1_ubiquitin-conjugating_enzyme_28_[Arabidopsis_thaliana], NP_001189841.1_ubiquitin-conjugating_enzyme_11_[Arabidopsis_thaliana], NP_001190447.1_ubiquitin_conjugating_enzyme_8_[Arabidopsis_thaliana], NP_001190528.1_ubiquitin-conjugating_enzyme_10_[Arabidopsis_thaliana], NP_564828.1_ubiquitin-conjugating_enzyme_28_[…	XP_002265672.1_PREDICTED__ubiquitin-conjugating_enzyme_E2-17_kDa_[Vitis_vinifera], XP_002267153.1_PREDICTED__ubiquitin-conjugating_enzyme_E2-17_kDa_[Vitis_vinifera], XP_002274274.1_PREDICTED__ubiquitin-conjugating_enzyme_E2-17_kDa_[Vitis_vinifera], XP_002274335.1_PREDICTED__ubiquitin-conjugating_enzyme_E2-17_kDa_[Vitis_vinifera], XP_002278689.1_PREDICTED__ubiquitin-conjugating_enzyme_E2_28_[Vitis…
OG0000056	XP_020220156.1_self-incompatibility_protein_S1_[Cajanus_cajan], XP_020220440.1_self-incompatibility_protein_S1_[Cajanus_cajan], XP_020225535.1_self-incompatibility_protein_S1_[Cajanus_cajan]	XP_010243875.1_PREDICTED__pumilio_homolog_15-like_[Nelumbo_nucifera], XP_010245686.1_PREDICTED__uncharacterized_protein_LOC104589164_[Nelumbo_nucifera], XP_010248454.1_PREDICTED__uncharacterized_protein_LOC104591361_[Nelumbo_nucifera], XP_010273172.2_PREDICTED__pumilio_homolog_15-like_[Nelumbo_nucifera], XP_010274365.1_PREDICTED__uncharacterized_protein_LOC104609691_[Nelumbo_nucifera], XP_0102743…	XP_004488956.1_S-protein_homolog_2-like_[Cicer_arietinum], XP_004495280.1_S-protein_homolog_1-like_[Cicer_arietinum], XP_004499252.1_S-protein_homolog_5-like_[Cicer_arietinum], XP_004503915.2_S-protein_homolog_24-like_[Cicer_arietinum], XP_004503916.2_S-protein_homolog_24-like_[Cicer_arietinum], XP_004503917.1_S-protein_homolog_24-like_[Cicer_arietinum], XP_004508247.1_S-protein_homolog_5-like_[C…	XP_007049875.2_PREDICTED__uncharacterized_protein_LOC18612854_[Theobroma_cacao], XP_007049876.2_PREDICTED__uncharacterized_protein_LOC18612855_[Theobroma_cacao], XP_017970316.1_PREDICTED__uncharacterized_protein_LOC18607390_[Theobroma_cacao], XP_017970323.1_PREDICTED__uncharacterized_protein_LOC108660610_[Theobroma_cacao], XP_017976409.1_PREDICTED__pumilio_homolog_15-like_[Theobroma_cacao]	Glur_chr1.g095160.1, Glur_chr2.g003300.1, Glur_chr2.g043170.1, Glur_chr2.g043180.1, Glur_chr2.g043210.1, Glur_chr2.g062550.1, Glur_chr2.g062620.1, Glur_chr2.g062630.1, Glur_chr2.g062650.1, Glur_chr2.g062660.1, Glur_chr5.g073000.1	XP_006574252.1_S-protein_homolog_24_[Glycine_max], XP_006576412.1_S-protein_homolog_24_[Glycine_max], XP_006577398.3_self-incompatibility_protein_S1_[Glycine_max], XP_006595359.1_S-protein_homolog_1_[Glycine_max], XP_014617065.1_self-incompatibility_protein_S1_[Glycine_max], XP_014617068.1_self-incompatibility_protein_S1_[Glycine_max], XP_025980639.2_self-incompatibility_protein_S1_[Glycine_max]	XP_019423014.1_PREDICTED__uncharacterized_protein_LOC109332486_[Lupinus_angustifolius], XP_019425106.1_PREDICTED__uncharacterized_protein_LOC109333982_[Lupinus_angustifolius], XP_019435488.1_PREDICTED__uncharacterized_protein_LOC109341982_[Lupinus_angustifolius], XP_019442396.1_PREDICTED__uncharacterized_protein_LOC109347126_[Lupinus_angustifolius]	XP_003611787.1_S-protein_homolog_5_[Medicago_truncatula], XP_003618928.1_S-protein_homolog_5_[Medicago_truncatula], XP_003620715.2_S-protein_homolog_29_[Medicago_truncatula], XP_013443561.1_S-protein_homolog_5_[Medicago_truncatula], XP_013447723.1_S-protein_homolog_5_[Medicago_truncatula], XP_013450727.1_S-protein_homolog_5_[Medicago_truncatula], XP_013451244.1_S-protein_homolog_5_[Medicago_trunc…	Opuchr03_g0009840-1.1, Opuchr03_g0009880-1.1, Opuchr03_g0009900-1.1, Opuchr03_g0009910-1.1, Opuchr03_g0009920-1.1, Opuchr03_g0009930-1.1, Opuchr03_g0012010-1.1, Opuchr03_g0012020-1.1, Opuchr03_g0012050-1.1, Opuchr03_g0012060-1.1, Opuchr03_g0012100-1.1, Opuchr03_g0012110-1.1, Opuchr03_g0012130-1.1, Opuchr05_g0010120-1.1, Opuchr05_g0010130-1.1, Opuchr05_g0010140-1.1, Opuchr05_g0010150-1.1, Opuchr06…	NP_001233962.1_S-protein_homologue_precursor_[Solanum_lycopersicum], XP_004247820.1_S-protein_homolog_5-like_[Solanum_lycopersicum], XP_004253359.1_S-protein_homolog_5-like__partial_[Solanum_lycopersicum], XP_025886748.1_S-protein_homolog_18-like_[Solanum_lycopersicum]	NP_001078467.1_Plant_self-incompatibility_protein_S1_family_[Arabidopsis_thaliana], NP_001119049.1_Plant_self-incompatibility_protein_S1_family_[Arabidopsis_thaliana], NP_001119050.1_Plant_self-incompatibility_protein_S1_family_[Arabidopsis_thaliana], NP_188321.1_plant_self-incompatibility_protein_S1_family_protein_[Arabidopsis_thaliana], NP_188322.1_Plant_self-incompatibility_protein_S1_family_[…	XP_002273387.1_PREDICTED__uncharacterized_protein_LOC100253389_[Vitis_vinifera], XP_010644707.1_PREDICTED__uncharacterized_protein_LOC104877643_[Vitis_vinifera], XP_010644708.1_PREDICTED__uncharacterized_protein_LOC104877644_[Vitis_vinifera], XP_010644709.1_PREDICTED__uncharacterized_protein_LOC104877645_[Vitis_vinifera], XP_010644710.1_PREDICTED__uncharacterized_protein_LOC104877646_[Vitis_vinif…
OG0000057	XP_020201933.1_uncharacterized_protein_LOC109787778_[Cajanus_cajan], XP_020202427.1_uncharacterized_protein_LOC109788173_[Cajanus_cajan], XP_020202612.1_uncharacterized_protein_LOC109788329_[Cajanus_cajan], XP_020202621.1_uncharacterized_protein_LOC109788306_[Cajanus_cajan], XP_020202747.1_uncharacterized_protein_LOC109788435_[Cajanus_cajan], XP_020202752.1_uncharacterized_protein_LOC109788438_[C…	-	-	XP_017976557.1_PREDICTED__uncharacterized_protein_LOC108662034_[Theobroma_cacao]	Glur_chr1.g047180.1, Glur_chr6.g020730.1	-	-	-	-	-	-	-
OG0000058	XP_020201849.1_uncharacterized_protein_LOC109787709_[Cajanus_cajan], XP_020203060.1_uncharacterized_protein_LOC109788686_[Cajanus_cajan], XP_020205375.1_uncharacterized_protein_LOC109790601_[Cajanus_cajan], XP_020207365.1_uncharacterized_protein_LOC109792369_[Cajanus_cajan], XP_020215393.1_uncharacterized_protein_LOC109799255_[Cajanus_cajan], XP_020226818.1_uncharacterized_protein_LOC109808299_[C…	XP_010242656.1_PREDICTED__uncharacterized_protein_LOC104586950_[Nelumbo_nucifera], XP_010250349.1_PREDICTED__uncharacterized_protein_LOC104592599_[Nelumbo_nucifera], XP_010252447.1_PREDICTED__uncharacterized_protein_LOC104594028_[Nelumbo_nucifera], XP_010253034.1_PREDICTED__uncharacterized_protein_LOC104594458_[Nelumbo_nucifera], XP_010256226.1_PREDICTED__uncharacterized_protein_LOC104596672_[Nel…	XP_004508613.1_uncharacterized_protein_LOC101492921_[Cicer_arietinum]	XP_007037357.2_PREDICTED__uncharacterized_protein_LOC18604693_[Theobroma_cacao], XP_017972465.1_PREDICTED__uncharacterized_protein_LOC108661102_[Theobroma_cacao], XP_017972777.1_PREDICTED__uncharacterized_protein_LOC108661317_[Theobroma_cacao], XP_017973373.1_PREDICTED__uncharacterized_protein_LOC18612971_[Theobroma_cacao], XP_017984388.1_PREDICTED__uncharacterized_protein_LOC108663658_[Theobroma…	Glur_chr1.g079870.1, Glur_chr2.g054590.1	XP_003518005.1_uncharacterized_protein_LOC100792617_[Glycine_max], XP_006573999.1_uncharacterized_protein_LOC102667320_[Glycine_max], XP_006574176.1_uncharacterized_protein_LOC102661998_[Glycine_max], XP_006574199.1_uncharacterized_protein_LOC100785011_[Glycine_max], XP_006574223.1_uncharacterized_protein_LOC102664050_[Glycine_max], XP_006574232.1_uncharacterized_protein_LOC102668342_[Glycine_max…	XP_019420712.1_PREDICTED__uncharacterized_protein_LOC109330899_[Lupinus_angustifolius], XP_019423034.1_PREDICTED__uncharacterized_protein_LOC109332505_[Lupinus_angustifolius], XP_019423064.1_PREDICTED__uncharacterized_protein_LOC109332536_[Lupinus_angustifolius], XP_019427082.1_PREDICTED__uncharacterized_protein_LOC109335401_[Lupinus_angustifolius], XP_019427123.1_PREDICTED__uncharacterized_prote…	XP_024628654.1_DNA-_apurinic_or_apyrimidinic_site__endonuclease-like_[Medicago_truncatula], XP_024630380.2_exodeoxyribonuclease-like_[Medicago_truncatula], XP_024630539.1_uncharacterized_protein_LOC112418423_[Medicago_truncatula], XP_024630914.1_uncharacterized_protein_LOC112418677_[Medicago_truncatula], XP_024632722.1_uncharacterized_protein_LOC112419352_[Medicago_truncatula], XP_024632785.1_unc…	-	XP_010327535.1_uncharacterized_protein_LOC104649708_[Solanum_lycopersicum]	-	XP_010644033.1_PREDICTED__uncharacterized_protein_LOC104877467_[Vitis_vinifera], XP_010646847.1_PREDICTED__uncharacterized_protein_LOC104878346_[Vitis_vinifera], XP_010647318.1_PREDICTED__uncharacterized_protein_LOC104878497_[Vitis_vinifera], XP_010647455.1_PREDICTED__uncharacterized_protein_LOC104878584_[Vitis_vinifera], XP_010647578.1_PREDICTED__uncharacterized_protein_LOC104878673__partial_[Vi…
OG0000059	-	-	-	XP_017980054.1_PREDICTED__uncharacterized_protein_LOC108662853_[Theobroma_cacao], XP_017981035.1_PREDICTED__uncharacterized_protein_LOC108663048_[Theobroma_cacao]	-	-	-	-	Opuchr01_g0021970-1.1, Opuchr01_g0029760-1.1, Opuchr01_g0030370-1.1, Opuchr01_g0035970-1.1, Opuchr01_g0037080-1.1, Opuchr01_g0037340-1.1, Opuchr01_g0037720-1.1, Opuchr01_g0055810-1.1, Opuchr01_g0056370-1.1, Opuchr02_g0020360-1.1, Opuchr02_g0020370-1.1, Opuchr02_g0030940-1.1, Opuchr02_g0033620-1.1, Opuchr02_g0033630-1.1, Opuchr02_g0035520-1.1, Opuchr02_g0037990-1.1, Opuchr02_g0039370-1.1, Opuchr02…	-	-	-
OG0000060	XP_020211864.1_probable_E3_ubiquitin-protein_ligase_HIP1_[Cajanus_cajan], XP_020211870.1_probable_E3_ubiquitin-protein_ligase_HIP1_[Cajanus_cajan], XP_020211872.1_probable_E3_ubiquitin-protein_ligase_HIP1_[Cajanus_cajan], XP_020211874.1_probable_E3_ubiquitin-protein_ligase_HIP1_[Cajanus_cajan], XP_020211875.1_probable_E3_ubiquitin-protein_ligase_HIP1_[Cajanus_cajan], XP_020211876.1_probable_E3_ub…	XP_010253614.1_PREDICTED__probable_E3_ubiquitin-protein_ligase_HIP1_[Nelumbo_nucifera], XP_010253615.1_PREDICTED__probable_E3_ubiquitin-protein_ligase_HIP1_[Nelumbo_nucifera], XP_010253616.1_PREDICTED__probable_E3_ubiquitin-protein_ligase_HIP1_[Nelumbo_nucifera], XP_010253617.1_PREDICTED__probable_E3_ubiquitin-protein_ligase_HIP1_[Nelumbo_nucifera], XP_010253618.1_PREDICTED__probable_E3_ubiquitin…	XP_012569421.1_probable_E3_ubiquitin-protein_ligase_RHG1A_isoform_X1_[Cicer_arietinum], XP_012569423.1_probable_E3_ubiquitin-protein_ligase_RHG1A_isoform_X1_[Cicer_arietinum], XP_012569424.1_probable_E3_ubiquitin-protein_ligase_RHG1A_isoform_X1_[Cicer_arietinum], XP_027188757.1_probable_E3_ubiquitin-protein_ligase_RHG1A_isoform_X1_[Cicer_arietinum], XP_027188758.1_probable_E3_ubiquitin-protein_li…	XP_007027292.1_PREDICTED__E3_ubiquitin-protein_ligase_RLIM_[Theobroma_cacao], XP_017976844.1_PREDICTED__E3_ubiquitin-protein_ligase_RLIM_[Theobroma_cacao], XP_017976845.1_PREDICTED__E3_ubiquitin-protein_ligase_RLIM_[Theobroma_cacao], XP_017976846.1_PREDICTED__E3_ubiquitin-protein_ligase_RLIM_[Theobroma_cacao], XP_017976847.1_PREDICTED__E3_ubiquitin-protein_ligase_RLIM_[Theobroma_cacao], XP_017976…	Glur_chr4.g090720.1	XP_003521382.1_probable_E3_ubiquitin-protein_ligase_HIP1_isoform_X1_[Glycine_max], XP_006577017.1_probable_E3_ubiquitin-protein_ligase_HIP1_isoform_X1_[Glycine_max], XP_006588775.1_probable_E3_ubiquitin-protein_ligase_RHG1A_[Glycine_max], XP_006604567.1_probable_E3_ubiquitin-protein_ligase_RHG1A_[Glycine_max], XP_006604568.1_probable_E3_ubiquitin-protein_ligase_RHG1A_[Glycine_max], XP_014618471.1…	XP_019425433.1_PREDICTED__probable_E3_ubiquitin-protein_ligase_HIP1_[Lupinus_angustifolius], XP_019425434.1_PREDICTED__probable_E3_ubiquitin-protein_ligase_HIP1_[Lupinus_angustifolius], XP_019425435.1_PREDICTED__probable_E3_ubiquitin-protein_ligase_HIP1_[Lupinus_angustifolius], XP_019425436.1_PREDICTED__probable_E3_ubiquitin-protein_ligase_HIP1_[Lupinus_angustifolius], XP_019425437.1_PREDICTED__p…	XP_003590495.2_probable_E3_ubiquitin-protein_ligase_HIP1_[Medicago_truncatula], XP_003625602.2_probable_E3_ubiquitin-protein_ligase_RHG1A_isoform_X3_[Medicago_truncatula], XP_013449983.2_probable_E3_ubiquitin-protein_ligase_RHG1A_isoform_X2_[Medicago_truncatula], XP_024627171.1_probable_E3_ubiquitin-protein_ligase_RHG1A_isoform_X1_[Medicago_truncatula], XP_024634329.1_probable_E3_ubiquitin-protei…	Opuchr06_g0115500-1.1	XP_004246672.1_uncharacterized_protein_LOC101251216_[Solanum_lycopersicum], XP_010325995.1_uncharacterized_protein_LOC101251216_[Solanum_lycopersicum], XP_010325996.1_uncharacterized_protein_LOC101251216_[Solanum_lycopersicum], XP_010326002.1_uncharacterized_protein_LOC101251216_[Solanum_lycopersicum], XP_010326003.1_uncharacterized_protein_LOC101251216_[Solanum_lycopersicum], XP_010326004.1_unch…	NP_001189695.1_RING/U-box_superfamily_protein_[Arabidopsis_thaliana], NP_001318370.1_RING/U-box_superfamily_protein_[Arabidopsis_thaliana], NP_001324231.1_RING/U-box_superfamily_protein_[Arabidopsis_thaliana], NP_001324232.1_RING/U-box_superfamily_protein_[Arabidopsis_thaliana], NP_001324233.1_RING/U-box_superfamily_protein_[Arabidopsis_thaliana], NP_001324234.1_RING/U-box_superfamily_protein_[Ar…	XP_010653546.1_PREDICTED__probable_E3_ubiquitin-protein_ligase_HIP1_[Vitis_vinifera], XP_010653547.1_PREDICTED__probable_E3_ubiquitin-protein_ligase_HIP1_[Vitis_vinifera], XP_010653550.1_PREDICTED__probable_E3_ubiquitin-protein_ligase_HIP1_[Vitis_vinifera], XP_010653551.1_PREDICTED__probable_E3_ubiquitin-protein_ligase_HIP1_[Vitis_vinifera], XP_010653552.1_PREDICTED__probable_E3_ubiquitin-protein…
OG0000061	XP_020202220.1_tropinone_reductase_homolog_At5g06060_isoform_X1_[Cajanus_cajan], XP_020202222.1_tropinone_reductase_homolog_At5g06060_[Cajanus_cajan], XP_020203587.1_tropinone_reductase_homolog_At5g06060_[Cajanus_cajan], XP_020205051.1_tropinone_reductase_homolog_At5g06060_[Cajanus_cajan], XP_020209516.1_senescence-associated_protein_13_[Cajanus_cajan], XP_020221440.1_tropinone_reductase_homolog_…	XP_010256814.1_PREDICTED__tropinone_reductase_homolog_At5g06060-like_isoform_X1_[Nelumbo_nucifera], XP_010256821.1_PREDICTED__tropinone_reductase_homolog_At2g29260__chloroplastic-like_[Nelumbo_nucifera]	XP_004492175.1_tropinone_reductase_homolog_At5g06060-like_[Cicer_arietinum], XP_004503163.1_tropinone_reductase_homolog_At5g06060-like_[Cicer_arietinum], XP_004503172.1_tropinone_reductase_homolog_At5g06060-like_[Cicer_arietinum], XP_004503173.1_tropinone_reductase_homolog_At5g06060-like_[Cicer_arietinum], XP_004507158.1_tropinone_reductase_homolog_At5g06060-like_[Cicer_arietinum]	XP_007009277.2_PREDICTED__tropinone_reductase_homolog_At5g06060_[Theobroma_cacao], XP_007016329.2_PREDICTED__tropinone_reductase_homolog_At5g06060_[Theobroma_cacao], XP_007026941.2_PREDICTED__tropinone_reductase_homolog_At5g06060_isoform_X2_[Theobroma_cacao], XP_017976975.1_PREDICTED__tropinone_reductase_homolog_At5g06060_isoform_X1_[Theobroma_cacao], XP_017982509.1_PREDICTED__tropinone_reductase…	Glur_chr3.g092510.1, Glur_chr3.g092520.1, Glur_chr4.g071660.1, Glur_chr4.g071680.1, Glur_chr4.g071690.1, Glur_chr4.g071700.1, Glur_chr5.g040560.1, Glur_chr5.g040670.1, Glur_chr5.g040990.1, Glur_chr5.g041000.1, Glur_scf060.1.g003420.1, Glur_scf060.1.g003430.1, Glur_scf060.1.g003440.1, Glur_scf060.1.g003450.1	NP_001237661.1_uncharacterized_protein_LOC100306108_[Glycine_max], NP_001239850.1_uncharacterized_protein_LOC100785449_[Glycine_max], NP_001242650.2_tropinone_reductase_homolog_isoform_1_[Glycine_max], NP_001354142.1_tropinone_reductase_homolog_isoform_2_[Glycine_max], XP_003529117.1_tropinone_reductase_homolog_At5g06060_[Glycine_max], XP_003537468.1_tropinone_reductase_homolog_At5g06060_[Glycine…	XP_019418078.1_PREDICTED__tropinone_reductase_homolog_At5g06060-like_isoform_X1_[Lupinus_angustifolius], XP_019418079.1_PREDICTED__tropinone_reductase_homolog_At5g06060-like_isoform_X2_[Lupinus_angustifolius], XP_019439451.1_PREDICTED__tropinone_reductase_homolog_At5g06060-like_[Lupinus_angustifolius], XP_019450253.1_PREDICTED__LOW_QUALITY_PROTEIN__tropinone_reductase_homolog_[Lupinus_angustifoli…	XP_013448954.1_tropinone_reductase_1_[Medicago_truncatula], XP_013448955.1_tropinone_reductase_homolog_At5g06060_[Medicago_truncatula], XP_013456156.2_tropinone_reductase_homolog_At5g06060_[Medicago_truncatula], XP_013456159.1_tropinone_reductase_homolog_At1g07440_[Medicago_truncatula], XP_013460702.1_tropinone_reductase_homolog_At5g06060_[Medicago_truncatula], XP_013460705.1_tropinone_reductase_…	Opuchr01_g0004630-1.1, Opuchr01_g0064720-1.1, Opuchr03_g0006820-1.1, Opuchr04_g0010870-1.1, Opuchr04_g0010880-1.1, Opuchr04_g0010890-1.1, Opuchr04_g0010900-1.1, Opuchr04_g0010920-1.1, Opuchr04_g0010930-1.1, Opuchr04_g0063080-1.1, Opuchr06_g0069300-1.1, Opuchr09_g0010600-1.1, Opuchr11_g0010340-1.1	XP_004235263.1_tropinone_reductase_homolog_At5g06060_[Solanum_lycopersicum], XP_004235264.1_tropinone_reductase_homolog_At5g06060-like_isoform_X1_[Solanum_lycopersicum], XP_004236988.1_tropinone_reductase_2_[Solanum_lycopersicum], XP_004237405.1_tropinone_reductase_homolog_[Solanum_lycopersicum], XP_004240378.1_tropinone_reductase_homolog_At2g29260__chloroplastic_isoform_X1_[Solanum_lycopersicum]…	NP_001031442.1_senescence-associated_gene_13_[Arabidopsis_thaliana], NP_001118408.1_NAD_P_-binding_Rossmann-fold_superfamily_protein_[Arabidopsis_thaliana], NP_001118409.1_NAD-dependent_epimerase/dehydratase_family_protein_[Arabidopsis_thaliana], NP_001189631.1_NAD_P_-binding_Rossmann-fold_superfamily_protein_[Arabidopsis_thaliana], NP_001189632.1_NAD_P_-binding_Rossmann-fold_superfamily_protein_…	XP_002271837.2_PREDICTED__tropinone_reductase_homolog_[Vitis_vinifera], XP_002277835.1_PREDICTED__tropinone_reductase_homolog_At5g06060_[Vitis_vinifera], XP_002282638.2_PREDICTED__tropinone_reductase_homolog_At5g06060_[Vitis_vinifera], XP_002282755.1_PREDICTED__tropinone_reductase_homolog_At5g06060_[Vitis_vinifera], XP_002282875.1_PREDICTED__tropinone_reductase_homolog_At5g06060_isoform_X2_[Vitis…
OG0000062	XP_020204968.1_cytochrome_P450_83B1_[Cajanus_cajan], XP_020209026.1_cytochrome_P450_83B1_[Cajanus_cajan], XP_020217841.1_cytochrome_P450_71A9_[Cajanus_cajan], XP_020224170.1_cytochrome_P450_83B1_[Cajanus_cajan], XP_020235801.1_cytochrome_P450_71A1_[Cajanus_cajan], XP_020235879.1_cytochrome_P450_83B1_[Cajanus_cajan], XP_020235880.1_cytochrome_P450_83B1_[Cajanus_cajan], XP_020235891.1_cytochrome_P4…	XP_010246210.1_PREDICTED__cytochrome_P450_71A9-like_[Nelumbo_nucifera], XP_010256342.1_PREDICTED__cytochrome_P450_71A1-like_[Nelumbo_nucifera], XP_010270695.1_PREDICTED__cytochrome_P450_71A9-like_[Nelumbo_nucifera], XP_010271424.1_PREDICTED__cytochrome_P450_71A1-like_[Nelumbo_nucifera], XP_010272814.1_PREDICTED__cytochrome_P450_71A1-like_[Nelumbo_nucifera], XP_010272816.1_PREDICTED__cytochrome_P4…	XP_004490657.1_cytochrome_P450_83B1_[Cicer_arietinum], XP_004490658.1_cytochrome_P450_83B1-like_[Cicer_arietinum], XP_004491826.1_cytochrome_P450_71A1-like_[Cicer_arietinum], XP_004499226.1_cytochrome_P450_71A1-like_[Cicer_arietinum], XP_004506482.1_cytochrome_P450_83B1-like_[Cicer_arietinum], XP_004516029.1_cytochrome_P450_83B1-like_[Cicer_arietinum], XP_027188289.1_cytochrome_P450_83B1-like_[Ci…	XP_007010977.2_PREDICTED__cytochrome_P450_83B1_[Theobroma_cacao], XP_007044859.2_PREDICTED__cytochrome_P450_71B35_[Theobroma_cacao], XP_007048751.2_PREDICTED__2-methylbutanal_oxime_monooxygenase_[Theobroma_cacao], XP_017970134.1_PREDICTED__cytochrome_P450_71B37_[Theobroma_cacao], XP_017971029.1_PREDICTED__4-hydroxyphenylacetaldehyde_oxime_monooxygenase_[Theobroma_cacao], XP_017980903.1_PREDICTED_…	Glur_chr2.g083920.1, Glur_chr2.g083930.1, Glur_chr3.g052550.1, Glur_chr3.g052660.1, Glur_chr3.g052880.1, Glur_chr3.g054170.1, Glur_chr4.g001010.1, Glur_chr4.g070360.1, Glur_chr4.g073990.1, Glur_chr4.g074010.1, Glur_scf060.1.g002270.1, Glur_scf060.1.g002340.1	NP_001240228.1_cytochrome_P450_83B1-like_precursor_[Glycine_max], XP_003516815.1_cytochrome_P450_83B1_[Glycine_max], XP_003521971.1_cytochrome_P450_71A1_[Glycine_max], XP_003521973.1_cytochrome_P450_83B1_[Glycine_max], XP_003521980.1_cytochrome_P450_83B1_[Glycine_max], XP_003521997.1_cytochrome_P450_83B1_[Glycine_max], XP_003522006.3_cytochrome_P450_71A1_[Glycine_max], XP_003538072.1_cytochrome_P…	XP_019443227.1_PREDICTED__cytochrome_P450_71A1-like_[Lupinus_angustifolius], XP_019447088.1_PREDICTED__cytochrome_P450_71A1-like_[Lupinus_angustifolius], XP_019462537.1_PREDICTED__cytochrome_P450_71A1-like_isoform_X1_[Lupinus_angustifolius], XP_019462538.1_PREDICTED__cytochrome_P450_71A1-like_isoform_X2_[Lupinus_angustifolius], XP_019464771.1_PREDICTED__cytochrome_P450_71A1-like_[Lupinus_angustif…	XP_003589391.2_cytochrome_P450_83B1_isoform_X1_[Medicago_truncatula], XP_003589393.1_cytochrome_P450_71B37_[Medicago_truncatula], XP_003589394.2_cytochrome_P450_71B37_[Medicago_truncatula], XP_003612313.2_cytochrome_P450_83B1_[Medicago_truncatula], XP_003615837.2_cytochrome_P450_83B1_[Medicago_truncatula], XP_003615842.2_cytochrome_P450_83B1_[Medicago_truncatula], XP_003615846.2_cytochrome_P450_8…	Opuchr02_g0011260-1.1, Opuchr04_g0060060-1.1, Opuchr06_g0090310-1.1, Opuchr06_g0095660-1.1, Opuchr06_g0095880-1.1, Opuchr06_g0096020-1.1, Opuchr06_g0096060-1.1, Opuchr06_g0096070-1.1, Opuchr06_g0096610-1.1, Opuchr06_g0096700-1.1, Opuchr06_g0096940-1.1, Opuchr06_g0097030-1.1, Opuchr06_g0097330-1.1, Opuchr06_g0097460-1.1, Opuchr06_g0097700-1.1, Opuchr06_g0097810-1.1, Opuchr06_g0098090-1.1, Opuchr06…	XP_004228400.1_cytochrome_P450_71A1_[Solanum_lycopersicum], XP_004247900.1_cytochrome_P450_83B1-like_[Solanum_lycopersicum], XP_004247901.1_cytochrome_P450_83B1_[Solanum_lycopersicum], XP_004247902.2_cytochrome_P450_71A1-like_[Solanum_lycopersicum], XP_004247903.2_cytochrome_P450_83B1-like_[Solanum_lycopersicum], XP_004247904.1_cytochrome_P450_83B1-like_[Solanum_lycopersicum], XP_004247905.1_cyto…	NP_001327178.1_cytochrome_P450__family_71__subfamily_B__polypeptide_26_[Arabidopsis_thaliana], NP_172767.1_cytochrome_P450__family_71__subfamily_B__polypeptide_2_[Arabidopsis_thaliana], NP_178362.1_cytochrome_P450__family_71__subfamily_B__polypeptide_9_[Arabidopsis_thaliana], NP_189260.1_cytochrome_P450__family_71__subfamily_B__polypeptide_26_[Arabidopsis_thaliana], NP_189261.1_cytochrome_P450__f…	XP_002278300.1_PREDICTED__cytochrome_P450_71A1_[Vitis_vinifera], XP_002278372.1_PREDICTED__cytochrome_P450_71A1_[Vitis_vinifera], XP_002278387.1_PREDICTED__cytochrome_P450_71A1_[Vitis_vinifera], XP_002279272.2_PREDICTED__2-methylbutanal_oxime_monooxygenase_[Vitis_vinifera], XP_002280438.1_PREDICTED__cytochrome_P450_71A1_[Vitis_vinifera], XP_002280459.1_PREDICTED__cytochrome_P450_71A1_[Vitis_vinif…
OG0000063	XP_020206641.1_probable_terpene_synthase_2_isoform_X1_[Cajanus_cajan], XP_020206642.1_probable_terpene_synthase_2_isoform_X2_[Cajanus_cajan], XP_020207039.1_probable_terpene_synthase_2_[Cajanus_cajan], XP_020207165.1_probable_terpene_synthase_2_[Cajanus_cajan], XP_020207457.1__-_-germacrene_D_synthase_[Cajanus_cajan], XP_020209270.1_probable_terpene_synthase_2_isoform_X2_[Cajanus_cajan], XP_02022…	XP_010241001.1_PREDICTED___-_-germacrene_D_synthase-like_[Nelumbo_nucifera], XP_010247958.1_PREDICTED___-_-germacrene_D_synthase-like_[Nelumbo_nucifera], XP_010258444.1_PREDICTED___-_-germacrene_D_synthase-like_[Nelumbo_nucifera], XP_010259732.1_PREDICTED___-_-germacrene_D_synthase-like_[Nelumbo_nucifera], XP_019052154.1_PREDICTED__probable_terpene_synthase_2_[Nelumbo_nucifera], XP_019056191.1_PR…	XP_004490338.1_probable_terpene_synthase_2_[Cicer_arietinum], XP_004497487.1_probable_terpene_synthase_2_[Cicer_arietinum], XP_004505471.1__-_-germacrene_D_synthase-like_isoform_X1_[Cicer_arietinum], XP_004514757.1_probable_terpene_synthase_2_[Cicer_arietinum], XP_004516888.1_probable_terpene_synthase_2_[Cicer_arietinum], XP_004517081.1_probable_terpene_synthase_2_[Cicer_arietinum], XP_027187171.…	XP_007021120.2_PREDICTED___+_-delta-cadinene_synthase_isozyme_A_[Theobroma_cacao], XP_017976143.1_PREDICTED___+_-delta-cadinene_synthase_isozyme_A_isoform_X1_[Theobroma_cacao], XP_017976144.1_PREDICTED___+_-delta-cadinene_synthase_isozyme_A_isoform_X2_[Theobroma_cacao], XP_017979694.1_PREDICTED___+_-delta-cadinene_synthase_isozyme_A_[Theobroma_cacao], XP_017979695.1_PREDICTED___+_-delta-cadinene_…	Glur_chr3.g011450.1, Glur_chr3.g084910.1, Glur_chr4.g006500.1, Glur_chr6.g017790.1, Glur_chr6.g017870.1, Glur_chr8.g007090.1, Glur_chr8.g007180.1	XP_003541032.1_probable_terpene_synthase_2_isoform_X2_[Glycine_max], XP_014620394.2__-_-germacrene_D_synthase_isoform_X1_[Glycine_max], XP_014620395.2__-_-germacrene_D_synthase_isoform_X2_[Glycine_max], XP_014620396.1_LOW_QUALITY_PROTEIN__probable_terpene_synthase_2_[Glycine_max], XP_040863066.1_probable_terpene_synthase_2_isoform_X1_[Glycine_max], XP_040863067.1_probable_terpene_synthase_2_isofo…	XP_019420575.1_PREDICTED__probable_terpene_synthase_2_isoform_X1_[Lupinus_angustifolius], XP_019420576.1_PREDICTED__probable_terpene_synthase_2_isoform_X2_[Lupinus_angustifolius], XP_019437423.1_PREDICTED__probable_terpene_synthase_2_isoform_X1_[Lupinus_angustifolius], XP_019437424.1_PREDICTED__probable_terpene_synthase_2_isoform_X2_[Lupinus_angustifolius], XP_019453637.1_PREDICTED___-_-germacren…	XP_003614996.1__-_-germacrene_D_synthase_[Medicago_truncatula], XP_003615860.2_probable_terpene_synthase_2_[Medicago_truncatula], XP_003615866.2__-_-germacrene_D_synthase_[Medicago_truncatula], XP_003618357.3_probable_terpene_synthase_2_[Medicago_truncatula], XP_013451981.2_probable_terpene_synthase_2_isoform_X1_[Medicago_truncatula], XP_013455657.2_probable_terpene_synthase_2_[Medicago_truncatul…	Opuchr02_g0016650-1.1, Opuchr02_g0016840-1.1, Opuchr08_g0009440-1.1, Opuchr08_g0009550-1.1, Opuchr08_g0009700-1.1, Opuchr08_g0009740-1.1, Opuchr08_g0010040-1.1, Opuchr08_g0010560-1.1, Opuchr11_g0044260-1.1, Opuchr11_g0044310-1.1	NP_001234055.1_sesquiterpene_synthase_9_[Solanum_lycopersicum], NP_001239040.1_sesquiterpene_synthase_31_[Solanum_lycopersicum], NP_001239041.1_terpene_synthase_17_[Solanum_lycopersicum], NP_001239042.2_terpene_synthase_16_[Solanum_lycopersicum], NP_001307303.1_germacrene_C_synthase-like_[Solanum_lycopersicum], NP_001307945.1_alpha-humulene__-_-_E_-beta-caryophyllene_synthase_[Solanum_lycopersicu…	NP_001190374.1_terpene_synthase_21_[Arabidopsis_thaliana], NP_001318758.1_Terpenoid_cyclases/Protein_prenyltransferases_superfamily_protein_[Arabidopsis_thaliana], NP_197784.2_terpene_synthase_21_[Arabidopsis_thaliana]	NP_001267972.1_valencene_synthase-like_[Vitis_vinifera], NP_001268015.1__-_-germacrene_D_synthase-like_[Vitis_vinifera], NP_001268024.1_valencene_synthase-like_[Vitis_vinifera], NP_001268028.1_valencene_synthase-like_[Vitis_vinifera], NP_001268063.1_uncharacterized_protein_LOC100267145_[Vitis_vinifera], NP_001268204.1_uncharacterized_protein_LOC100257265_[Vitis_vinifera], NP_001268213.1__-_-germa…
OG0000064	XP_020209023.1__+_-neomenthol_dehydrogenase_isoform_X1_[Cajanus_cajan], XP_020209024.1__+_-neomenthol_dehydrogenase_isoform_X2_[Cajanus_cajan], XP_020212419.1__+_-neomenthol_dehydrogenase_[Cajanus_cajan], XP_020212465.1__+_-neomenthol_dehydrogenase-like_isoform_X1_[Cajanus_cajan], XP_020212466.1__+_-neomenthol_dehydrogenase-like_isoform_X2_[Cajanus_cajan], XP_020213685.1__+_-neomenthol_dehydrogen…	XP_010251641.1_PREDICTED___+_-neomenthol_dehydrogenase-like_isoform_X1_[Nelumbo_nucifera], XP_010251642.1_PREDICTED___+_-neomenthol_dehydrogenase-like_isoform_X2_[Nelumbo_nucifera], XP_010251643.1_PREDICTED___+_-neomenthol_dehydrogenase-like_isoform_X2_[Nelumbo_nucifera], XP_010251644.1_PREDICTED___+_-neomenthol_dehydrogenase-like_isoform_X1_[Nelumbo_nucifera], XP_019055105.1_PREDICTED__LOW_QUALI…	XP_004510823.1__+_-neomenthol_dehydrogenase-like_[Cicer_arietinum], XP_004510824.1__+_-neomenthol_dehydrogenase_[Cicer_arietinum], XP_004510837.1__+_-neomenthol_dehydrogenase-like_[Cicer_arietinum], XP_004513824.1__+_-neomenthol_dehydrogenase-like_[Cicer_arietinum], XP_012569115.1_uncharacterized_protein_LOC101510344_[Cicer_arietinum], XP_012574179.1__+_-neomenthol_dehydrogenase-like_[Cicer_ariet…	XP_007051878.2_PREDICTED___+_-neomenthol_dehydrogenase_[Theobroma_cacao], XP_007051879.2_PREDICTED___+_-neomenthol_dehydrogenase_isoform_X1_[Theobroma_cacao], XP_007051880.2_PREDICTED___+_-neomenthol_dehydrogenase_[Theobroma_cacao], XP_007051884.2_PREDICTED___+_-neomenthol_dehydrogenase_[Theobroma_cacao], XP_017969593.1_PREDICTED___+_-neomenthol_dehydrogenase_isoform_X1_[Theobroma_cacao], XP_0179…	Glur_chr1.g075970.1, Glur_chr1.g076000.1, Glur_chr1.g076020.1, Glur_chr1.g076030.1, Glur_chr1.g084410.1, Glur_chr2.g061930.1, Glur_chr2.g061940.1, Glur_chr5.g051280.1, Glur_chr6.g025000.1	NP_001242019.2_short-chain_dehydrogenase/reductase_domain-containing_protein_[Glycine_max], NP_001276230.2__+_-neomenthol_dehydrogenase-like_[Glycine_max], NP_001341657.1_short-chain_dehydrogenase/reductase_domain-containing_protein_[Glycine_max], NP_001356192.1_Short-chain_dehydrogenase/reductase_1_[Glycine_max], XP_006583329.1__+_-neomenthol_dehydrogenase_[Glycine_max], XP_006583331.1__+_-neome…	XP_019434124.1_PREDICTED___+_-neomenthol_dehydrogenase-like_isoform_X1_[Lupinus_angustifolius], XP_019434126.1_PREDICTED___+_-neomenthol_dehydrogenase-like_isoform_X2_[Lupinus_angustifolius], XP_019434127.1_PREDICTED___+_-neomenthol_dehydrogenase-like_[Lupinus_angustifolius], XP_019434219.1_PREDICTED___+_-neomenthol_dehydrogenase-like_[Lupinus_angustifolius], XP_019434220.1_PREDICTED___+_-neoment…	XP_003614999.1__+_-neomenthol_dehydrogenase_[Medicago_truncatula], XP_003627593.1__+_-neomenthol_dehydrogenase_[Medicago_truncatula], XP_003627594.1__+_-neomenthol_dehydrogenase_[Medicago_truncatula], XP_003627599.1__+_-neomenthol_dehydrogenase_[Medicago_truncatula], XP_003627600.1__+_-neomenthol_dehydrogenase_isoform_X2_[Medicago_truncatula], XP_003627601.2__+_-neomenthol_dehydrogenase_isoform_X…	Opuchr01_g0061840-1.1, Opuchr02_g0003230-1.1, Opuchr11_g0036840-1.1	NP_001316484.1_carbonyl_reductase-like_[Solanum_lycopersicum], XP_010313459.1_short-chain_dehydrogenase/reductase_2b_isoform_X2_[Solanum_lycopersicum], XP_010313460.1_short-chain_dehydrogenase/reductase_2b_isoform_X2_[Solanum_lycopersicum], XP_010313461.1_short-chain_dehydrogenase/reductase_2b_isoform_X2_[Solanum_lycopersicum], XP_010313462.1_short-chain_dehydrogenase/reductase_2b_isoform_X3_[Sol…	NP_001077442.1_NAD_P_-binding_Rossmann-fold_superfamily_protein_[Arabidopsis_thaliana], NP_001077951.1_NAD_P_-binding_Rossmann-fold_superfamily_protein_[Arabidopsis_thaliana], NP_001190151.1_NAD_P_-binding_Rossmann-fold_superfamily_protein_[Arabidopsis_thaliana], NP_001326283.1_NAD_P_-binding_Rossmann-fold_superfamily_protein_[Arabidopsis_thaliana], NP_179996.1_NAD_P_-binding_Rossmann-fold_superf…	XP_002267348.2_PREDICTED___+_-neomenthol_dehydrogenase_isoform_X1_[Vitis_vinifera], XP_002274970.2_PREDICTED___+_-neomenthol_dehydrogenase_isoform_X1_[Vitis_vinifera], XP_010651611.1_PREDICTED___+_-neomenthol_dehydrogenase_isoform_X2_[Vitis_vinifera], XP_010651769.1_PREDICTED__salutaridine_reductase_isoform_X1_[Vitis_vinifera], XP_010651770.1_PREDICTED__salutaridine_reductase-like_[Vitis_vinifera…
OG0000065	XP_020223940.1_protein_NUCLEAR_FUSION_DEFECTIVE_6__chloroplastic/mitochondrial_isoform_X2_[Cajanus_cajan], XP_020223942.1_protein_NUCLEAR_FUSION_DEFECTIVE_6__chloroplastic/mitochondrial_isoform_X1_[Cajanus_cajan], XP_020223943.1_protein_NUCLEAR_FUSION_DEFECTIVE_6__chloroplastic/mitochondrial_isoform_X3_[Cajanus_cajan], XP_020223944.1_protein_NUCLEAR_FUSION_DEFECTIVE_6__chloroplastic/mitochondrial…	XP_010259168.1_PREDICTED__protein_NUCLEAR_FUSION_DEFECTIVE_6__chloroplastic/mitochondrial-like_isoform_X1_[Nelumbo_nucifera], XP_010259217.1_PREDICTED__protein_NUCLEAR_FUSION_DEFECTIVE_6__chloroplastic/mitochondrial-like_isoform_X2_[Nelumbo_nucifera], XP_010274635.1_PREDICTED__protein_NUCLEAR_FUSION_DEFECTIVE_6__chloroplastic/mitochondrial-like_isoform_X1_[Nelumbo_nucifera], XP_010274636.1_PREDIC…	XP_004487200.1_protein_NUCLEAR_FUSION_DEFECTIVE_6__chloroplastic/mitochondrial-like_isoform_X2_[Cicer_arietinum], XP_004487201.1_protein_NUCLEAR_FUSION_DEFECTIVE_6__chloroplastic/mitochondrial-like_isoform_X3_[Cicer_arietinum], XP_004487202.1_protein_NUCLEAR_FUSION_DEFECTIVE_6__chloroplastic/mitochondrial-like_isoform_X2_[Cicer_arietinum], XP_004487203.1_protein_NUCLEAR_FUSION_DEFECTIVE_6__chloro…	XP_007043671.1_PREDICTED__protein_NUCLEAR_FUSION_DEFECTIVE_6__chloroplastic/mitochondrial_isoform_X3_[Theobroma_cacao], XP_007043672.1_PREDICTED__protein_NUCLEAR_FUSION_DEFECTIVE_6__chloroplastic/mitochondrial_isoform_X1_[Theobroma_cacao], XP_017971415.1_PREDICTED__protein_NUCLEAR_FUSION_DEFECTIVE_6__chloroplastic/mitochondrial_isoform_X2_[Theobroma_cacao], XP_017971416.1_PREDICTED__protein_NUCLE…	Glur_chr3.g086390.1, Glur_chr7.g058110.1	NP_001240187.1_uncharacterized_protein_LOC100776551_[Glycine_max], XP_003527420.1_protein_NUCLEAR_FUSION_DEFECTIVE_6__mitochondrial_isoform_X2_[Glycine_max], XP_003540375.1_protein_NUCLEAR_FUSION_DEFECTIVE_6__mitochondrial_isoform_X1_[Glycine_max], XP_003540376.1_protein_NUCLEAR_FUSION_DEFECTIVE_6__mitochondrial_isoform_X3_[Glycine_max], XP_003543327.2_protein_NUCLEAR_FUSION_DEFECTIVE_6__mitochon…	XP_019426363.1_PREDICTED__protein_NUCLEAR_FUSION_DEFECTIVE_6__chloroplastic/mitochondrial-like_isoform_X1_[Lupinus_angustifolius], XP_019426364.1_PREDICTED__protein_NUCLEAR_FUSION_DEFECTIVE_6__chloroplastic/mitochondrial-like_isoform_X2_[Lupinus_angustifolius], XP_019426365.1_PREDICTED__protein_NUCLEAR_FUSION_DEFECTIVE_6__chloroplastic/mitochondrial-like_isoform_X3_[Lupinus_angustifolius], XP_019…	XP_003607503.1_protein_NUCLEAR_FUSION_DEFECTIVE_6__mitochondrial_isoform_X4_[Medicago_truncatula], XP_003607504.2_protein_NUCLEAR_FUSION_DEFECTIVE_6__mitochondrial_isoform_X5_[Medicago_truncatula], XP_013456677.1_protein_NUCLEAR_FUSION_DEFECTIVE_6__mitochondrial_isoform_X2_[Medicago_truncatula], XP_013456678.1_protein_NUCLEAR_FUSION_DEFECTIVE_6__mitochondrial_isoform_X6_[Medicago_truncatula], XP_…	Opuchr05_g0002970-1.1, Opuchr05_g0006690-1.1	-	NP_001118352.1_nuclear_fusion_defective_6_[Arabidopsis_thaliana], NP_001324661.1_nuclear_fusion_defective_6_[Arabidopsis_thaliana], NP_001324662.1_nuclear_fusion_defective_6_[Arabidopsis_thaliana], NP_001324663.1_nuclear_fusion_defective_6_[Arabidopsis_thaliana], NP_001324664.1_nuclear_fusion_defective_6_[Arabidopsis_thaliana], NP_565478.1_nuclear_fusion_defective_6_[Arabidopsis_thaliana], NP_850…	XP_002276788.1_PREDICTED__protein_NUCLEAR_FUSION_DEFECTIVE_6__chloroplastic/mitochondrial_isoform_X2_[Vitis_vinifera], XP_002279344.1_PREDICTED__protein_NUCLEAR_FUSION_DEFECTIVE_6__chloroplastic/mitochondrial_isoform_X3_[Vitis_vinifera], XP_002279363.2_PREDICTED__protein_NUCLEAR_FUSION_DEFECTIVE_6__chloroplastic/mitochondrial_isoform_X4_[Vitis_vinifera], XP_003633234.1_PREDICTED__protein_NUCLEAR_…
OG0000066	XP_020201876.1_uncharacterized_protein_LOC109787731_[Cajanus_cajan], XP_020203543.1_uncharacterized_protein_LOC109789090_[Cajanus_cajan], XP_020204384.1_uncharacterized_protein_LOC109789763_[Cajanus_cajan], XP_020205957.1_uncharacterized_protein_LOC109791112_[Cajanus_cajan], XP_020208239.1_uncharacterized_protein_LOC109793184_[Cajanus_cajan], XP_020211192.1_uncharacterized_protein_LOC109796007_[C…	XP_010277589.1_PREDICTED__uncharacterized_protein_LOC104611983_[Nelumbo_nucifera], XP_019051410.1_PREDICTED__uncharacterized_protein_LOC109113930_[Nelumbo_nucifera], XP_019051493.1_PREDICTED__uncharacterized_protein_LOC109113961_[Nelumbo_nucifera], XP_019051557.1_PREDICTED__uncharacterized_protein_LOC109114021_[Nelumbo_nucifera], XP_019051637.1_PREDICTED__uncharacterized_protein_LOC109114057_[Nel…	XP_027186264.1_uncharacterized_protein_LOC113784324_[Cicer_arietinum], XP_027192676.1_uncharacterized_protein_LOC113787738_[Cicer_arietinum], XP_027192693.1_uncharacterized_protein_LOC113787746_[Cicer_arietinum], XP_027192944.1_uncharacterized_protein_LOC113787798_[Cicer_arietinum]	-	Glur_chr2.g015900.1, Glur_chr2.g048090.1, Glur_chr6.g005000.1	XP_006577375.1_uncharacterized_mitochondrial_protein_AtMg00810-like_[Glycine_max], XP_006591576.2_uncharacterized_mitochondrial_protein_AtMg00810-like_[Glycine_max], XP_006596771.1_uncharacterized_mitochondrial_protein_AtMg00810-like_[Glycine_max], XP_006598570.1_uncharacterized_mitochondrial_protein_AtMg00810-like_[Glycine_max], XP_006603141.1_uncharacterized_mitochondrial_protein_AtMg00810-like…	XP_019414307.1_PREDICTED__uncharacterized_protein_LOC109326098_[Lupinus_angustifolius], XP_019414575.1_PREDICTED__uncharacterized_protein_LOC109326339_[Lupinus_angustifolius], XP_019414576.1_PREDICTED__uncharacterized_protein_LOC109326340_[Lupinus_angustifolius], XP_019414607.1_PREDICTED__uncharacterized_protein_LOC109326373_[Lupinus_angustifolius], XP_019416560.1_PREDICTED__uncharacterized_prote…	XP_039683063.1_uncharacterized_mitochondrial_protein_AtMg00810-like_[Medicago_truncatula]	Opuchr11_g0018590-1.1	XP_019066928.1_uncharacterized_protein_LOC109119070_[Solanum_lycopersicum], XP_019068151.1_uncharacterized_protein_LOC109119699_[Solanum_lycopersicum], XP_019068170.1_uncharacterized_protein_LOC109119711_[Solanum_lycopersicum], XP_019068193.1_uncharacterized_protein_LOC109119733_[Solanum_lycopersicum], XP_025888409.1_uncharacterized_protein_LOC112942063_[Solanum_lycopersicum]	-	XP_019071910.1_PREDICTED__uncharacterized_protein_LOC109121631_[Vitis_vinifera], XP_019074233.1_PREDICTED__uncharacterized_protein_LOC109122225_[Vitis_vinifera], XP_019074267.1_PREDICTED__uncharacterized_protein_LOC109122243_[Vitis_vinifera], XP_019074379.1_PREDICTED__uncharacterized_protein_LOC109122304_[Vitis_vinifera], XP_019074381.1_PREDICTED__uncharacterized_protein_LOC109122305_[Vitis_vinif…
OG0000067	XP_020205529.1_uncharacterized_protein_LOC109790731_[Cajanus_cajan], XP_020205530.1_uncharacterized_protein_LOC109790731_[Cajanus_cajan], XP_020205531.1_uncharacterized_protein_LOC109790731_[Cajanus_cajan], XP_020215186.1_uncharacterized_protein_LOC109799094_isoform_X2_[Cajanus_cajan], XP_020215193.1_uncharacterized_protein_LOC109799094_isoform_X2_[Cajanus_cajan], XP_020224473.1_uncharacterized_p…	XP_010248668.1_PREDICTED__uncharacterized_protein_LOC104591513_[Nelumbo_nucifera], XP_010248669.1_PREDICTED__uncharacterized_protein_LOC104591513_[Nelumbo_nucifera], XP_010248670.1_PREDICTED__uncharacterized_protein_LOC104591513_[Nelumbo_nucifera], XP_010248671.1_PREDICTED__uncharacterized_protein_LOC104591513_[Nelumbo_nucifera], XP_010251037.1_PREDICTED__uncharacterized_protein_LOC104593065_[Nel…	XP_004487097.1_uncharacterized_protein_LOC101508904_isoform_X1_[Cicer_arietinum], XP_004499399.2_uncharacterized_protein_LOC101509620_[Cicer_arietinum], XP_004502391.1_uncharacterized_protein_LOC101511137_[Cicer_arietinum], XP_004502392.1_uncharacterized_protein_LOC101511137_[Cicer_arietinum], XP_004504126.1_uncharacterized_protein_LOC101498964_[Cicer_arietinum], XP_004515512.1_uncharacterized_pr…	XP_007016772.1_PREDICTED__uncharacterized_protein_LOC18590892_[Theobroma_cacao], XP_007016773.1_PREDICTED__uncharacterized_protein_LOC18590892_[Theobroma_cacao], XP_007031618.2_PREDICTED__uncharacterized_protein_LOC18600856_isoform_X1_[Theobroma_cacao], XP_007031619.2_PREDICTED__uncharacterized_protein_LOC18600856_isoform_X1_[Theobroma_cacao], XP_007044821.2_PREDICTED__uncharacterized_protein_LOC…	Glur_chr3.g071320.1, Glur_chr3.g090470.1, Glur_chr4.g021010.1, Glur_chr5.g046600.1, Glur_chr7.g062420.1	XP_003525038.1_uncharacterized_protein_LOC100785650_[Glycine_max], XP_003531333.1_uncharacterized_protein_LOC100805311_[Glycine_max], XP_003538598.1_uncharacterized_protein_LOC100778486_[Glycine_max], XP_003539418.1_uncharacterized_protein_LOC100785818_isoform_X1_[Glycine_max], XP_003543467.1_uncharacterized_protein_LOC100806338_[Glycine_max], XP_003551994.1_uncharacterized_protein_LOC100811265_i…	XP_019416529.1_PREDICTED__uncharacterized_protein_LOC109327816_[Lupinus_angustifolius], XP_019431000.1_PREDICTED__uncharacterized_protein_LOC109338260_[Lupinus_angustifolius], XP_019431001.1_PREDICTED__uncharacterized_protein_LOC109338260_[Lupinus_angustifolius], XP_019431002.1_PREDICTED__uncharacterized_protein_LOC109338260_[Lupinus_angustifolius], XP_019438708.1_PREDICTED__uncharacterized_prote…	XP_003597263.2_uncharacterized_protein_LOC11419112_isoform_X1_[Medicago_truncatula], XP_003601902.1_uncharacterized_protein_LOC11422678_[Medicago_truncatula], XP_013446745.1_uncharacterized_protein_LOC25501853_[Medicago_truncatula], XP_013448088.1_uncharacterized_protein_LOC25497906_[Medicago_truncatula], XP_013465301.1_uncharacterized_protein_LOC11419112_isoform_X2_[Medicago_truncatula], XP_0246…	Opuchr01_g0008980-1.1, Opuchr07_g0001920-1.1, Opuchr11_g0085650-1.1	XP_004231836.1_uncharacterized_protein_LOC101259386_isoform_X1_[Solanum_lycopersicum], XP_004231837.1_uncharacterized_protein_LOC101259691_[Solanum_lycopersicum], XP_004239135.1_uncharacterized_protein_LOC101244185_isoform_X1_[Solanum_lycopersicum], XP_004241278.1_uncharacterized_protein_LOC101263523_[Solanum_lycopersicum], XP_004251145.1_uncharacterized_protein_LOC101261883_[Solanum_lycopersicum…	NP_001030994.1_trimethylguanosine_synthase__DUF707__[Arabidopsis_thaliana], NP_001031034.1_transmembrane_protein__putative__DUF707__[Arabidopsis_thaliana], NP_001078217.1_lysine_ketoglutarate_reductase_trans-splicing_protein__DUF707__[Arabidopsis_thaliana], NP_001154537.1_trimethylguanosine_synthase__DUF707__[Arabidopsis_thaliana], NP_001320373.1_lysine_ketoglutarate_reductase_trans-splicing_prot…	XP_002272341.1_PREDICTED__uncharacterized_protein_LOC100264636_[Vitis_vinifera], XP_002285240.2_PREDICTED__uncharacterized_protein_LOC100267242_isoform_X1_[Vitis_vinifera], XP_003632112.1_PREDICTED__uncharacterized_protein_LOC100267242_isoform_X1_[Vitis_vinifera], XP_010646200.1_PREDICTED__uncharacterized_protein_LOC100853772_[Vitis_vinifera], XP_010650498.1_PREDICTED__uncharacterized_protein_LOC…
OG0000068	XP_020207307.1_cysteine_synthase_[Cajanus_cajan], XP_020207311.1_cysteine_synthase_[Cajanus_cajan], XP_020207329.1_cysteine_synthase_isoform_X1_[Cajanus_cajan], XP_020207332.1_cysteine_synthase_isoform_X1_[Cajanus_cajan], XP_020207336.1_cysteine_synthase_isoform_X1_[Cajanus_cajan], XP_020207342.1_cysteine_synthase_isoform_X1_[Cajanus_cajan], XP_020207347.1_cysteine_synthase_isoform_X3_[Cajanus_ca…	XP_010256041.1_PREDICTED__cysteine_synthase_[Nelumbo_nucifera], XP_010256042.1_PREDICTED__cysteine_synthase_[Nelumbo_nucifera], XP_010256043.1_PREDICTED__cysteine_synthase_[Nelumbo_nucifera], XP_010277228.1_PREDICTED__cysteine_synthase_[Nelumbo_nucifera], XP_010277235.1_PREDICTED__cysteine_synthase_[Nelumbo_nucifera]	XP_004495779.1_cysteine_synthase-like_[Cicer_arietinum], XP_004496722.1_cysteine_synthase-like_[Cicer_arietinum], XP_004511361.1_cysteine_synthase_[Cicer_arietinum], XP_004511362.1_cysteine_synthase_[Cicer_arietinum], XP_027189165.1_cysteine_synthase_[Cicer_arietinum], XP_027189185.1_cysteine_synthase-like_[Cicer_arietinum], XP_027193315.1_cysteine_synthase_[Cicer_arietinum]	XP_007030649.2_PREDICTED__cysteine_synthase_[Theobroma_cacao], XP_007030650.2_PREDICTED__cysteine_synthase_[Theobroma_cacao], XP_007034764.1_PREDICTED__cysteine_synthase_[Theobroma_cacao], XP_017974671.1_PREDICTED__cysteine_synthase_[Theobroma_cacao], XP_017975971.1_PREDICTED__LOW_QUALITY_PROTEIN__bifunctional_L-3-cyanoalanine_synthase/cysteine_synthase_D1_[Theobroma_cacao]	Glur_chr2.g086620.1, Glur_chr7.g050760.1	NP_001235267.2_cysteine_synthase_[Glycine_max], NP_001235628.1_cysteine_synthase_[Glycine_max], NP_001238392.2_cysteine_synthase_[Glycine_max], NP_001238411.2_cysteine_synthase_[Glycine_max], NP_001238426.2_cysteine_synthase_[Glycine_max], NP_001242884.1_uncharacterized_protein_LOC100775420_[Glycine_max], NP_001276178.2_cysteine_synthase-like_[Glycine_max], XP_003546824.1_cysteine_synthase_isofor…	XP_019427440.1_PREDICTED__bifunctional_L-3-cyanoalanine_synthase/cysteine_synthase_D1-like_isoform_X1_[Lupinus_angustifolius], XP_019427441.1_PREDICTED__bifunctional_L-3-cyanoalanine_synthase/cysteine_synthase_D1-like_isoform_X2_[Lupinus_angustifolius], XP_019427442.1_PREDICTED__bifunctional_L-3-cyanoalanine_synthase/cysteine_synthase_D1-like_isoform_X3_[Lupinus_angustifolius], XP_019427451.1_PRE…	XP_003591034.1_cysteine_synthase_isoform_X1_[Medicago_truncatula], XP_003591035.2_cysteine_synthase_isoform_X3_[Medicago_truncatula], XP_003610723.1_cysteine_synthase_[Medicago_truncatula], XP_013469004.1_cysteine_synthase_[Medicago_truncatula], XP_013469837.1_cysteine_synthase_[Medicago_truncatula], XP_024626053.1_cysteine_synthase_[Medicago_truncatula], XP_024626056.1_cysteine_synthase_[Medicag…	Opuchr02_g0059760-1.1, Opuchr03_g0004960-1.1	NP_001308271.1_cysteine_synthase_[Solanum_lycopersicum], XP_004230129.1_cysteine_synthase_[Solanum_lycopersicum], XP_004230130.1_cysteine_synthase_[Solanum_lycopersicum], XP_010312168.1_cysteine_synthase_[Solanum_lycopersicum]	NP_001031956.1_cysteine_synthase_D2_[Arabidopsis_thaliana], NP_001031957.1_cysteine_synthase_D2_[Arabidopsis_thaliana], NP_001078628.1_cysteine_synthase_D2_[Arabidopsis_thaliana], NP_001190732.1_O-acetylserine__thiol__lyase__OAS-TL__isoform_A1_[Arabidopsis_thaliana], NP_001190733.1_O-acetylserine__thiol__lyase__OAS-TL__isoform_A1_[Arabidopsis_thaliana], NP_001325893.1_cysteine_synthase_D1_[Arabid…	XP_002275778.1_PREDICTED__cysteine_synthase_[Vitis_vinifera], XP_002275940.1_PREDICTED__cysteine_synthase_[Vitis_vinifera], XP_002275990.1_PREDICTED__cysteine_synthase_[Vitis_vinifera], XP_003633658.1_PREDICTED__cysteine_synthase_[Vitis_vinifera], XP_003633659.1_PREDICTED__cysteine_synthase_[Vitis_vinifera], XP_003633660.1_PREDICTED__cysteine_synthase-like_[Vitis_vinifera], XP_003633662.1_PREDICT…
OG0000069	XP_020219303.1_uncharacterized_protein_LOC109802370_[Cajanus_cajan], XP_020219657.1_uncharacterized_protein_LOC109802651_[Cajanus_cajan], XP_020225309.1_uncharacterized_protein_LOC109807197_[Cajanus_cajan], XP_020225394.1_uncharacterized_protein_LOC109807290_[Cajanus_cajan], XP_020225471.1_uncharacterized_protein_LOC109807365_[Cajanus_cajan], XP_020227714.1_uncharacterized_protein_LOC109808927_[C…	XP_010251367.1_PREDICTED__uncharacterized_protein_LOC104593313_[Nelumbo_nucifera], XP_010256191.1_PREDICTED__uncharacterized_protein_LOC104596624_[Nelumbo_nucifera], XP_010270689.1_PREDICTED__uncharacterized_protein_LOC104606940_[Nelumbo_nucifera], XP_019051395.1_PREDICTED__uncharacterized_protein_LOC109113919_[Nelumbo_nucifera], XP_019054056.1_PREDICTED__uncharacterized_protein_LOC109114971_[Nel…	XP_004513420.1_uncharacterized_protein_LOC101500187_[Cicer_arietinum]	XP_017972505.1_PREDICTED__uncharacterized_protein_LOC18604375_[Theobroma_cacao], XP_017978309.1_PREDICTED__uncharacterized_protein_LOC18590259_[Theobroma_cacao], XP_017979793.1_PREDICTED__uncharacterized_protein_LOC18594299_[Theobroma_cacao], XP_017979847.1_PREDICTED__uncharacterized_protein_LOC108662780_[Theobroma_cacao]	Glur_chr1.g066490.1, Glur_chr1.g095570.1, Glur_chr2.g038840.1, Glur_chr2.g045160.1, Glur_chr2.g045640.1, Glur_chr2.g050150.1, Glur_chr2.g064000.1, Glur_chr2.g089440.1, Glur_chr3.g042810.1, Glur_chr3.g050120.1, Glur_chr3.g079550.1, Glur_chr3.g095940.1, Glur_chr3.g098800.1, Glur_chr4.g007690.1, Glur_chr4.g069310.1, Glur_chr4.g090510.1, Glur_chr5.g004940.1, Glur_chr5.g008690.1, Glur_chr5.g012320.1, …	XP_006575836.1_uncharacterized_protein_LOC102663887_[Glycine_max], XP_006577723.1_uncharacterized_mitochondrial_protein_AtMg00310-like_[Glycine_max], XP_006598428.1_uncharacterized_protein_LOC102668146_[Glycine_max], XP_006598651.1_uncharacterized_protein_LOC102669206_[Glycine_max], XP_006603254.1_uncharacterized_protein_LOC102660201_[Glycine_max], XP_014619051.1_uncharacterized_protein_LOC106795…	-	XP_024626573.1_uncharacterized_protein_LOC112416567_[Medicago_truncatula], XP_024626755.1_uncharacterized_protein_LOC112416673_[Medicago_truncatula], XP_024628792.1_uncharacterized_protein_LOC112417396_[Medicago_truncatula], XP_024628843.1_uncharacterized_mitochondrial_protein_AtMg00310-like_[Medicago_truncatula], XP_024629746.1_uncharacterized_mitochondrial_protein_AtMg00310-like_[Medicago_trunc…	Opuchr06_g0026630-1.1, Opuchr06_g0033230-1.1	XP_010319942.1_uncharacterized_protein_LOC104647070_[Solanum_lycopersicum], XP_025886114.1_uncharacterized_protein_LOC112941177_[Solanum_lycopersicum]	NP_172471.1_Ribonuclease_H-like_superfamily_protein_[Arabidopsis_thaliana], NP_179830.1_non-LTR_retroelement_reverse_transcriptase_[Arabidopsis_thaliana], NP_180979.1_Polynucleotidyl_transferase__ribonuclease_H-like_superfamily_protein_[Arabidopsis_thaliana], NP_187562.1_Ribonuclease_H-like_superfamily_protein_[Arabidopsis_thaliana], NP_194638.1_Ribonuclease_H-like_superfamily_protein_[Arabidopsi…	XP_010644016.1_PREDICTED__uncharacterized_protein_LOC104877459_[Vitis_vinifera], XP_019073645.1_PREDICTED__uncharacterized_protein_LOC109122029_[Vitis_vinifera], XP_019081934.1_PREDICTED__uncharacterized_protein_LOC109124300_[Vitis_vinifera]
OG0000070	XP_020213485.1_ADP-ribosylation_factor_[Cajanus_cajan], XP_020213486.1_ADP-ribosylation_factor_[Cajanus_cajan], XP_020217030.1_ADP-ribosylation_factor_2_[Cajanus_cajan], XP_020221998.2_ADP-ribosylation_factor_1_isoform_X2_[Cajanus_cajan], XP_020226470.1_ADP-ribosylation_factor_2_[Cajanus_cajan], XP_020226877.1_ADP-ribosylation_factor_[Cajanus_cajan], XP_020230389.1_ADP-ribosylation_factor_2_[Caja…	XP_010244258.1_PREDICTED__ADP-ribosylation_factor_2-like_[Nelumbo_nucifera], XP_010248146.1_PREDICTED__ADP-ribosylation_factor_[Nelumbo_nucifera], XP_010270872.1_PREDICTED__ADP-ribosylation_factor_[Nelumbo_nucifera], XP_010270873.1_PREDICTED__ADP-ribosylation_factor_[Nelumbo_nucifera], XP_010270874.1_PREDICTED__ADP-ribosylation_factor_[Nelumbo_nucifera], XP_010270875.1_PREDICTED__ADP-ribosylation…	NP_001351836.1_ADP-ribosylation_factor_[Cicer_arietinum], XP_004489257.1_ADP-ribosylation_factor_1_[Cicer_arietinum], XP_004494449.1_ADP-ribosylation_factor_[Cicer_arietinum], XP_004495884.1_ADP-ribosylation_factor_isoform_X2_[Cicer_arietinum], XP_004511889.1_ADP-ribosylation_factor_1-like_[Cicer_arietinum], XP_012568218.1_ADP-ribosylation_factor_2_[Cicer_arietinum], XP_027189855.1_ADP-ribosylati…	XP_007031214.1_PREDICTED__ADP-ribosylation_factor_2-B_[Theobroma_cacao], XP_007031496.1_PREDICTED__ADP-ribosylation_factor_[Theobroma_cacao], XP_007044675.1_PREDICTED__ADP-ribosylation_factor_2_[Theobroma_cacao], XP_007047387.1_PREDICTED__ADP-ribosylation_factor_1_isoform_X3_[Theobroma_cacao], XP_007051216.1_PREDICTED__ADP-ribosylation_factor_[Theobroma_cacao], XP_017969652.1_PREDICTED__ADP-ribos…	Glur_chr2.g076860.1, Glur_chr4.g095790.1, Glur_chr6.g064560.1, Glur_chr6.g073590.1, Glur_chr7.g069320.1, Glur_chr8.g000850.1	NP_001236384.1_uncharacterized_protein_LOC100306021_[Glycine_max], NP_001238245.1_ADP-ribosylation_factor_A1E-like_protein_[Glycine_max], NP_001341006.1_ADP-ribosylation_factor_[Glycine_max], NP_001341763.1_ADP-ribosylation_factor_[Glycine_max], NP_001341764.1_ADP-ribosylation_factor_[Glycine_max], XP_003517709.1_ADP-ribosylation_factor_2_[Glycine_max], XP_003519837.1_ADP-ribosylation_factor_2_[G…	XP_019418232.1_PREDICTED__ADP-ribosylation_factor_1-like_[Lupinus_angustifolius], XP_019418233.1_PREDICTED__ADP-ribosylation_factor_1-like_[Lupinus_angustifolius], XP_019419533.1_PREDICTED__ADP-ribosylation_factor_isoform_X1_[Lupinus_angustifolius], XP_019419534.1_PREDICTED__ADP-ribosylation_factor_isoform_X1_[Lupinus_angustifolius], XP_019419535.1_PREDICTED__ADP-ribosylation_factor_isoform_X1_[L…	XP_003591352.1_ADP-ribosylation_factor_[Medicago_truncatula], XP_003611669.1_ADP-ribosylation_factor_2_[Medicago_truncatula], XP_003613219.2_ADP-ribosylation_factor_2_[Medicago_truncatula], XP_003618209.1_ADP-ribosylation_factor_1_[Medicago_truncatula], XP_003626009.2_ADP-ribosylation_factor_1_[Medicago_truncatula], XP_024640361.1_ADP-ribosylation_factor_2_[Medicago_truncatula]	Opuchr02_g0066110-1.1, Opuchr07_g0002530-1.1, Opuchr10_g0058350-1.1, Opuchr11_g0084760-1.1	XP_004228551.1_ADP-ribosylation_factor_2_[Solanum_lycopersicum], XP_004231879.2_ADP-ribosylation_factor_2-B-like_[Solanum_lycopersicum], XP_004238652.1_ADP-ribosylation_factor_2_[Solanum_lycopersicum], XP_004252939.1_ADP-ribosylation_factor_2_isoform_X2_[Solanum_lycopersicum], XP_010313700.1_ADP-ribosylation_factor_1_[Solanum_lycopersicum], XP_010313704.1_ADP-ribosylation_factor_1_[Solanum_lycope…	NP_001190161.1_ADP-ribosylation_factor_A1E_[Arabidopsis_thaliana], NP_001190162.1_ADP-ribosylation_factor_A1E_[Arabidopsis_thaliana], NP_001318560.1_ADP-ribosylation_factor_A1B_[Arabidopsis_thaliana], NP_001321560.1_ADP-ribosylation_factor_A1F_[Arabidopsis_thaliana], NP_001323060.1_Ras-related_small_GTP-binding_family_protein_[Arabidopsis_thaliana], NP_001323061.1_Ras-related_small_GTP-binding_fa…	XP_002264654.1_PREDICTED__ADP-ribosylation_factor_[Vitis_vinifera], XP_002265874.1_PREDICTED__ADP-ribosylation_factor_2_[Vitis_vinifera], XP_002265983.1_PREDICTED__ADP-ribosylation_factor_2_[Vitis_vinifera], XP_002277054.2_PREDICTED__ADP-ribosylation_factor_isoform_X2_[Vitis_vinifera], XP_002281047.1_PREDICTED__ADP-ribosylation_factor_isoform_X2_[Vitis_vinifera], XP_003632415.1_PREDICTED__ADP-rib…
OG0000071	XP_020215309.1_putative_disease_resistance_protein_At5g05400_[Cajanus_cajan], XP_020238756.1_probable_disease_resistance_protein_At4g27220_[Cajanus_cajan]	XP_019052101.1_PREDICTED__disease_resistance_protein_RPS2-like__partial_[Nelumbo_nucifera]	XP_004498668.1_disease_resistance_protein_RPS2-like_isoform_X2_[Cicer_arietinum], XP_004498669.1_disease_resistance_protein_RPS2-like_isoform_X2_[Cicer_arietinum], XP_004498670.1_disease_resistance_protein_RPS2-like_isoform_X2_[Cicer_arietinum], XP_012567900.1_LOW_QUALITY_PROTEIN__disease_resistance_protein_At4g27190-like__partial_[Cicer_arietinum], XP_012568215.1_probable_disease_resistance_prot…	XP_007029543.2_PREDICTED__disease_resistance_protein_At4g27190_isoform_X1_[Theobroma_cacao], XP_007030033.2_PREDICTED__probable_disease_resistance_protein_At4g27220_[Theobroma_cacao], XP_007031076.2_PREDICTED__probable_disease_resistance_protein_At4g27220_isoform_X1_[Theobroma_cacao], XP_007099670.2_PREDICTED__probable_disease_resistance_protein_At4g27220_[Theobroma_cacao], XP_017970401.1_PREDICT…	Glur_chr5.g004080.1, Glur_chr5.g033010.1, Glur_chr7.g053180.1, Glur_chr7.g053200.1, Glur_chr7.g053210.1, Glur_chr7.g053230.1, Glur_chr7.g053240.1, Glur_chr7.g053260.1, Glur_chr7.g053270.1, Glur_chr7.g053290.1, Glur_chr7.g053320.1, Glur_chr7.g053330.1	XP_006594695.2_probable_disease_resistance_protein_At4g27220_[Glycine_max], XP_014632202.1_probable_disease_resistance_protein_At4g27220_[Glycine_max], XP_014632203.1_probable_disease_resistance_protein_At4g27220_[Glycine_max], XP_014632204.1_probable_disease_resistance_protein_At4g27220_[Glycine_max], XP_040865563.1_probable_disease_resistance_protein_At4g27220_[Glycine_max], XP_040865564.1_prob…	XP_019413428.1_PREDICTED__disease_resistance_protein_RPS2-like_[Lupinus_angustifolius], XP_019425392.1_PREDICTED__probable_disease_resistance_protein_At4g27220_[Lupinus_angustifolius], XP_019425393.1_PREDICTED__probable_disease_resistance_protein_At4g27220_[Lupinus_angustifolius], XP_019443815.1_PREDICTED__probable_disease_resistance_protein_At4g27220_isoform_X1_[Lupinus_angustifolius], XP_019443…	XP_003598445.1_disease_resistance_protein_RPS2_[Medicago_truncatula], XP_013464415.2_probable_disease_resistance_protein_At4g27220_isoform_X1_[Medicago_truncatula], XP_013464420.1_probable_disease_resistance_protein_At4g27220_[Medicago_truncatula], XP_024631698.1_probable_disease_resistance_protein_At4g27220_isoform_X2_[Medicago_truncatula], XP_024632097.1_probable_disease_resistance_protein_At4g…	-	XP_004252495.2_disease_resistance_protein_RPS2-like_[Solanum_lycopersicum], XP_025884568.1_LOW_QUALITY_PROTEIN__probable_disease_resistance_protein_At4g27220_[Solanum_lycopersicum], XP_025884992.1_probable_disease_resistance_protein_At4g27220_isoform_X2_[Solanum_lycopersicum]	-	XP_010647464.2_PREDICTED__putative_disease_resistance_protein_At3g14460_[Vitis_vinifera], XP_010660109.2_PREDICTED__uncharacterized_protein_LOC100852821_[Vitis_vinifera], XP_010660144.1_PREDICTED__probable_disease_resistance_protein_At4g27220_isoform_X2_[Vitis_vinifera], XP_010660197.1_PREDICTED__probable_disease_resistance_protein_At4g27220_isoform_X1_[Vitis_vinifera], XP_010660237.2_PREDICTED__…
OG0000072	XP_020203876.1_U-box_domain-containing_protein_35_isoform_X1_[Cajanus_cajan], XP_020204948.1_U-box_domain-containing_protein_52-like_[Cajanus_cajan], XP_020215893.1_U-box_domain-containing_protein_35_[Cajanus_cajan], XP_020224071.1_U-box_domain-containing_protein_52_isoform_X1_[Cajanus_cajan], XP_020224072.1_U-box_domain-containing_protein_52_isoform_X2_[Cajanus_cajan], XP_020236438.2_U-box_domai…	XP_010252202.1_PREDICTED__U-box_domain-containing_protein_35-like_isoform_X1_[Nelumbo_nucifera], XP_010252203.1_PREDICTED__U-box_domain-containing_protein_35-like_isoform_X2_[Nelumbo_nucifera], XP_010262238.2_PREDICTED__U-box_domain-containing_protein_52_[Nelumbo_nucifera], XP_019052065.1_PREDICTED__U-box_domain-containing_protein_34-like_[Nelumbo_nucifera], XP_019052672.1_PREDICTED__U-box_domain…	XP_004501223.1_U-box_domain-containing_protein_34-like_isoform_X1_[Cicer_arietinum], XP_004501455.1_U-box_domain-containing_protein_35_isoform_X1_[Cicer_arietinum], XP_004501456.1_U-box_domain-containing_protein_35_isoform_X2_[Cicer_arietinum], XP_004513115.1_U-box_domain-containing_protein_52-like_isoform_X1_[Cicer_arietinum], XP_004513116.1_U-box_domain-containing_protein_52-like_isoform_X2_[Ci…	XP_007012336.1_PREDICTED__U-box_domain-containing_protein_52_isoform_X2_[Theobroma_cacao], XP_017979297.1_PREDICTED__U-box_domain-containing_protein_35_isoform_X1_[Theobroma_cacao], XP_017979298.1_PREDICTED__U-box_domain-containing_protein_35_isoform_X2_[Theobroma_cacao], XP_017983029.1_PREDICTED__U-box_domain-containing_protein_35_isoform_X1_[Theobroma_cacao], XP_017983030.1_PREDICTED__U-box_dom…	Glur_chr3.g098860.1, Glur_chr4.g080410.1, Glur_chr4.g080420.1, Glur_chr4.g082810.1, Glur_chr5.g072720.1, Glur_chr5.g075480.1, Glur_chr7.g000060.1, Glur_chr8.g047420.1	XP_003523647.1_U-box_domain-containing_protein_35_isoform_X1_[Glycine_max], XP_006572917.1_U-box_domain-containing_protein_52_[Glycine_max], XP_006579059.1_U-box_domain-containing_protein_52_[Glycine_max], XP_006580498.1_U-box_domain-containing_protein_35_[Glycine_max], XP_006584790.1_U-box_domain-containing_protein_35_[Glycine_max], XP_014622117.1_U-box_domain-containing_protein_51_[Glycine_max]…	XP_019416150.1_PREDICTED__U-box_domain-containing_protein_34-like_isoform_X1_[Lupinus_angustifolius], XP_019416151.1_PREDICTED__U-box_domain-containing_protein_34-like_isoform_X2_[Lupinus_angustifolius], XP_019420756.1_PREDICTED__U-box_domain-containing_protein_35-like_[Lupinus_angustifolius], XP_019422972.1_PREDICTED__U-box_domain-containing_protein_35-like_[Lupinus_angustifolius], XP_019426596.…	XP_003630605.2_U-box_domain-containing_protein_35_isoform_X1_[Medicago_truncatula], XP_013465664.1_U-box_domain-containing_protein_35_isoform_X3_[Medicago_truncatula], XP_024628023.1_U-box_domain-containing_protein_35_isoform_X2_[Medicago_truncatula], XP_024628025.1_U-box_domain-containing_protein_35_isoform_X3_[Medicago_truncatula], XP_024628026.1_U-box_domain-containing_protein_35_isoform_X4_[M…	Opuchr06_g0102490-1.1, Opuchr08_g0002600-1.1, Opuchr08_g0038970-1.1, Opuchr09_g0101330-1.1	XP_004253092.1_U-box_domain-containing_protein_35-like_isoform_X2_[Solanum_lycopersicum], XP_019067237.1_U-box_domain-containing_protein_35-like_isoform_X1_[Solanum_lycopersicum], XP_019067238.1_U-box_domain-containing_protein_52-like_isoform_X3_[Solanum_lycopersicum], XP_019069083.1_U-box_domain-containing_protein_35-like_[Solanum_lycopersicum], XP_019069345.1_U-box_domain-containing_protein_35-…	NP_001185432.1_kinase_with_adenine_nucleotide_alpha_hydrolases-like_domain-containing_protein_[Arabidopsis_thaliana], NP_001320499.1_kinase_with_adenine_nucleotide_alpha_hydrolases-like_domain-containing_protein_[Arabidopsis_thaliana], NP_001323154.1_kinase_with_adenine_nucleotide_alpha_hydrolases-like_domain-containing_protein_[Arabidopsis_thaliana], NP_001328658.1_kinase_with_adenine_nucleotide…	XP_010648363.1_PREDICTED__U-box_domain-containing_protein_52_[Vitis_vinifera], XP_010654498.1_PREDICTED__U-box_domain-containing_protein_52_isoform_X1_[Vitis_vinifera], XP_010654499.1_PREDICTED__U-box_domain-containing_protein_52_isoform_X2_[Vitis_vinifera], XP_010655258.1_PREDICTED__U-box_domain-containing_protein_35_[Vitis_vinifera], XP_019075218.1_PREDICTED__U-box_domain-containing_protein_52_…
OG0000073	XP_020203433.1_geraniol_8-hydroxylase_[Cajanus_cajan], XP_020203435.2_geraniol_8-hydroxylase_[Cajanus_cajan], XP_020206042.1_geraniol_8-hydroxylase_[Cajanus_cajan], XP_020209188.1_cytochrome_P450_76T24_[Cajanus_cajan], XP_020213355.1_geraniol_8-hydroxylase_[Cajanus_cajan], XP_020215030.1_geraniol_8-hydroxylase_[Cajanus_cajan], XP_020220050.1_geraniol_8-hydroxylase-like_[Cajanus_cajan], XP_0202200…	XP_010277464.1_PREDICTED__geraniol_8-hydroxylase-like_[Nelumbo_nucifera]	NP_001351714.1_cytochrome_P450_monooxygenase_[Cicer_arietinum], XP_004488992.1_geraniol_8-hydroxylase-like_[Cicer_arietinum], XP_004492652.1_geraniol_8-hydroxylase-like_[Cicer_arietinum], XP_004492664.1_geraniol_8-hydroxylase-like_[Cicer_arietinum], XP_004496721.1_geraniol_8-hydroxylase-like_[Cicer_arietinum], XP_004496849.1_geraniol_8-hydroxylase-like_[Cicer_arietinum], XP_004505592.1_geraniol_8…	XP_007040049.2_PREDICTED__LOW_QUALITY_PROTEIN__geraniol_8-hydroxylase_[Theobroma_cacao], XP_007040051.2_PREDICTED__geraniol_8-hydroxylase__partial_[Theobroma_cacao]	Glur_chr1.g064610.1, Glur_chr1.g076860.1, Glur_chr1.g076880.1, Glur_chr1.g076890.1, Glur_chr2.g013520.1, Glur_chr2.g061140.1, Glur_chr2.g061150.1, Glur_chr2.g061160.1, Glur_chr2.g061180.1, Glur_chr2.g061190.1, Glur_chr2.g061200.1, Glur_chr2.g081430.1, Glur_chr2.g086610.1, Glur_chr3.g065770.1, Glur_chr6.g079340.1, Glur_chr7.g045060.1, Glur_chr7.g054170.1, Glur_chr7.g054190.1	NP_001304350.2_geraniol_8-hydroxylase-like_[Glycine_max], XP_003528904.1_cytochrome_P450_76T24_[Glycine_max], XP_003536316.2_geraniol_8-hydroxylase_[Glycine_max], XP_003537814.1_geraniol_8-hydroxylase_[Glycine_max], XP_003543189.1_geraniol_8-hydroxylase_[Glycine_max], XP_003556053.1_geraniol_8-hydroxylase_[Glycine_max], XP_006606065.1_geraniol_8-hydroxylase_[Glycine_max], XP_014617921.1_LOW_QUALI…	XP_019420661.1_PREDICTED__geraniol_8-hydroxylase-like_[Lupinus_angustifolius], XP_019431461.1_PREDICTED__geraniol_8-hydroxylase-like_[Lupinus_angustifolius], XP_019431474.1_PREDICTED__geraniol_8-hydroxylase-like_[Lupinus_angustifolius]	XP_003589660.2_geraniol_8-hydroxylase_[Medicago_truncatula], XP_003610827.1_geraniol_8-hydroxylase_[Medicago_truncatula], XP_003610828.2_geraniol_8-hydroxylase_[Medicago_truncatula], XP_003610835.2_geraniol_8-hydroxylase_[Medicago_truncatula], XP_003623774.2_cytochrome_P450_76T24_[Medicago_truncatula], XP_003623778.1_cytochrome_P450_76T24_[Medicago_truncatula], XP_003623780.1_cytochrome_P450_76T2…	Opuchr02_g0004120-1.1, Opuchr02_g0004140-1.1, Opuchr02_g0004150-1.1, Opuchr03_g0040340-1.1, Opuchr03_g0040560-1.1, Opuchr03_g0062540-1.1, Opuchr06_g0091670-1.1, Opuchr06_g0104680-1.1, Opuchr06_g0104720-1.1, Opuchr07_g0007250-1.1, Opuchr08_g0009660-1.1, Opuchr11_g0005390-1.1, Opuchr11_g0005410-1.1, Opuchr11_g0005420-1.1, Opuchr11_g0005430-1.1, Opuchr11_g0005450-1.1, Opuchr11_g0005460-1.1, Opuchr11…	XP_004232059.1_geraniol_8-hydroxylase_[Solanum_lycopersicum], XP_004232060.1_geraniol_8-hydroxylase-like_[Solanum_lycopersicum], XP_004232063.1_geraniol_8-hydroxylase-like_[Solanum_lycopersicum], XP_004233424.1_geraniol_8-hydroxylase-like_[Solanum_lycopersicum], XP_004233425.1_geraniol_8-hydroxylase-like_[Solanum_lycopersicum], XP_004233426.2_geraniol_8-hydroxylase-like_[Solanum_lycopersicum], XP…	NP_001319136.1_cytochrome_P450__family_76__subfamily_C__polypeptide_5_[Arabidopsis_thaliana], NP_001320739.1_cytochrome_P450__family_76__subfamily_C__polypeptide_6_[Arabidopsis_thaliana], NP_001320740.1_cytochrome_P450__family_76__subfamily_C__polypeptide_6_[Arabidopsis_thaliana], NP_001320741.1_cytochrome_P450__family_76__subfamily_C__polypeptide_6_[Arabidopsis_thaliana], NP_001320742.1_cytochro…	NP_001268152.1_ripening-related_P-450_enzyme-like_[Vitis_vinifera], XP_002271652.1_PREDICTED__geraniol_8-hydroxylase_[Vitis_vinifera], XP_002276053.1_PREDICTED__geraniol_8-hydroxylase-like_[Vitis_vinifera], XP_002276094.1_PREDICTED__cytochrome_P450_76AD1_[Vitis_vinifera], XP_002276121.1_PREDICTED__cytochrome_P450_76AD1_isoform_X2_[Vitis_vinifera], XP_002276561.1_PREDICTED__geraniol_8-hydroxylase_…
OG0000074	-	-	-	-	-	-	-	-	Opuchr01_g0013010-1.1, Opuchr01_g0013030-1.1, Opuchr01_g0049150-1.1, Opuchr01_g0049360-1.1, Opuchr01_g0049370-1.1, Opuchr02_g0027490-1.1, Opuchr02_g0037780-1.1, Opuchr02_g0038810-1.1, Opuchr02_g0040760-1.1, Opuchr02_g0045820-1.1, Opuchr02_g0047080-1.1, Opuchr02_g0047550-1.1, Opuchr02_g0049790-1.1, Opuchr02_g0056870-1.1, Opuchr02_g0057080-1.1, Opuchr02_g0058520-1.1, Opuchr02_g0060140-1.1, Opuchr02…	-	-	XP_019074134.1_PREDICTED__replication_protein_A_70_kDa_DNA-binding_subunit_B-like_[Vitis_vinifera]
OG0000075	XP_020202713.1_uncharacterized_protein_LOC109788407_[Cajanus_cajan], XP_020208976.1_uncharacterized_protein_LOC109793918_[Cajanus_cajan], XP_020216916.1_uncharacterized_protein_LOC109800547_[Cajanus_cajan], XP_020218798.1_uncharacterized_protein_LOC109802019_[Cajanus_cajan], XP_020221036.1_uncharacterized_protein_LOC109803774_[Cajanus_cajan], XP_020225084.1_uncharacterized_protein_LOC109806965_[C…	XP_019051687.1_PREDICTED__uncharacterized_protein_LOC109114070_[Nelumbo_nucifera], XP_019051695.1_PREDICTED__uncharacterized_protein_LOC109114079_[Nelumbo_nucifera], XP_019051696.1_PREDICTED__uncharacterized_protein_LOC109114080_[Nelumbo_nucifera], XP_019051901.1_PREDICTED__uncharacterized_protein_LOC109114140_[Nelumbo_nucifera], XP_019052011.1_PREDICTED__uncharacterized_protein_LOC109114193_[Nel…	XP_027186647.1_uncharacterized_protein_LOC113784610_[Cicer_arietinum], XP_027186900.1_uncharacterized_protein_LOC113784857_[Cicer_arietinum], XP_027192639.1_uncharacterized_protein_LOC113787720_[Cicer_arietinum], XP_027192710.1_uncharacterized_protein_LOC113787757_[Cicer_arietinum], XP_027192901.1_uncharacterized_protein_LOC113787787_[Cicer_arietinum]	XP_007014182.2_PREDICTED__uncharacterized_mitochondrial_protein_AtMg00810_[Theobroma_cacao], XP_017970399.1_PREDICTED__uncharacterized_mitochondrial_protein_AtMg00810_[Theobroma_cacao], XP_017972474.1_PREDICTED__uncharacterized_mitochondrial_protein_AtMg00810-like_[Theobroma_cacao], XP_017973578.1_PREDICTED__uncharacterized_mitochondrial_protein_AtMg00810_[Theobroma_cacao], XP_017978281.1_PREDICT…	-	XP_006574086.1_uncharacterized_mitochondrial_protein_AtMg00810-like_[Glycine_max], XP_006575887.1_uncharacterized_mitochondrial_protein_AtMg00810-like_[Glycine_max], XP_006576008.1_uncharacterized_mitochondrial_protein_AtMg00810-like_[Glycine_max], XP_006579067.1_uncharacterized_mitochondrial_protein_AtMg00810-like_[Glycine_max], XP_006582625.1_uncharacterized_mitochondrial_protein_AtMg00810-like…	XP_019412808.1_PREDICTED__uncharacterized_protein_LOC109325114_[Lupinus_angustifolius], XP_019414568.1_PREDICTED__uncharacterized_protein_LOC109326331_[Lupinus_angustifolius], XP_019414624.1_PREDICTED__uncharacterized_protein_LOC109326393_[Lupinus_angustifolius], XP_019418544.1_PREDICTED__uncharacterized_protein_LOC109329327_[Lupinus_angustifolius], XP_019425112.1_PREDICTED__uncharacterized_prote…	XP_024626555.1_uncharacterized_mitochondrial_protein_AtMg00810-like_[Medicago_truncatula], XP_024628101.1_secreted_RxLR_effector_protein_161-like_[Medicago_truncatula], XP_024635947.1_uncharacterized_mitochondrial_protein_AtMg00810-like_[Medicago_truncatula], XP_039685039.1_secreted_RxLR_effector_protein_161-like_[Medicago_truncatula], XP_039686184.1_uncharacterized_mitochondrial_protein_AtMg0081…	-	XP_004248906.1_uncharacterized_protein_LOC101247268_[Solanum_lycopersicum], XP_019066468.1_uncharacterized_protein_LOC109118861_[Solanum_lycopersicum], XP_019068962.1_uncharacterized_protein_LOC109120054_[Solanum_lycopersicum], XP_019068972.1_uncharacterized_protein_LOC109120062_[Solanum_lycopersicum], XP_019069456.1_uncharacterized_protein_LOC109120260_[Solanum_lycopersicum], XP_025884071.1_unch…	-	XP_019072594.1_PREDICTED__uncharacterized_protein_LOC109121783_[Vitis_vinifera], XP_019073149.1_PREDICTED__uncharacterized_protein_LOC109121912_[Vitis_vinifera], XP_019073150.1_PREDICTED__uncharacterized_protein_LOC109121913_[Vitis_vinifera], XP_019074157.1_PREDICTED__uncharacterized_protein_LOC109122191_[Vitis_vinifera], XP_019074177.1_PREDICTED__uncharacterized_protein_LOC109122201_[Vitis_vinif…
OG0000076	XP_020203630.1_uncharacterized_protein_LOC109789122_[Cajanus_cajan], XP_020203729.1_heat_shock_protein_83_[Cajanus_cajan], XP_020206592.1_F-box/kelch-repeat_protein_At3g06240_[Cajanus_cajan], XP_020206595.1_F-box/kelch-repeat_protein_At3g06240_isoform_X1_[Cajanus_cajan], XP_020206596.1_putative_F-box_protein_At3g16210_isoform_X2_[Cajanus_cajan], XP_020208553.1_putative_F-box_protein_At3g16210_[Ca…	-	XP_004488486.1_uncharacterized_protein_LOC101507133_[Cicer_arietinum], XP_004488487.1_putative_F-box_protein_At3g16210_[Cicer_arietinum], XP_004488869.2_F-box/kelch-repeat_protein_At3g06240-like_[Cicer_arietinum], XP_004495467.1_F-box/kelch-repeat_protein_At3g06240-like_[Cicer_arietinum], XP_004498229.1_uncharacterized_protein_LOC101505443_[Cicer_arietinum], XP_004498525.1_F-box_protein_CPR1-like…	XP_007011146.2_PREDICTED__F-box/kelch-repeat_protein_At3g23880_[Theobroma_cacao], XP_017983735.1_PREDICTED__F-box_protein_At3g07870_[Theobroma_cacao], XP_017983736.1_PREDICTED__F-box_protein_At3g07870_[Theobroma_cacao], XP_017984398.1_PREDICTED__putative_F-box_protein_At3g10240_[Theobroma_cacao], XP_017984400.1_PREDICTED__putative_F-box_protein_At3g10240_[Theobroma_cacao], XP_017984401.1_PREDICTE…	Glur_chr4.g007960.1, Glur_chr4.g054050.1, Glur_chr4.g077120.1, Glur_chr4.g077460.1, Glur_chr4.g077490.1, Glur_chr4.g077500.1, Glur_chr5.g001690.1, Glur_chr5.g001710.1, Glur_chr6.g011480.1, Glur_chr7.g073500.1, Glur_chr7.g073550.1, Glur_chr8.g003310.1, Glur_chr8.g003500.1, Glur_chr8.g004790.1, Glur_chr8.g004810.1, Glur_chr8.g004850.1, Glur_chr8.g004920.1, Glur_chr8.g004940.1, Glur_chr8.g033710.1	-	-	XP_003588454.1_F-box_protein_CPR1_[Medicago_truncatula], XP_003594135.2_F-box/kelch-repeat_protein_At3g06240_[Medicago_truncatula], XP_003594794.1_putative_F-box_protein_At3g16210_[Medicago_truncatula], XP_003596073.1_putative_F-box_protein_At3g16210_[Medicago_truncatula], XP_003596075.1_F-box/kelch-repeat_protein_At3g06240_[Medicago_truncatula], XP_003596096.1_F-box/kelch-repeat_protein_At3g0624…	-	XP_004253288.1_putative_F-box_protein_At3g20705_[Solanum_lycopersicum]	-	XP_010657354.1_PREDICTED__F-box/kelch-repeat_protein_At3g23880-like_[Vitis_vinifera], XP_019080296.1_PREDICTED__F-box/kelch-repeat_protein_At3g06240-like_[Vitis_vinifera]
OG0000077	XP_020225191.1_uncharacterized_protein_LOC109807074_[Cajanus_cajan], XP_020225209.1_uncharacterized_protein_LOC109807090_[Cajanus_cajan]	-	XP_027186111.1_uncharacterized_protein_LOC113784156_[Cicer_arietinum], XP_027187852.1_uncharacterized_protein_LOC113785480_[Cicer_arietinum], XP_027188666.1_uncharacterized_protein_LOC113785804_[Cicer_arietinum], XP_027188695.1_uncharacterized_protein_LOC113785818_[Cicer_arietinum], XP_027189352.1_uncharacterized_protein_LOC113786225_[Cicer_arietinum], XP_027189353.1_uncharacterized_protein_LOC11…	XP_017979650.1_PREDICTED__uncharacterized_mitochondrial_protein_AtMg00810_[Theobroma_cacao]	Glur_chr2.g002860.1, Glur_chr2.g077870.1, Glur_chr4.g010460.1, Glur_chr7.g013110.1	XP_006577687.1_uncharacterized_mitochondrial_protein_AtMg00810-like_[Glycine_max], XP_006580665.1_uncharacterized_mitochondrial_protein_AtMg00810-like_[Glycine_max], XP_006582472.1_uncharacterized_mitochondrial_protein_AtMg00810-like_[Glycine_max], XP_006588253.1_uncharacterized_mitochondrial_protein_AtMg00810-like_[Glycine_max], XP_006590100.1_uncharacterized_mitochondrial_protein_AtMg00810-like…	XP_019414108.1_PREDICTED__uncharacterized_protein_LOC109325939_[Lupinus_angustifolius], XP_019414525.1_PREDICTED__LOW_QUALITY_PROTEIN__uncharacterized_protein_LOC109326276_[Lupinus_angustifolius], XP_019414603.1_PREDICTED__uncharacterized_protein_LOC109326369_[Lupinus_angustifolius], XP_019414631.1_PREDICTED__uncharacterized_protein_LOC109326402_[Lupinus_angustifolius], XP_019415773.1_PREDICTED__…	XP_024632970.1_uncharacterized_mitochondrial_protein_AtMg00810-like_[Medicago_truncatula], XP_024634761.1_uncharacterized_mitochondrial_protein_AtMg00810-like_[Medicago_truncatula], XP_024638361.1_uncharacterized_mitochondrial_protein_AtMg00810-like_[Medicago_truncatula], XP_024640654.1_uncharacterized_mitochondrial_protein_AtMg00810-like_[Medicago_truncatula], XP_024641777.1_uncharacterized_mito…	-	-	-	-
OG0000078	XP_020201856.1_uncharacterized_protein_LOC109787715_[Cajanus_cajan], XP_020202954.1_uncharacterized_protein_LOC109788595_[Cajanus_cajan], XP_020204367.2_uncharacterized_protein_LOC109789748_[Cajanus_cajan], XP_020204369.1_uncharacterized_protein_LOC109789750_isoform_X2_[Cajanus_cajan], XP_020208318.1_uncharacterized_protein_LOC109793269_[Cajanus_cajan], XP_020210146.2_uncharacterized_protein_LOC1…	-	XP_004491999.1_uncharacterized_protein_LOC101501027_[Cicer_arietinum], XP_004506639.1_uncharacterized_protein_LOC101488456_[Cicer_arietinum], XP_004506700.2_uncharacterized_protein_LOC101510948_[Cicer_arietinum], XP_004514483.1_uncharacterized_protein_LOC101490466_[Cicer_arietinum], XP_012575369.1_uncharacterized_protein_LOC101493617_[Cicer_arietinum], XP_027188064.1_uncharacterized_protein_LOC10…	XP_007016228.2_PREDICTED__uncharacterized_protein_LOC18590567_[Theobroma_cacao], XP_007016229.2_PREDICTED__uncharacterized_protein_LOC18590568_[Theobroma_cacao], XP_007016230.2_PREDICTED__uncharacterized_protein_LOC18590568_[Theobroma_cacao], XP_017982019.1_PREDICTED__uncharacterized_protein_LOC18590568_[Theobroma_cacao], XP_017982422.1_PREDICTED__uncharacterized_protein_LOC18590565_[Theobroma_ca…	Glur_chr1.g070080.1, Glur_chr2.g055920.1, Glur_chr2.g055930.1, Glur_chr2.g057070.1, Glur_chr3.g006600.1, Glur_chr3.g006620.1, Glur_chr3.g006670.1, Glur_chr3.g006680.1, Glur_chr3.g006760.1, Glur_chr3.g006810.1, Glur_chr3.g006960.1, Glur_chr4.g008550.1, Glur_chr4.g071940.1, Glur_chr4.g071950.1, Glur_chr4.g071980.1, Glur_chr4.g072010.1, Glur_scf060.1.g003590.1, Glur_scf060.1.g003600.1, Glur_scf060.1…	XP_003516931.1_uncharacterized_protein_LOC100819920_[Glycine_max], XP_003529915.1_uncharacterized_protein_LOC100809921_[Glycine_max], XP_003529918.2_uncharacterized_protein_LOC100812611_isoform_X1_[Glycine_max], XP_003551535.3_uncharacterized_protein_LOC100815156_[Glycine_max], XP_003551651.1_uncharacterized_protein_LOC100818003_[Glycine_max], XP_003551654.1_uncharacterized_protein_LOC100820148_[…	XP_019450718.1_PREDICTED__uncharacterized_protein_LOC109352987_[Lupinus_angustifolius], XP_019450721.1_PREDICTED__uncharacterized_protein_LOC109352989_[Lupinus_angustifolius], XP_019450722.1_PREDICTED__uncharacterized_protein_LOC109352990_[Lupinus_angustifolius], XP_019450723.1_PREDICTED__uncharacterized_protein_LOC109352991_[Lupinus_angustifolius], XP_019460165.1_PREDICTED__uncharacterized_prote…	XP_003604756.1_uncharacterized_protein_LOC11422751_[Medicago_truncatula], XP_003604836.2_uncharacterized_protein_LOC11414288_[Medicago_truncatula], XP_003622949.1_uncharacterized_protein_LOC11418753_[Medicago_truncatula], XP_013448889.1_uncharacterized_protein_LOC25498508_[Medicago_truncatula], XP_013448976.1_uncharacterized_protein_LOC25498589_[Medicago_truncatula], XP_013448977.2_uncharacterize…	-	XP_004246358.1_uncharacterized_protein_LOC101258777_[Solanum_lycopersicum], XP_010325813.1_uncharacterized_protein_LOC101258777_[Solanum_lycopersicum]	NP_001078697.1_hypothetical_protein__DUF674__[Arabidopsis_thaliana], NP_001118603.1_hypothetical_protein__DUF674__[Arabidopsis_thaliana], NP_001119366.1_hypothetical_protein__DUF674__[Arabidopsis_thaliana], NP_001318734.1_hypothetical_protein__DUF674__[Arabidopsis_thaliana], NP_187523.2_hypothetical_protein__DUF674__[Arabidopsis_thaliana], NP_187524.2_hypothetical_protein__DUF674__[Arabidopsis_th…	XP_010650584.1_PREDICTED__uncharacterized_protein_LOC104879454_isoform_X1_[Vitis_vinifera], XP_010650585.1_PREDICTED__uncharacterized_protein_LOC104879454_isoform_X2_[Vitis_vinifera], XP_019075416.1_PREDICTED__uncharacterized_protein_LOC104879385_[Vitis_vinifera]
OG0000079	XP_020207631.1_uncharacterized_protein_LOC109792622_[Cajanus_cajan], XP_020207831.1_uncharacterized_protein_LOC109792805_[Cajanus_cajan], XP_020208436.1_uncharacterized_protein_LOC109793386_[Cajanus_cajan], XP_020215983.1_uncharacterized_protein_LOC109799772_[Cajanus_cajan], XP_020216507.1_uncharacterized_protein_LOC109800179_[Cajanus_cajan], XP_020216508.1_uncharacterized_protein_LOC109800180_[C…	XP_010277222.1_PREDICTED__uncharacterized_protein_LOC104611725_[Nelumbo_nucifera], XP_010277247.1_PREDICTED__uncharacterized_protein_LOC104611747_[Nelumbo_nucifera], XP_010277248.1_PREDICTED__uncharacterized_protein_LOC104611748_[Nelumbo_nucifera], XP_010277251.1_PREDICTED__uncharacterized_protein_LOC104611750_[Nelumbo_nucifera], XP_010277252.1_PREDICTED__uncharacterized_protein_LOC104611751_[Nel…	XP_004509414.1_uncharacterized_protein_LOC101509780_[Cicer_arietinum], XP_004509415.1_uncharacterized_protein_LOC101510096_[Cicer_arietinum], XP_004509416.1_uncharacterized_protein_LOC101510421_[Cicer_arietinum], XP_004509417.1_uncharacterized_protein_LOC101510749_[Cicer_arietinum], XP_004512240.1_uncharacterized_protein_LOC101489042_[Cicer_arietinum], XP_004512241.1_uncharacterized_protein_LOC10…	XP_007046553.2_PREDICTED__uncharacterized_protein_LOC18610678_[Theobroma_cacao], XP_007046554.2_PREDICTED__uncharacterized_protein_LOC18610679_[Theobroma_cacao], XP_017972109.1_PREDICTED__uncharacterized_protein_LOC18610677_[Theobroma_cacao], XP_017976925.1_PREDICTED__uncharacterized_protein_LOC18610680_[Theobroma_cacao]	Glur_chr1.g077950.1, Glur_chr1.g077960.1, Glur_chr1.g077980.1, Glur_chr6.g070000.1, Glur_chr6.g070020.1, Glur_chr6.g070030.1, Glur_chr6.g070040.1, Glur_chr6.g070050.1	NP_001241569.1_uncharacterized_protein_LOC100780530_[Glycine_max], NP_001304344.2_uncharacterized_protein_LOC100811784_[Glycine_max], XP_003516533.1_uncharacterized_protein_LOC100797532_[Glycine_max], XP_003516535.1_uncharacterized_protein_LOC100799114_[Glycine_max], XP_003517143.1_uncharacterized_protein_LOC100800177_[Glycine_max], XP_003517145.1_uncharacterized_protein_LOC100801249_[Glycine_max…	XP_019421905.1_PREDICTED__uncharacterized_protein_LOC109331695_[Lupinus_angustifolius], XP_019421906.1_PREDICTED__uncharacterized_protein_LOC109331696_[Lupinus_angustifolius], XP_019421907.1_PREDICTED__uncharacterized_protein_LOC109331697_[Lupinus_angustifolius], XP_019422394.1_PREDICTED__uncharacterized_protein_LOC109332011_[Lupinus_angustifolius], XP_019423275.1_PREDICTED__uncharacterized_prote…	XP_003612284.2_uncharacterized_protein_LOC11424139_[Medicago_truncatula], XP_003612286.1_uncharacterized_protein_LOC11425359_[Medicago_truncatula], XP_003612289.1_uncharacterized_protein_LOC11405448_[Medicago_truncatula], XP_003612291.1_uncharacterized_protein_LOC11408560_[Medicago_truncatula], XP_003612293.1_uncharacterized_protein_LOC11410897_[Medicago_truncatula], XP_003612297.2_uncharacterize…	-	XP_004232543.1_uncharacterized_protein_LOC101250469_[Solanum_lycopersicum], XP_004233751.1_uncharacterized_protein_LOC101268062_[Solanum_lycopersicum], XP_004233752.1_uncharacterized_protein_LOC101268643_[Solanum_lycopersicum], XP_004233753.1_uncharacterized_protein_LOC101243667_[Solanum_lycopersicum], XP_004233755.1_uncharacterized_protein_LOC101244551_[Solanum_lycopersicum], XP_004234592.1_unch…	NP_001320145.1_selection/upkeep_of_intraepithelial_T-cells_protein_[Arabidopsis_thaliana], NP_179359.1_DUF241_domain_protein__putative__DUF241__[Arabidopsis_thaliana], NP_195291.1_selection/upkeep_of_intraepithelial_T-cells_protein__putative__DUF241__[Arabidopsis_thaliana], NP_195294.1_hypothetical_protein__DUF241__[Arabidopsis_thaliana], NP_195296.1_DUF241_domain_protein__putative__DUF241__[Arab…	XP_002267850.2_PREDICTED__uncharacterized_protein_LOC100265135_[Vitis_vinifera], XP_003635390.1_PREDICTED__uncharacterized_protein_LOC100854626_[Vitis_vinifera], XP_003635507.1_PREDICTED__uncharacterized_protein_LOC100852615_[Vitis_vinifera], XP_003635567.1_PREDICTED__uncharacterized_protein_LOC100852644_[Vitis_vinifera], XP_003635644.2_PREDICTED__uncharacterized_protein_LOC100852909__partial_[Vi…
OG0000080	XP_020206948.1_tubulin_beta_chain_[Cajanus_cajan], XP_020208791.1_tubulin_beta_chain_[Cajanus_cajan], XP_020215575.1_tubulin_beta-1_chain_[Cajanus_cajan], XP_020215907.1_tubulin_beta-6_chain_[Cajanus_cajan], XP_020217199.1_tubulin_beta-1_chain_[Cajanus_cajan], XP_020224972.1_tubulin_beta-1_chain_[Cajanus_cajan], XP_020230784.1_tubulin_beta_chain_[Cajanus_cajan], XP_020232961.1_tubulin_beta_chain_…	XP_010243823.1_PREDICTED__tubulin_beta-4_chain-like_[Nelumbo_nucifera], XP_010255399.1_PREDICTED__tubulin_beta_chain-like_[Nelumbo_nucifera], XP_010255421.1_PREDICTED__tubulin_beta-2_chain_[Nelumbo_nucifera], XP_010255422.1_PREDICTED__tubulin_beta-2_chain_[Nelumbo_nucifera], XP_010268682.1_PREDICTED__tubulin_beta_chain_[Nelumbo_nucifera], XP_010271905.1_PREDICTED__tubulin_beta-1_chain_[Nelumbo_nu…	NP_001265938.1_tubulin_beta_chain_[Cicer_arietinum], XP_004486478.1_tubulin_beta_chain_[Cicer_arietinum], XP_004493370.1_tubulin_beta-3_chain_[Cicer_arietinum], XP_004496560.1_tubulin_beta-1_chain_[Cicer_arietinum], XP_004503278.1_tubulin_beta-1_chain-like_[Cicer_arietinum], XP_004503723.1_tubulin_beta-1_chain_[Cicer_arietinum], XP_004506645.1_tubulin_beta-2_chain_[Cicer_arietinum], XP_004506720.…	XP_007015367.1_PREDICTED__tubulin_beta-5_chain_[Theobroma_cacao], XP_007015369.2_PREDICTED__tubulin_beta-5_chain_isoform_X2_[Theobroma_cacao], XP_007016239.1_PREDICTED__tubulin_beta-8_chain_[Theobroma_cacao], XP_007017809.1_PREDICTED__tubulin_beta-6_chain_[Theobroma_cacao], XP_007022910.1_PREDICTED__tubulin_beta_chain_[Theobroma_cacao], XP_007026823.2_PREDICTED__tubulin_beta-8_chain_[Theobroma_ca…	Glur_chr2.g084930.1, Glur_chr3.g006990.1, Glur_chr3.g007090.1, Glur_chr3.g077730.1, Glur_chr3.g096980.1, Glur_chr4.g000640.1, Glur_chr4.g084320.1, Glur_chr5.g078720.1, Glur_chr7.g069730.1	NP_001239638.1_beta-tubulin_[Glycine_max], NP_001341221.1_tubulin_beta_chain_[Glycine_max], NP_001345214.1_tubulin_beta-2_chain_[Glycine_max], NP_001345217.1_tubulin_beta-1_chain_[Glycine_max], NP_001347232.1_tubulin_beta_chain_[Glycine_max], XP_003516925.1_tubulin_beta-2_chain-like_[Glycine_max], XP_003523477.1_tubulin_beta_chain_[Glycine_max], XP_003525399.1_tubulin_beta-1_chain-like_[Glycine_m…	XP_019419481.1_PREDICTED__tubulin_beta_chain_[Lupinus_angustifolius], XP_019421160.1_PREDICTED__tubulin_beta-3_chain-like_[Lupinus_angustifolius], XP_019427284.1_PREDICTED__tubulin_beta-1_chain_[Lupinus_angustifolius], XP_019434231.1_PREDICTED__tubulin_beta-2_chain_[Lupinus_angustifolius], XP_019436839.1_PREDICTED__tubulin_beta_chain-like_[Lupinus_angustifolius], XP_019437089.1_PREDICTED__tubulin…	XP_003592284.1_tubulin_beta-8_chain_[Medicago_truncatula], XP_003594596.1_tubulin_beta_chain_[Medicago_truncatula], XP_003603765.1_tubulin_beta_chain_[Medicago_truncatula], XP_003604816.1_tubulin_beta-2_chain_[Medicago_truncatula], XP_003604818.1_tubulin_beta-2_chain_[Medicago_truncatula], XP_003624926.1_tubulin_beta-3_chain_[Medicago_truncatula], XP_003630513.1_tubulin_beta-1_chain_[Medicago_tru…	Opuchr01_g0004210-1.1, Opuchr06_g0018750-1.1, Opuchr08_g0082080-1.1, Opuchr09_g0003970-1.1, Opuchr09_g0086360-1.1	NP_001234807.1_beta-tubulin_[Solanum_lycopersicum], XP_004234396.1_tubulin_beta-1_chain_[Solanum_lycopersicum], XP_004235778.1_tubulin_beta_chain-like_[Solanum_lycopersicum], XP_004240391.1_tubulin_beta-8_chain_[Solanum_lycopersicum], XP_004240734.1_tubulin_beta-1_chain_[Solanum_lycopersicum], XP_004241186.1_tubulin_beta_chain_[Solanum_lycopersicum], XP_004249322.1_tubulin_beta-5_chain_[Solanum_l…	NP_001190373.1_tubulin_beta_8_[Arabidopsis_thaliana], NP_177706.1_tubulin_beta-1_chain_[Arabidopsis_thaliana], NP_180515.1_tubulin_beta-7_chain_[Arabidopsis_thaliana], NP_193821.1_tubulin_beta-9_chain_[Arabidopsis_thaliana], NP_196786.1_beta-6_tubulin_[Arabidopsis_thaliana], NP_199247.1_tubulin_beta_chain_4_[Arabidopsis_thaliana], NP_564101.1_tubulin_beta-5_chain_[Arabidopsis_thaliana], NP_568437…	XP_002267304.1_PREDICTED__tubulin_beta_chain_[Vitis_vinifera], XP_002267380.1_PREDICTED__tubulin_beta-1_chain_[Vitis_vinifera], XP_002270069.1_PREDICTED__tubulin_beta-4_chain_[Vitis_vinifera], XP_002271992.1_PREDICTED__tubulin_beta-2_chain_[Vitis_vinifera], XP_002273514.1_PREDICTED__tubulin_beta_chain_[Vitis_vinifera], XP_002275306.1_PREDICTED__tubulin_beta-1_chain_[Vitis_vinifera], XP_002281289.…
OG0000081	XP_020214316.1_receptor-like_serine/threonine-protein_kinase_NCRK_[Cajanus_cajan], XP_020214317.1_receptor-like_serine/threonine-protein_kinase_NCRK_[Cajanus_cajan], XP_020214318.1_receptor-like_serine/threonine-protein_kinase_NCRK_[Cajanus_cajan], XP_020214319.1_receptor-like_serine/threonine-protein_kinase_NCRK_[Cajanus_cajan], XP_020214320.1_receptor-like_serine/threonine-protein_kinase_NCRK_[…	XP_010253728.1_PREDICTED__receptor-like_serine/threonine-protein_kinase_NCRK_[Nelumbo_nucifera], XP_010253729.1_PREDICTED__receptor-like_serine/threonine-protein_kinase_NCRK_[Nelumbo_nucifera], XP_010264644.1_PREDICTED__receptor-like_serine/threonine-protein_kinase_NCRK_isoform_X1_[Nelumbo_nucifera], XP_010264645.1_PREDICTED__receptor-like_serine/threonine-protein_kinase_NCRK_isoform_X1_[Nelumbo_…	XP_004487088.1_receptor-like_serine/threonine-protein_kinase_NCRK_[Cicer_arietinum], XP_004506028.1_receptor-like_serine/threonine-protein_kinase_NCRK_[Cicer_arietinum], XP_004506034.1_receptor-like_serine/threonine-protein_kinase_NCRK_[Cicer_arietinum], XP_004506035.1_receptor-like_serine/threonine-protein_kinase_NCRK_[Cicer_arietinum], XP_012572797.1_receptor-like_serine/threonine-protein_kinas…	XP_007016784.2_PREDICTED__receptor-like_serine/threonine-protein_kinase_NCRK_isoform_X1_[Theobroma_cacao], XP_017983159.1_PREDICTED__receptor-like_serine/threonine-protein_kinase_NCRK_isoform_X1_[Theobroma_cacao], XP_017983160.1_PREDICTED__receptor-like_serine/threonine-protein_kinase_NCRK_isoform_X2_[Theobroma_cacao]	Glur_chr3.g090410.1, Glur_chr7.g062360.1	NP_001235120.1_protein_kinase_family_protein_precursor_[Glycine_max], NP_001237605.1_protein_kinase_family_protein_precursor_[Glycine_max], XP_003539772.1_receptor-like_serine/threonine-protein_kinase_NCRK_isoform_X1_[Glycine_max], XP_006590239.1_protein_kinase_family_protein_isoform_X1_[Glycine_max], XP_006590240.1_protein_kinase_family_protein_isoform_X1_[Glycine_max], XP_006590241.1_protein_ki…	XP_019413746.1_PREDICTED__receptor-like_serine/threonine-protein_kinase_NCRK_isoform_X1_[Lupinus_angustifolius], XP_019413747.1_PREDICTED__receptor-like_serine/threonine-protein_kinase_NCRK_isoform_X1_[Lupinus_angustifolius], XP_019413748.1_PREDICTED__receptor-like_serine/threonine-protein_kinase_NCRK_isoform_X1_[Lupinus_angustifolius], XP_019413749.1_PREDICTED__receptor-like_serine/threonine-pro…	XP_003606364.1_receptor-like_serine/threonine-protein_kinase_NCRK_[Medicago_truncatula], XP_024632511.1_receptor-like_serine/threonine-protein_kinase_NCRK_isoform_X1_[Medicago_truncatula], XP_024638031.1_receptor-like_serine/threonine-protein_kinase_NCRK_[Medicago_truncatula], XP_024638032.1_receptor-like_serine/threonine-protein_kinase_NCRK_[Medicago_truncatula], XP_024638033.1_receptor-like_ser…	Opuchr01_g0009100-1.1	XP_004251150.1_receptor-like_serine/threonine-protein_kinase_NCRK_[Solanum_lycopersicum], XP_010313419.1_receptor-like_serine/threonine-protein_kinase_NCRK_[Solanum_lycopersicum], XP_010313420.1_receptor-like_serine/threonine-protein_kinase_NCRK_[Solanum_lycopersicum], XP_010313421.1_receptor-like_serine/threonine-protein_kinase_NCRK_[Solanum_lycopersicum], XP_025883875.1_receptor-like_serine/thr…	NP_001031435.1_Protein_kinase_superfamily_protein_[Arabidopsis_thaliana], NP_001323735.1_Protein_kinase_superfamily_protein_[Arabidopsis_thaliana], NP_001323736.1_Protein_kinase_superfamily_protein_[Arabidopsis_thaliana], NP_001323737.1_Protein_kinase_superfamily_protein_[Arabidopsis_thaliana], NP_001323738.1_Protein_kinase_superfamily_protein_[Arabidopsis_thaliana], NP_850115.1_Protein_kinase_su…	XP_010651185.1_PREDICTED__receptor-like_serine/threonine-protein_kinase_NCRK_[Vitis_vinifera], XP_010651186.1_PREDICTED__receptor-like_serine/threonine-protein_kinase_NCRK_[Vitis_vinifera], XP_010651187.1_PREDICTED__receptor-like_serine/threonine-protein_kinase_NCRK_[Vitis_vinifera], XP_010651188.1_PREDICTED__receptor-like_serine/threonine-protein_kinase_NCRK_[Vitis_vinifera], XP_010651189.1_PRED…
OG0000082	XP_020202502.1_protein_ZINC_INDUCED_FACILITATOR-LIKE_1_isoform_X1_[Cajanus_cajan], XP_020202503.1_protein_ZINC_INDUCED_FACILITATOR-LIKE_1_isoform_X2_[Cajanus_cajan], XP_020202504.1_protein_ZINC_INDUCED_FACILITATOR-LIKE_1_[Cajanus_cajan], XP_020202505.1_protein_ZINC_INDUCED_FACILITATOR-LIKE_1_[Cajanus_cajan], XP_020224471.1_protein_ZINC_INDUCED_FACILITATOR-LIKE_1_[Cajanus_cajan], XP_020235833.1_pr…	XP_010251709.1_PREDICTED__protein_ZINC_INDUCED_FACILITATOR-LIKE_1-like_[Nelumbo_nucifera], XP_010251711.1_PREDICTED__protein_ZINC_INDUCED_FACILITATOR-LIKE_1-like_[Nelumbo_nucifera], XP_010251712.1_PREDICTED__probable_peptide/nitrate_transporter_At3g43790_isoform_X1_[Nelumbo_nucifera], XP_010251713.1_PREDICTED__probable_peptide/nitrate_transporter_At3g43790_isoform_X3_[Nelumbo_nucifera], XP_010251…	XP_004502380.1_protein_ZINC_INDUCED_FACILITATOR_1-like_[Cicer_arietinum], XP_004515444.1_protein_ZINC_INDUCED_FACILITATOR-LIKE_1-like_isoform_X1_[Cicer_arietinum], XP_004515445.1_protein_ZINC_INDUCED_FACILITATOR-LIKE_1-like_isoform_X2_[Cicer_arietinum], XP_004515446.1_protein_ZINC_INDUCED_FACILITATOR-LIKE_1-like_isoform_X3_[Cicer_arietinum], XP_004516549.1_protein_ZINC_INDUCED_FACILITATOR-LIKE_1-…	XP_007010371.1_PREDICTED__protein_ZINC_INDUCED_FACILITATOR-LIKE_1_[Theobroma_cacao], XP_017977070.1_PREDICTED__protein_ZINC_INDUCED_FACILITATOR-LIKE_1_isoform_X1_[Theobroma_cacao], XP_017983118.1_PREDICTED__probable_peptide/nitrate_transporter_At3g43790_isoform_X1_[Theobroma_cacao], XP_017983119.1_PREDICTED__probable_peptide/nitrate_transporter_At3g43790_isoform_X2_[Theobroma_cacao], XP_017983120…	Glur_chr1.g064070.1, Glur_chr1.g064080.1, Glur_chr5.g002470.1, Glur_chr5.g002510.1, Glur_chr5.g046750.1	XP_003526355.1_protein_ZINC_INDUCED_FACILITATOR-LIKE_1_isoform_X1_[Glycine_max], XP_003542783.1_protein_ZINC_INDUCED_FACILITATOR-LIKE_1_isoform_X1_[Glycine_max], XP_003542784.1_protein_ZINC_INDUCED_FACILITATOR-LIKE_1_[Glycine_max], XP_006578391.1_protein_ZINC_INDUCED_FACILITATOR-LIKE_1_isoform_X1_[Glycine_max], XP_006578392.1_protein_ZINC_INDUCED_FACILITATOR-LIKE_1_isoform_X4_[Glycine_max], XP_00…	XP_019420129.1_PREDICTED__protein_ZINC_INDUCED_FACILITATOR-LIKE_1-like_[Lupinus_angustifolius], XP_019420130.1_PREDICTED__protein_ZINC_INDUCED_FACILITATOR-LIKE_1-like_[Lupinus_angustifolius], XP_019420131.1_PREDICTED__protein_ZINC_INDUCED_FACILITATOR-LIKE_1-like_[Lupinus_angustifolius], XP_019420132.1_PREDICTED__protein_ZINC_INDUCED_FACILITATOR-LIKE_1-like_[Lupinus_angustifolius], XP_019434750.1_…	XP_003598367.2_protein_ZINC_INDUCED_FACILITATOR-LIKE_1_isoform_X1_[Medicago_truncatula], XP_003598370.1_protein_ZINC_INDUCED_FACILITATOR-LIKE_1_[Medicago_truncatula], XP_003601884.2_protein_ZINC_INDUCED_FACILITATOR_1_[Medicago_truncatula], XP_003628644.2_protein_ZINC_INDUCED_FACILITATOR-LIKE_1_[Medicago_truncatula], XP_013445183.1_protein_ZINC_INDUCED_FACILITATOR-LIKE_1_[Medicago_truncatula], XP_…	Opuchr02_g0045960-1.1, Opuchr06_g0059990-1.1	XP_004230048.3_protein_ZINC_INDUCED_FACILITATOR-LIKE_1-like_[Solanum_lycopersicum], XP_004230051.2_protein_ZINC_INDUCED_FACILITATOR-LIKE_1_[Solanum_lycopersicum], XP_004230052.1_protein_ZINC_INDUCED_FACILITATOR-LIKE_1_[Solanum_lycopersicum], XP_004249093.1_protein_ZINC_INDUCED_FACILITATOR_1-like_[Solanum_lycopersicum], XP_025884723.1_protein_ZINC_INDUCED_FACILITATOR_1-like_[Solanum_lycopersicum]	NP_001031877.1_zinc_induced_facilitator-like_1_[Arabidopsis_thaliana], NP_001318556.1_zinc_induced_facilitator-like_1_[Arabidopsis_thaliana], NP_001326437.1_zinc_induced_facilitator-like_2_[Arabidopsis_thaliana], NP_001326438.1_zinc_induced_facilitator-like_2_[Arabidopsis_thaliana], NP_001331803.1_zinc_induced_facilitator_1_[Arabidopsis_thaliana], NP_189965.2_zinc_induced_facilitator-like_2_[Arab…	XP_002277598.2_PREDICTED__protein_ZINC_INDUCED_FACILITATOR-LIKE_1_isoform_X1_[Vitis_vinifera], XP_002277751.1_PREDICTED__protein_ZINC_INDUCED_FACILITATOR-LIKE_1_[Vitis_vinifera], XP_003632620.1_PREDICTED__protein_ZINC_INDUCED_FACILITATOR_1_isoform_X1_[Vitis_vinifera], XP_010653665.1_PREDICTED__protein_ZINC_INDUCED_FACILITATOR_1_isoform_X2_[Vitis_vinifera], XP_019077319.1_PREDICTED__protein_ZINC_I…
OG0000083	XP_020202085.1_uncharacterized_protein_LOC109787897_[Cajanus_cajan], XP_020202094.1_uncharacterized_protein_LOC109787907_[Cajanus_cajan], XP_020202173.1_uncharacterized_protein_LOC109787969_[Cajanus_cajan], XP_020202184.1_uncharacterized_protein_LOC109787982_[Cajanus_cajan], XP_020202426.1_uncharacterized_protein_LOC109788172_[Cajanus_cajan], XP_020202501.1_uncharacterized_protein_LOC109788233_[C…	-	-	-	-	XP_014618136.1_uncharacterized_protein_LOC106794763_[Glycine_max], XP_014624202.1_uncharacterized_protein_LOC106796437_[Glycine_max], XP_014626938.1_uncharacterized_protein_LOC106797228_[Glycine_max]	-	-	-	-	-	-
OG0000084	XP_020207209.1_putative_disease_resistance_RPP13-like_protein_1_[Cajanus_cajan], XP_020215597.1_putative_disease_resistance_RPP13-like_protein_1_[Cajanus_cajan], XP_020215598.1_uncharacterized_protein_LOC109799444_[Cajanus_cajan], XP_020215599.1_uncharacterized_protein_LOC109799444_[Cajanus_cajan], XP_020215884.1_putative_disease_resistance_protein_At3g14460_[Cajanus_cajan], XP_020215885.1_putati…	-	XP_004498674.1_putative_disease_resistance_RPP13-like_protein_1_[Cicer_arietinum], XP_004499578.1_putative_disease_resistance_RPP13-like_protein_1_[Cicer_arietinum], XP_004499781.1_putative_disease_resistance_RPP13-like_protein_1_[Cicer_arietinum], XP_004512929.1_putative_disease_resistance_RPP13-like_protein_1_[Cicer_arietinum], XP_004515735.1_putative_disease_resistance_RPP13-like_protein_1_[Ci…	XP_007009938.2_PREDICTED__putative_disease_resistance_RPP13-like_protein_1_[Theobroma_cacao], XP_007011202.2_PREDICTED__putative_disease_resistance_RPP13-like_protein_1_[Theobroma_cacao], XP_007034356.2_PREDICTED__putative_disease_resistance_RPP13-like_protein_1_[Theobroma_cacao], XP_017972648.1_PREDICTED__uncharacterized_protein_LOC108661196_[Theobroma_cacao], XP_017974235.1_PREDICTED__putative_…	Glur_chr5.g003930.1, Glur_chr5.g003960.1, Glur_chr5.g004110.1, Glur_chr5.g004180.1, Glur_chr5.g004290.1, Glur_chr5.g004320.1, Glur_chr5.g004360.1, Glur_chr5.g063980.1, Glur_chr5.g064070.1, Glur_chr5.g064140.1, Glur_chr5.g064310.1, Glur_chr5.g065060.1, Glur_chr7.g049010.1, Glur_chr8.g009920.1, Glur_chr8.g036700.1, Glur_chr8.g036720.1	XP_003543829.1_putative_disease_resistance_RPP13-like_protein_1_[Glycine_max], XP_003556801.3_putative_disease_resistance_RPP13-like_protein_1_[Glycine_max], XP_003556802.1_putative_disease_resistance_RPP13-like_protein_1_[Glycine_max], XP_003556833.1_putative_disease_resistance_RPP13-like_protein_1_[Glycine_max], XP_006595239.1_putative_disease_resistance_RPP13-like_protein_1_[Glycine_max], XP_0…	XP_019465385.1_PREDICTED__putative_disease_resistance_RPP13-like_protein_1_[Lupinus_angustifolius]	XP_003588529.2_putative_disease_resistance_RPP13-like_protein_1_[Medicago_truncatula], XP_003598470.1_putative_disease_resistance_RPP13-like_protein_1_isoform_X1_[Medicago_truncatula], XP_003599114.1_putative_disease_resistance_RPP13-like_protein_1_[Medicago_truncatula], XP_003599266.4_putative_disease_resistance_RPP13-like_protein_1_[Medicago_truncatula], XP_003599348.2_putative_disease_resistan…	-	-	NP_001319549.1_NB-ARC_domain-containing_disease_resistance_protein_[Arabidopsis_thaliana], NP_188065.1_NB-ARC_domain-containing_disease_resistance_protein_[Arabidopsis_thaliana]	XP_002265391.1_PREDICTED__putative_disease_resistance_RPP13-like_protein_1_[Vitis_vinifera], XP_002269570.1_PREDICTED__putative_disease_resistance_protein_RGA1_[Vitis_vinifera], XP_003633380.1_PREDICTED__putative_disease_resistance_RPP13-like_protein_1_[Vitis_vinifera], XP_019078813.1_PREDICTED__putative_disease_resistance_RPP13-like_protein_1_isoform_X1_[Vitis_vinifera], XP_019078814.1_PREDICTED…
OG0000085	XP_020235959.1_uncharacterized_protein_LOC109815613_[Cajanus_cajan], XP_029126278.1_uncharacterized_protein_LOC109793894_[Cajanus_cajan], XP_029126354.1_uncharacterized_protein_LOC114915652__partial_[Cajanus_cajan]	XP_010244505.1_PREDICTED__uncharacterized_protein_LOC104588324_[Nelumbo_nucifera], XP_010245764.1_PREDICTED__uncharacterized_protein_LOC104589222_[Nelumbo_nucifera], XP_010247056.1_PREDICTED__uncharacterized_protein_LOC104590196_[Nelumbo_nucifera], XP_010253018.1_PREDICTED__uncharacterized_protein_LOC104594433_[Nelumbo_nucifera], XP_010260170.1_PREDICTED__leucine-rich_repeat_receptor-like_protein…	XP_012574831.1_uncharacterized_protein_LOC105852744__partial_[Cicer_arietinum], XP_027186283.1_uncharacterized_protein_LOC101514004_[Cicer_arietinum], XP_027187257.1_uncharacterized_protein_LOC113785145__partial_[Cicer_arietinum]	XP_017970464.1_PREDICTED__uncharacterized_protein_LOC18609565_[Theobroma_cacao], XP_017978278.1_PREDICTED__uncharacterized_protein_LOC108662429_[Theobroma_cacao], XP_017978327.1_PREDICTED__uncharacterized_protein_LOC108662455_[Theobroma_cacao], XP_017981010.1_PREDICTED__uncharacterized_protein_LOC108663034_[Theobroma_cacao], XP_017982330.1_PREDICTED__uncharacterized_protein_LOC108663252_[Theobrom…	Glur_chr3.g004340.1, Glur_chr7.g070750.1	XP_006575889.1_uncharacterized_protein_LOC102669193_[Glycine_max], XP_006575997.1_uncharacterized_protein_LOC100809438_[Glycine_max], XP_006577501.1_uncharacterized_protein_LOC102669077_[Glycine_max], XP_006586482.1_uncharacterized_protein_LOC100808853_[Glycine_max], XP_006589946.1_uncharacterized_protein_LOC102661617_[Glycine_max], XP_006590003.1_uncharacterized_protein_LOC102665906_[Glycine_max…	XP_019414591.1_PREDICTED__uncharacterized_protein_LOC109326356_[Lupinus_angustifolius], XP_019414626.1_PREDICTED__uncharacterized_protein_LOC109326395_[Lupinus_angustifolius], XP_019416382.1_PREDICTED__uncharacterized_protein_LOC109327670_[Lupinus_angustifolius], XP_019416526.1_PREDICTED__uncharacterized_protein_LOC109327811_[Lupinus_angustifolius], XP_019423019.1_PREDICTED__uncharacterized_prote…	XP_024641774.2_uncharacterized_protein_LOC112422671_[Medicago_truncatula], XP_039683056.1_uncharacterized_protein_LOC120576120_[Medicago_truncatula], XP_039684613.1_uncharacterized_protein_LOC120577386_[Medicago_truncatula], XP_039685696.1_uncharacterized_protein_LOC120577869__partial_[Medicago_truncatula], XP_039685697.1_uncharacterized_protein_LOC120577870_[Medicago_truncatula], XP_039686533.1_…	Opuchr09_g0089800-1.1	XP_010314403.1_putative_glycine-rich_cell_wall_structural_protein_1_[Solanum_lycopersicum]	NP_001327976.1_retrotransposon_Gag__partial_[Arabidopsis_thaliana], NP_193068.1_hypothetical_protein_AT4G13320_[Arabidopsis_thaliana]	XP_010654970.1_PREDICTED__LOW_QUALITY_PROTEIN__uncharacterized_protein_LOC104880333_[Vitis_vinifera], XP_019072593.1_PREDICTED__LOW_QUALITY_PROTEIN__uncharacterized_protein_LOC104877707_[Vitis_vinifera], XP_019081488.1_PREDICTED__uncharacterized_protein_LOC109124167_[Vitis_vinifera]
OG0000086	XP_020203933.1_protein_SRG1_isoform_X1_[Cajanus_cajan], XP_020203935.1_protein_SRG1_isoform_X2_[Cajanus_cajan], XP_020203936.1_protein_SRG1_isoform_X1_[Cajanus_cajan], XP_020203937.1_protein_SRG1_isoform_X2_[Cajanus_cajan], XP_020204545.1_protein_SRG1_isoform_X2_[Cajanus_cajan], XP_020204547.1_protein_SRG1_isoform_X2_[Cajanus_cajan], XP_020204548.1_protein_SRG1_isoform_X2_[Cajanus_cajan], XP_0202…	XP_010272749.2_PREDICTED__protein_SRG1-like_[Nelumbo_nucifera], XP_010273386.1_PREDICTED__protein_SRG1-like_[Nelumbo_nucifera], XP_010273387.1_PREDICTED__protein_SRG1-like_[Nelumbo_nucifera], XP_010273388.1_PREDICTED__protein_SRG1-like_[Nelumbo_nucifera], XP_010273389.1_PREDICTED__protein_SRG1-like_[Nelumbo_nucifera]	XP_004488689.1_protein_SRG1-like_[Cicer_arietinum], XP_004488976.1_protein_SRG1_[Cicer_arietinum], XP_004490334.1_protein_SRG1-like_isoform_X1_[Cicer_arietinum], XP_004490336.1_protein_SRG1-like_isoform_X3_[Cicer_arietinum], XP_004490337.1_protein_SRG1-like_[Cicer_arietinum], XP_012572406.1_probable_2-oxoglutarate/Fe_II_-dependent_dioxygenase_[Cicer_arietinum], XP_027187633.1_protein_SRG1-like_is…	XP_007013636.2_PREDICTED__protein_SRG1_isoform_X1_[Theobroma_cacao], XP_007022024.1_PREDICTED__protein_SRG1_[Theobroma_cacao], XP_007025217.2_PREDICTED__protein_SRG1_[Theobroma_cacao], XP_007025218.2_PREDICTED__protein_SRG1_[Theobroma_cacao], XP_017978064.1_PREDICTED__protein_SRG1_[Theobroma_cacao], XP_017979268.1_PREDICTED__protein_SRG1_[Theobroma_cacao], XP_017980385.1_PREDICTED__protein_SRG1-l…	Glur_chr3.g076080.1, Glur_chr3.g076160.1, Glur_chr3.g076190.1, Glur_chr3.g076210.1, Glur_chr6.g055650.1, Glur_chr6.g056030.1, Glur_chr6.g056200.1, Glur_chr6.g056310.1, Glur_chr7.g048070.1, Glur_chr7.g054000.1, Glur_chr7.g054040.1	NP_001240998.1_uncharacterized_protein_LOC100786574_[Glycine_max], NP_001242069.1_uncharacterized_protein_LOC100777264_[Glycine_max], XP_003516325.1_protein_SRG1_[Glycine_max], XP_003518803.1_protein_SRG1_[Glycine_max], XP_003518805.1_protein_SRG1_[Glycine_max], XP_003524845.1_protein_SRG1_[Glycine_max], XP_003540518.1_protein_SRG1_[Glycine_max], XP_003543178.1_protein_SRG1_[Glycine_max], XP_0035…	XP_019418335.1_PREDICTED__protein_SRG1-like_[Lupinus_angustifolius], XP_019424937.1_PREDICTED__protein_SRG1-like_[Lupinus_angustifolius], XP_019433559.1_PREDICTED__protein_SRG1-like_[Lupinus_angustifolius], XP_019433560.1_PREDICTED__protein_SRG1-like_[Lupinus_angustifolius], XP_019443835.1_PREDICTED__protein_SRG1-like_[Lupinus_angustifolius], XP_019455312.1_PREDICTED__protein_SRG1-like_[Lupinus_a…	XP_003614575.1_protein_SRG1_[Medicago_truncatula], XP_003614581.1_protein_SRG1_[Medicago_truncatula], XP_003614583.2_protein_SRG1_isoform_X2_[Medicago_truncatula], XP_003614589.1_protein_SRG1_isoform_X1_[Medicago_truncatula], XP_013442081.1_protein_SRG1_[Medicago_truncatula], XP_013442957.2_codeine_O-demethylase_[Medicago_truncatula], XP_013443496.1_protein_SRG1_[Medicago_truncatula], XP_01344351…	Opuchr09_g0022010-1.1, Opuchr09_g0022240-1.1, Opuchr09_g0022330-1.1	XP_004232992.1_protein_SRG1_isoform_X1_[Solanum_lycopersicum], XP_004233001.1_protein_SRG1-like_[Solanum_lycopersicum], XP_004233003.1_protein_SRG1_[Solanum_lycopersicum], XP_004233004.1_protein_SRG1-like_[Solanum_lycopersicum], XP_004233005.3_codeine_O-demethylase-like_[Solanum_lycopersicum], XP_004233006.1_protein_SRG1_[Solanum_lycopersicum], XP_010325018.1_thebaine_6-O-demethylase-like_[Solanu…	NP_001329605.1_2-oxoglutarate__2OG__and_Fe_II_-dependent_oxygenase_superfamily_protein_[Arabidopsis_thaliana], NP_173144.1_2-oxoglutarate__2OG__and_Fe_II_-dependent_oxygenase_superfamily_protein_[Arabidopsis_thaliana], NP_173145.1_senescence-related_gene_1_[Arabidopsis_thaliana], NP_194260.1_2-oxoglutarate__2OG__and_Fe_II_-dependent_oxygenase_superfamily_protein_[Arabidopsis_thaliana], NP_194261.…	XP_002268288.1_PREDICTED__protein_SRG1_[Vitis_vinifera], XP_002268794.1_PREDICTED__protein_SRG1_[Vitis_vinifera], XP_002269087.1_PREDICTED__protein_SRG1_[Vitis_vinifera], XP_002269432.1_PREDICTED__protein_SRG1_[Vitis_vinifera], XP_002271080.1_PREDICTED__protein_SRG1_[Vitis_vinifera]
OG0000087	XP_020204921.1_cytochrome_P450_72A68_[Cajanus_cajan], XP_020223357.1_cytochrome_P450_72A68_[Cajanus_cajan], XP_020233594.1_cytochrome_P450_72A68_[Cajanus_cajan], XP_020233596.2_LOW_QUALITY_PROTEIN__cytochrome_P450_716A67_[Cajanus_cajan], XP_020233603.1_cytochrome_P450_72A68_[Cajanus_cajan], XP_020233617.1_cytochrome_P450_72A68_[Cajanus_cajan]	XP_010241316.1_PREDICTED__cytochrome_P450_CYP72A219-like_[Nelumbo_nucifera], XP_010248211.2_PREDICTED__cytochrome_P450_CYP72A219-like_[Nelumbo_nucifera], XP_010275170.1_PREDICTED__cytochrome_P450_CYP72A219-like_[Nelumbo_nucifera], XP_010275181.1_PREDICTED__cytochrome_P450_CYP72A219-like_[Nelumbo_nucifera], XP_010275244.1_PREDICTED__cytochrome_P450_CYP72A219-like_[Nelumbo_nucifera]	XP_004488665.1_cytochrome_P450_72A68-like_[Cicer_arietinum], XP_004488668.1_cytochrome_P450_72A68-like_isoform_X1_[Cicer_arietinum], XP_004488669.1_cytochrome_P450_716A67-like_[Cicer_arietinum], XP_012567743.1_cytochrome_P450_72A68-like_isoform_X2_[Cicer_arietinum], XP_027190539.1_cytochrome_P450_72A68-like_isoform_X2_[Cicer_arietinum], XP_027192930.1_cytochrome_P450_72A68-like_[Cicer_arietinum]	XP_007022099.2_PREDICTED__cytochrome_P450_CYP72A219_[Theobroma_cacao], XP_017980356.1_PREDICTED__cytochrome_P450_72A15_[Theobroma_cacao], XP_017980357.1_PREDICTED__cytochrome_P450_72A15-like_[Theobroma_cacao], XP_017980370.1_PREDICTED__cytochrome_P450_72A15_[Theobroma_cacao]	Glur_chr7.g008410.1, Glur_chr7.g037000.1, Glur_chr7.g053420.1, Glur_chr7.g053430.1, Glur_chr7.g053460.1, Glur_chr7.g053470.1	XP_003543171.1_cytochrome_P450_72A68_[Glycine_max], XP_003543172.1_cytochrome_P450_72A68_[Glycine_max], XP_003546751.1_cytochrome_P450_72A68_[Glycine_max], XP_006594768.1_cytochrome_P450_72A68_[Glycine_max], XP_006598137.1_cytochrome_P450_72A68_isoform_X1_[Glycine_max], XP_025981751.1_cytochrome_P450_72A68_isoform_X2_[Glycine_max], XP_040865415.1_cytochrome_P450_72A68_isoform_X2_[Glycine_max], XP…	XP_019430018.1_PREDICTED__cytochrome_P450_CYP72A219-like_[Lupinus_angustifolius], XP_019430019.1_PREDICTED__cytochrome_P450_CYP72A219-like_[Lupinus_angustifolius], XP_019450586.1_PREDICTED__11-oxo-beta-amyrin_30-oxidase-like_[Lupinus_angustifolius], XP_019453527.1_PREDICTED__cytochrome_P450_CYP72A219-like_[Lupinus_angustifolius], XP_019453663.1_PREDICTED__cytochrome_P450_CYP72A219-like_isoform_X1…	XP_003617766.1_cytochrome_P450_72A68-like_[Medicago_truncatula], XP_013464434.2_cytochrome_P450_72A68-like_[Medicago_truncatula], XP_013464435.1_cytochrome_P450_72A68-like_[Medicago_truncatula], XP_013464440.1_cytochrome_P450_72A68-like_isoform_X7_[Medicago_truncatula], XP_013464443.1_cytochrome_P450_72A68-like_[Medicago_truncatula], XP_013464445.2_cytochrome_P450_72A68_[Medicago_truncatula], XP_…	Opuchr01_g0014240-1.1, Opuchr02_g0011110-1.1, Opuchr05_g0052480-1.1, Opuchr05_g0053440-1.1, Opuchr05_g0053510-1.1, Opuchr05_g0053590-1.1, Opuchr05_g0053600-1.1, Opuchr05_g0053610-1.1, Opuchr05_g0053630-1.1, Opuchr05_g0053690-1.1, Opuchr05_g0053740-1.1, Opuchr05_g0053810-1.1, Opuchr05_g0053910-1.1, Opuchr05_g0054050-1.1, Opuchr05_g0054080-1.1, Opuchr05_g0054100-1.1, Opuchr05_g0054130-1.1, Opuchr05…	XP_004242635.1_cytochrome_P450_CYP72A219_[Solanum_lycopersicum], XP_004243253.1_cytochrome_P450_CYP72A219_[Solanum_lycopersicum], XP_004243254.1_cytochrome_P450_CYP72A219-like_[Solanum_lycopersicum], XP_004243255.1_cytochrome_P450_CYP72A219_isoform_X1_[Solanum_lycopersicum], XP_004243256.1_cytochrome_P450_CYP72A219-like_[Solanum_lycopersicum], XP_004243257.1_cytochrome_P450_CYP72A219_isoform_X1_[…	NP_001319551.1_cytochrome_P450__family_72__subfamily_A__polypeptide_9_[Arabidopsis_thaliana], NP_001319552.1_cytochrome_P450__family_72__subfamily_A__polypeptide_10_[Arabidopsis_thaliana], NP_001325567.1_cytochrome_P450__family_72__subfamily_A__polypeptide_15_[Arabidopsis_thaliana], NP_001326383.1_cytochrome_P450__family_72__subfamily_A__polypeptide_13_[Arabidopsis_thaliana], NP_188079.1_cytochro…	XP_002262693.1_PREDICTED__cytochrome_P450_CYP72A219_[Vitis_vinifera], XP_002263609.1_PREDICTED__cytochrome_P450_CYP72A219_[Vitis_vinifera], XP_002263652.1_PREDICTED__cytochrome_P450_CYP72A219_[Vitis_vinifera], XP_002265455.1_PREDICTED__cytochrome_P450_CYP72A219_[Vitis_vinifera], XP_002265784.2_PREDICTED__cytochrome_P450_CYP72A219_isoform_X1_[Vitis_vinifera], XP_002268319.2_PREDICTED__cytochrome_P…
OG0000088	XP_020203335.1_chalcone_synthase_2_[Cajanus_cajan], XP_020204229.1_chalcone_synthase_[Cajanus_cajan], XP_020207460.1_chalcone_synthase_[Cajanus_cajan], XP_020209856.1_chalcone_synthase_1_[Cajanus_cajan], XP_020213958.1_chalcone_synthase_[Cajanus_cajan], XP_020215564.1_chalcone_synthase_1_[Cajanus_cajan], XP_020215731.1_chalcone_synthase_1_[Cajanus_cajan], XP_020226118.1_chalcone_synthase_1_[Cajan…	NP_001305084.1_chalcone_synthase_1_[Nelumbo_nucifera], XP_010249317.1_PREDICTED__chalcone_synthase_[Nelumbo_nucifera], XP_010264137.1_PREDICTED__chalcone_synthase_1-like_[Nelumbo_nucifera]	XP_004493096.1_chalcone_synthase_[Cicer_arietinum], XP_004502226.1_chalcone_synthase_1B_[Cicer_arietinum], XP_004504355.1_chalcone_synthase_1_[Cicer_arietinum], XP_012574353.1_LOW_QUALITY_PROTEIN__chalcone_synthase_1_[Cicer_arietinum], XP_012574354.1_chalcone_synthase_1-like_[Cicer_arietinum], XP_027193184.1_chalcone_synthase_1-like_[Cicer_arietinum]	XP_007032052.2_PREDICTED__chalcone_synthase_[Theobroma_cacao], XP_007034442.1_PREDICTED__chalcone_synthase_1_[Theobroma_cacao]	Glur_chr3.g061840.1, Glur_chr3.g074050.1, Glur_chr3.g074060.1, Glur_chr4.g007310.1, Glur_chr5.g008480.1, Glur_chr5.g008520.1, Glur_chr5.g008610.1, Glur_chr5.g008890.1, Glur_chr5.g008990.1, Glur_chr5.g048640.1, Glur_chr5.g048650.1, Glur_chr6.g064990.1, Glur_chr6.g071780.1, Glur_chr6.g078650.1, Glur_chr6.g078690.1, Glur_chr6.g078700.1, Glur_chr6.g078710.1	NP_001276296.1_chalcone_synthase_3_[Glycine_max], NP_001304585.2_chalcone_synthase_[Glycine_max], NP_001337038.1_chalcone_synthase_1_[Glycine_max], NP_001340309.1_chalcone_synthase_7_[Glycine_max], NP_001347288.1_chalcone_synthase_5_[Glycine_max], NP_001347352.1_chalcone_synthase_4a_[Glycine_max], NP_001347353.1_chalcone_synthase_2_[Glycine_max], NP_001358292.1_chalcone_synthase_3_[Glycine_max], …	XP_019420991.1_PREDICTED__chalcone_synthase_1-like_[Lupinus_angustifolius], XP_019420992.1_PREDICTED__chalcone_synthase_1-like_[Lupinus_angustifolius], XP_019420993.1_PREDICTED__chalcone_synthase_1-like_[Lupinus_angustifolius], XP_019423475.1_PREDICTED__chalcone_synthase-like_[Lupinus_angustifolius], XP_019427416.1_PREDICTED__chalcone_synthase_isoform_X1_[Lupinus_angustifolius], XP_019427417.1_PR…	XP_003592022.2_chalcone_synthase_8_[Medicago_truncatula], XP_003592044.1_chalcone_synthase_4_[Medicago_truncatula], XP_003595645.1_chalcone_synthase_5_[Medicago_truncatula], XP_003601647.1_chalcone_synthase_1B_[Medicago_truncatula], XP_003601648.1_chalcone_synthase_1A_[Medicago_truncatula], XP_003610852.1_chalcone_synthase_4_[Medicago_truncatula], XP_003610853.3_chalcone_synthase_5_[Medicago_trun…	Opuchr03_g0010590-1.1	NP_001234033.2_chalcone_synthase_1_[Solanum_lycopersicum], NP_001234036.2_chalcone_synthase_2_[Solanum_lycopersicum], XP_004239898.1_chalcone_synthase_B_[Solanum_lycopersicum], XP_010314857.1_chalcone_synthase_J-like_[Solanum_lycopersicum]	NP_196897.1_Chalcone_and_stilbene_synthase_family_protein_[Arabidopsis_thaliana]	NP_001267879.1_chalcone_synthase_[Vitis_vinifera], NP_001267939.1_stilbene_synthase_1_[Vitis_vinifera], NP_001268046.1_stilbene_synthase_3_[Vitis_vinifera], NP_001268064.1_chalcone_synthase_[Vitis_vinifera], XP_002263722.1_PREDICTED__stilbene_synthase_3_[Vitis_vinifera], XP_002263807.1_PREDICTED__stilbene_synthase_6_[Vitis_vinifera], XP_002263881.1_PREDICTED__stilbene_synthase_1_[Vitis_vinifera],…
OG0000089	XP_020218349.1_salicylate_carboxymethyltransferase_[Cajanus_cajan], XP_020221422.1_jasmonate_O-methyltransferase_[Cajanus_cajan], XP_020229915.1_salicylate_carboxymethyltransferase_isoform_X1_[Cajanus_cajan], XP_020229916.1_salicylate_carboxymethyltransferase_[Cajanus_cajan], XP_020229925.1_salicylate_carboxymethyltransferase_[Cajanus_cajan], XP_020230280.1_salicylate/benzoate_carboxyl_methyltran…	XP_010246471.1_PREDICTED__salicylate_carboxymethyltransferase-like_[Nelumbo_nucifera], XP_010254766.1_PREDICTED__jasmonate_O-methyltransferase-like_[Nelumbo_nucifera], XP_010254767.1_PREDICTED__jasmonate_O-methyltransferase-like_[Nelumbo_nucifera], XP_010255185.1_PREDICTED__salicylate_carboxymethyltransferase-like_[Nelumbo_nucifera], XP_010255758.1_PREDICTED__salicylate_carboxymethyltransferase-l…	XP_004493098.1_jasmonate_O-methyltransferase-like_[Cicer_arietinum], XP_004499183.1_jasmonate_O-methyltransferase_isoform_X1_[Cicer_arietinum], XP_004499184.1_jasmonate_O-methyltransferase_isoform_X2_[Cicer_arietinum], XP_004500800.1_theobromine_synthase_2-like_[Cicer_arietinum], XP_004509288.1_salicylate_carboxymethyltransferase-like_[Cicer_arietinum], XP_004509289.1_salicylate_carboxymethyltran…	XP_007015210.2_PREDICTED__benzoate_carboxyl_methyltransferase_isoform_X1_[Theobroma_cacao], XP_007017597.2_PREDICTED__jasmonate_O-methyltransferase_[Theobroma_cacao], XP_007017600.2_PREDICTED__jasmonate_O-methyltransferase_[Theobroma_cacao], XP_007042140.2_PREDICTED__salicylate_carboxymethyltransferase_[Theobroma_cacao], XP_017969721.1_PREDICTED__salicylate_carboxymethyltransferase_isoform_X1_[Th…	Glur_chr1.g079200.1, Glur_chr1.g079210.1, Glur_chr4.g001490.1, Glur_chr5.g080430.1, Glur_chr6.g071470.1	NP_001237122.1_salicylic_acid_methyl_transferase-like_protein_[Glycine_max], XP_003520296.1_S-adenosyl-L-methionine_benzoic_acid/salicylic_acid_carboxyl_methyltransferase_3_[Glycine_max], XP_003522019.3_probable_jasmonic_acid_carboxyl_methyltransferase_1_[Glycine_max], XP_003534534.2_LOW_QUALITY_PROTEIN__S-adenosyl-L-methionine_benzoic_acid/salicylic_acid_carboxyl_methyltransferase_2_[Glycine_max…	XP_019414079.1_PREDICTED__7-methylxanthosine_synthase_1-like_[Lupinus_angustifolius], XP_019431803.1_PREDICTED__salicylate_carboxymethyltransferase-like_isoform_X1_[Lupinus_angustifolius], XP_019431804.1_PREDICTED__salicylate_carboxymethyltransferase-like_isoform_X2_[Lupinus_angustifolius], XP_019435382.1_PREDICTED__salicylate_carboxymethyltransferase-like_[Lupinus_angustifolius], XP_019435415.1_…	XP_003603961.1_probable_caffeine_synthase_MTL2_[Medicago_truncatula], XP_003604791.1_S-adenosyl-L-methionine_benzoic_acid/salicylic_acid_carboxyl_methyltransferase_3_[Medicago_truncatula], XP_003612068.1_S-adenosyl-L-methionine_benzoic_acid/salicylic_acid_carboxyl_methyltransferase_3_[Medicago_truncatula], XP_003624535.1_probable_caffeine_synthase_MTL2_[Medicago_truncatula], XP_003627282.1_S-aden…	Opuchr03_g0010620-1.1, Opuchr08_g0060800-1.1	NP_001234809.1_salicylic_acid_methyltransferase_[Solanum_lycopersicum], XP_004229514.1_benzoate_carboxyl_methyltransferase-like_[Solanum_lycopersicum], XP_004229515.1_benzoate_carboxyl_methyltransferase_[Solanum_lycopersicum], XP_004238275.1_jasmonate_O-methyltransferase_[Solanum_lycopersicum], XP_004247831.1_salicylate_carboxymethyltransferase-like_[Solanum_lycopersicum], XP_004247832.1_salicyla…	NP_001031831.1_S-adenosyl-L-methionine-dependent_methyltransferases_superfamily_protein_[Arabidopsis_thaliana], NP_001318479.1_S-adenosyl-L-methionine-dependent_methyltransferases_superfamily_protein_[Arabidopsis_thaliana], NP_001330836.1_S-adenosyl-L-methionine-dependent_methyltransferases_superfamily_protein_[Arabidopsis_thaliana], NP_001330837.1_S-adenosyl-L-methionine-dependent_methyltransfer…	XP_002262676.1_PREDICTED__salicylate_carboxymethyltransferase_isoform_X1_[Vitis_vinifera], XP_002262759.2_PREDICTED__salicylate_carboxymethyltransferase_[Vitis_vinifera], XP_002263018.1_PREDICTED__salicylate_carboxymethyltransferase_isoform_X1_[Vitis_vinifera], XP_002263123.2_PREDICTED__salicylate_carboxymethyltransferase_isoform_X1_[Vitis_vinifera], XP_002263459.1_PREDICTED__jasmonate_O-methyltr…
OG0000090	XP_020202688.1_putative_disease_resistance_protein_At4g11170_[Cajanus_cajan], XP_020216420.2_TMV_resistance_protein_N-like_isoform_X1_[Cajanus_cajan], XP_020228297.1_TMV_resistance_protein_N_[Cajanus_cajan], XP_020228298.1_TMV_resistance_protein_N_[Cajanus_cajan], XP_020228299.1_TMV_resistance_protein_N_[Cajanus_cajan], XP_020228421.1_disease_resistance_protein_RML1B_[Cajanus_cajan], XP_020229206…	-	XP_004516106.1_TMV_resistance_protein_N-like_isoform_X1_[Cicer_arietinum], XP_004516107.1_TMV_resistance_protein_N-like_isoform_X1_[Cicer_arietinum], XP_012567488.1_TMV_resistance_protein_N-like_isoform_X1_[Cicer_arietinum], XP_012567490.1_disease_resistance-like_protein_DSC1_isoform_X2_[Cicer_arietinum], XP_012571759.1_disease_resistance_protein_RML1A-like_[Cicer_arietinum], XP_012571760.1_disea…	XP_017974525.1_PREDICTED__LOW_QUALITY_PROTEIN__disease_resistance_protein_RPP4_[Theobroma_cacao], XP_017974526.1_PREDICTED__putative_disease_resistance_protein_At4g11170_[Theobroma_cacao], XP_017975415.1_PREDICTED__putative_disease_resistance_protein_At4g11170_[Theobroma_cacao], XP_017975416.1_PREDICTED__disease_resistance_protein_RPS6_[Theobroma_cacao]	Glur_chr1.g070580.1, Glur_chr3.g007830.1, Glur_chr3.g007850.1, Glur_chr3.g008130.1, Glur_chr3.g058360.1, Glur_chr3.g058490.1, Glur_chr3.g058510.1, Glur_chr3.g058520.1, Glur_chr3.g058530.1, Glur_chr5.g050820.1, Glur_chr5.g050870.1, Glur_chr5.g051000.1, Glur_chr5.g051110.1, Glur_chr6.g012420.1, Glur_chr8.g028250.1, Glur_chr8.g040040.1	XP_003517729.2_TMV_resistance_protein_N_isoform_X2_[Glycine_max], XP_003543819.2_disease_resistance_protein_RPV1_isoform_X1_[Glycine_max], XP_006573050.1_TMV_resistance_protein_N_isoform_X1_[Glycine_max], XP_006583492.1_disease_resistance_protein_RPV1_isoform_X1_[Glycine_max], XP_006586404.2_disease_resistance_protein_RUN1_[Glycine_max], XP_006593609.1_putative_disease_resistance_protein_At4g1117…	XP_019442287.1_PREDICTED__TMV_resistance_protein_N-like_[Lupinus_angustifolius], XP_019446042.1_PREDICTED__TMV_resistance_protein_N-like_isoform_X1_[Lupinus_angustifolius], XP_019446043.1_PREDICTED__TMV_resistance_protein_N-like_isoform_X2_[Lupinus_angustifolius]	XP_003595039.1_disease_resistance_protein_RPV1_[Medicago_truncatula], XP_003595382.1_disease_resistance_protein_RPV1_[Medicago_truncatula], XP_003601352.2_disease_resistance_protein_RPV1_[Medicago_truncatula], XP_003627179.2_disease_resistance_protein_RUN1_[Medicago_truncatula], XP_003627687.2_TMV_resistance_protein_N_[Medicago_truncatula], XP_003629398.2_disease_resistance_protein_RPV1_[Medicago…	-	-	NP_197337.1_Disease_resistance_protein__TIR-NBS-LRR_class__family_[Arabidopsis_thaliana]	XP_019073757.1_PREDICTED__TMV_resistance_protein_N-like_[Vitis_vinifera]
OG0000091	XP_020205284.1_F-box_protein_At1g60400_[Cajanus_cajan], XP_020205285.1_F-box_protein_At1g60400_[Cajanus_cajan], XP_020205286.1_F-box_protein_At1g60400_[Cajanus_cajan], XP_020205290.1_putative_F-box/FBD/LRR-repeat_protein_At1g78760_[Cajanus_cajan], XP_020218500.1_F-box/FBD/LRR-repeat_protein_At1g78750_[Cajanus_cajan], XP_020239870.1_F-box/LRR-repeat_protein_At3g26922_[Cajanus_cajan], XP_020239872.…	XP_010268835.1_PREDICTED__F-box/LRR-repeat_protein_25-like_[Nelumbo_nucifera]	XP_004495479.1_FBD-associated_F-box_protein_At3g52670-like_[Cicer_arietinum], XP_004496008.1_putative_F-box/LRR-repeat_protein_At3g49150_[Cicer_arietinum], XP_004501663.1_putative_F-box/FBD/LRR-repeat_protein_At1g78760_[Cicer_arietinum], XP_004501664.1_F-box/FBD/LRR-repeat_protein_At1g78750-like_[Cicer_arietinum], XP_004501665.1_F-box/FBD/LRR-repeat_protein_At5g53840-like_[Cicer_arietinum], XP_00…	-	Glur_chr2.g073410.1, Glur_chr2.g081010.1, Glur_chr5.g069860.1, Glur_chr5.g069870.1, Glur_chr5.g069880.1, Glur_chr5.g069900.1, Glur_chr5.g069910.1, Glur_chr5.g069930.1, Glur_chr5.g069960.1, Glur_chr5.g069970.1, Glur_chr5.g069980.1, Glur_chr8.g036470.1	XP_003533199.1_F-box/LRR-repeat_protein_At3g26922_isoform_X1_[Glycine_max], XP_006580890.1_F-box/FBD/LRR-repeat_protein_At1g78750_[Glycine_max], XP_006587327.1_F-box/FBD/LRR-repeat_protein_At1g78750_[Glycine_max], XP_006587333.2_uncharacterized_protein_LOC102665988_[Glycine_max], XP_006587335.1_F-box/FBD/LRR-repeat_protein_At1g78750_[Glycine_max], XP_006587338.1_uncharacterized_protein_LOC1026666…	XP_019414941.1_PREDICTED__F-box/LRR-repeat_protein_25-like_[Lupinus_angustifolius], XP_019414942.1_PREDICTED__F-box/LRR-repeat_protein_25-like_[Lupinus_angustifolius], XP_019435541.1_PREDICTED__F-box/LRR-repeat_protein_At3g26922-like_[Lupinus_angustifolius], XP_019436421.1_PREDICTED__putative_F-box/FBD/LRR-repeat_protein_At5g22670_[Lupinus_angustifolius], XP_019449631.1_PREDICTED__putative_FBD-as…	XP_003598910.1_putative_F-box/LRR-repeat_protein_At3g28410_[Medicago_truncatula], XP_003599616.2_putative_F-box/FBD/LRR-repeat_protein_At5g44960_[Medicago_truncatula], XP_003608306.2_F-box/LRR-repeat_protein_At4g14103_isoform_X1_[Medicago_truncatula], XP_003614104.1_F-box/LRR-repeat_protein_At4g14103_[Medicago_truncatula], XP_003614107.1_F-box/LRR-repeat_protein_At4g14103_[Medicago_truncatula], X…	-	-	-	-
OG0000092	XP_020225537.1_disease_resistance_protein_RPM1_[Cajanus_cajan], XP_020225538.1_disease_resistance_protein_RPM1_[Cajanus_cajan], XP_020226355.1_disease_resistance_protein_RPM1_[Cajanus_cajan], XP_020228124.1_disease_resistance_protein_RPM1_[Cajanus_cajan], XP_029128953.1_disease_resistance_protein_RPM1_[Cajanus_cajan], XP_029129060.1_disease_resistance_protein_RPM1_[Cajanus_cajan]	XP_010244175.1_PREDICTED__disease_resistance_protein_RPM1-like_[Nelumbo_nucifera], XP_010244219.1_PREDICTED__disease_resistance_protein_RPM1-like_[Nelumbo_nucifera], XP_010249752.1_PREDICTED__disease_resistance_protein_RPM1-like_[Nelumbo_nucifera], XP_010253838.1_PREDICTED__disease_resistance_protein_RPM1-like_[Nelumbo_nucifera], XP_010259179.1_PREDICTED__disease_resistance_RPP13-like_protein_4_[…	XP_004498894.1_disease_resistance_protein_RPM1_[Cicer_arietinum], XP_004499777.1_disease_resistance_protein_RPM1_[Cicer_arietinum], XP_004499780.1_disease_resistance_protein_RPM1-like_[Cicer_arietinum], XP_004512454.1_disease_resistance_protein_RPM1_[Cicer_arietinum], XP_027186657.1_disease_resistance_protein_RPM1-like_[Cicer_arietinum], XP_027190694.1_disease_resistance_protein_RPM1-like_[Cicer_…	XP_007040754.2_PREDICTED__disease_resistance_protein_RPM1_isoform_X1_[Theobroma_cacao], XP_007040755.2_PREDICTED__disease_resistance_protein_RPM1_[Theobroma_cacao], XP_017972645.1_PREDICTED__disease_resistance_protein_RPM1_[Theobroma_cacao], XP_017972831.1_PREDICTED__disease_resistance_protein_RPM1_isoform_X2_[Theobroma_cacao], XP_017976946.1_PREDICTED__disease_resistance_protein_RPM1_[Theobroma_…	Glur_chr5.g002520.1, Glur_chr5.g002540.1, Glur_chr5.g002550.1, Glur_chr5.g003220.1, Glur_chr5.g003260.1, Glur_chr5.g003270.1, Glur_chr5.g003290.1, Glur_chr5.g003320.1, Glur_chr6.g067600.1, Glur_chr6.g067610.1, Glur_chr8.g042710.1	NP_001235671.1_NBS-LRR_type_disease_resistance_protein_[Glycine_max], XP_003517650.1_disease_resistance_protein_RPM1_[Glycine_max], XP_003530717.1_disease_resistance_protein_RPM1_[Glycine_max], XP_003534302.1_disease_resistance_protein_RPM1_[Glycine_max], XP_003556794.1_disease_resistance_protein_RPM1_[Glycine_max], XP_006587620.1_disease_resistance_protein_RPM1_[Glycine_max], XP_014627855.1_dise…	XP_019438943.1_PREDICTED__disease_resistance_protein_RPM1-like_[Lupinus_angustifolius], XP_019438989.1_PREDICTED__disease_resistance_protein_RPM1-like_[Lupinus_angustifolius], XP_019445256.1_PREDICTED__disease_resistance_protein_RPM1-like_isoform_X1_[Lupinus_angustifolius], XP_019445257.1_PREDICTED__disease_resistance_protein_RPM1-like_isoform_X2_[Lupinus_angustifolius]	XP_003588998.1_disease_resistance_protein_RPM1_[Medicago_truncatula], XP_003598408.2_disease_resistance_protein_RPM1_[Medicago_truncatula], XP_003598409.1_disease_resistance_protein_RPM1_isoform_X1_[Medicago_truncatula], XP_003598410.2_disease_resistance_protein_RPM1_[Medicago_truncatula], XP_003598414.2_disease_resistance_protein_RPM1_[Medicago_truncatula], XP_003598415.1_disease_resistance_prot…	Opuchr02_g0028060-1.1, Opuchr03_g0016100-1.1, Opuchr04_g0019280-1.1, Opuchr08_g0001190-1.1, Opuchr10_g0059830-1.1	XP_004244420.1_disease_resistance_protein_RPM1-like_[Solanum_lycopersicum], XP_004250512.1_disease_resistance_protein_RPM1-like_[Solanum_lycopersicum], XP_010324303.2_disease_resistance_protein_RPM1-like_[Solanum_lycopersicum]	NP_187360.1_NB-ARC_domain-containing_disease_resistance_protein_[Arabidopsis_thaliana]	XP_002265419.1_PREDICTED__disease_resistance_protein_RPM1_[Vitis_vinifera], XP_002265568.1_PREDICTED__disease_resistance_protein_RPM1_[Vitis_vinifera], XP_002265617.2_PREDICTED__disease_resistance_protein_RPM1_[Vitis_vinifera], XP_003631469.1_PREDICTED__disease_resistance_protein_RPM1_[Vitis_vinifera], XP_003632405.1_PREDICTED__disease_resistance_protein_RPM1_isoform_X1_[Vitis_vinifera], XP_00363…
OG0000093	XP_020205040.1_uncharacterized_protein_LOC109790318_[Cajanus_cajan], XP_020205170.1_uncharacterized_protein_LOC109790436_[Cajanus_cajan], XP_020205922.1_uncharacterized_protein_LOC109791080_[Cajanus_cajan], XP_020206711.1_uncharacterized_protein_LOC109791774_[Cajanus_cajan], XP_020219667.1_uncharacterized_protein_LOC109802662_[Cajanus_cajan], XP_020219762.1_uncharacterized_protein_LOC109802776_[C…	-	-	XP_017972749.1_PREDICTED__uncharacterized_protein_LOC108661242_[Theobroma_cacao], XP_017974836.1_PREDICTED__uncharacterized_protein_LOC18601503_[Theobroma_cacao]	Glur_chr1.g088480.1, Glur_chr1.g093190.1, Glur_chr1.g093340.1, Glur_chr1.g096520.1, Glur_chr2.g008540.1, Glur_chr2.g012890.1, Glur_chr2.g043590.1, Glur_chr2.g052370.1, Glur_chr2.g057770.1, Glur_chr2.g062200.1, Glur_chr2.g070810.1, Glur_chr2.g071250.1, Glur_chr2.g087650.1, Glur_chr3.g000840.1, Glur_chr3.g007230.1, Glur_chr3.g050190.1, Glur_chr3.g097600.1, Glur_chr4.g002200.1, Glur_chr4.g003330.1, …	XP_006577575.1_uncharacterized_protein_LOC102660053_[Glycine_max], XP_006588030.1_uncharacterized_protein_LOC102663460_[Glycine_max], XP_006595262.1_uncharacterized_protein_LOC102663365_[Glycine_max], XP_006596902.1_uncharacterized_protein_LOC102666296_[Glycine_max], XP_006605154.1_uncharacterized_protein_LOC102666987_[Glycine_max], XP_014618221.1_uncharacterized_protein_LOC106794842_[Glycine_max…	XP_019414613.1_PREDICTED__uncharacterized_protein_LOC109326381_[Lupinus_angustifolius], XP_019422997.1_PREDICTED__uncharacterized_protein_LOC109332471_[Lupinus_angustifolius], XP_019433682.1_PREDICTED__uncharacterized_protein_LOC109340441_[Lupinus_angustifolius], XP_019433714.1_PREDICTED__uncharacterized_protein_LOC109340466_[Lupinus_angustifolius], XP_019440200.1_PREDICTED__uncharacterized_prote…	XP_024626699.1_uncharacterized_protein_LOC112416643_[Medicago_truncatula], XP_024626732.1_uncharacterized_protein_LOC112416658_[Medicago_truncatula], XP_024626898.1_uncharacterized_protein_LOC112416752_[Medicago_truncatula], XP_024626908.1_uncharacterized_protein_LOC112416754_[Medicago_truncatula], XP_024628612.1_uncharacterized_protein_LOC112417299_[Medicago_truncatula], XP_024628653.1_uncharact…	-	-	-	-
OG0000094	XP_020205191.1_MADS-box_transcription_factor_23_isoform_X1_[Cajanus_cajan], XP_020205192.1_MADS-box_transcription_factor_ANR1_isoform_X2_[Cajanus_cajan], XP_020225032.2_MADS-box_transcription_factor_27_[Cajanus_cajan], XP_020240364.2_MADS-box_transcription_factor_23_isoform_X2_[Cajanus_cajan], XP_020240365.2_MADS-box_transcription_factor_23_isoform_X5_[Cajanus_cajan], XP_029124843.1_MADS-box_tran…	XP_010244698.1_PREDICTED__MADS-box_transcription_factor_23-like_isoform_X1_[Nelumbo_nucifera], XP_010244699.1_PREDICTED__MADS-box_transcription_factor_23-like_isoform_X2_[Nelumbo_nucifera], XP_010244700.1_PREDICTED__MADS-box_transcription_factor_23-like_isoform_X3_[Nelumbo_nucifera], XP_010254615.1_PREDICTED__MADS-box_transcription_factor_23_isoform_X1_[Nelumbo_nucifera], XP_010254616.1_PREDICTED…	XP_004490465.1_MADS-box_transcription_factor_23-like_isoform_X2_[Cicer_arietinum], XP_004490466.1_MADS-box_transcription_factor_23-like_isoform_X3_[Cicer_arietinum], XP_004512556.1_agamous-like_MADS-box_protein_AGL21_isoform_X2_[Cicer_arietinum], XP_004516602.1_agamous-like_MADS-box_protein_AGL17_isoform_X2_[Cicer_arietinum], XP_012568391.1_MADS-box_transcription_factor_23-like_isoform_X1_[Cicer_…	XP_017971541.1_PREDICTED__MADS-box_transcription_factor_23_[Theobroma_cacao], XP_017972340.1_PREDICTED__agamous-like_MADS-box_protein_AGL21_[Theobroma_cacao], XP_017981392.1_PREDICTED__MADS-box_transcription_factor_23_isoform_X1_[Theobroma_cacao], XP_017981393.1_PREDICTED__MADS-box_transcription_factor_23_isoform_X2_[Theobroma_cacao], XP_017981394.1_PREDICTED__MADS-box_transcription_factor_23_iso…	Glur_chr3.g079360.1, Glur_chr3.g079370.1, Glur_chr6.g015830.1, Glur_chr6.g066200.1, Glur_chr7.g079010.1	NP_001241489.1_MADS-box_transcription_factor_NMHC5_[Glycine_max], XP_003517221.1_MADS-box_transcription_factor_23_[Glycine_max], XP_003534252.1_MADS-box_transcription_factor_23_isoform_X1_[Glycine_max], XP_006575363.1_MADS-box_transcription_factor_23_isoform_X5_[Glycine_max], XP_006575365.1_MADS-box_transcription_factor_23_isoform_X11_[Glycine_max], XP_006587584.1_MADS-box_transcription_factor_23…	XP_019415008.1_PREDICTED__MADS-box_transcription_factor_23-like_isoform_X1_[Lupinus_angustifolius], XP_019415009.1_PREDICTED__MADS-box_transcription_factor_23-like_isoform_X2_[Lupinus_angustifolius], XP_019415010.1_PREDICTED__MADS-box_transcription_factor_27-like_isoform_X3_[Lupinus_angustifolius], XP_019420953.1_PREDICTED__MADS-box_transcription_factor_23-like_isoform_X1_[Lupinus_angustifolius],…	XP_003612958.1_agamous-like_MADS-box_protein_AGL21_isoform_X1_[Medicago_truncatula], XP_003612959.1_agamous-like_MADS-box_protein_AGL21_isoform_X2_[Medicago_truncatula], XP_003615360.2_MADS-box_transcription_factor_23_isoform_X5_[Medicago_truncatula], XP_024632394.1_MADS-box_transcription_factor_23_isoform_X1_[Medicago_truncatula], XP_024632395.1_MADS-box_transcription_factor_23_isoform_X2_[Medic…	Opuchr07_g0085150-1.1, Opuchr10_g0063460-1.1	XP_004238023.1_MADS-box_transcription_factor_23_isoform_X2_[Solanum_lycopersicum], XP_004252725.1_MADS-box_transcription_factor_23-like_isoform_X1_[Solanum_lycopersicum], XP_010314595.1_MADS-box_transcription_factor_23-like_isoform_X2_[Solanum_lycopersicum], XP_019067646.1_MADS-box_transcription_factor_23_isoform_X2_[Solanum_lycopersicum], XP_025885553.1_MADS-box_transcription_factor_23_isoform_X…	NP_001319775.1_AGAMOUS-like_16_[Arabidopsis_thaliana], NP_001326285.1_AGAMOUS-like_16_[Arabidopsis_thaliana], NP_001326286.1_AGAMOUS-like_16_[Arabidopsis_thaliana], NP_001326287.1_AGAMOUS-like_16_[Arabidopsis_thaliana], NP_001328890.1_AGAMOUS-like_21_[Arabidopsis_thaliana], NP_191282.2_AGAMOUS-like_16_[Arabidopsis_thaliana]	XP_002273556.2_PREDICTED__MADS-box_transcription_factor_23_isoform_X1_[Vitis_vinifera], XP_010646399.1_PREDICTED__MADS-box_transcription_factor_23_[Vitis_vinifera], XP_010646405.1_PREDICTED__MADS-box_transcription_factor_27__partial_[Vitis_vinifera], XP_010648036.2_PREDICTED__MADS-box_transcription_factor_23_isoform_X1_[Vitis_vinifera], XP_010664444.1_PREDICTED__agamous-like_MADS-box_protein_AGL1…
OG0000095	XP_020220200.1_pleiotropic_drug_resistance_protein_1_[Cajanus_cajan], XP_020223558.1_pleiotropic_drug_resistance_protein_1_[Cajanus_cajan], XP_020223726.1_pleiotropic_drug_resistance_protein_1-like_[Cajanus_cajan], XP_020223728.1_pleiotropic_drug_resistance_protein_1_isoform_X1_[Cajanus_cajan], XP_020227565.2_pleiotropic_drug_resistance_protein_1_[Cajanus_cajan], XP_020240148.1_ABC_transporter_G_…	XP_010249928.1_PREDICTED__ABC_transporter_G_family_member_39-like_[Nelumbo_nucifera], XP_010249929.1_PREDICTED__pleiotropic_drug_resistance_protein_1-like_[Nelumbo_nucifera], XP_010249930.1_PREDICTED__pleiotropic_drug_resistance_protein_1-like_[Nelumbo_nucifera], XP_010254256.1_PREDICTED__pleiotropic_drug_resistance_protein_1-like_[Nelumbo_nucifera], XP_010254258.1_PREDICTED__pleiotropic_drug_res…	XP_004486706.1_pleiotropic_drug_resistance_protein_1-like_[Cicer_arietinum], XP_004486707.1_pleiotropic_drug_resistance_protein_1-like_[Cicer_arietinum], XP_004493881.1_pleiotropic_drug_resistance_protein_1-like_[Cicer_arietinum], XP_004498642.1_pleiotropic_drug_resistance_protein_1-like_isoform_X2_[Cicer_arietinum], XP_004498643.1_pleiotropic_drug_resistance_protein_1-like_[Cicer_arietinum], XP_…	XP_007013787.2_PREDICTED__pleiotropic_drug_resistance_protein_1_[Theobroma_cacao], XP_007013791.2_PREDICTED__pleiotropic_drug_resistance_protein_1_[Theobroma_cacao], XP_007023992.2_PREDICTED__pleiotropic_drug_resistance_protein_1_isoform_X2_[Theobroma_cacao], XP_007023998.2_PREDICTED__pleiotropic_drug_resistance_protein_1_[Theobroma_cacao], XP_017978981.1_PREDICTED__pleiotropic_drug_resistance_pr…	Glur_chr3.g003310.1, Glur_chr4.g081380.1, Glur_chr4.g081400.1, Glur_chr4.g089270.1, Glur_chr4.g089300.1, Glur_chr5.g074620.1, Glur_chr7.g002200.1, Glur_chr7.g002210.1, Glur_chr7.g002250.1, Glur_chr7.g046820.1	NP_001237697.2_PDR-like_ABC-transporter_[Glycine_max], XP_003526427.1_pleiotropic_drug_resistance_protein_1_[Glycine_max], XP_003528365.1_pleiotropic_drug_resistance_protein_1_isoform_X1_[Glycine_max], XP_003543663.1_pleiotropic_drug_resistance_protein_1_[Glycine_max], XP_003545503.1_pleiotropic_drug_resistance_protein_1_isoform_X1_[Glycine_max], XP_003546218.1_pleiotropic_drug_resistance_protein…	XP_019414567.1_PREDICTED__ABC_transporter_G_family_member_38_[Lupinus_angustifolius], XP_019425122.1_PREDICTED__pleiotropic_drug_resistance_protein_1-like_[Lupinus_angustifolius], XP_019426185.1_PREDICTED__pleiotropic_drug_resistance_protein_1-like_isoform_X1_[Lupinus_angustifolius], XP_019426186.1_PREDICTED__pleiotropic_drug_resistance_protein_1-like_isoform_X2_[Lupinus_angustifolius], XP_019437…	XP_003588698.1_pleiotropic_drug_resistance_protein_1_[Medicago_truncatula], XP_003588699.2_pleiotropic_drug_resistance_protein_1_[Medicago_truncatula], XP_003597816.3_pleiotropic_drug_resistance_protein_1_[Medicago_truncatula], XP_003597818.1_pleiotropic_drug_resistance_protein_1-like_[Medicago_truncatula], XP_003625363.2_pleiotropic_drug_resistance_protein_1_isoform_X1_[Medicago_truncatula], XP_…	Opuchr04_g0004890-1.1, Opuchr08_g0007870-1.1, Opuchr08_g0007890-1.1, Opuchr08_g0007940-1.1, Opuchr08_g0008130-1.1	XP_004239864.1_pleiotropic_drug_resistance_protein_1-like_[Solanum_lycopersicum], XP_004239865.1_pleiotropic_drug_resistance_protein_1-like_[Solanum_lycopersicum], XP_004245224.1_pleiotropic_drug_resistance_protein_1-like_[Solanum_lycopersicum], XP_004245225.1_pleiotropic_drug_resistance_protein_1-like_[Solanum_lycopersicum], XP_004247841.1_pleiotropic_drug_resistance_protein_1_[Solanum_lycopersi…	NP_001319673.1_pleiotropic_drug_resistance_10_[Arabidopsis_thaliana], NP_001323077.1_pleiotropic_drug_resistance_12_[Arabidopsis_thaliana], NP_173005.1_pleiotropic_drug_resistance_12_[Arabidopsis_thaliana]	NP_001288053.1_ABC_transporter-like_[Vitis_vinifera], XP_010648603.1_PREDICTED__pleiotropic_drug_resistance_protein_1_isoform_X1_[Vitis_vinifera], XP_010648604.1_PREDICTED__pleiotropic_drug_resistance_protein_1_isoform_X2_[Vitis_vinifera], XP_010648606.1_PREDICTED__pleiotropic_drug_resistance_protein_1_[Vitis_vinifera], XP_010654715.1_PREDICTED__pleiotropic_drug_resistance_protein_1-like_[Vitis_v…
OG0000096	XP_020202252.1_uncharacterized_protein_At4g02000__partial_[Cajanus_cajan], XP_020204443.1_uncharacterized_protein_LOC109789818_[Cajanus_cajan], XP_020205012.1_uncharacterized_protein_LOC109790298_[Cajanus_cajan], XP_020205020.1_uncharacterized_protein_LOC109790304_[Cajanus_cajan], XP_020206144.1_uncharacterized_protein_LOC109791283_[Cajanus_cajan], XP_020208121.1_uncharacterized_protein_LOC109793…	XP_010263960.1_PREDICTED__uncharacterized_protein_LOC104602095_[Nelumbo_nucifera]	-	XP_017972900.1_PREDICTED__uncharacterized_protein_LOC18612588_[Theobroma_cacao], XP_017973567.1_PREDICTED__uncharacterized_protein_LOC18613301_[Theobroma_cacao], XP_017974453.1_PREDICTED__uncharacterized_protein_LOC108661542_[Theobroma_cacao], XP_017974558.1_PREDICTED__uncharacterized_protein_LOC108661610_[Theobroma_cacao], XP_017982629.1_PREDICTED__uncharacterized_protein_LOC18589747_[Theobroma_…	Glur_chr1.g002210.1, Glur_chr1.g051970.1, Glur_chr1.g055850.1, Glur_chr1.g056260.1, Glur_chr1.g100720.1, Glur_chr2.g000600.1, Glur_chr2.g000610.1, Glur_chr2.g004970.1, Glur_chr2.g015690.1, Glur_chr2.g045880.1, Glur_chr2.g054370.1, Glur_chr3.g009670.1, Glur_chr3.g012300.1, Glur_chr3.g014010.1, Glur_chr3.g015720.1, Glur_chr3.g062260.1, Glur_chr3.g064960.1, Glur_chr3.g074750.1, Glur_chr3.g084950.1, …	XP_006575811.1_uncharacterized_protein_LOC102668354_[Glycine_max], XP_006596845.1_uncharacterized_protein_LOC100815254_[Glycine_max], XP_006601654.1_uncharacterized_protein_LOC100791212_[Glycine_max], XP_006606936.1_uncharacterized_protein_LOC102668273_[Glycine_max]	XP_019418580.1_PREDICTED__uncharacterized_protein_LOC109329367_[Lupinus_angustifolius], XP_019429951.1_PREDICTED__uncharacterized_protein_LOC109337427_[Lupinus_angustifolius], XP_019431020.1_PREDICTED__uncharacterized_protein_LOC109338279_[Lupinus_angustifolius], XP_019434254.1_PREDICTED__uncharacterized_protein_LOC109340938_[Lupinus_angustifolius], XP_019438970.1_PREDICTED__uncharacterized_prote…	XP_024626752.1_uncharacterized_protein_LOC112416672_[Medicago_truncatula]	Opuchr06_g0059890-1.1, Opuchr07_g0018680-1.1	-	NP_178215.1_zinc_ion_binding_/_nucleic_acid_binding_protein_[Arabidopsis_thaliana]	XP_010659263.1_PREDICTED__uncharacterized_protein_LOC104881299_[Vitis_vinifera], XP_010659264.1_PREDICTED__uncharacterized_protein_LOC104881299_[Vitis_vinifera], XP_019080181.1_PREDICTED__uncharacterized_protein_LOC109123777_[Vitis_vinifera]
OG0000097	XP_029124609.1_uncharacterized_protein_LOC114914968_[Cajanus_cajan], XP_029129899.1_uncharacterized_protein_LOC114916709_[Cajanus_cajan]	-	XP_004489869.1_uncharacterized_protein_LOC101510316_[Cicer_arietinum], XP_004496851.1_uncharacterized_protein_LOC101507499_[Cicer_arietinum], XP_012569048.1_uncharacterized_protein_LOC105851785_[Cicer_arietinum], XP_012571249.1_uncharacterized_protein_LOC105852142_[Cicer_arietinum], XP_012571250.1_uncharacterized_protein_LOC105852143_[Cicer_arietinum], XP_012574218.1_uncharacterized_protein_LOC10…	-	Glur_chr1.g063350.1, Glur_chr1.g068610.1, Glur_chr1.g091270.1, Glur_chr1.g095920.1, Glur_chr1.g098290.1, Glur_chr1.g098300.1, Glur_chr2.g004840.1, Glur_chr2.g005170.1, Glur_chr2.g006940.1, Glur_chr2.g010640.1, Glur_chr2.g010650.1, Glur_chr2.g021010.1, Glur_chr2.g042980.1, Glur_chr2.g057780.1, Glur_chr2.g063320.1, Glur_chr3.g001890.1, Glur_chr3.g003470.1, Glur_chr3.g003480.1, Glur_chr3.g008830.1, …	XP_006596707.1_uncharacterized_protein_LOC102668754_[Glycine_max]	XP_019457858.1_PREDICTED__uncharacterized_protein_LOC109358212_[Lupinus_angustifolius]	XP_024625137.2_uncharacterized_protein_LOC112416220_[Medicago_truncatula], XP_024626618.1_uncharacterized_protein_LOC112416596_[Medicago_truncatula], XP_024628754.1_uncharacterized_protein_LOC112417376_[Medicago_truncatula], XP_024628907.2_uncharacterized_protein_LOC112417444_[Medicago_truncatula], XP_024631885.2_uncharacterized_protein_LOC112419129_[Medicago_truncatula], XP_024632832.1_uncharact…	Opuchr04_g0036440-1.1, Opuchr05_g0014220-1.1	-	-	XP_019077061.1_PREDICTED__uncharacterized_protein_LOC104879996_[Vitis_vinifera], XP_019082179.1_PREDICTED__uncharacterized_protein_LOC104882368_[Vitis_vinifera]
OG0000098	XP_020208182.2_heavy_metal-associated_isoprenylated_plant_protein_12_[Cajanus_cajan], XP_020211053.1_heavy_metal-associated_isoprenylated_plant_protein_39_isoform_X1_[Cajanus_cajan], XP_020211060.1_heavy_metal-associated_isoprenylated_plant_protein_39_isoform_X2_[Cajanus_cajan], XP_020219223.1_heavy_metal-associated_isoprenylated_plant_protein_39_[Cajanus_cajan], XP_020220911.1_heavy_metal-associ…	XP_010261350.1_PREDICTED__FK506-binding_protein_4-like_[Nelumbo_nucifera], XP_010279042.1_PREDICTED__heavy_metal-associated_isoprenylated_plant_protein_3-like_[Nelumbo_nucifera]	XP_004492796.1_heavy_metal-associated_isoprenylated_plant_protein_39_[Cicer_arietinum], XP_004496520.1_heavy_metal-associated_isoprenylated_plant_protein_39-like_[Cicer_arietinum], XP_004503674.1_heavy_metal-associated_isoprenylated_plant_protein_39-like_[Cicer_arietinum], XP_004510687.1_heavy_metal-associated_isoprenylated_plant_protein_39-like_isoform_X1_[Cicer_arietinum], XP_004510688.1_heavy_…	XP_007038831.2_PREDICTED__uncharacterized_protein_LOC18605640_[Theobroma_cacao], XP_007040346.1_PREDICTED__uncharacterized_protein_LOC18606588_[Theobroma_cacao], XP_007051711.1_PREDICTED__FK506-binding_protein_4_[Theobroma_cacao], XP_017973573.1_PREDICTED__uncharacterized_protein_LOC18606588_[Theobroma_cacao]	Glur_chr1.g075080.1, Glur_chr2.g063270.1, Glur_chr2.g084570.1, Glur_chr2.g084580.1, Glur_chr3.g097540.1, Glur_chr6.g077360.1, Glur_chr8.g032870.1, Glur_chr8.g032960.1, Glur_chr8.g032970.1, Glur_chr8.g033020.1, Glur_chr8.g033030.1, Glur_chr8.g033050.1, Glur_chr8.g033150.1	NP_001235140.2_heavy-metal-associated_domain-containing_protein_[Glycine_max], NP_001235718.1_uncharacterized_protein_LOC100527669_[Glycine_max], NP_001236092.2_uncharacterized_protein_LOC100306254_[Glycine_max], NP_001236712.1_uncharacterized_protein_LOC100499838_[Glycine_max], NP_001236738.1_uncharacterized_protein_LOC100527231_[Glycine_max], NP_001236802.1_uncharacterized_protein_LOC100305540_…	XP_019423227.1_PREDICTED__heavy_metal-associated_isoprenylated_plant_protein_39-like_[Lupinus_angustifolius], XP_019427333.1_PREDICTED__heavy_metal-associated_isoprenylated_plant_protein_39-like_[Lupinus_angustifolius], XP_019429897.1_PREDICTED__heavy_metal-associated_isoprenylated_plant_protein_39-like_[Lupinus_angustifolius], XP_019442111.1_PREDICTED__heavy_metal-associated_isoprenylated_plant_…	XP_003592187.1_heavy_metal-associated_isoprenylated_plant_protein_39_[Medicago_truncatula], XP_003592191.1_heavy_metal-associated_isoprenylated_plant_protein_39-like_[Medicago_truncatula], XP_003592192.1_heavy_metal-associated_isoprenylated_plant_protein_39_[Medicago_truncatula], XP_003592378.1_heavy_metal-associated_isoprenylated_plant_protein_12_[Medicago_truncatula], XP_003619372.2_LOW_QUALITY…	Opuchr02_g0002040-1.1, Opuchr09_g0003200-1.1	XP_004234217.1_heavy_metal-associated_isoprenylated_plant_protein_39_[Solanum_lycopersicum], XP_004240096.1_heavy_metal-associated_isoprenylated_plant_protein_39-like_isoform_X2_[Solanum_lycopersicum], XP_004240715.1_heavy_metal-associated_isoprenylated_plant_protein_12_[Solanum_lycopersicum], XP_010321526.1_heavy_metal-associated_isoprenylated_plant_protein_39-like_isoform_X1_[Solanum_lycopersic…	NP_001030928.1_Heavy_metal_transport/detoxification_superfamily_protein_[Arabidopsis_thaliana], NP_001321838.1_Heavy_metal_transport/detoxification_superfamily_protein_[Arabidopsis_thaliana], NP_001321839.1_Heavy_metal_transport/detoxification_superfamily_protein_[Arabidopsis_thaliana], NP_171656.1_Heavy_metal_transport/detoxification_superfamily_protein_[Arabidopsis_thaliana]	XP_002273341.2_PREDICTED__heavy_metal-associated_isoprenylated_plant_protein_39_[Vitis_vinifera], XP_002274512.1_PREDICTED__heavy_metal-associated_isoprenylated_plant_protein_39_[Vitis_vinifera], XP_002276701.1_PREDICTED__heavy_metal-associated_isoprenylated_plant_protein_39_isoform_X1_[Vitis_vinifera], XP_002278542.1_PREDICTED__heavy_metal-associated_isoprenylated_plant_protein_39_[Vitis_vinifer…
OG0000099	XP_020224825.1_serine/threonine-protein_phosphatase_7_long_form_homolog_[Cajanus_cajan], XP_029128863.1_serine/threonine-protein_phosphatase_7_long_form_homolog_[Cajanus_cajan]	-	-	-	-	XP_006573323.2_uncharacterized_protein_LOC102665301_[Glycine_max], XP_006573377.2_uncharacterized_protein_LOC102670510_[Glycine_max], XP_006574096.2_serine/threonine-protein_phosphatase_7_long_form_homolog_isoform_X2_[Glycine_max], XP_006577634.2_uncharacterized_protein_LOC102669566_[Glycine_max], XP_006577669.2_protein_MAINTENANCE_OF_MERISTEMS-like_[Glycine_max], XP_006579810.1_uncharacterized_p…	-	-	-	-	-	-
OG0000100	XP_020202577.1_agamous-like_MADS-box_protein_AGL80_[Cajanus_cajan], XP_020202584.1_agamous-like_MADS-box_protein_AGL80_[Cajanus_cajan], XP_020207324.1_agamous-like_MADS-box_protein_AGL80_[Cajanus_cajan], XP_020211435.1_agamous-like_MADS-box_protein_AGL80_[Cajanus_cajan], XP_020211538.1_agamous-like_MADS-box_protein_AGL80_[Cajanus_cajan], XP_020237614.1_agamous-like_MADS-box_protein_AGL80_[Cajanus…	XP_010240843.1_PREDICTED__agamous-like_MADS-box_protein_AGL80_[Nelumbo_nucifera], XP_010246969.1_PREDICTED__agamous-like_MADS-box_protein_AGL80_[Nelumbo_nucifera], XP_010256511.1_PREDICTED__agamous-like_MADS-box_protein_AGL80_[Nelumbo_nucifera], XP_010271052.1_PREDICTED__agamous-like_MADS-box_protein_AGL80_[Nelumbo_nucifera], XP_010271057.1_PREDICTED__agamous-like_MADS-box_protein_AGL80_[Nelumbo_…	XP_004490761.1_agamous-like_MADS-box_protein_AGL80_[Cicer_arietinum], XP_004496032.1_agamous-like_MADS-box_protein_AGL80_[Cicer_arietinum], XP_004496299.1_agamous-like_MADS-box_protein_AGL80_[Cicer_arietinum], XP_004500453.1_agamous-like_MADS-box_protein_AGL80_[Cicer_arietinum], XP_004500454.1_agamous-like_MADS-box_protein_AGL80_[Cicer_arietinum], XP_004500461.1_agamous-like_MADS-box_protein_AGL8…	XP_007009374.2_PREDICTED__agamous-like_MADS-box_protein_AGL80_[Theobroma_cacao], XP_007009452.1_PREDICTED__agamous-like_MADS-box_protein_AGL80_[Theobroma_cacao], XP_007029798.2_PREDICTED__agamous-like_MADS-box_protein_AGL80_[Theobroma_cacao], XP_007031273.2_PREDICTED__agamous-like_MADS-box_protein_AGL80_[Theobroma_cacao], XP_017975171.1_PREDICTED__agamous-like_MADS-box_protein_AGL80_[Theobroma_ca…	Glur_chr2.g038880.1, Glur_chr2.g048300.1, Glur_chr2.g048360.1, Glur_chr2.g077130.1, Glur_chr2.g077150.1, Glur_chr3.g059280.1, Glur_chr3.g059440.1, Glur_chr5.g039690.1, Glur_chr5.g039710.1, Glur_chr5.g060350.1, Glur_chr5.g060370.1, Glur_chr5.g060380.1, Glur_chr5.g060390.1, Glur_chr5.g061780.1, Glur_chr6.g011430.1, Glur_chr6.g011450.1	XP_003518146.1_agamous-like_MADS-box_protein_AGL80_[Glycine_max], XP_003520978.1_agamous-like_MADS-box_protein_AGL80_[Glycine_max], XP_003522136.1_agamous-like_MADS-box_protein_AGL80_[Glycine_max], XP_003535311.1_agamous-like_MADS-box_protein_AGL80_[Glycine_max], XP_003537346.1_agamous-like_MADS-box_protein_AGL80_[Glycine_max], XP_003539310.1_agamous-like_MADS-box_protein_AGL80_[Glycine_max], XP_…	XP_019418617.1_PREDICTED__agamous-like_MADS-box_protein_AGL80_[Lupinus_angustifolius], XP_019418619.1_PREDICTED__agamous-like_MADS-box_protein_AGL80_[Lupinus_angustifolius], XP_019418813.1_PREDICTED__agamous-like_MADS-box_protein_AGL80_[Lupinus_angustifolius], XP_019418838.1_PREDICTED__agamous-like_MADS-box_protein_AGL80_[Lupinus_angustifolius], XP_019427407.1_PREDICTED__agamous-like_MADS-box_pro…	XP_003591253.1_agamous-like_MADS-box_protein_AGL80_[Medicago_truncatula], XP_003594864.1_agamous-like_MADS-box_protein_AGL80_[Medicago_truncatula], XP_003594867.1_agamous-like_MADS-box_protein_AGL80_[Medicago_truncatula], XP_003599289.1_agamous-like_MADS-box_protein_AGL80_[Medicago_truncatula], XP_003605334.1_agamous-like_MADS-box_protein_AGL80_[Medicago_truncatula], XP_003605474.1_agamous-like_M…	Opuchr02_g0066800-1.1, Opuchr08_g0018860-1.1, Opuchr08_g0018870-1.1	XP_004230363.1_agamous-like_MADS-box_protein_AGL80_[Solanum_lycopersicum], XP_004250617.1_agamous-like_MADS-box_protein_AGL80_[Solanum_lycopersicum], XP_010312953.1_MADS-box_transcription_factor_2-like_[Solanum_lycopersicum], XP_019066449.1_MADS-box_protein_SOC1-like_[Solanum_lycopersicum]	NP_001319062.1_AGAMOUS-like_87_[Arabidopsis_thaliana], NP_198133.1_MADS-box_transcription_factor_family_protein_[Arabidopsis_thaliana], NP_199678.1_AGAMOUS-like_80_[Arabidopsis_thaliana], NP_564174.1_AGAMOUS-like_87_[Arabidopsis_thaliana], NP_850882.2_MADS-box_transcription_factor_family_protein_[Arabidopsis_thaliana]	XP_002279507.1_PREDICTED__agamous-like_MADS-box_protein_AGL80_[Vitis_vinifera]
OG0000101	XP_020203377.1_ubiquitin-NEDD8-like_protein_RUB2_isoform_X1_[Cajanus_cajan], XP_020203378.1_ubiquitin-NEDD8-like_protein_RUB2_isoform_X2_[Cajanus_cajan], XP_020204835.1_polyubiquitin_[Cajanus_cajan], XP_020236926.1_polyubiquitin_[Cajanus_cajan], XP_029125585.1_polyubiquitin_[Cajanus_cajan], XP_029125586.1_polyubiquitin_11_[Cajanus_cajan]	XP_010240921.1_PREDICTED__polyubiquitin-like_[Nelumbo_nucifera], XP_010249739.1_PREDICTED__ubiquitin-NEDD8-like_protein_RUB2_[Nelumbo_nucifera], XP_010256344.1_PREDICTED__polyubiquitin-like_[Nelumbo_nucifera], XP_010258950.1_PREDICTED__polyubiquitin_[Nelumbo_nucifera], XP_010262389.1_PREDICTED__polyubiquitin_[Nelumbo_nucifera], XP_010267760.1_PREDICTED__polyubiquitin_[Nelumbo_nucifera], XP_010270…	NP_001351733.1_polyubiquitin_10_[Cicer_arietinum], NP_001351843.1_polyubiquitin_[Cicer_arietinum], XP_004497490.1_polyubiquitin-like_[Cicer_arietinum], XP_004501591.1_polyubiquitin_[Cicer_arietinum], XP_004505785.1_ubiquitin-NEDD8-like_protein_RUB2_[Cicer_arietinum], XP_012572548.1_polyubiquitin_[Cicer_arietinum], XP_012572549.1_polyubiquitin_[Cicer_arietinum]	XP_007014924.1_PREDICTED__polyubiquitin_3_[Theobroma_cacao], XP_007021032.1_PREDICTED__polyubiquitin_[Theobroma_cacao], XP_007021035.1_PREDICTED__polyubiquitin_[Theobroma_cacao], XP_007022452.1_PREDICTED__ubiquitin-NEDD8-like_protein_RUB2_[Theobroma_cacao], XP_007022456.2_PREDICTED__ubiquitin-NEDD8-like_protein_RUB2_[Theobroma_cacao], XP_007025987.2_PREDICTED__polyubiquitin_11_[Theobroma_cacao], …	Glur_chr2.g005050.1, Glur_chr2.g087450.1, Glur_chr3.g074580.1, Glur_chr3.g081360.1, Glur_chr3.g085410.1, Glur_chr6.g079700.1	NP_001235900.2_polyubiquitin_[Glycine_max], NP_001276242.1_ubiquitin-NEDD8-like_protein_RUB1-like_[Glycine_max], NP_001356125.1_polyubiquitin_[Glycine_max], NP_001356126.1_polyubiquitin_[Glycine_max], NP_001356129.1_polyubiquitin_[Glycine_max], XP_003537278.1_polyubiquitin_3_[Glycine_max], XP_003546806.1_ubiquitin-NEDD8-like_protein_RUB2_[Glycine_max], XP_006583831.1_polyubiquitin_[Glycine_max], …	XP_019424619.1_PREDICTED__ubiquitin-NEDD8-like_protein_RUB2_[Lupinus_angustifolius], XP_019424620.1_PREDICTED__ubiquitin-NEDD8-like_protein_RUB2_[Lupinus_angustifolius], XP_019434802.1_PREDICTED__polyubiquitin-like_[Lupinus_angustifolius], XP_019439530.1_PREDICTED__polyubiquitin_[Lupinus_angustifolius], XP_019439531.1_PREDICTED__polyubiquitin_[Lupinus_angustifolius], XP_019441548.1_PREDICTED__pol…	XP_003590494.2_polyubiquitin_11_[Medicago_truncatula], XP_003607659.2_polyubiquitin_[Medicago_truncatula], XP_003608276.1_polyubiquitin_[Medicago_truncatula], XP_003617537.1_ubiquitin-NEDD8-like_protein_RUB2_[Medicago_truncatula], XP_003627151.1_polyubiquitin_isoform_X1_[Medicago_truncatula], XP_013446615.1_polyubiquitin_4_[Medicago_truncatula], XP_013456467.1_ubiquitin-NEDD8-like_protein_RUB2_[M…	Opuchr01_g0061100-1.1	NP_001332808.1_ubiquitin_[Solanum_lycopersicum], XP_004234238.2_polyubiquitin-like_[Solanum_lycopersicum], XP_004248312.1_polyubiquitin_[Solanum_lycopersicum], XP_004248366.1_ubiquitin-NEDD8-like_protein_RUB2_[Solanum_lycopersicum], XP_010324326.1_polyubiquitin_[Solanum_lycopersicum]	NP_001031585.1_ubiquitin_11_[Arabidopsis_thaliana], NP_001031824.1_polyubiquitin_3_[Arabidopsis_thaliana], NP_001078353.4_polyubiquitin_10_[Arabidopsis_thaliana], NP_001118922.1_Ubiquitin_family_protein_[Arabidopsis_thaliana], NP_001118936.1_ubiquitin_11_[Arabidopsis_thaliana], NP_001190681.1_ubiquitin_11_[Arabidopsis_thaliana], NP_001319513.1_ubiquitin_8_[Arabidopsis_thaliana], NP_001328998.1_po…	XP_002265864.1_PREDICTED__ubiquitin-NEDD8-like_protein_RUB2_[Vitis_vinifera], XP_002266370.1_PREDICTED__polyubiquitin_4_[Vitis_vinifera], XP_010644404.1_PREDICTED__polyubiquitin_[Vitis_vinifera], XP_010644407.1_PREDICTED__polyubiquitin_[Vitis_vinifera], XP_019080455.1_PREDICTED__polyubiquitin_isoform_X1_[Vitis_vinifera], XP_019080456.1_PREDICTED__polyubiquitin_4_isoform_X2_[Vitis_vinifera], XP_01…
OG0000102	XP_020203613.1_uncharacterized_protein_LOC109789138_[Cajanus_cajan], XP_020204029.1_uncharacterized_protein_LOC109789476_[Cajanus_cajan], XP_020205776.1_uncharacterized_protein_LOC109790935_[Cajanus_cajan], XP_020205821.1_uncharacterized_protein_LOC109790982_[Cajanus_cajan], XP_020208075.1_uncharacterized_protein_LOC109793023_[Cajanus_cajan], XP_020214488.1_uncharacterized_protein_LOC109798576_[C…	XP_010264420.1_PREDICTED__uncharacterized_protein_LOC104602432_[Nelumbo_nucifera], XP_019055357.1_PREDICTED__uncharacterized_protein_LOC109115585_[Nelumbo_nucifera]	XP_004498050.1_uncharacterized_protein_LOC101497406_[Cicer_arietinum], XP_027186849.1_probable_pectinesterase/pectinesterase_inhibitor_20_[Cicer_arietinum]	XP_007014181.2_PREDICTED__uncharacterized_protein_LOC18589236_[Theobroma_cacao], XP_007032955.2_PREDICTED__uncharacterized_protein_LOC18601821_[Theobroma_cacao], XP_017970361.1_PREDICTED__uncharacterized_protein_LOC18608379_[Theobroma_cacao], XP_017972491.1_PREDICTED__uncharacterized_protein_LOC108661117_[Theobroma_cacao], XP_017972588.1_PREDICTED__uncharacterized_protein_LOC108661177_[Theobroma_…	Glur_chr1.g063420.1, Glur_chr4.g007130.1, Glur_chr4.g014160.1	NP_001235160.1_gag-protease_polyprotein_[Glycine_max], XP_003522041.2_ARM_REPEAT_PROTEIN_INTERACTING_WITH_ABF2-like_[Glycine_max], XP_006574153.1_uncharacterized_protein_LOC102667787_[Glycine_max], XP_006574213.1_uncharacterized_protein_LOC102660884_[Glycine_max], XP_006574240.1_uncharacterized_protein_LOC100808686_[Glycine_max], XP_006575976.1_uncharacterized_protein_LOC100815665_[Glycine_max], …	XP_019430190.1_PREDICTED__uncharacterized_protein_LOC109337631_[Lupinus_angustifolius], XP_019450642.1_PREDICTED__uncharacterized_protein_LOC109352911_[Lupinus_angustifolius], XP_019459993.1_PREDICTED__uncharacterized_protein_LOC109359754_[Lupinus_angustifolius], XP_019465377.1_PREDICTED__coiled-coil_domain-containing_protein_186-like_[Lupinus_angustifolius]	XP_003613757.4_uncharacterized_protein_LOC11413243_[Medicago_truncatula], XP_024628905.1_uncharacterized_protein_LOC112417443_[Medicago_truncatula], XP_024639794.1_uncharacterized_protein_LOC112421909_[Medicago_truncatula], XP_024642175.1_uncharacterized_protein_LOC112422760_[Medicago_truncatula], XP_039683634.1_uncharacterized_protein_LOC120576928_[Medicago_truncatula], XP_039687171.1_uncharacte…	-	XP_004237313.1_uncharacterized_protein_LOC101245451_[Solanum_lycopersicum], XP_004247277.1_uncharacterized_protein_LOC101253528_[Solanum_lycopersicum], XP_019067534.1_uncharacterized_protein_LOC109119448_[Solanum_lycopersicum], XP_019068973.1_uncharacterized_protein_LOC101268177_[Solanum_lycopersicum], XP_025888813.1_uncharacterized_protein_LOC101263640_[Solanum_lycopersicum]	-	XP_010646791.1_PREDICTED__uncharacterized_protein_LOC104878324_[Vitis_vinifera], XP_010647193.1_PREDICTED__uncharacterized_protein_LOC104878447_[Vitis_vinifera], XP_010647521.1_PREDICTED__uncharacterized_protein_LOC104878624_[Vitis_vinifera], XP_010647528.1_PREDICTED__uncharacterized_protein_LOC104878630_[Vitis_vinifera], XP_010647581.1_PREDICTED__uncharacterized_protein_LOC104878676_[Vitis_vinif…
OG0000103	XP_020203753.1_E3_ubiquitin-protein_ligase_RGLG2_isoform_X2_[Cajanus_cajan], XP_020213523.1_E3_ubiquitin-protein_ligase_RGLG2_[Cajanus_cajan], XP_020215659.1_E3_ubiquitin-protein_ligase_RGLG5_isoform_X1_[Cajanus_cajan], XP_020227402.1_E3_ubiquitin-protein_ligase_RGLG5_isoform_X1_[Cajanus_cajan], XP_020227476.1_E3_ubiquitin-protein_ligase_RGLG5_isoform_X2_[Cajanus_cajan], XP_020227554.1_E3_ubiquit…	XP_010248698.1_PREDICTED__E3_ubiquitin-protein_ligase_RGLG2_[Nelumbo_nucifera], XP_010248699.1_PREDICTED__E3_ubiquitin-protein_ligase_RGLG2_[Nelumbo_nucifera], XP_010248701.1_PREDICTED__E3_ubiquitin-protein_ligase_RGLG2_[Nelumbo_nucifera], XP_010250991.1_PREDICTED__E3_ubiquitin-protein_ligase_RGLG2-like_isoform_X1_[Nelumbo_nucifera], XP_010250992.1_PREDICTED__E3_ubiquitin-protein_ligase_RGLG2-lik…	XP_004489546.1_E3_ubiquitin-protein_ligase_RGLG2-like_[Cicer_arietinum], XP_004489547.1_E3_ubiquitin-protein_ligase_RGLG2-like_[Cicer_arietinum], XP_004502383.1_E3_ubiquitin-protein_ligase_RGLG5-like_isoform_X1_[Cicer_arietinum], XP_004502384.1_E3_ubiquitin-protein_ligase_RGLG5-like_isoform_X2_[Cicer_arietinum], XP_004504140.1_E3_ubiquitin-protein_ligase_RGLG5-like_isoform_X1_[Cicer_arietinum], X…	XP_007044869.1_PREDICTED__E3_ubiquitin-protein_ligase_RGLG2_[Theobroma_cacao], XP_017971198.1_PREDICTED__E3_ubiquitin-protein_ligase_RGLG2_[Theobroma_cacao], XP_017971199.1_PREDICTED__E3_ubiquitin-protein_ligase_RGLG2_[Theobroma_cacao], XP_017971200.1_PREDICTED__E3_ubiquitin-protein_ligase_RGLG2_[Theobroma_cacao], XP_017971202.1_PREDICTED__E3_ubiquitin-protein_ligase_RGLG2_[Theobroma_cacao], XP_0…	Glur_chr3.g071460.1, Glur_chr4.g019650.1, Glur_chr5.g046700.1, Glur_chr5.g052840.1, Glur_chr8.g006090.1	NP_001240870.1_E3_ubiquitin-protein_ligase_RGLG2-like_[Glycine_max], NP_001358289.1_E3_ubiquitin-protein_ligase_RGLG2-like_[Glycine_max], XP_003524251.1_E3_ubiquitin-protein_ligase_RGLG5_isoform_X2_[Glycine_max], XP_003524729.1_E3_ubiquitin-protein_ligase_RGLG2_isoform_X2_[Glycine_max], XP_003526988.1_E3_ubiquitin-protein_ligase_RGLG2_[Glycine_max], XP_003531323.1_E3_ubiquitin-protein_ligase_RGLG…	XP_019415571.1_PREDICTED__E3_ubiquitin-protein_ligase_RGLG2-like_[Lupinus_angustifolius], XP_019417025.1_PREDICTED__E3_ubiquitin-protein_ligase_RGLG2_[Lupinus_angustifolius], XP_019417026.1_PREDICTED__E3_ubiquitin-protein_ligase_RGLG2_[Lupinus_angustifolius], XP_019427487.1_PREDICTED__E3_ubiquitin-protein_ligase_RGLG2-like_[Lupinus_angustifolius], XP_019427488.1_PREDICTED__E3_ubiquitin-protein_li…	XP_003601891.1_E3_ubiquitin-protein_ligase_RGLG5_isoform_X2_[Medicago_truncatula], XP_003601893.2_E3_ubiquitin-protein_ligase_RGLG5_isoform_X1_[Medicago_truncatula], XP_003618769.1_E3_ubiquitin-protein_ligase_RGLG2_[Medicago_truncatula], XP_003622329.1_E3_ubiquitin-protein_ligase_RGLG2_[Medicago_truncatula], XP_013446716.1_E3_ubiquitin-protein_ligase_RGLG5_[Medicago_truncatula], XP_013460986.1_E3…	Opuchr04_g0014880-1.1	NP_001266128.1_E3_ubiquitin-protein_ligase_RGLG2-like_[Solanum_lycopersicum], XP_004236287.1_E3_ubiquitin-protein_ligase_RGLG2_[Solanum_lycopersicum], XP_010315864.1_E3_ubiquitin-protein_ligase_RGLG2-like_isoform_X1_[Solanum_lycopersicum], XP_010319032.1_E3_ubiquitin-protein_ligase_RGLG2_[Solanum_lycopersicum]	NP_001077787.1_Copine__Calcium-dependent_phospholipid-binding_protein__family_[Arabidopsis_thaliana], NP_001319339.1_Copine__Calcium-dependent_phospholipid-binding_protein__family_[Arabidopsis_thaliana], NP_001321682.1_Copine__Calcium-dependent_phospholipid-binding_protein__family_[Arabidopsis_thaliana], NP_196946.1_RING_domain_ligase2_[Arabidopsis_thaliana], NP_564907.1_Copine__Calcium-dependent…	XP_002271885.1_PREDICTED__E3_ubiquitin-protein_ligase_RGLG2_isoform_X2_[Vitis_vinifera], XP_002279018.1_PREDICTED__E3_ubiquitin-protein_ligase_RGLG2_[Vitis_vinifera], XP_002282202.2_PREDICTED__E3_ubiquitin-protein_ligase_RGLG2_[Vitis_vinifera], XP_010650735.1_PREDICTED__E3_ubiquitin-protein_ligase_RGLG2_[Vitis_vinifera], XP_010650743.1_PREDICTED__E3_ubiquitin-protein_ligase_RGLG2_[Vitis_vinifera]…
OG0000104	XP_020203958.1_filament-like_plant_protein_3_[Cajanus_cajan], XP_020203959.1_filament-like_plant_protein_3_[Cajanus_cajan], XP_020203960.1_filament-like_plant_protein_3_[Cajanus_cajan], XP_020203961.1_filament-like_plant_protein_3_[Cajanus_cajan], XP_020203962.1_filament-like_plant_protein_3_[Cajanus_cajan], XP_020203963.1_filament-like_plant_protein_3_[Cajanus_cajan], XP_020221664.1_filament-lik…	XP_010242801.1_PREDICTED__filament-like_plant_protein_isoform_X1_[Nelumbo_nucifera], XP_010242802.1_PREDICTED__filament-like_plant_protein_isoform_X1_[Nelumbo_nucifera], XP_010242803.1_PREDICTED__filament-like_plant_protein_isoform_X1_[Nelumbo_nucifera], XP_010242804.1_PREDICTED__filament-like_plant_protein_isoform_X1_[Nelumbo_nucifera], XP_010242805.1_PREDICTED__filament-like_plant_protein_isofo…	XP_004498341.2_filament-like_plant_protein_3_[Cicer_arietinum], XP_004503890.1_filament-like_plant_protein_[Cicer_arietinum], XP_004503891.1_filament-like_plant_protein_[Cicer_arietinum], XP_004503892.1_filament-like_plant_protein_[Cicer_arietinum], XP_027190041.1_filament-like_plant_protein_3_[Cicer_arietinum]	XP_007048553.2_PREDICTED__filament-like_plant_protein_[Theobroma_cacao], XP_007048554.2_PREDICTED__filament-like_plant_protein_[Theobroma_cacao], XP_017969743.1_PREDICTED__filament-like_plant_protein_[Theobroma_cacao], XP_017981811.1_PREDICTED__filament-like_plant_protein_isoform_X1_[Theobroma_cacao], XP_017981812.1_PREDICTED__filament-like_plant_protein_isoform_X2_[Theobroma_cacao]	Glur_chr3.g095250.1, Glur_chr4.g077690.1, Glur_chr5.g068100.1	XP_006578969.1_filament-like_plant_protein_[Glycine_max], XP_006578971.1_filament-like_plant_protein_[Glycine_max], XP_006580349.1_filament-like_plant_protein_3_[Glycine_max], XP_006580350.1_filament-like_plant_protein_3_[Glycine_max], XP_006580351.1_filament-like_plant_protein_3_[Glycine_max], XP_006581585.1_filament-like_plant_protein_[Glycine_max], XP_006581789.1_filament-like_plant_protein_3_…	XP_019430548.1_PREDICTED__filament-like_plant_protein_isoform_X1_[Lupinus_angustifolius], XP_019430553.1_PREDICTED__filament-like_plant_protein_isoform_X1_[Lupinus_angustifolius], XP_019430560.1_PREDICTED__filament-like_plant_protein_isoform_X2_[Lupinus_angustifolius], XP_019432079.1_PREDICTED__filament-like_plant_protein_isoform_X1_[Lupinus_angustifolius], XP_019432080.1_PREDICTED__filament-like…	XP_003602691.1_filament-like_plant_protein_3_[Medicago_truncatula], XP_003630362.1_filament-like_plant_protein_[Medicago_truncatula], XP_013466487.1_filament-like_plant_protein_isoform_X2_[Medicago_truncatula], XP_024628463.1_filament-like_plant_protein_[Medicago_truncatula], XP_024631287.1_filament-like_plant_protein_isoform_X1_[Medicago_truncatula], XP_039689744.1_filament-like_plant_protein_is…	Opuchr07_g0039020-1.1, Opuchr10_g0016160-1.1	NP_001295482.1_filament-like_plant_protein_[Solanum_lycopersicum], XP_010312767.1_filament-like_plant_protein_isoform_X1_[Solanum_lycopersicum], XP_010312768.1_filament-like_plant_protein_isoform_X1_[Solanum_lycopersicum], XP_010312769.1_filament-like_plant_protein_isoform_X1_[Solanum_lycopersicum], XP_010312770.1_filament-like_plant_protein_isoform_X1_[Solanum_lycopersicum], XP_010312771.1_filam…	NP_001118579.1_filament-like_protein__DUF869__[Arabidopsis_thaliana], NP_001326801.1_filament-like_protein__DUF869__[Arabidopsis_thaliana], NP_187178.2_filament-like_protein__DUF869__[Arabidopsis_thaliana]	XP_010652946.1_PREDICTED__filament-like_plant_protein_[Vitis_vinifera], XP_010652947.1_PREDICTED__filament-like_plant_protein_[Vitis_vinifera], XP_010652948.1_PREDICTED__filament-like_plant_protein_[Vitis_vinifera], XP_010652949.1_PREDICTED__filament-like_plant_protein_[Vitis_vinifera], XP_010664206.1_PREDICTED__filament-like_plant_protein_[Vitis_vinifera], XP_010664207.1_PREDICTED__filament-like…
OG0000105	XP_020201805.1_probable_inorganic_phosphate_transporter_1-5_[Cajanus_cajan], XP_020207308.1_probable_inorganic_phosphate_transporter_1-3_[Cajanus_cajan], XP_020211433.1_inorganic_phosphate_transporter_1-4_[Cajanus_cajan], XP_020211434.1_inorganic_phosphate_transporter_1-4_[Cajanus_cajan], XP_020222269.1_probable_inorganic_phosphate_transporter_1-3_[Cajanus_cajan], XP_020222270.1_probable_inorgani…	XP_010262308.1_PREDICTED__inorganic_phosphate_transporter_1-4-like_[Nelumbo_nucifera], XP_010262309.1_PREDICTED__inorganic_phosphate_transporter_1-4-like_[Nelumbo_nucifera], XP_010262310.1_PREDICTED__inorganic_phosphate_transporter_1-4-like_[Nelumbo_nucifera], XP_010274777.1_PREDICTED__inorganic_phosphate_transporter_1-4-like_[Nelumbo_nucifera], XP_010274778.1_PREDICTED__inorganic_phosphate_trans…	XP_004493772.1_inorganic_phosphate_transporter_1-4-like_[Cicer_arietinum], XP_004495103.1_probable_inorganic_phosphate_transporter_1-7_[Cicer_arietinum], XP_004495320.1_probable_inorganic_phosphate_transporter_1-3_[Cicer_arietinum], XP_004495322.1_inorganic_phosphate_transporter_1-4-like_[Cicer_arietinum], XP_004497842.1_probable_inorganic_phosphate_transporter_1-3_[Cicer_arietinum], XP_004502147…	XP_007019007.1_PREDICTED__inorganic_phosphate_transporter_1-4_[Theobroma_cacao], XP_007035101.2_PREDICTED__inorganic_phosphate_transporter_1-4_[Theobroma_cacao], XP_007035103.2_PREDICTED__inorganic_phosphate_transporter_1-4_[Theobroma_cacao], XP_007035106.2_PREDICTED__probable_inorganic_phosphate_transporter_1-7_[Theobroma_cacao], XP_017974286.1_PREDICTED__probable_inorganic_phosphate_transporter…	Glur_chr2.g052280.1, Glur_chr2.g069710.1, Glur_chr2.g071900.1, Glur_chr4.g088640.1, Glur_chr5.g049380.1	NP_001239971.1_inorganic_phosphate_transporter_1-6_[Glycine_max], NP_001240032.1_inorganic_phosphate_transporter_1-1_[Glycine_max], NP_001240239.1_inorganic_phosphate_transporter_1-5_[Glycine_max], NP_001240957.1_inorganic_phosphate_transporter_1-10_[Glycine_max], NP_001241164.1_inorganic_phosphate_transporter_1-14_[Glycine_max], NP_001254802.1_inorganic_phosphate_transporter_1-7_[Glycine_max], N…	XP_019420727.1_PREDICTED__inorganic_phosphate_transporter_1-4-like_[Lupinus_angustifolius], XP_019431786.1_PREDICTED__inorganic_phosphate_transporter_1-4-like_[Lupinus_angustifolius], XP_019433833.1_PREDICTED__probable_inorganic_phosphate_transporter_1-7_[Lupinus_angustifolius], XP_019444460.1_PREDICTED__inorganic_phosphate_transporter_1-4-like_[Lupinus_angustifolius], XP_019456635.1_PREDICTED__i…	XP_003590037.1_probable_inorganic_phosphate_transporter_1-3_[Medicago_truncatula], XP_003590039.1_probable_inorganic_phosphate_transporter_1-3_[Medicago_truncatula], XP_003590043.1_probable_inorganic_phosphate_transporter_1-3_[Medicago_truncatula], XP_003590758.1_low_affinity_inorganic_phosphate_transporter_1_[Medicago_truncatula], XP_003590759.2_low_affinity_inorganic_phosphate_transporter_1_[Me…	Opuchr01_g0070980-1.1, Opuchr03_g0007680-1.1, Opuchr03_g0007690-1.1, Opuchr03_g0007700-1.1, Opuchr04_g0058720-1.1, Opuchr04_g0058730-1.1, Opuchr05_g0004110-1.1, Opuchr05_g0047430-1.1, Opuchr06_g0035930-1.1	NP_001234043.1_inorganic_phosphate_transporter_[Solanum_lycopersicum], NP_001234361.2_phosphate_transporter_1_[Solanum_lycopersicum], NP_001318089.1_phosphate_transporter_3_[Solanum_lycopersicum], XP_004234039.1_probable_inorganic_phosphate_transporter_1-3_[Solanum_lycopersicum], XP_004240760.1_inorganic_phosphate_transporter_1-4_[Solanum_lycopersicum], XP_004247235.1_inorganic_phosphate_transpor…	NP_001190462.1_phosphate_transporter_2_[Arabidopsis_thaliana], NP_001319749.1_phosphate_transporter_1;7_[Arabidopsis_thaliana], NP_180842.1_phosphate_transporter_1;5_[Arabidopsis_thaliana], NP_181428.1_phosphate_transporter_1;4_[Arabidopsis_thaliana], NP_191030.3_phosphate_transporter_1;7_[Arabidopsis_thaliana], NP_199149.1_phosphate_transporter_1;1_[Arabidopsis_thaliana], NP_199150.1_phosphate_t…	XP_002279070.1_PREDICTED__probable_inorganic_phosphate_transporter_1-7_[Vitis_vinifera], XP_002281264.1_PREDICTED__probable_inorganic_phosphate_transporter_1-3_[Vitis_vinifera], XP_002285153.1_PREDICTED__inorganic_phosphate_transporter_1-4_[Vitis_vinifera], XP_010650086.1_PREDICTED__inorganic_phosphate_transporter_1-4-like_[Vitis_vinifera], XP_019075464.1_PREDICTED__inorganic_phosphate_transporte…
OG0000106	XP_020206353.1_cytochrome_P450_82A4_[Cajanus_cajan], XP_020215994.1_cytochrome_P450_CYP82D47_[Cajanus_cajan], XP_020217228.1_cytochrome_P450_CYP82D47_[Cajanus_cajan], XP_020218116.1_cytochrome_P450_CYP82D47_[Cajanus_cajan], XP_020219820.1_xanthotoxin_5-hydroxylase_CYP82C4_[Cajanus_cajan], XP_020229284.1_cytochrome_P450_82A4_[Cajanus_cajan], XP_020229287.1_cytochrome_P450_82A4_[Cajanus_cajan], XP_…	XP_010248151.1_PREDICTED__cytochrome_P450_82C4-like__partial_[Nelumbo_nucifera], XP_010249368.1_PREDICTED__cytochrome_P450_CYP82D47-like_[Nelumbo_nucifera], XP_010253830.1_PREDICTED__cytochrome_P450_CYP82D47-like_[Nelumbo_nucifera], XP_010264712.1_PREDICTED__cytochrome_P450_CYP82D47-like_[Nelumbo_nucifera]	XP_004488195.1_cytochrome_P450_CYP82D47-like_[Cicer_arietinum], XP_004489341.1_cytochrome_P450_82A3-like_[Cicer_arietinum], XP_004489342.1_cytochrome_P450_82A1-like_[Cicer_arietinum], XP_004489343.1_cytochrome_P450_82A3-like_[Cicer_arietinum], XP_004505090.1_cytochrome_P450_CYP82D47-like_[Cicer_arietinum]	XP_007017403.2_PREDICTED__cytochrome_P450_82C4_[Theobroma_cacao], XP_007017404.2_PREDICTED__cytochrome_P450_CYP82D47_[Theobroma_cacao], XP_007017407.2_PREDICTED__cytochrome_P450_CYP82D47_[Theobroma_cacao], XP_007017411.2_PREDICTED__cytochrome_P450_CYP82D47_[Theobroma_cacao], XP_007017417.2_PREDICTED__cytochrome_P450_CYP82D47_[Theobroma_cacao], XP_017970337.1_PREDICTED__cytochrome_P450_CYP82D47-li…	Glur_chr3.g081450.1, Glur_chr3.g081480.1, Glur_chr3.g081500.1, Glur_chr3.g081510.1, Glur_chr4.g001460.1, Glur_chr6.g072760.1, Glur_chr7.g041570.1, Glur_chr7.g041700.1, Glur_chr8.g001530.1, Glur_chr8.g001540.1, Glur_chr8.g001560.1, Glur_chr8.g001630.1	NP_001236179.2_cytochrome_P450_CYP82C1_[Glycine_max], NP_001240972.1_cytochrome_P450_82A3_[Glycine_max], NP_001304430.1_cytochrome_P450_82A4_[Glycine_max], XP_003516592.1_cytochrome_P450_CYP82D47_[Glycine_max], XP_003523886.1_cytochrome_P450_CYP82D47_[Glycine_max], XP_003523888.1_xanthotoxin_5-hydroxylase_CYP82C4_[Glycine_max], XP_003527704.1_cytochrome_P450_CYP82D47_[Glycine_max], XP_003528211.2…	XP_019414279.1_PREDICTED__cytochrome_P450_82A3-like_isoform_X1_[Lupinus_angustifolius], XP_019414280.1_PREDICTED__cytochrome_P450_82A3-like_isoform_X1_[Lupinus_angustifolius], XP_019414281.1_PREDICTED__cytochrome_P450_82A3-like_isoform_X2_[Lupinus_angustifolius], XP_019437998.1_PREDICTED__cytochrome_P450_CYP82D47-like_[Lupinus_angustifolius], XP_019437999.1_PREDICTED__cytochrome_P450_82C4-like_[L…	XP_003604789.1_cytochrome_P450_82A3_[Medicago_truncatula], XP_003611841.2_cytochrome_P450_CYP82D47_[Medicago_truncatula], XP_003618345.1_cytochrome_P450_82A3_[Medicago_truncatula], XP_003618351.2_cytochrome_P450_82A1_[Medicago_truncatula], XP_003618354.1_cytochrome_P450_82A4_[Medicago_truncatula], XP_003618361.1_cytochrome_P450_82A4_[Medicago_truncatula], XP_003618363.1_cytochrome_P450_82A3_[Medi…	Opuchr05_g0006090-1.1, Opuchr05_g0012820-1.1, Opuchr05_g0012900-1.1	XP_004238199.1_cytochrome_P450_CYP82D47_[Solanum_lycopersicum], XP_004238200.1_cytochrome_P450_CYP82D47_[Solanum_lycopersicum], XP_004238201.1_cytochrome_P450_CYP82D47_[Solanum_lycopersicum], XP_004252778.1_cytochrome_P450_82C4_[Solanum_lycopersicum]	NP_194922.1_cytochrome_P450__family_82__subfamily_C__polypeptide_4_[Arabidopsis_thaliana], NP_194923.1_cytochrome_P450__family_82__subfamily_C__polypeptide_3_[Arabidopsis_thaliana], NP_194925.1_cytochrome_P450__family_82__subfamily_C__polypeptide_2_[Arabidopsis_thaliana]	XP_002281361.1_PREDICTED__cytochrome_P450_82C4_[Vitis_vinifera], XP_002281431.2_PREDICTED__cytochrome_P450_82C4_[Vitis_vinifera], XP_002282035.1_PREDICTED__cytochrome_P450_CYP82D47_[Vitis_vinifera], XP_002282111.2_PREDICTED__cytochrome_P450_82A3_[Vitis_vinifera], XP_002282118.1_PREDICTED__cytochrome_P450_CYP82D47_[Vitis_vinifera], XP_002282133.2_PREDICTED__cytochrome_P450_CYP82D47_[Vitis_vinifera…
OG0000107	XP_020207167.1_UPF0481_protein_At3g47200_isoform_X1_[Cajanus_cajan], XP_020207168.1_UPF0481_protein_At3g47200_isoform_X1_[Cajanus_cajan], XP_020207169.1_UPF0481_protein_At3g47200_isoform_X2_[Cajanus_cajan], XP_020207178.1_UPF0481_protein_At3g47200_isoform_X2_[Cajanus_cajan], XP_020207179.1_UPF0481_protein_At3g47200_isoform_X2_[Cajanus_cajan], XP_020212340.1_UPF0481_protein_At3g47200_[Cajanus_caja…	XP_010271392.1_PREDICTED__UPF0481_protein_At3g47200-like_[Nelumbo_nucifera]	XP_004501312.1_UPF0481_protein_At3g47200_[Cicer_arietinum], XP_004501993.1_UPF0481_protein_At3g47200-like_[Cicer_arietinum]	XP_007030490.2_PREDICTED__UPF0481_protein_At3g47200_[Theobroma_cacao], XP_007034456.2_PREDICTED__UPF0481_protein_At3g47200_[Theobroma_cacao], XP_007052257.2_PREDICTED__putative_UPF0481_protein_At3g02645_[Theobroma_cacao], XP_007052259.2_PREDICTED__UPF0481_protein_At3g47200_[Theobroma_cacao], XP_007052266.2_PREDICTED__UPF0481_protein_At3g47200_[Theobroma_cacao], XP_017969763.1_PREDICTED__UPF0481_p…	Glur_chr5.g051260.1, Glur_chr5.g074410.1, Glur_chr5.g074440.1, Glur_chr8.g012730.1, Glur_chr8.g012830.1, Glur_chr8.g012880.1	XP_003519975.1_uncharacterized_protein_LOC100801116_[Glycine_max], XP_003523693.1_putative_UPF0481_protein_At3g02645_[Glycine_max], XP_003523695.1_UPF0481_protein_At3g47200_[Glycine_max], XP_003526321.1_UPF0481_protein_At3g47200_[Glycine_max], XP_003526324.1_UPF0481_protein_At3g47200_[Glycine_max], XP_003526325.1_UPF0481_protein_At3g47200_[Glycine_max], XP_003526331.1_UPF0481_protein_At3g47200_[G…	XP_019415915.1_PREDICTED__UPF0481_protein_At3g47200-like_[Lupinus_angustifolius], XP_019431027.1_PREDICTED__UPF0481_protein_At3g47200-like_[Lupinus_angustifolius]	XP_003601320.2_UPF0481_protein_At3g47200_[Medicago_truncatula], XP_003603426.1_UPF0481_protein_At3g47200_isoform_X2_[Medicago_truncatula], XP_003618409.1_UPF0481_protein_At3g47200_[Medicago_truncatula], XP_003618443.1_UPF0481_protein_At3g47200_[Medicago_truncatula], XP_003618445.1_UPF0481_protein_At3g47200_[Medicago_truncatula], XP_003618462.2_UPF0481_protein_At3g47200_[Medicago_truncatula], XP_0…	Opuchr03_g0012350-1.1, Opuchr03_g0012370-1.1	XP_004236861.1_putative_UPF0481_protein_At3g02645_isoform_X1_[Solanum_lycopersicum], XP_004237176.2_putative_UPF0481_protein_At3g02645_[Solanum_lycopersicum], XP_010319348.1_putative_UPF0481_protein_At3g02645_[Solanum_lycopersicum], XP_010319550.1_UPF0481_protein_At3g47200-like_[Solanum_lycopersicum], XP_019068810.2_uncharacterized_protein_LOC104646793_[Solanum_lycopersicum], XP_019068811.1_putat…	NP_001331812.1_transmembrane_protein__putative__DUF247__[Arabidopsis_thaliana], NP_190585.2_transmembrane_protein__putative__DUF247__[Arabidopsis_thaliana], NP_194926.1_PPPDE_thiol_peptidase_family_protein_[Arabidopsis_thaliana], NP_196690.2_transmembrane_protein__putative__DUF247__[Arabidopsis_thaliana]	XP_002282530.2_PREDICTED__UPF0481_protein_At3g47200_isoform_X1_[Vitis_vinifera], XP_002282552.3_PREDICTED__UPF0481_protein_At3g47200_isoform_X1_[Vitis_vinifera], XP_002282564.2_PREDICTED__UPF0481_protein_At3g47200_[Vitis_vinifera], XP_010648644.1_PREDICTED__UPF0481_protein_At3g47200_isoform_X2_[Vitis_vinifera], XP_010654754.1_PREDICTED__UPF0481_protein_At3g47200-like_[Vitis_vinifera], XP_01907472…
OG0000108	XP_020216183.1_uncharacterized_protein_LOC109799936_isoform_X2_[Cajanus_cajan], XP_020230018.1_uncharacterized_protein_LOC109810852_isoform_X1_[Cajanus_cajan], XP_020230019.1_uncharacterized_protein_LOC109810852_isoform_X2_[Cajanus_cajan], XP_020230020.1_uncharacterized_protein_LOC109810852_isoform_X3_[Cajanus_cajan], XP_020230021.1_uncharacterized_protein_LOC109810852_isoform_X4_[Cajanus_cajan],…	XP_010278116.1_PREDICTED__uncharacterized_protein_LOC104612413_isoform_X1_[Nelumbo_nucifera], XP_010278117.1_PREDICTED__uncharacterized_protein_LOC104612413_isoform_X1_[Nelumbo_nucifera], XP_010278119.1_PREDICTED__uncharacterized_protein_LOC104612413_isoform_X2_[Nelumbo_nucifera], XP_019055348.1_PREDICTED__uncharacterized_protein_LOC104609531_isoform_X1_[Nelumbo_nucifera], XP_019055349.1_PREDICTE…	XP_004511399.1_uncharacterized_protein_LOC101494426_isoform_X1_[Cicer_arietinum], XP_004511400.1_uncharacterized_protein_LOC101494426_isoform_X1_[Cicer_arietinum], XP_004511401.1_uncharacterized_protein_LOC101494426_isoform_X2_[Cicer_arietinum], XP_012569847.1_uncharacterized_protein_LOC101495639_[Cicer_arietinum], XP_027188945.1_uncharacterized_protein_LOC101495639_[Cicer_arietinum], XP_02718894…	XP_007034984.2_PREDICTED__uncharacterized_protein_LOC18603132_[Theobroma_cacao], XP_007034985.2_PREDICTED__uncharacterized_protein_LOC18603132_[Theobroma_cacao]	Glur_chr2.g072060.1, Glur_chr6.g075170.1	XP_003517560.2_uncharacterized_protein_LOC100799306_isoform_X1_[Glycine_max], XP_003536233.2_uncharacterized_protein_LOC100798639_[Glycine_max], XP_006573854.1_uncharacterized_protein_LOC100799306_isoform_X1_[Glycine_max], XP_006573855.1_uncharacterized_protein_LOC100799306_isoform_X1_[Glycine_max], XP_006573856.1_uncharacterized_protein_LOC100799306_isoform_X1_[Glycine_max], XP_006573857.1_uncha…	XP_019422002.1_PREDICTED__uncharacterized_protein_LOC109331759_isoform_X1_[Lupinus_angustifolius], XP_019422003.1_PREDICTED__uncharacterized_protein_LOC109331759_isoform_X1_[Lupinus_angustifolius], XP_019422004.1_PREDICTED__uncharacterized_protein_LOC109331759_isoform_X2_[Lupinus_angustifolius], XP_019422005.1_PREDICTED__uncharacterized_protein_LOC109331759_isoform_X3_[Lupinus_angustifolius], XP_…	XP_003590788.2_uncharacterized_protein_LOC11429751_[Medicago_truncatula], XP_003610789.2_uncharacterized_protein_LOC11443162_isoform_X2_[Medicago_truncatula], XP_024640842.1_uncharacterized_protein_LOC11443162_isoform_X1_[Medicago_truncatula], XP_024640843.1_uncharacterized_protein_LOC11443162_isoform_X1_[Medicago_truncatula], XP_024640845.1_uncharacterized_protein_LOC11443162_isoform_X3_[Medicag…	Opuchr03_g0006720-1.1	XP_004247650.1_uncharacterized_protein_LOC101245795_[Solanum_lycopersicum]	NP_001330181.1_zinc_knuckle__CCHC-type__family_protein_[Arabidopsis_thaliana], NP_001330182.1_zinc_knuckle__CCHC-type__family_protein_[Arabidopsis_thaliana], NP_001330183.1_zinc_knuckle__CCHC-type__family_protein_[Arabidopsis_thaliana], NP_199176.1_zinc_knuckle__CCHC-type__family_protein_[Arabidopsis_thaliana]	XP_002280338.3_PREDICTED__uncharacterized_protein_LOC100244302_isoform_X1_[Vitis_vinifera], XP_010650001.1_PREDICTED__uncharacterized_protein_LOC100244302_isoform_X2_[Vitis_vinifera], XP_019075590.1_PREDICTED__uncharacterized_protein_LOC100244302_isoform_X1_[Vitis_vinifera], XP_019075591.1_PREDICTED__uncharacterized_protein_LOC100244302_isoform_X2_[Vitis_vinifera], XP_019075592.1_PREDICTED__uncha…
OG0000109	XP_020203892.1_uncharacterized_protein_LOC109789373_[Cajanus_cajan], XP_020203893.1_uncharacterized_protein_LOC109789373_[Cajanus_cajan], XP_020207891.1_uncharacterized_protein_LOC109792852_[Cajanus_cajan], XP_020209041.1_uncharacterized_protein_LOC109793978_[Cajanus_cajan], XP_020209042.1_uncharacterized_protein_LOC109793978_[Cajanus_cajan], XP_020209274.1_uncharacterized_protein_LOC109794216_[C…	XP_010266636.1_PREDICTED__uncharacterized_protein_LOC104604111_[Nelumbo_nucifera], XP_010279030.1_PREDICTED__uncharacterized_protein_LOC104613042_[Nelumbo_nucifera]	XP_004493182.1_uncharacterized_protein_LOC101513999_isoform_X1_[Cicer_arietinum], XP_004493183.1_uncharacterized_protein_LOC101513999_isoform_X2_[Cicer_arietinum], XP_012569244.1_uncharacterized_protein_LOC101513999_isoform_X1_[Cicer_arietinum], XP_012569245.1_uncharacterized_protein_LOC101513999_isoform_X3_[Cicer_arietinum], XP_012569856.1_uncharacterized_protein_LOC101495037_[Cicer_arietinum], …	XP_007010542.2_PREDICTED__beta-glucosidase_BoGH3B_isoform_X1_[Theobroma_cacao], XP_007010543.2_PREDICTED__beta-glucosidase_BoGH3B_isoform_X2_[Theobroma_cacao], XP_007015579.2_PREDICTED__beta-glucosidase_BoGH3B_[Theobroma_cacao], XP_007015580.2_PREDICTED__beta-glucosidase_BoGH3B_[Theobroma_cacao], XP_007015581.2_PREDICTED__beta-glucosidase_BoGH3B_[Theobroma_cacao], XP_017977047.1_PREDICTED__beta-g…	Glur_chr4.g005630.1, Glur_chr5.g050900.1, Glur_chr7.g070210.1, Glur_chr8.g008460.1	NP_001304508.1_beta-glucosidase_BoGH3B_precursor_[Glycine_max], XP_003519468.1_beta-glucosidase_BoGH3B_isoform_X2_[Glycine_max], XP_003535075.1_beta-glucosidase_BoGH3B_[Glycine_max], XP_003548716.1_beta-glucosidase_BoGH3B_isoform_X2_[Glycine_max], XP_003551104.1_beta-glucosidase_BoGH3B_[Glycine_max], XP_003554030.2_beta-glucosidase_BoGH3B_[Glycine_max], XP_006586833.1_beta-glucosidase_BoGH3B_[Gly…	XP_019419988.1_PREDICTED__uncharacterized_protein_LOC109330295_isoform_X2_[Lupinus_angustifolius], XP_019427612.1_PREDICTED__uncharacterized_protein_LOC109335846_[Lupinus_angustifolius], XP_019427614.1_PREDICTED__uncharacterized_protein_LOC109335847_[Lupinus_angustifolius], XP_019431264.1_PREDICTED__uncharacterized_protein_LOC109338466_isoform_X1_[Lupinus_angustifolius], XP_019431265.1_PREDICTED_…	XP_003594509.1_beta-glucosidase_BoGH3B_[Medicago_truncatula], XP_003601350.1_beta-glucosidase_BoGH3B_[Medicago_truncatula], XP_003624652.2_beta-glucosidase_BoGH3B_isoform_X2_[Medicago_truncatula], XP_013451566.2_beta-glucosidase_BoGH3B_isoform_X3_[Medicago_truncatula], XP_013451568.1_beta-glucosidase_BoGH3B_isoform_X1_[Medicago_truncatula], XP_024626927.1_beta-glucosidase_BoGH3B_isoform_X1_[Medic…	Opuchr01_g0062090-1.1, Opuchr01_g0062160-1.1, Opuchr06_g0110880-1.1	XP_004228467.1_uncharacterized_protein_LOC101250040_[Solanum_lycopersicum], XP_004230073.1_uncharacterized_protein_LOC101254239_[Solanum_lycopersicum], XP_004236622.1_uncharacterized_protein_LOC101247513_[Solanum_lycopersicum], XP_004241371.1_uncharacterized_protein_LOC101266643_[Solanum_lycopersicum], XP_004241372.1_uncharacterized_protein_LOC101266947_[Solanum_lycopersicum], XP_004241373.1_unch…	NP_001330122.1_Glycosyl_hydrolase_family_protein_[Arabidopsis_thaliana], NP_001330123.1_Glycosyl_hydrolase_family_protein_[Arabidopsis_thaliana], NP_001332146.1_Glycosyl_hydrolase_family_protein_[Arabidopsis_thaliana], NP_197594.2_Glycosyl_hydrolase_family_protein_[Arabidopsis_thaliana], NP_197595.2_Glycosyl_hydrolase_family_protein_[Arabidopsis_thaliana], NP_680141.2_Glycosyl_hydrolase_family_pr…	XP_002262992.1_PREDICTED__uncharacterized_protein_LOC100267983_[Vitis_vinifera], XP_002266470.2_PREDICTED__uncharacterized_protein_LOC100254789_isoform_X1_[Vitis_vinifera], XP_002266589.1_PREDICTED__uncharacterized_protein_LOC100257904_[Vitis_vinifera], XP_002266675.1_PREDICTED__uncharacterized_protein_LOC100247643_[Vitis_vinifera], XP_002271545.1_PREDICTED__uncharacterized_protein_LOC100268012_[…
OG0000110	XP_020203033.1_ethylene-responsive_transcription_factor_TINY_[Cajanus_cajan], XP_020206318.1_ethylene-responsive_transcription_factor_ERF034_[Cajanus_cajan], XP_020210363.1_ethylene-responsive_transcription_factor_ERF034_[Cajanus_cajan], XP_020221348.1_ethylene-responsive_transcription_factor_TINY_[Cajanus_cajan], XP_020228438.1_ethylene-responsive_transcription_factor_ERF036_[Cajanus_cajan], XP_…	XP_010249578.1_PREDICTED__dehydration-responsive_element-binding_protein_3-like_[Nelumbo_nucifera], XP_010254012.1_PREDICTED__ethylene-responsive_transcription_factor_TINY-like_[Nelumbo_nucifera], XP_010258834.1_PREDICTED__ethylene-responsive_transcription_factor_ERF039-like_[Nelumbo_nucifera], XP_010264388.1_PREDICTED__ethylene-responsive_transcription_factor_ERF039_[Nelumbo_nucifera], XP_010264…	XP_004492188.1_ethylene-responsive_transcription_factor_ERF034_[Cicer_arietinum], XP_004501158.1_dehydration-responsive_element-binding_protein_3_[Cicer_arietinum], XP_004503470.1_ethylene-responsive_transcription_factor_TINY-like_[Cicer_arietinum], XP_004508937.1_ethylene-responsive_transcription_factor_ERF039_[Cicer_arietinum], XP_004510113.1_ethylene-responsive_transcription_factor_ERF034_[Cic…	XP_007012129.1_PREDICTED__dehydration-responsive_element-binding_protein_3_[Theobroma_cacao], XP_007013070.2_PREDICTED__ethylene-responsive_transcription_factor_TINY_[Theobroma_cacao], XP_007024262.1_PREDICTED__ethylene-responsive_transcription_factor_TINY_[Theobroma_cacao], XP_007039780.2_PREDICTED__ethylene-responsive_transcription_factor_ERF039_[Theobroma_cacao], XP_017970720.1_PREDICTED__ethy…	Glur_chr1.g045170.1, Glur_chr1.g066040.1, Glur_chr1.g069490.1, Glur_chr1.g083290.1, Glur_chr3.g099820.1, Glur_chr4.g061880.1, Glur_chr4.g068930.1, Glur_chr4.g079280.1, Glur_chr5.g076250.1, Glur_chr6.g075640.1, Glur_chr7.g066050.1, Glur_chr8.g046110.1, Glur_scf060.1.g000860.1	NP_001235341.1_dehydration-responsive_element_binding_protein_6_[Glycine_max], NP_001236885.1_DNA-binding_domain-containing_protein_[Glycine_max], NP_001237808.2_AP2_domain_transcription_factor_TINY_[Glycine_max], NP_001239694.1_AP2_domain-containing_transcription_factor_2_[Glycine_max], NP_001241356.1_dehydration-responsive_element-binding_protein_3-like_[Glycine_max], NP_001304470.2_ethylene-re…	XP_019412774.1_PREDICTED__ethylene-responsive_transcription_factor_ERF039-like_[Lupinus_angustifolius], XP_019414718.1_PREDICTED__dehydration-responsive_element-binding_protein_3-like_[Lupinus_angustifolius], XP_019423267.1_PREDICTED__ethylene-responsive_transcription_factor_TINY-like_[Lupinus_angustifolius], XP_019424919.1_PREDICTED__ethylene-responsive_transcription_factor_TINY-like_[Lupinus_an…	XP_003597699.1_dehydration-responsive_element-binding_protein_3_[Medicago_truncatula], XP_003608685.2_ethylene-responsive_transcription_factor_ERF039_[Medicago_truncatula], XP_003611338.1_ethylene-responsive_transcription_factor_ERF034_[Medicago_truncatula], XP_003622605.1_ethylene-responsive_transcription_factor_ERF034_[Medicago_truncatula], XP_003626728.1_ethylene-responsive_transcription_facto…	Opuchr04_g0003610-1.1, Opuchr06_g0007320-1.1, Opuchr08_g0004630-1.1, Opuchr08_g0078150-1.1, Opuchr09_g0073730-1.1, Opuchr11_g0003290-1.1	XP_004229764.1_ethylene-responsive_transcription_factor_ERF038-like_[Solanum_lycopersicum], XP_004240059.1_ethylene-responsive_transcription_factor_ERF038-like_[Solanum_lycopersicum], XP_004241746.1_dehydration-responsive_element-binding_protein_3-like_[Solanum_lycopersicum], XP_004245167.1_dehydration-responsive_element-binding_protein_3-like_[Solanum_lycopersicum], XP_004252501.1_dehydration-re…	NP_177844.1_Integrase-type_DNA-binding_superfamily_protein_[Arabidopsis_thaliana], NP_181113.1_ERF_family_protein_38_[Arabidopsis_thaliana], NP_182021.1_Integrase-type_DNA-binding_superfamily_protein_[Arabidopsis_thaliana], NP_191608.1_Integrase-type_DNA-binding_superfamily_protein_[Arabidopsis_thaliana], NP_193408.1_Integrase-type_DNA-binding_superfamily_protein_[Arabidopsis_thaliana], NP_196720…	XP_002278906.1_PREDICTED__dehydration-responsive_element-binding_protein_3_[Vitis_vinifera], XP_002280555.2_PREDICTED__dehydration-responsive_element-binding_protein_3_[Vitis_vinifera], XP_002283864.1_PREDICTED__ethylene-responsive_transcription_factor_TINY-like_[Vitis_vinifera], XP_003635248.1_PREDICTED__ethylene-responsive_transcription_factor_ERF039_[Vitis_vinifera], XP_003635442.1_PREDICTED__…
OG0000111	XP_020205434.1_disease_resistance_protein_RLM3_[Cajanus_cajan], XP_020209593.1_TMV_resistance_protein_N__partial_[Cajanus_cajan], XP_020216734.1_toll/interleukin-1_receptor-like_protein_[Cajanus_cajan], XP_020218356.1_TMV_resistance_protein_N_[Cajanus_cajan], XP_020220437.2_TMV_resistance_protein_N_[Cajanus_cajan], XP_020224123.1_disease_resistance_protein_RLM3_[Cajanus_cajan], XP_020224188.1_TMV…	XP_010263322.1_PREDICTED__TMV_resistance_protein_N-like_[Nelumbo_nucifera]	XP_004489961.1_TMV_resistance_protein_N-like_[Cicer_arietinum], XP_012568257.1_TMV_resistance_protein_N-like_[Cicer_arietinum], XP_012573917.1_TMV_resistance_protein_N-like_[Cicer_arietinum], XP_012574066.1_TMV_resistance_protein_N-like_[Cicer_arietinum], XP_027187551.1_toll/interleukin-1_receptor-like_protein_[Cicer_arietinum], XP_027192658.1_toll/interleukin-1_receptor-like_protein_[Cicer_ariet…	XP_017976186.1_PREDICTED__TMV_resistance_protein_N_[Theobroma_cacao]	Glur_chr1.g054930.1, Glur_chr1.g055030.1, Glur_chr1.g055220.1, Glur_chr1.g055230.1, Glur_chr1.g070610.1, Glur_chr3.g008080.1, Glur_chr4.g077380.1, Glur_chr6.g003110.1, Glur_chr6.g018470.1, Glur_chr6.g062860.1, Glur_chr6.g062870.1, Glur_chr6.g062880.1, Glur_chr8.g029190.1, Glur_chr8.g031210.1, Glur_chr8.g031250.1, Glur_chr8.g033510.1, Glur_chr8.g041500.1	NP_001236023.2_TIR-NBS-LRR_type_disease_resistance_protein_[Glycine_max], NP_001236628.2_TIR-NBS-LRR_type_disease_resistance-like_protein_[Glycine_max], NP_001237768.1_TIR-NBS-LRR_type_disease_resistance_protein_[Glycine_max], NP_001238704.1_TIR-NBS-LRR_type_disease_resistance_protein_[Glycine_max], NP_001239789.1_uncharacterized_protein_LOC100500254_[Glycine_max], NP_001239963.1_toll/interleukin…	XP_019425013.1_PREDICTED__toll/interleukin-1_receptor-like_protein_[Lupinus_angustifolius], XP_019428595.1_PREDICTED__TMV_resistance_protein_N-like_[Lupinus_angustifolius], XP_019433712.1_PREDICTED__TMV_resistance_protein_N-like_[Lupinus_angustifolius], XP_019434454.1_PREDICTED__TMV_resistance_protein_N-like_[Lupinus_angustifolius], XP_019434466.1_PREDICTED__TMV_resistance_protein_N-like_[Lupinus…	XP_003613521.1_disease_resistance_protein_RPV1_[Medicago_truncatula], XP_003613528.1_disease_resistance_protein_RPV1_[Medicago_truncatula], XP_003613529.1_disease_resistance_protein_RPV1_[Medicago_truncatula], XP_003627204.3_disease_resistance_protein_RUN1_[Medicago_truncatula], XP_013444335.1_disease_resistance_protein_RLM3_[Medicago_truncatula], XP_013444343.1_disease_resistance_protein_RUN1_[M…	-	XP_004253017.1_TMV_resistance_protein_N-like_[Solanum_lycopersicum], XP_004253023.1_protein_PHLOEM_PROTEIN_2-LIKE_A8_[Solanum_lycopersicum], XP_004253177.1_protein_PHLOEM_PROTEIN_2-LIKE_A5_[Solanum_lycopersicum], XP_025887844.1_TMV_resistance_protein_N-like_[Solanum_lycopersicum], XP_025888012.1_TMV_resistance_protein_N_[Solanum_lycopersicum]	NP_001031980.1_Toll-Interleukin-Resistance__TIR__domain_family_protein_[Arabidopsis_thaliana], NP_001077816.1_toll/interleukin-1_receptor-like_protein_[Arabidopsis_thaliana], NP_176076.1_Toll-Interleukin-Resistance__TIR__domain_family_protein_[Arabidopsis_thaliana], NP_973487.2_Toll-Interleukin-Resistance__TIR__domain_family_protein_[Arabidopsis_thaliana]	XP_002263928.2_PREDICTED__toll/interleukin-1_receptor-like_protein_[Vitis_vinifera], XP_010645942.2_PREDICTED__TMV_resistance_protein_N-like_isoform_X1_[Vitis_vinifera], XP_010646047.2_PREDICTED__TMV_resistance_protein_N-like_isoform_X1_[Vitis_vinifera], XP_010650378.2_PREDICTED__toll/interleukin-1_receptor-like_protein_isoform_X1_[Vitis_vinifera], XP_010657773.1_PREDICTED__TMV_resistance_protein…
OG0000112	XP_020207453.1_wall-associated_receptor_kinase_2_[Cajanus_cajan], XP_020222474.1_wall-associated_receptor_kinase_2_[Cajanus_cajan], XP_020222476.1_wall-associated_receptor_kinase_2_[Cajanus_cajan], XP_020225379.2_wall-associated_receptor_kinase_2_[Cajanus_cajan], XP_020225382.2_putative_wall-associated_receptor_kinase-like_16_[Cajanus_cajan], XP_020225384.1_putative_wall-associated_receptor_kinas…	XP_010247181.1_PREDICTED__wall-associated_receptor_kinase_2-like_[Nelumbo_nucifera], XP_010247970.1_PREDICTED__wall-associated_receptor_kinase_5-like_[Nelumbo_nucifera], XP_010247981.1_PREDICTED__wall-associated_receptor_kinase_1-like_[Nelumbo_nucifera], XP_010248056.1_PREDICTED__putative_wall-associated_receptor_kinase-like_16_[Nelumbo_nucifera], XP_010248070.1_PREDICTED__wall-associated_recepto…	XP_004498444.3_putative_wall-associated_receptor_kinase-like_16_[Cicer_arietinum], XP_004498620.1_putative_wall-associated_receptor_kinase-like_16_[Cicer_arietinum], XP_004502549.1_LOW_QUALITY_PROTEIN__wall-associated_receptor_kinase_2-like_[Cicer_arietinum]	XP_007019259.2_PREDICTED__wall-associated_receptor_kinase_2_[Theobroma_cacao], XP_017981690.1_PREDICTED__putative_wall-associated_receptor_kinase-like_16_[Theobroma_cacao], XP_017981691.1_PREDICTED__putative_wall-associated_receptor_kinase-like_16_[Theobroma_cacao], XP_017981899.1_PREDICTED__putative_wall-associated_receptor_kinase-like_16_[Theobroma_cacao]	Glur_chr4.g078230.1, Glur_chr4.g078940.1, Glur_chr4.g080900.1, Glur_chr4.g080910.1, Glur_chr4.g080920.1, Glur_chr4.g080950.1, Glur_chr4.g080970.1, Glur_chr4.g081000.1, Glur_chr4.g081050.1, Glur_chr4.g081060.1, Glur_chr4.g081080.1, Glur_chr4.g081100.1, Glur_chr4.g081110.1, Glur_chr4.g081130.1, Glur_chr4.g081160.1, Glur_chr4.g081170.1, Glur_chr8.g027800.1	XP_003527959.1_putative_wall-associated_receptor_kinase-like_16_[Glycine_max], XP_003543967.1_putative_wall-associated_receptor_kinase-like_16_[Glycine_max], XP_003545672.1_putative_wall-associated_receptor_kinase-like_16_[Glycine_max], XP_003545678.1_putative_wall-associated_receptor_kinase-like_16_[Glycine_max], XP_006596248.1_wall-associated_receptor_kinase_5_[Glycine_max], XP_006596249.2_puta…	-	XP_003593274.2_putative_wall-associated_receptor_kinase-like_16_[Medicago_truncatula], XP_013461333.1_putative_wall-associated_receptor_kinase-like_16_[Medicago_truncatula], XP_013461334.3_wall-associated_receptor_kinase_2_[Medicago_truncatula], XP_013461335.2_wall-associated_receptor_kinase_2_[Medicago_truncatula], XP_013461337.2_wall-associated_receptor_kinase_3_[Medicago_truncatula], XP_013465…	Opuchr06_g0119250-1.1, Opuchr06_g0119260-1.1, Opuchr10_g0057270-1.1, Opuchr10_g0057300-1.1, Opuchr10_g0057320-1.1, Opuchr10_g0057400-1.1, Opuchr10_g0057480-1.1	XP_004246320.1_wall-associated_receptor_kinase_2_[Solanum_lycopersicum], XP_004246830.2_wall-associated_receptor_kinase_2-like_[Solanum_lycopersicum], XP_004251441.2_wall-associated_receptor_kinase_3-like_[Solanum_lycopersicum], XP_010325784.1_wall-associated_receptor_kinase_2-like_[Solanum_lycopersicum], XP_010325785.1_wall-associated_receptor_kinase_2-like_[Solanum_lycopersicum], XP_010326122.3…	NP_001321424.1_wall_associated_kinase_3_[Arabidopsis_thaliana], NP_173544.1_wall_associated_kinase_4_[Arabidopsis_thaliana], NP_173546.1_wall_associated_kinase_5_[Arabidopsis_thaliana], NP_173547.1_wall_associated_kinase_3_[Arabidopsis_thaliana], NP_173549.1_wall-associated_kinase_2_[Arabidopsis_thaliana], NP_173686.1_Protein_kinase_superfamily_protein_[Arabidopsis_thaliana], NP_189176.1_Protein_…	XP_010663708.1_PREDICTED__wall-associated_receptor_kinase_2_[Vitis_vinifera], XP_010664149.1_PREDICTED__putative_wall-associated_receptor_kinase-like_16_[Vitis_vinifera], XP_010665428.2_PREDICTED__wall-associated_receptor_kinase_2_[Vitis_vinifera], XP_010665429.1_PREDICTED__putative_wall-associated_receptor_kinase-like_16_[Vitis_vinifera], XP_010665469.1_PREDICTED__putative_wall-associated_recept…
OG0000113	XP_020214264.1_telomere_repeat-binding_protein_5_isoform_X1_[Cajanus_cajan], XP_020214265.1_telomere_repeat-binding_protein_5_isoform_X1_[Cajanus_cajan], XP_020214266.1_telomere_repeat-binding_protein_5_isoform_X1_[Cajanus_cajan], XP_020214269.1_telomere_repeat-binding_protein_5_isoform_X2_[Cajanus_cajan], XP_020223964.1_telomere_repeat-binding_protein_2_isoform_X1_[Cajanus_cajan], XP_020223965.1…	XP_010256896.1_PREDICTED__telomere_repeat-binding_protein_5-like_isoform_X1_[Nelumbo_nucifera], XP_010256897.1_PREDICTED__telomere_repeat-binding_protein_5-like_isoform_X1_[Nelumbo_nucifera], XP_010256898.1_PREDICTED__telomere_repeat-binding_protein_5-like_isoform_X2_[Nelumbo_nucifera], XP_010262528.1_PREDICTED__telomere_repeat-binding_protein_5_[Nelumbo_nucifera], XP_010262529.1_PREDICTED__telom…	XP_004490885.1_telomere_repeat-binding_protein_3_[Cicer_arietinum], XP_004490886.1_telomere_repeat-binding_protein_3_[Cicer_arietinum], XP_004503150.1_telomere_repeat-binding_protein_4-like_[Cicer_arietinum], XP_012571585.1_telomere_repeat-binding_protein_2_isoform_X1_[Cicer_arietinum], XP_012571586.1_telomere_repeat-binding_protein_2_isoform_X1_[Cicer_arietinum], XP_012571588.1_telomere_repeat-b…	XP_007016385.2_PREDICTED__telomere_repeat-binding_protein_5_[Theobroma_cacao], XP_017984879.1_PREDICTED__telomere_repeat-binding_protein_3_[Theobroma_cacao]	Glur_chr5.g039210.1, Glur_chr6.g009340.1, Glur_chr7.g063800.1	XP_003538412.1_telomere_repeat-binding_protein_3_isoform_X1_[Glycine_max], XP_003539084.1_telomere_repeat-binding_protein_5_isoform_X2_[Glycine_max], XP_006590983.1_telomere_repeat-binding_protein_5_isoform_X1_[Glycine_max], XP_006591341.1_telomere_repeat-binding_protein_3_isoform_X2_[Glycine_max], XP_006595029.1_telomere_repeat-binding_protein_1_isoform_X2_[Glycine_max], XP_006595030.1_telomere_…	XP_019419675.1_PREDICTED__telomere_repeat-binding_protein_3-like_isoform_X1_[Lupinus_angustifolius], XP_019419676.1_PREDICTED__telomere_repeat-binding_protein_3-like_isoform_X2_[Lupinus_angustifolius], XP_019432945.1_PREDICTED__telomere_repeat-binding_protein_3-like_isoform_X1_[Lupinus_angustifolius], XP_019432949.1_PREDICTED__telomere_repeat-binding_protein_3-like_isoform_X1_[Lupinus_angustifoli…	XP_003597364.2_telomere_repeat-binding_protein_5_isoform_X1_[Medicago_truncatula], XP_003616416.1_telomere_repeat-binding_protein_4_[Medicago_truncatula], XP_013460685.1_telomere_repeat-binding_protein_2_[Medicago_truncatula], XP_024632533.1_telomere_repeat-binding_protein_5_isoform_X1_[Medicago_truncatula], XP_024632534.1_telomere_repeat-binding_protein_5_isoform_X1_[Medicago_truncatula], XP_024…	Opuchr01_g0005210-1.1, Opuchr01_g0061830-1.1, Opuchr09_g0107190-1.1	NP_001233854.2_telomere_binding_protein_[Solanum_lycopersicum], XP_004236731.1_telomere_repeat-binding_protein_3_[Solanum_lycopersicum], XP_004241221.1_telomere_repeat-binding_protein_5_isoform_X4_[Solanum_lycopersicum], XP_010321726.1_telomere_repeat-binding_protein_5-like_isoform_X1_[Solanum_lycopersicum], XP_010321727.1_telomere_repeat-binding_protein_5-like_isoform_X1_[Solanum_lycopersicum], …	NP_001318943.1_TRF-like_2_[Arabidopsis_thaliana], NP_001327482.1_TRF-like_9_[Arabidopsis_thaliana], NP_001330208.1_telomeric_DNA_binding_protein_1_[Arabidopsis_thaliana], NP_187862.1_TRF-like_9_[Arabidopsis_thaliana], NP_196886.1_telomeric_DNA_binding_protein_1_[Arabidopsis_thaliana]	XP_002283389.2_PREDICTED__telomere_repeat-binding_protein_5_[Vitis_vinifera], XP_010658554.1_PREDICTED__telomere_repeat-binding_protein_4_isoform_X1_[Vitis_vinifera], XP_010658555.1_PREDICTED__telomere_repeat-binding_protein_4_isoform_X1_[Vitis_vinifera], XP_010658556.1_PREDICTED__telomere_repeat-binding_protein_4_isoform_X1_[Vitis_vinifera], XP_010658557.1_PREDICTED__telomere_repeat-binding_prot…
OG0000114	XP_020216247.1_probable_disease_resistance_protein_At5g66900_[Cajanus_cajan], XP_020234460.1_probable_disease_resistance_protein_At5g66900_[Cajanus_cajan], XP_020234461.1_probable_disease_resistance_protein_At5g66900_[Cajanus_cajan], XP_020234466.1_probable_disease_resistance_protein_At5g66890_[Cajanus_cajan], XP_020234469.2_probable_disease_resistance_protein_At5g66900_[Cajanus_cajan], XP_020234…	XP_010255125.1_PREDICTED__probable_disease_resistance_protein_At5g66900_[Nelumbo_nucifera], XP_010270809.1_PREDICTED__putative_disease_resistance_protein_At5g47280_[Nelumbo_nucifera]	XP_004509177.1_probable_disease_resistance_protein_At5g66900_[Cicer_arietinum], XP_004511973.1_probable_disease_resistance_protein_At5g66900_[Cicer_arietinum], XP_012573658.1_probable_disease_resistance_protein_At5g66900_[Cicer_arietinum], XP_027192314.1_probable_disease_resistance_protein_At5g66900_[Cicer_arietinum]	XP_007047158.2_PREDICTED__probable_disease_resistance_protein_At5g66900_[Theobroma_cacao], XP_017979434.1_PREDICTED__probable_disease_resistance_protein_At5g66900_[Theobroma_cacao]	Glur_chr1.g080210.1, Glur_chr1.g080240.1, Glur_chr1.g080250.1, Glur_chr1.g080270.1, Glur_chr1.g080280.1, Glur_chr1.g080290.1, Glur_chr8.g013730.1	XP_003516593.1_probable_disease_resistance_protein_At5g66900_[Glycine_max], XP_003524576.1_probable_disease_resistance_protein_At5g66900_isoform_X1_[Glycine_max], XP_003551056.2_probable_disease_resistance_protein_At5g66900_[Glycine_max], XP_003551057.2_probable_disease_resistance_protein_At5g66900_isoform_X1_[Glycine_max], XP_003551059.3_probable_disease_resistance_protein_At5g66900_[Glycine_max…	XP_019431542.1_PREDICTED__probable_disease_resistance_protein_At5g66900_[Lupinus_angustifolius], XP_019431543.1_PREDICTED__probable_disease_resistance_protein_At5g66900_[Lupinus_angustifolius], XP_019433265.1_PREDICTED__probable_disease_resistance_protein_At5g66900_[Lupinus_angustifolius], XP_019433266.1_PREDICTED__probable_disease_resistance_protein_At5g66900_[Lupinus_angustifolius], XP_01944471…	XP_003611805.1_probable_disease_resistance_protein_At5g66900_[Medicago_truncatula], XP_003611811.1_probable_disease_resistance_protein_At5g66900_[Medicago_truncatula], XP_003611819.1_probable_disease_resistance_protein_At5g66900_[Medicago_truncatula], XP_003629543.2_probable_disease_resistance_protein_At5g66890_[Medicago_truncatula], XP_003629551.3_probable_disease_resistance_protein_At5g66890_[M…	-	XP_004232056.1_probable_disease_resistance_protein_At5g66900_[Solanum_lycopersicum]	-	XP_002262796.3_PREDICTED__probable_disease_resistance_protein_At5g66900_isoform_X5_[Vitis_vinifera], XP_002265449.2_PREDICTED__probable_disease_resistance_protein_At5g66900_[Vitis_vinifera], XP_002268207.2_PREDICTED__probable_disease_resistance_protein_At5g66900_[Vitis_vinifera], XP_002276590.1_PREDICTED__probable_disease_resistance_protein_At5g66900_[Vitis_vinifera], XP_002276677.2_PREDICTED__pr…
OG0000115	-	-	-	-	-	XP_006595367.1_uncharacterized_protein_LOC102665188_[Glycine_max], XP_006603354.1_uncharacterized_protein_LOC102667571_[Glycine_max], XP_014630541.1_uncharacterized_protein_LOC106798467_[Glycine_max]	-	-	Opuchr01_g0017900-1.1, Opuchr01_g0038730-1.1, Opuchr01_g0039000-1.1, Opuchr01_g0039010-1.1, Opuchr01_g0042740-1.1, Opuchr01_g0043340-1.1, Opuchr01_g0054720-1.1, Opuchr01_g0059020-1.1, Opuchr02_g0008020-1.1, Opuchr02_g0028440-1.1, Opuchr02_g0029890-1.1, Opuchr02_g0031730-1.1, Opuchr02_g0051230-1.1, Opuchr02_g0051770-1.1, Opuchr02_g0053580-1.1, Opuchr02_g0053600-1.1, Opuchr02_g0053610-1.1, Opuchr02…	-	-	-
OG0000116	-	-	-	-	-	-	-	-	-	XP_004228827.1_uncharacterized_protein_LOC101252321_[Solanum_lycopersicum], XP_004229085.1_uncharacterized_protein_LOC101249572_[Solanum_lycopersicum], XP_004229089.1_uncharacterized_protein_LOC101254630_[Solanum_lycopersicum], XP_004229104.1_uncharacterized_protein_LOC101263842_[Solanum_lycopersicum], XP_004229141.1_uncharacterized_protein_LOC101267052_[Solanum_lycopersicum], XP_004229570.1_unch…	-	-
OG0000117	XP_020202978.1_F-box/kelch-repeat_protein_At3g23880_[Cajanus_cajan], XP_020202988.1_F-box/kelch-repeat_protein_At3g23880_isoform_X1_[Cajanus_cajan], XP_020206182.1_F-box/kelch-repeat_protein_At3g23880_[Cajanus_cajan], XP_029130377.1_F-box/kelch-repeat_protein_At3g23880_isoform_X2_[Cajanus_cajan]	-	XP_004486101.1_F-box/kelch-repeat_protein_At3g23880-like_[Cicer_arietinum], XP_004486105.1_F-box/kelch-repeat_protein_At3g23880-like_[Cicer_arietinum], XP_004486107.1_F-box/kelch-repeat_protein_At3g23880-like_[Cicer_arietinum], XP_004499736.1_F-box/kelch-repeat_protein_At3g23880-like_[Cicer_arietinum], XP_027190568.1_putative_F-box_protein_At3g16210_[Cicer_arietinum]	XP_007035580.2_PREDICTED__putative_F-box_protein_At3g20705_[Theobroma_cacao], XP_007099666.2_PREDICTED__F-box_protein_CPR30_[Theobroma_cacao], XP_017974116.1_PREDICTED__F-box_protein_CPR30-like_[Theobroma_cacao], XP_017974202.1_PREDICTED__F-box/kelch-repeat_protein_At3g06240_[Theobroma_cacao], XP_017974582.1_PREDICTED__F-box_protein_CPR30-like_[Theobroma_cacao], XP_017974583.1_PREDICTED__F-box_pr…	Glur_chr2.g039770.1, Glur_chr7.g073470.1, Glur_chr7.g073480.1, Glur_chr7.g073510.1, Glur_chr7.g073520.1, Glur_chr7.g073560.1	NP_001241466.1_F-box_and_associated_interaction_domain-containing_protein_[Glycine_max], NP_001304395.1_F-box/kelch-repeat_protein_At3g23880-like_[Glycine_max], XP_003546119.1_F-box/kelch-repeat_protein_At3g23880_isoform_X1_[Glycine_max], XP_006597565.1_F-box/kelch-repeat_protein_At3g23880_isoform_X2_[Glycine_max]	XP_019420066.1_PREDICTED__F-box/kelch-repeat_protein_At3g23880-like_[Lupinus_angustifolius], XP_019426099.1_PREDICTED__F-box/kelch-repeat_protein_At3g23880-like_[Lupinus_angustifolius], XP_019437268.1_PREDICTED__putative_F-box_protein_At3g16210_[Lupinus_angustifolius], XP_019439761.1_PREDICTED__F-box/kelch-repeat_protein_At3g23880-like_[Lupinus_angustifolius], XP_019439762.1_PREDICTED__F-box/kelc…	XP_003594083.2_F-box/kelch-repeat_protein_At3g23880_[Medicago_truncatula], XP_003594087.1_F-box/kelch-repeat_protein_At3g23880_isoform_X2_[Medicago_truncatula], XP_003594508.2_F-box/kelch-repeat_protein_At3g23880_[Medicago_truncatula], XP_003598109.1_F-box/kelch-repeat_protein_At3g23880_[Medicago_truncatula], XP_003598112.2_F-box/kelch-repeat_protein_At3g23880__partial_[Medicago_truncatula], XP_0…	Opuchr03_g0002370-1.1, Opuchr03_g0010160-1.1, Opuchr03_g0010950-1.1, Opuchr03_g0010960-1.1, Opuchr03_g0010970-1.1, Opuchr03_g0010980-1.1, Opuchr03_g0010990-1.1, Opuchr03_g0011010-1.1, Opuchr03_g0011020-1.1, Opuchr03_g0011040-1.1, Opuchr03_g0058350-1.1, Opuchr07_g0030640-1.1, Opuchr07_g0070110-1.1	XP_004229312.1_F-box/kelch-repeat_protein_At3g23880_[Solanum_lycopersicum], XP_004238393.1_F-box/kelch-repeat_protein_At3g23880_[Solanum_lycopersicum], XP_004247554.1_F-box/kelch-repeat_protein_At3g23880-like_[Solanum_lycopersicum], XP_004247556.1_F-box/kelch-repeat_protein_At3g23880-like_[Solanum_lycopersicum], XP_004247844.1_F-box/kelch-repeat_protein_At3g23880-like_[Solanum_lycopersicum], XP_0…	NP_189030.1_F-box_and_associated_interaction_domains-containing_protein_[Arabidopsis_thaliana], NP_566277.2_F-box_family_protein_[Arabidopsis_thaliana]	XP_002267358.1_PREDICTED__F-box_protein_CPR30_[Vitis_vinifera], XP_002280424.1_PREDICTED__F-box/kelch-repeat_protein_At3g23880_[Vitis_vinifera], XP_010650452.1_PREDICTED__F-box/kelch-repeat_protein_At3g06240-like_[Vitis_vinifera], XP_010650455.1_PREDICTED__F-box_protein_CPR30_isoform_X1_[Vitis_vinifera], XP_010651471.1_PREDICTED__F-box/kelch-repeat_protein_At3g06240-like_[Vitis_vinifera], XP_0106…
OG0000118	XP_020203552.1_SPX_domain-containing_membrane_protein_At4g22990_isoform_X1_[Cajanus_cajan], XP_020203553.1_SPX_domain-containing_membrane_protein_At4g22990_isoform_X1_[Cajanus_cajan], XP_020203554.1_SPX_domain-containing_membrane_protein_At4g22990_isoform_X1_[Cajanus_cajan], XP_020203555.1_SPX_domain-containing_membrane_protein_At4g22990_isoform_X1_[Cajanus_cajan], XP_020203556.1_SPX_domain-conta…	XP_010255559.1_PREDICTED__SPX_domain-containing_membrane_protein_At4g22990_[Nelumbo_nucifera], XP_010255560.1_PREDICTED__SPX_domain-containing_membrane_protein_At4g22990_[Nelumbo_nucifera], XP_010255562.1_PREDICTED__SPX_domain-containing_membrane_protein_At4g22990_[Nelumbo_nucifera], XP_010255563.1_PREDICTED__SPX_domain-containing_membrane_protein_At4g22990_[Nelumbo_nucifera], XP_010255564.1_PRED…	XP_012567722.1_SPX_domain-containing_membrane_protein_At4g22990-like_[Cicer_arietinum], XP_012567724.1_SPX_domain-containing_membrane_protein_At4g22990-like_[Cicer_arietinum], XP_012567725.1_SPX_domain-containing_membrane_protein_At4g22990-like_[Cicer_arietinum], XP_012569167.1_SPX_domain-containing_membrane_protein_At4g22990-like_[Cicer_arietinum], XP_027187093.1_SPX_domain-containing_membrane_p…	XP_007040108.1_PREDICTED__SPX_domain-containing_membrane_protein_At4g22990_[Theobroma_cacao], XP_017985479.1_PREDICTED__SPX_domain-containing_membrane_protein_At4g22990_[Theobroma_cacao], XP_017985483.1_PREDICTED__SPX_domain-containing_membrane_protein_At4g22990_[Theobroma_cacao]	Glur_chr2.g061820.1, Glur_chr2.g084520.1, Glur_chr8.g031320.1	XP_003533972.1_SPX_domain-containing_membrane_protein_At4g22990_isoform_X1_[Glycine_max], XP_003534584.1_SPX_domain-containing_membrane_protein_At4g22990_isoform_X1_[Glycine_max], XP_003548146.1_SPX_domain-containing_membrane_protein_At4g22990_isoform_X1_[Glycine_max], XP_006587263.1_SPX_domain-containing_membrane_protein_At4g22990_isoform_X1_[Glycine_max], XP_006587264.1_SPX_domain-containing_me…	XP_019413719.1_PREDICTED__SPX_domain-containing_membrane_protein_At4g22990-like_isoform_X1_[Lupinus_angustifolius], XP_019413720.1_PREDICTED__SPX_domain-containing_membrane_protein_At4g22990-like_isoform_X1_[Lupinus_angustifolius], XP_019413721.1_PREDICTED__SPX_domain-containing_membrane_protein_At4g22990-like_isoform_X1_[Lupinus_angustifolius], XP_019413722.1_PREDICTED__SPX_domain-containing_mem…	XP_003592181.3_SPX_domain-containing_membrane_protein_At4g22990_[Medicago_truncatula], XP_013452356.1_SPX_domain-containing_membrane_protein_At4g22990_isoform_X1_[Medicago_truncatula], XP_013452357.1_SPX_domain-containing_membrane_protein_At4g22990_isoform_X2_[Medicago_truncatula], XP_024626472.1_SPX_domain-containing_membrane_protein_At4g22990_[Medicago_truncatula], XP_024626474.1_SPX_domain-con…	Opuchr02_g0003800-1.1, Opuchr03_g0057450-1.1, Opuchr08_g0080750-1.1	XP_004229859.1_SPX_domain-containing_membrane_protein_At4g22990-like_isoform_X1_[Solanum_lycopersicum], XP_004244598.1_SPX_domain-containing_membrane_protein_At4g22990_[Solanum_lycopersicum], XP_004245658.1_SPX_domain-containing_membrane_protein_At4g22990-like_isoform_X1_[Solanum_lycopersicum], XP_010314483.1_SPX_domain-containing_membrane_protein_At4g22990_isoform_X1_[Solanum_lycopersicum], XP_0…	NP_001077762.1_Major_Facilitator_Superfamily_with_SPX__SYG1/Pho81/XPR1__domain-containing_protein_[Arabidopsis_thaliana], NP_001077763.1_Major_Facilitator_Superfamily_with_SPX__SYG1/Pho81/XPR1__domain-containing_protein_[Arabidopsis_thaliana], NP_001185297.1_Major_Facilitator_Superfamily_with_SPX__SYG1/Pho81/XPR1__domain-containing_protein_[Arabidopsis_thaliana], NP_001190805.1_Major_Facilitator_…	XP_002278630.2_PREDICTED__SPX_domain-containing_membrane_protein_At4g22990_isoform_X1_[Vitis_vinifera], XP_002282540.1_PREDICTED__SPX_domain-containing_membrane_protein_At4g22990_[Vitis_vinifera], XP_010661618.1_PREDICTED__SPX_domain-containing_membrane_protein_At4g22990_isoform_X2_[Vitis_vinifera], XP_010661619.1_PREDICTED__SPX_domain-containing_membrane_protein_At4g22990_isoform_X2_[Vitis_vinif…
OG0000119	XP_020206408.1_flavonol_7-O-beta-glucosyltransferase_UGT74F1_[Cajanus_cajan], XP_020208110.1_UDP-glycosyltransferase_74E2_[Cajanus_cajan], XP_020208291.1_UDP-glycosyltransferase_74G1_[Cajanus_cajan], XP_020217060.1_UDP-glycosyltransferase_74B1_[Cajanus_cajan], XP_020218131.1_UDP-glycosyltransferase_74B1_[Cajanus_cajan], XP_020223382.1_UDP-glycosyltransferase_74G1_[Cajanus_cajan], XP_020231139.1_f…	XP_010242475.1_PREDICTED__UDP-glycosyltransferase_74F2-like_[Nelumbo_nucifera], XP_010242476.1_PREDICTED__UDP-glycosyltransferase_74F2-like_[Nelumbo_nucifera], XP_010242477.1_PREDICTED__UDP-glycosyltransferase_74F2-like_[Nelumbo_nucifera], XP_010242509.1_PREDICTED__UDP-glycosyltransferase_74G1-like_[Nelumbo_nucifera]	XP_004489724.1_UDP-glycosyltransferase_74G1_[Cicer_arietinum], XP_004493041.1_UDP-glycosyltransferase_74G1_[Cicer_arietinum], XP_004504205.1_flavonol_7-O-beta-glucosyltransferase_UGT74F1_[Cicer_arietinum], XP_012567708.1_LOW_QUALITY_PROTEIN__UDP-glycosyltransferase_74B1-like_[Cicer_arietinum], XP_012569128.1_UDP-glycosyltransferase_74G1_isoform_X1_[Cicer_arietinum], XP_012569129.1_UDP-glycosyltra…	XP_007033645.2_PREDICTED__UDP-glycosyltransferase_74F2_[Theobroma_cacao], XP_007033647.2_PREDICTED__UDP-glycosyltransferase_74F1_[Theobroma_cacao], XP_007036115.2_PREDICTED__UDP-glycosyltransferase_74B1_[Theobroma_cacao], XP_007044514.2_PREDICTED__UDP-glycosyltransferase_74B1_[Theobroma_cacao], XP_007045533.2_PREDICTED__UDP-glycosyltransferase_74G1_[Theobroma_cacao], XP_007049526.1_PREDICTED__UDP…	Glur_chr1.g064470.1, Glur_chr2.g064470.1, Glur_chr2.g064500.1, Glur_chr2.g064510.1, Glur_chr3.g072140.1, Glur_chr6.g063740.1, Glur_chr7.g037100.1, Glur_chr7.g047840.1, Glur_chr7.g047960.1, Glur_chr8.g035610.1	XP_003517852.1_UDP-glycosyltransferase_74B1_[Glycine_max], XP_003519432.1_UDP-glycosyltransferase_74B1_[Glycine_max], XP_003531287.1_flavonol_7-O-beta-glucosyltransferase_UGT74F1_[Glycine_max], XP_003541519.1_UDP-glycosyltransferase_74G1_[Glycine_max], XP_003543857.1_UDP-glycosyltransferase_74E1_[Glycine_max], XP_003543858.1_mogroside_IE_synthase_[Glycine_max], XP_003548080.2_UDP-glycosyltransfer…	XP_019420353.1_PREDICTED__UDP-glycosyltransferase_74B1-like_[Lupinus_angustifolius], XP_019420354.1_PREDICTED__UDP-glycosyltransferase_74B1-like_[Lupinus_angustifolius], XP_019421311.1_PREDICTED__UDP-glycosyltransferase_74E1-like_[Lupinus_angustifolius], XP_019422673.1_PREDICTED__UDP-glycosyltransferase_74B1-like_[Lupinus_angustifolius], XP_019422674.1_PREDICTED__UDP-glycosyltransferase_74B1-like…	XP_003613351.1_UDP-glycosyltransferase_74B1_[Medicago_truncatula], XP_003624245.2_UDP-glycosyltransferase_74G1_[Medicago_truncatula], XP_003624250.1_UDP-glycosyltransferase_74G1_[Medicago_truncatula], XP_003624251.1_UDP-glycosyltransferase_74G1_[Medicago_truncatula], XP_003624252.1_mogroside_IE_synthase_[Medicago_truncatula], XP_003629941.1_flavonol_7-O-beta-glucosyltransferase_UGT74F1_[Medicago_…	Opuchr01_g0067480-1.1, Opuchr03_g0061500-1.1, Opuchr03_g0061620-1.1, Opuchr03_g0061640-1.1, Opuchr03_g0062000-1.1, Opuchr08_g0018440-1.1, Opuchr08_g0018520-1.1, Opuchr08_g0025980-1.1, Opuchr08_g0028280-1.1, Opuchr11_g0083580-1.1	NP_001234680.2_UDP-xylose_phenolic_glycosyltransferase_[Solanum_lycopersicum], XP_004244487.1_UDP-glycosyltransferase_74G1-like_isoform_X1_[Solanum_lycopersicum], XP_004245060.1_UDP-glycosyltransferase_74F2_[Solanum_lycopersicum], XP_004253027.1_UDP-glycosyltransferase_74E2_[Solanum_lycopersicum], XP_004253028.2_UDP-glycosyltransferase_74E2-like_[Solanum_lycopersicum], XP_010321154.3_UDP-glycosyl…	NP_001184915.1_UDP-Glycosyltransferase_superfamily_protein_[Arabidopsis_thaliana], NP_172059.1_Uridine_diphosphate_glycosyltransferase_74E2_[Arabidopsis_thaliana], NP_173820.1_UDP-glucosyl_transferase_74B1_[Arabidopsis_thaliana], NP_181910.1_UDP-glucosyltransferase_74F2_[Arabidopsis_thaliana], NP_181912.1_UDP-glycosyltransferase_74_F1_[Arabidopsis_thaliana], NP_973682.1_UDP-glycosyltransferase_74…	XP_002267665.2_PREDICTED__UDP-glycosyltransferase_74B1_[Vitis_vinifera], XP_002269003.2_PREDICTED__UDP-glycosyltransferase_74G1_[Vitis_vinifera], XP_002273866.1_PREDICTED__UDP-glycosyltransferase_74E2_[Vitis_vinifera], XP_002275387.2_PREDICTED__UDP-glycosyltransferase_74E1_[Vitis_vinifera], XP_002278455.1_PREDICTED__UDP-glycosyltransferase_74F2_[Vitis_vinifera], XP_002280305.1_PREDICTED__UDP-glyc…
OG0000120	XP_020209151.1_putative_receptor-like_protein_kinase_At4g00960_[Cajanus_cajan], XP_020219054.1_putative_receptor-like_protein_kinase_At4g00960_isoform_X1_[Cajanus_cajan], XP_020224079.1_putative_receptor-like_protein_kinase_At4g00960_[Cajanus_cajan], XP_020224118.1_putative_receptor-like_protein_kinase_At4g00960_[Cajanus_cajan], XP_020224175.1_putative_receptor-like_protein_kinase_At4g00960_[Caja…	XP_010247618.1_PREDICTED__putative_receptor-like_protein_kinase_At4g00960_[Nelumbo_nucifera], XP_010247619.1_PREDICTED__putative_receptor-like_protein_kinase_At4g00960_[Nelumbo_nucifera], XP_010267802.1_PREDICTED__putative_receptor-like_protein_kinase_At4g00960_isoform_X1_[Nelumbo_nucifera], XP_010267803.1_PREDICTED__putative_receptor-like_protein_kinase_At4g00960_isoform_X2_[Nelumbo_nucifera]	XP_012570125.1_cysteine-rich_receptor-like_protein_kinase_26_isoform_X2_[Cicer_arietinum], XP_027189290.1_cysteine-rich_receptor-like_protein_kinase_10_isoform_X3_[Cicer_arietinum], XP_027189293.1_putative_receptor-like_protein_kinase_At4g00960_isoform_X1_[Cicer_arietinum]	XP_007025935.2_PREDICTED__putative_receptor-like_protein_kinase_At4g00960_isoform_X1_[Theobroma_cacao], XP_017975001.1_PREDICTED__cysteine-rich_receptor-like_protein_kinase_10_[Theobroma_cacao], XP_017978374.1_PREDICTED__putative_receptor-like_protein_kinase_At4g00960_[Theobroma_cacao], XP_017978381.1_PREDICTED__cysteine-rich_receptor-like_protein_kinase_29_isoform_X2_[Theobroma_cacao], XP_017978…	Glur_chr2.g087710.1, Glur_chr2.g087720.1, Glur_chr4.g002360.1, Glur_chr4.g002370.1, Glur_chr4.g002410.1, Glur_chr5.g050230.1, Glur_chr6.g014690.1, Glur_chr6.g014790.1	NP_001356216.1_cysteine-rich_receptor-like_protein_kinase_precursor_[Glycine_max], XP_003517662.1_putative_receptor-like_protein_kinase_At4g00960_[Glycine_max], XP_003536563.1_putative_receptor-like_protein_kinase_At4g00960_[Glycine_max], XP_003555319.2_putative_receptor-like_protein_kinase_At4g00960_isoform_X1_[Glycine_max], XP_003556003.1_putative_receptor-like_protein_kinase_At4g00960_[Glycine…	XP_019427246.1_PREDICTED__cysteine-rich_receptor-like_protein_kinase_29_[Lupinus_angustifolius], XP_019452496.1_PREDICTED__putative_receptor-like_protein_kinase_At4g00960_[Lupinus_angustifolius]	XP_003589297.2_putative_receptor-like_protein_kinase_At4g00960_[Medicago_truncatula], XP_003589299.2_cysteine-rich_receptor-like_protein_kinase_26_[Medicago_truncatula], XP_003615209.1_putative_receptor-like_protein_kinase_At4g00960_[Medicago_truncatula], XP_003615450.2_putative_receptor-like_protein_kinase_At4g00960_[Medicago_truncatula], XP_003615455.1_cysteine-rich_receptor-like_protein_kinase…	Opuchr01_g0058860-1.1, Opuchr01_g0059070-1.1, Opuchr01_g0059200-1.1	XP_004232751.1_putative_receptor-like_protein_kinase_At4g00960_[Solanum_lycopersicum], XP_010316618.1_putative_receptor-like_protein_kinase_At4g00960_isoform_X1_[Solanum_lycopersicum], XP_010316619.1_putative_receptor-like_protein_kinase_At4g00960_isoform_X1_[Solanum_lycopersicum], XP_010316620.1_putative_receptor-like_protein_kinase_At4g00960_isoform_X2_[Solanum_lycopersicum], XP_010316621.1_put…	NP_195594.1_cysteine-rich_RLK__RECEPTOR-like_protein_kinase__26_[Arabidopsis_thaliana]	XP_002271125.3_PREDICTED__cysteine-rich_receptor-like_protein_kinase_10_[Vitis_vinifera], XP_003635160.1_PREDICTED__putative_receptor-like_protein_kinase_At4g00960_[Vitis_vinifera], XP_003635345.3_PREDICTED__cysteine-rich_receptor-like_protein_kinase_10__partial_[Vitis_vinifera], XP_003635466.2_PREDICTED__cysteine-rich_receptor-like_protein_kinase_25_[Vitis_vinifera], XP_003635656.2_PREDICTED__cy…
OG0000121	XP_020219070.1_transcription_factor_TGA2.2_isoform_X2_[Cajanus_cajan], XP_020219071.1_transcription_factor_TGA2.2_isoform_X2_[Cajanus_cajan], XP_020219072.1_transcription_factor_TGA2.2_isoform_X3_[Cajanus_cajan], XP_020219073.1_transcription_factor_TGA2.2_isoform_X3_[Cajanus_cajan], XP_020219074.1_transcription_factor_TGA2.2_isoform_X3_[Cajanus_cajan], XP_020219075.1_transcription_factor_TGA2.2_i…	XP_010245493.1_PREDICTED__transcription_factor_TGA2.2-like_isoform_X1_[Nelumbo_nucifera], XP_010245496.1_PREDICTED__transcription_factor_TGA2.2-like_isoform_X1_[Nelumbo_nucifera], XP_010245497.1_PREDICTED__transcription_factor_TGA2.2-like_isoform_X1_[Nelumbo_nucifera], XP_010245498.1_PREDICTED__transcription_factor_TGA2.2-like_isoform_X2_[Nelumbo_nucifera], XP_010245499.1_PREDICTED__transcription…	XP_004498676.1_transcription_factor_TGA2.2_isoform_X1_[Cicer_arietinum], XP_004498677.1_transcription_factor_TGA2.2_isoform_X2_[Cicer_arietinum], XP_004511049.1_transcription_factor_TGA2.2-like_[Cicer_arietinum], XP_012570692.1_transcription_factor_TGA2.2_isoform_X1_[Cicer_arietinum], XP_012570693.1_transcription_factor_TGA2.2_isoform_X2_[Cicer_arietinum], XP_012570695.1_transcription_factor_TGA2…	XP_007028138.1_PREDICTED__transcription_factor_HBP-1b_c1__isoform_X3_[Theobroma_cacao], XP_007028142.1_PREDICTED__transcription_factor_HBP-1b_c38__isoform_X4_[Theobroma_cacao], XP_017977272.1_PREDICTED__transcription_factor_HBP-1b_c38__isoform_X3_[Theobroma_cacao], XP_017977273.1_PREDICTED__transcription_factor_HBP-1b_c1__isoform_X4_[Theobroma_cacao], XP_017977404.1_PREDICTED__transcription_facto…	Glur_chr4.g066190.1, Glur_chr5.g065050.1	NP_001237963.2_bZIP_transcription_factor_[Glycine_max], NP_001242879.2_bZIP_transcription_factor_[Glycine_max], XP_003546706.1_transcription_factor_TGA6_isoform_X3_[Glycine_max], XP_006598095.1_transcription_factor_TGA6_isoform_X3_[Glycine_max], XP_006605393.1_bZIP_transcription_factor_isoform_X2_[Glycine_max], XP_006605394.1_bZIP_transcription_factor_isoform_X3_[Glycine_max], XP_014621163.1_bZIP…	XP_019413258.1_PREDICTED__transcription_factor_TGA2.2-like_[Lupinus_angustifolius], XP_019413259.1_PREDICTED__transcription_factor_TGA2.2-like_[Lupinus_angustifolius], XP_019413260.1_PREDICTED__transcription_factor_TGA2.2-like_[Lupinus_angustifolius], XP_019413261.1_PREDICTED__transcription_factor_TGA2.2-like_[Lupinus_angustifolius], XP_019434735.1_PREDICTED__transcription_factor_TGA2.2-like_isof…	XP_003627926.1_transcription_factor_TGA2.2_[Medicago_truncatula], XP_024628496.1_transcription_factor_TGA2.2_[Medicago_truncatula], XP_024628497.1_transcription_factor_TGA2.2_[Medicago_truncatula], XP_024628498.1_transcription_factor_TGA2.2_[Medicago_truncatula], XP_024628499.1_transcription_factor_TGA2.2_[Medicago_truncatula], XP_024628500.1_transcription_factor_TGA2.2_[Medicago_truncatula], XP_…	Opuchr01_g0030870-1.1, Opuchr06_g0015430-1.1	NP_001296800.1_transcription_factor_TGA2.2_[Solanum_lycopersicum], XP_004228505.1_transcription_factor_TGA2.2-like_[Solanum_lycopersicum], XP_010314690.1_transcription_factor_TGA2.2-like_[Solanum_lycopersicum], XP_025883912.1_transcription_factor_TGA2.2_[Solanum_lycopersicum]	NP_001030678.1_TGACG_motif-binding_factor_6_[Arabidopsis_thaliana], NP_001031845.1_bZIP_transcription_factor_family_protein_[Arabidopsis_thaliana], NP_001078141.1_TGACG_motif-binding_factor_6_[Arabidopsis_thaliana], NP_001078539.1_bZIP_transcription_factor_family_protein_[Arabidopsis_thaliana], NP_001326019.1_TGACG_motif-binding_factor_6_[Arabidopsis_thaliana], NP_001326020.1_TGACG_motif-binding_…	XP_002263159.2_PREDICTED__transcription_factor_TGA2.2_isoform_X2_[Vitis_vinifera], XP_003632741.1_PREDICTED__transcription_factor_TGA2.2_[Vitis_vinifera], XP_010659087.1_PREDICTED__transcription_factor_TGA2.2_isoform_X1_[Vitis_vinifera], XP_010659089.1_PREDICTED__transcription_factor_TGA2.2_isoform_X1_[Vitis_vinifera], XP_010659090.1_PREDICTED__transcription_factor_TGA2.2_isoform_X1_[Vitis_vinife…
OG0000122	XP_020204408.1_uncharacterized_protein_LOC109789788__partial_[Cajanus_cajan], XP_020205258.1_uncharacterized_protein_LOC109790505_[Cajanus_cajan], XP_020205892.1_uncharacterized_protein_LOC109791051_[Cajanus_cajan], XP_020207462.1_uncharacterized_protein_LOC109792459_[Cajanus_cajan], XP_020208057.1_uncharacterized_protein_LOC109793007_[Cajanus_cajan], XP_020208671.1_uncharacterized_protein_LOC109…	XP_019051510.1_PREDICTED__uncharacterized_protein_LOC109113969_[Nelumbo_nucifera], XP_019054014.1_PREDICTED__uncharacterized_protein_LOC109114966_[Nelumbo_nucifera], XP_019054292.1_PREDICTED__uncharacterized_protein_LOC109115086_[Nelumbo_nucifera], XP_019054354.1_PREDICTED__uncharacterized_protein_LOC109115147_[Nelumbo_nucifera], XP_019054937.1_PREDICTED__uncharacterized_protein_LOC109115407_[Nel…	XP_012567652.1_uncharacterized_protein_LOC105851399_[Cicer_arietinum], XP_012574956.1_uncharacterized_protein_LOC105852799_[Cicer_arietinum], XP_027186114.1_uncharacterized_protein_LOC113784157_[Cicer_arietinum], XP_027186190.1_uncharacterized_protein_LOC113784243_[Cicer_arietinum], XP_027186256.1_uncharacterized_protein_LOC113784323_[Cicer_arietinum], XP_027186959.1_uncharacterized_protein_LOC11…	XP_017970409.1_PREDICTED__uncharacterized_mitochondrial_protein_AtMg00860-like_[Theobroma_cacao], XP_017970461.1_PREDICTED__uncharacterized_mitochondrial_protein_AtMg00860-like_[Theobroma_cacao], XP_017970482.1_PREDICTED__uncharacterized_mitochondrial_protein_AtMg00860-like_[Theobroma_cacao], XP_017972548.1_PREDICTED__uncharacterized_mitochondrial_protein_AtMg00860-like_[Theobroma_cacao], XP_0179…	-	XP_006575963.1_uncharacterized_mitochondrial_protein_AtMg00860-like_[Glycine_max], XP_006579092.1_uncharacterized_mitochondrial_protein_AtMg00860-like_[Glycine_max], XP_006582482.1_uncharacterized_mitochondrial_protein_AtMg00860-like_[Glycine_max], XP_006586484.1_uncharacterized_mitochondrial_protein_AtMg00860-like_[Glycine_max], XP_006588112.1_uncharacterized_mitochondrial_protein_AtMg00860-like…	XP_019418526.1_PREDICTED__uncharacterized_protein_LOC109329303_[Lupinus_angustifolius], XP_019420666.1_PREDICTED__uncharacterized_protein_LOC109330846_[Lupinus_angustifolius], XP_019420672.1_PREDICTED__uncharacterized_protein_LOC109330854_[Lupinus_angustifolius], XP_019420715.1_PREDICTED__uncharacterized_protein_LOC109330903_[Lupinus_angustifolius], XP_019422984.1_PREDICTED__uncharacterized_prote…	XP_024630081.2_uncharacterized_mitochondrial_protein_AtMg00860-like_[Medicago_truncatula], XP_039686486.1_uncharacterized_protein_LOC120578194_[Medicago_truncatula], XP_039686914.1_uncharacterized_mitochondrial_protein_AtMg00860-like_[Medicago_truncatula], XP_039688586.1_uncharacterized_protein_LOC112420789__partial_[Medicago_truncatula]	-	XP_010318141.1_uncharacterized_protein_LOC104646434_[Solanum_lycopersicum], XP_010319616.1_uncharacterized_protein_LOC104646855_[Solanum_lycopersicum], XP_010323541.1_uncharacterized_protein_LOC104648314_[Solanum_lycopersicum], XP_019067537.1_uncharacterized_protein_LOC109119450_[Solanum_lycopersicum], XP_019068167.1_uncharacterized_protein_LOC109119709_[Solanum_lycopersicum], XP_019070255.1_unch…	-	XP_019081015.1_PREDICTED__uncharacterized_protein_LOC109124002_isoform_X1_[Vitis_vinifera], XP_019081016.1_PREDICTED__uncharacterized_protein_LOC109124002_isoform_X2_[Vitis_vinifera], XP_019081096.1_PREDICTED__uncharacterized_protein_LOC109124040_[Vitis_vinifera]
[truncated: 28,987 more rows]
