# Supplementary material for: Chromosome-scale genome assembly of Glycyrrhiza uralensis revealed metabolic gene cluster centred specialized metabolites biosynthesis
Source: DNA Res. 2022 Dec 20;29(6):dsac043. doi: 10.1093/dnares/dsac043 (PMC9763095; doi:10.1093/dnares/dsac043)
Supplement: dsac043_suppl_Supplementary_Table_S12 [file dsac043_suppl_supplementary_table_s12.xlsx]

## Sheet: Genes_classifications
Supplementary Table 12S. Glycyrrhiza uralensis gene models classifications used to derive metabolic gene clusters
Gene_Name	Gene_Start__bp_	Gene_End__bp_	Chromosome_Name	Strand	Enzyme	EC	RXN	Locally Duplicated	Assigned orthogene family ID	LD_ClusterIds	Gene clusters (Stepsize 3, Top 5%)	Amines and Polyamines Metabolism	Amino Acids Metabolism	Carbohydrates Metabolism	Cofactors Metabolism	Detoxification Metabolism	Energy Metabolism	Fatty Acids and Lipids Metabolism	Hormones Metabolism	Inorganic Nutrients Metabolism	Nitrogen-Containing Compounds	Nucleotides Metabolism	Phenylpropanoid Derivatives	Polyketides	Primary-Specialized Interface Metabolism	Redox Metabolism	Specialized Metabolism	Sugar Derivatives	Terpenoids	Signature Tailoring Enzyme Class	Signature or Tailoring	Sequence Description	Enzyme Name	Blast Top Hit E-Value
Glur_chr1.g000890.1	494568	499672	Glur_chr1	-	1	EC-3.1.3.2	ACID-PHOSPHATASE-RXN	0	OG0013170	MCL_691		0	0	0	0	0	0	0	0	1	0	0	0	0	0	0	0	0	0			Acid phosphatase 1	Acid phosphatase	ref|XP_027335792.1|acid phosphatase 1-like [Abrus precatorius]
Glur_chr1.g001020.1	606590	612513	Glur_chr1_31	+	1	EC-3.1.3.2	ACID-PHOSPHATASE-RXN	0	OG0007386	MCL_691		0	0	0	0	0	0	0	0	1	0	0	0	0	0	0	0	0	0			Acid phosphatase 1	Acid phosphatase	gb|TKY69007.1|Acid phosphatase 1 [Spatholobus suberectus]
Glur_chr1.g001070.1	644377	648564	Glur_chr1_31	-	1	EC-2.4.1, EC-2.4.1, EC-2.4.1	RXN-8285, RXN-8287, RXN-8286	0	OG0007942	MCL_1011		0	0	1	0	0	0	0	0	0	0	0	0	0	0	0	0	0	0	glycosyltransferase	tailoring	alpha-galactosidase 1-like	Alpha-galactosidase	gb|TKY69000.1|Alpha-galactosidase 1 [Spatholobus suberectus]
Glur_chr1.g001130.1	661147	665931	Glur_chr1_31	+	1	EC-3.2.1.78	3.2.1.78-RXN	0	OG0002561	MCL_426		0	0	1	0	0	0	0	0	0	0	0	0	0	0	0	0	0	0			mannan endo-1,4-beta-mannosidase 6 isoform X1	Beta-mannosidase;Mannan endo-1,4-beta-mannosidase	ref|XP_039685617.1|mannan endo-1,4-beta-mannosidase 6 isoform X2 [Medicago truncatula]
Glur_chr1.g001250.1	715504	718871	Glur_chr1_31	+	1	EC-7.1.2.2	ATPSYN-RXN	1	OG0021622	MCL_1254		0	0	0	0	0	0	0	0	0	0	1	0	0	0	0	0	0	0			atpA	Hydrolases	ref|YP_009675515.1|ATPase subunit 1 [Sophora flavescens]/gb|QDD68243.1|ATPase subunit 1 [Sophora flavescens]
Glur_chr1.g002020.1	1150729	1153417	Glur_chr1_31	-	1	EC-3.5.1.52	3.5.1.52-RXN	0	OG0008407	MCL_1627		0	0	0	0	0	0	1	0	0	0	0	0	0	0	0	0	0	0			peptide-N4-(N-acetyl-beta-glucosaminyl)asparagine amidase A	Peptide-N(4)-(N-acetyl-beta-glucosaminyl)asparagine amidase	ref|XP_027355445.1|peptide-N4-(N-acetyl-beta-glucosaminyl)asparagine amidase A [Abrus precatorius]
Glur_chr1.g002340.1	1292352	1299480	Glur_chr1_31	-	1	EC-3.1.3.7	325-BISPHOSPHATE-NUCLEOTIDASE-RXN	0	OG0003982	MCL_1633		0	0	0	0	0	0	0	0	0	0	1	0	0	0	0	0	0	0			polynucleotide 3'-phosphatase ZDP isoform X1	Polynucleotide 3'-phosphatase;Polynucleotide 5'-hydroxyl-kinase	ref|XP_004516081.1|polynucleotide 3'-phosphatase ZDP isoform X1 [Cicer arietinum]/ref|XP_004516082.1|polynucleotide 3'-phosphatase ZDP isoform X1 [Cicer arietinum]/ref|XP_027186829.1|polynucleotide 3'-phosphatase ZDP isoform X1 [Cicer arietinum]
Glur_chr1.g002600.1	1491362	1492319	Glur_chr1_31	-	1	EC-1.1.1.243, EC-1.1.1.223	CARVEOL-DEHYDROGENASE-RXN, ISOPIPERITENOL-DEHYDROGENASE-RXN	1	OG0003490	MCL_92		0	0	0	0	0	0	0	0	0	0	0	0	0	0	0	1	0	1			(-)-isopiperitenol/(-)-carveol dehydrogenase, mitochondrial	Oxidoreductases	gb|PNX85445.1|short-chain alcohol dehydrogenase [Trifolium pratense]
Glur_chr1.g002610.1	1510278	1510827	Glur_chr1_31	-	1	EC-1.1.1.243, EC-1.1.1.223	CARVEOL-DEHYDROGENASE-RXN, ISOPIPERITENOL-DEHYDROGENASE-RXN	1	OG0003490	MCL_92		0	0	0	0	0	0	0	0	0	0	0	0	0	0	0	1	0	1			(-)-isopiperitenol/(-)-carveol dehydrogenase, mitochondrial-like	Oxidoreductases	ref|XP_003618859.1|(+)-cis,trans-nepetalactol synthase NEPS2 [Medicago truncatula]/gb|AES75077.1|short-chain dehydrogenase/reductase [Medicago truncatula]/gb|RHN50607.1|putative oxidoreductase [Medicago truncatula]
Glur_chr1.g003700.1	2383394	2390239	Glur_chr1_29	+	1	EC-4.1.1.31	PEPCARBOX-RXN	0	OG0000597	MCL_381		0	1	0	0	0	1	0	0	0	0	0	0	0	0	0	0	0	0			phosphoenolpyruvate carboxylase, housekeeping isozyme	Oxidoreductases;Phosphoenolpyruvate carboxylase;Phosphoenolpyruvate carboxykinase (GTP)	ref|XP_027356013.1|phosphoenolpyruvate carboxylase, housekeeping isozyme isoform X1 [Abrus precatorius]/ref|XP_027356009.1|phosphoenolpyruvate carboxylase, housekeeping isozyme isoform X1 [Abrus precatorius]/ref|XP_027356014.1|phosphoenolpyruvate carboxylase, housekeeping isozyme isoform X1 [Abrus precatorius]/ref|XP_027356011.1|phosphoenolpyruvate carboxylase, housekeeping isozyme isoform X1 [Ab…
Glur_chr1.g004390.1	2795617	2797058	Glur_chr1_29	-	1	EC-2.7.6.5, EC-3.2.1.37, EC-3.2.1.55	GTPPYPHOSKIN-RXN, 3.2.1.37-RXN, 3.2.1.55-RXN	0	OG0024947	MCL_842		0	0	1	0	0	0	0	0	0	0	1	0	0	0	0	0	0	0			probable GTP diphosphokinase RSH2, chloroplastic	Transferring phosphorus-containing groups	ref|XP_027334047.1|probable GTP diphosphokinase RSH2, chloroplastic isoform X2 [Abrus precatorius]
Glur_chr1.g004460.1	2861642	2863325	Glur_chr1_29	-	1	EC-5.4.99.5	CHORISMATEMUT-RXN	0	OG0003795	MCL_1266		0	1	0	0	0	0	0	0	0	0	0	0	0	0	0	1	0	0			Chorismate mutase 2	Chorismate mutase	gb|TKY58048.1|Chorismate mutase 2 [Spatholobus suberectus]
Glur_chr1.g004560.1	2919506	2922913	Glur_chr1_29	+	1	EC-1.1.1.37	MALATE-DEH-RXN	0	OG0008779	MCL_1028		0	1	1	0	0	1	0	0	0	0	0	0	0	0	0	0	0	0			malate dehydrogenase, mitochondrial	Malate dehydrogenase	ref|XP_027353941.1|malate dehydrogenase, mitochondrial [Abrus precatorius]
Glur_chr1.g005450.1	3474194	3475932	Glur_chr1_27	+	1	EC-1.1.1.37	MALATE-DEH-RXN	0	OG0009231	MCL_2242		0	1	1	0	0	1	0	0	0	0	0	0	0	0	0	0	0	0			RNA polymerase II elongation factor	0	ref|XP_030929908.1|uncharacterized protein LOC115955741 [Quercus lobata]/ref|XP_030929907.1|uncharacterized protein LOC115955741 [Quercus lobata]
Glur_chr1.g006450.1	4046186	4047722	Glur_chr1_26	-	1	EC-2.4.1.12	CELLULOSE-SYNTHASE-UDP-FORMING-RXN	0	OG0000997	MCL_2250		0	0	1	0	0	0	0	0	0	0	0	0	0	0	0	0	0	0	glycosyltransferase	tailoring	Methyl-CpG-binding domain-containing protein 2	0	gb|KAH1264016.1|Methyl-CpG-binding domain-containing protein 2 [Glycine max]
Glur_chr1.g006660.1	4254173	4259719	Glur_chr1_25	-	1	EC-1.13.11.5	HOMOGENTISATE-12-DIOXYGENASE-RXN	0	OG0012043	MCL_4364		0	1	0	0	0	0	0	0	0	0	0	0	0	0	0	0	0	0			Homogentisate 1,2-dioxygenase	Homogentisate 1,2-dioxygenase	gb|TKY66459.1|Homogentisate 1,2-dioxygenase [Spatholobus suberectus]
Glur_chr1.g007420.1	4622945	4623749	Glur_chr1_25	+	1	EC-2.4.2.51, EC-2.4.2.51, EC-2.4.2	RXN-15326, RXN-13975, RXN-15328	1	OG0000223	MCL_7		0	0	1	0	0	0	0	0	0	0	1	1	0	0	0	1	0	0	glycosyltransferase	tailoring	UDP-glycosyltransferase 79B6-like	Anthocyanidin 3-O-glucosyltransferase	ref|XP_003527222.1|UDP-glycosyltransferase 79B3 [Glycine max]/gb|KAG5149371.1|hypothetical protein JHK82_016252 [Glycine max]/gb|KAG5046883.1|hypothetical protein JHK86_016289 [Glycine max]/gb|KAH1127310.1|hypothetical protein GYH30_016041 [Glycine max]/gb|KAG5020326.1|hypothetical protein JHK87_016181 [Glycine soja]/gb|KAG5032677.1|hypothetical protein JHK85_016659 [Glycine max]/ref|XP_028237644…
Glur_chr1.g007430.1	4623888	4624281	Glur_chr1_25	+	1	EC-2.4.2.51, EC-2.4.2.51, EC-2.4.2	RXN-15326, RXN-13975, RXN-15328	1	-	MCL_7		0	0	1	0	0	0	0	0	0	0	1	1	0	0	0	1	0	0	glycosyltransferase	tailoring	UDP-glycosyltransferase 79B3	Glycosyltransferases	ref|XP_003527222.1|UDP-glycosyltransferase 79B3 [Glycine max]/gb|KAG5149371.1|hypothetical protein JHK82_016252 [Glycine max]/gb|KAG5046883.1|hypothetical protein JHK86_016289 [Glycine max]/gb|KAH1127310.1|hypothetical protein GYH30_016041 [Glycine max]/gb|KAG5020326.1|hypothetical protein JHK87_016181 [Glycine soja]/gb|KAG5032677.1|hypothetical protein JHK85_016659 [Glycine max]/ref|XP_028237644…
Glur_chr1.g007520.1	5097669	5102330	Glur_chr1_24	+	1	EC-2.6.1.57	RXN-15200	0	OG0000669	MCL_3081		0	1	0	0	0	0	0	0	0	0	0	0	0	0	0	0	0	0			probable aminotransferase TAT2	Aromatic-amino-acid transaminase	ref|XP_045801507.1|probable aminotransferase TAT2 [Trifolium pratense]
Glur_chr1.g044610.1	23054641	23057209	Glur_chr1_8	+	1	EC-1.1.1.157	3-HYDROXYBUTYRYL-COA-DEHYDROGENASE-RXN	0	OG0013493	MCL_718		0	0	0	0	0	0	0	0	0	0	1	0	0	0	1	0	0	0			3-hydroxybutyryl-CoA dehydrogenase	Acting on the CH-OH group of donors;Enoyl-CoA hydratase	ref|XP_004510030.1|uncharacterized protein LOC101496702 [Cicer arietinum]
Glur_chr1.g044820.1	23228798	23229689	Glur_chr1_7	-	1	EC-7.1.1.2	NADH-DEHYDROG-A-RXN	0	OG0013175	MCL_4371		0	0	0	1	0	1	0	0	1	0	0	0	0	0	0	0	0	0			putative NADH:ubiquinone reductase (H(+)-translocating)	Oxidoreductases	gb|KAG5138869.1|hypothetical protein JHK84_032637 [Glycine max]
Glur_chr1.g045870.1	23844956	23848425	Glur_chr1_5	-	1	EC-2.4.2.7	ADENPRIBOSYLTRAN-RXN	0	-	MCL_1044		0	0	0	0	0	0	0	0	0	0	1	0	0	0	0	0	0	0	glycosyltransferase	tailoring	---NA---	0	0
Glur_chr1.g045970.1	23899074	23908468	Glur_chr1_5	-	1	EC-2.7.7.38	CPM-KDOSYNTH-RXN	0	OG0005849	MCL_83		0	0	1	0	0	0	0	0	0	0	1	0	0	0	0	0	0	0			3-deoxy-manno-octulosonate cytidylyltransferase, mitochondrial	3-deoxy-manno-octulosonate cytidylyltransferase	gb|KEH41941.1|3-deoxy-manno-octulosonate cytidylyltransferase [Medicago truncatula]
Glur_chr1.g046310.1	24111204	24115468	Glur_chr1_5	-	1	EC-3.2.2	RXN-4314, RXN-4313	0	OG0019688	MCL_1279		0	0	0	0	0	0	0	1	0	0	0	0	0	0	0	0	0	0			homer protein	0	gb|RDX85498.1|hypothetical protein CR513_33308 [Mucuna pruriens]
Glur_chr1.g046320.1	24116311	24117680	Glur_chr1_5	+	1	EC-2.7.4.8, EC-2.7.4.13, EC-2.7.4.12	GUANYL-KIN-RXN, GMKALT-RXN	0	-	MCL_1678		0	0	0	0	0	0	0	0	0	0	1	0	0	0	0	0	0	0			---NA---	0	0
Glur_chr1.g046730.1	24409136	24414045	Glur_chr1_5	+	1	EC-4.4.1.11	METHIONINE-GAMMA-LYASE-RXN	0	OG0014778	MCL_15		0	1	0	0	0	0	0	0	0	0	0	0	0	0	0	0	0	0			putative methionine gamma-lyase	Methionine gamma-lyase	ref|XP_004503971.1|uncharacterized protein LOC101501197 [Cicer arietinum]
Glur_chr1.g047470.1	24855790	24868030	Glur_chr1_5	+	1	EC-5.6.1.8	3.6.4.1-RXN	0	OG0002483	MCL_149		0	0	0	0	0	0	0	0	0	0	1	0	0	0	0	0	0	0			myosin-2 isoform X2	Hydrolases;Myosin ATPase	ref|XP_027192671.1|myosin-2-like [Cicer arietinum]
Glur_chr1.g048140.1	25397614	25398083	Glur_chr1_3	-	1	EC-5.6.1.2	3.6.4.2-RXN	0	OG0011346	MCL_387		0	0	0	0	0	0	0	0	0	0	1	0	0	0	0	0	0	0			dynein light chain 2, cytoplasmic	Hydrolases	gb|TKY66719.1|Dynein light chain LC6, flagellar outer arm [Spatholobus suberectus]
Glur_chr1.g048250.1	25513135	25513552	Glur_chr1_3	+	1	EC-2.3.1.199	RXN-7697	0	OG0015149	MCL_112		0	0	0	0	0	0	1	0	0	0	0	0	0	0	0	0	0	0	acyltransferase	tailoring	3-ketoacyl-CoA synthase 11-like	Very-long-chain 3-oxoacyl-CoA synthase	gb|PNY00068.1|3-ketoacyl-CoA synthase 11-like protein [Trifolium pratense]
Glur_chr1.g048510.1	25642706	25653935	Glur_chr1_3	+	1	EC-2.7.1.107	DIACYLGLYKIN-RXN	1	OG0000536	MCL_706		0	0	0	0	0	0	1	0	0	0	0	0	0	0	0	0	0	0			diacylglycerol kinase 5	NAD(+) kinase;Diacylglycerol kinase (ATP)	ref|XP_004509973.1|diacylglycerol kinase 5-like [Cicer arietinum]/ref|XP_004509972.1|diacylglycerol kinase 5-like [Cicer arietinum]
Glur_chr1.g048590.1	25709937	25721167	Glur_chr1_3	+	1	EC-2.7.1.107	DIACYLGLYKIN-RXN	1	OG0000536	MCL_706		0	0	0	0	0	0	1	0	0	0	0	0	0	0	0	0	0	0			diacylglycerol kinase 5	NAD(+) kinase;Diacylglycerol kinase (ATP)	ref|XP_004509973.1|diacylglycerol kinase 5-like [Cicer arietinum]/ref|XP_004509972.1|diacylglycerol kinase 5-like [Cicer arietinum]
Glur_chr1.g048680.1	25786462	25787245	Glur_chr1_3	+	1	EC-7.6.2.5, EC-7.6.2.5	3.6.3.41-RXN, TRANS-RXN0-162	0	OG0009192	MCL_3105		0	0	0	1	0	0	0	0	0	0	1	0	0	0	0	0	0	0			ABC transporter I family member 1	Hydrolases;Translocases	ref|XP_027332871.1|ABC transporter I family member 1 [Abrus precatorius]
Glur_chr1.g049630.1	26480669	26481620	Glur_chr1_3	+	1	EC-2.4.1.134	2.4.1.134-RXN	0	OG0008855	MCL_3110		0	0	1	0	0	0	0	0	0	0	0	0	0	0	0	0	0	0	glycosyltransferase	tailoring	hydroxyproline O-galactosyltransferase GALT3	Glycosyltransferases	gb|KAF7806621.1|hydroxyproline O-galactosyltransferase GALT3 [Senna tora]
Glur_chr1.g049960.1	26697681	26699073	Glur_chr1_3	+	1	EC-2.4.1.237, EC-2.4.1.91, EC-2.4.1	RXN-8264, RXN1F-462, RXN-11705	0	OG0017222	MCL_7		0	0	0	0	0	0	0	0	0	0	0	1	0	0	0	1	0	0	glycosyltransferase	tailoring	Flavonol 3-O-glucosyltransferase UGT89B1	Isoflavone 7-O-glucosyltransferase;Coniferyl-alcohol glucosyltransferase	ref|XP_004509983.1|UDP-glycosyltransferase 89B2 [Cicer arietinum]/gb|AGU14089.1|UDP-glycosyltransferase [Cicer arietinum]
Glur_chr1.g050130.1	26803766	26805767	Glur_chr1_3	-	1	EC-1.6.5.2	NQOR-RXN	0	OG0001062	MCL_523		0	0	0	0	0	1	0	0	0	0	0	0	0	0	0	0	0	0			NAD(P)H dehydrogenase (quinone) FQR1	NADPH dehydrogenase (quinone);NADH dehydrogenase (quinone);NAD(P)H dehydrogenase (quinone)	ref|XP_027911276.1|probable NAD(P)H dehydrogenase (quinone) FQR1-like 1 [Vigna unguiculata]
Glur_chr1.g050550.1	27080939	27082468	Glur_chr1_3	-	1	EC-1.6.5.2	NQOR-RXN	0	OG0001062	MCL_523		0	0	0	0	0	1	0	0	0	0	0	0	0	0	0	0	0	0			NAD(P)H dehydrogenase (quinone) FQR1	NADPH dehydrogenase (quinone);NADH dehydrogenase (quinone);NAD(P)H dehydrogenase (quinone)	ref|XP_045804879.1|NAD(P)H dehydrogenase (quinone) FQR1-like [Trifolium pratense]
Glur_chr1.g050760.1	27203308	27206160	Glur_chr1_3	+	1	EC-6.3, EC-6.3, EC-6.3, EC-6.3, EC-6.3, EC-6.3	RXN-9083, RXN-9084, RXN-2946, RXN-2947, RXN-2948, RXN-2944	0	OG0003497	MCL_390		0	0	0	0	0	0	0	1	0	0	0	0	0	0	0	0	0	0			indole-3-acetic acid-amido synthetase GH3.6	Forming carbon-nitrogen bonds	gb|RHN41021.1|putative GH3 family protein [Medicago truncatula]/ref|XP_013445678.1|indole-3-acetic acid-amido synthetase GH3.6 [Medicago truncatula]/gb|KEH19704.1|indole-3-acetic acid-amido synthetase [Medicago truncatula]
Glur_chr1.g051160.1	27533304	27534756	Glur_chr1_3	-	1	EC-1.6.5.2	NQOR-RXN	0	OG0001062	MCL_523		0	0	0	0	0	1	0	0	0	0	0	0	0	0	0	0	0	0			NAD(P)H dehydrogenase (quinone) FQR1	NADPH dehydrogenase (quinone);NADH dehydrogenase (quinone);NAD(P)H dehydrogenase (quinone)	ref|XP_029128461.1|NAD(P)H dehydrogenase (quinone) FQR1-like [Cajanus cajan]
Glur_chr1.g052250.1	28251760	28260522	Glur_chr1_3	+	1		RXN-13628	0	OG0001153	MCL_79		0	0	0	0	0	0	0	0	0	0	0	0	0	0	0	1	0	0			probable methyltransferase PMT2	Transferring one-carbon groups	ref|XP_004511207.1|probable methyltransferase PMT2 [Cicer arietinum]/ref|XP_004511208.1|probable methyltransferase PMT2 [Cicer arietinum]
Glur_chr1.g052460.1	28359893	28361317	Glur_chr1_3	-	1	EC-3.2.1.14	3.2.1.14-RXN	0	OG0000259	MCL_220		0	0	1	0	0	0	0	0	0	0	0	0	0	0	0	0	0	0			acidic endochitinase	Chitinase	ref|XP_013443258.1|acidic endochitinase [Medicago truncatula]/gb|RHN46311.1|putative chitinase [Medicago truncatula]/gb|KEH17283.1|chitinase [Medicago truncatula]/gb|AAQ21404.1|class III chitinase [Medicago truncatula]
Glur_chr1.g052530.1	28386192	28387539	Glur_chr1_3	-	1	EC-1.14.19.4, EC-1.14.19.4	RXN-16101, RXN-16099	0	OG0001817	MCL_1309		0	0	0	0	0	0	1	0	0	0	0	0	0	0	0	0	0	0			delta(8)-fatty-acid desaturase 2	Acyl-lipid (11-3)-desaturase	gb|OIW19165.1|hypothetical protein TanjilG_13947 [Lupinus angustifolius]/ref|XP_019445642.1|PREDICTED: delta(8)-fatty-acid desaturase 2-like [Lupinus angustifolius]
Glur_chr1.g052650.1	28491261	28493297	Glur_chr1_3	-	1	EC-2.4.1.250	RXN-6501	0	OG0013385	MCL_2299		0	0	0	1	0	0	0	0	0	0	0	0	0	0	0	0	0	0	glycosyltransferase	tailoring	D-inositol 3-phosphate glycosyltransferase	Phosphatidylinositol N-acetylglucosaminyltransferase	gb|TKY48387.1|D-inositol 3-phosphate glycosyltransferase [Spatholobus suberectus]
Glur_chr1.g054290.1	29551038	29555842	Glur_chr1_1	-	1	EC-4.2.2.2	4.2.2.2-RXN	0	OG0000771	MCL_130		0	0	1	0	0	0	0	0	0	0	0	0	0	0	0	0	0	0			pectate lyase-like	Pectate lyase	ref|XP_004514773.1|pectate lyase-like [Cicer arietinum]
Glur_chr1.g054350.1	29573064	29582401	Glur_chr1_1	-	1	EC-3.2.1.1, EC-3.2.1, EC-3.2.1.1, EC-3.2.1.1, EC-3.2.1.1, EC-3.2.1.141	RXN0-5181, RXN-1825, ALPHA-AMYL-RXN, RXN-1823, 3.2.1.1-RXN, 3.2.1.141-RXN	0	OG0006592	MCL_879		0	0	1	0	0	0	0	0	0	0	0	0	0	0	0	0	0	0			alpha-amylase 3, chloroplastic	Alpha-amylase	gb|KAG5138221.1|hypothetical protein JHK82_022952 [Glycine max]/gb|KAG5017327.1|hypothetical protein JHK85_023463 [Glycine max]/gb|KAH1053769.1|hypothetical protein GYH30_022827 [Glycine max]/ref|XP_003532050.1|alpha-amylase 3, chloroplastic [Glycine max]/gb|KAG5027082.1|hypothetical protein JHK86_022996 [Glycine max]/gb|KAH1239289.1|Alpha-amylase 3, chloroplastic [Glycine max]
Glur_chr1.g054880.1	29940883	29949766	Glur_chr1_1	+	1	EC-3.5.4.17, EC-3.5.4.6	AMP-DEAMINASE-RXN	0	OG0012282	MCL_1071	C1257	0	0	0	0	0	0	0	0	0	0	1	0	0	0	0	0	0	0			AMP deaminase	Adenosine-phosphate deaminase;AMP deaminase	ref|XP_045803545.1|probable AMP deaminase [Trifolium pratense]/ref|XP_045802072.1|probable AMP deaminase [Trifolium pratense]
Glur_chr1.g054890.1	29953498	29955244	Glur_chr1_1	-	1	EC-1.13.11.54	R147-RXN	0	OG0013381	MCL_1717	C1257	0	1	0	0	0	0	0	0	0	0	0	0	0	0	0	0	0	0			1,2-dihydroxy-3-keto-5-methylthiopentene dioxygenase 1	Acireductone dioxygenase (Fe(2+)-requiring)	gb|KAF3796034.1|1-2-dihydroxy-3-keto-5-methylthiopentene dioxygenase 1 [Nymphaea thermarum]
Glur_chr1.g054900.1	29958696	29959559	Glur_chr1_1	+	1	EC-1.6.5.4	1.6.5.4-RXN	0	OG0000624	MCL_122	C1257	0	0	0	1	0	0	0	0	0	0	0	0	0	0	1	0	0	0			Thioredoxin H2	Acting on a sulfur group of donors	gb|TKY58787.1|Thioredoxin H2 [Spatholobus suberectus]
Glur_chr1.g055310.1	30189961	30191227	Glur_chr1_1	-	1	EC-2.5.1.18	GSHTRAN-RXN	1	OG0001058	MCL_75	C1258	0	0	0	0	1	0	0	0	0	0	0	0	0	0	0	0	0	0			glutathione S-transferase U17	Glutathione transferase;Lactoylglutathione lyase;Glycosyltransferases	gb|KYP42995.1|putative glutathione S-transferase GSTU6 [Cajanus cajan]/ref|XP_020238970.1|glutathione S-transferase U17 [Cajanus cajan]
Glur_chr1.g055330.1	30196289	30197236	Glur_chr1_1	-	1	EC-2.5.1.18	GSHTRAN-RXN	1	OG0001058	MCL_75	C1258	0	0	0	0	1	0	0	0	0	0	0	0	0	0	0	0	0	0			glutathione S-transferase U17	Glutathione transferase;Glycosyltransferases	gb|RHN43787.1|putative glutathione transferase [Medicago truncatula]
Glur_chr1.g055340.1	30201984	30203868	Glur_chr1_1	-	1	EC-2.5.1.18	GSHTRAN-RXN	1	OG0001058	MCL_75	C1258	0	0	0	0	1	0	0	0	0	0	0	0	0	0	0	0	0	0			Glutathione S-transferase U17	Glutathione transferase	gb|RDY14126.1|Glutathione S-transferase U17, partial [Mucuna pruriens]
Glur_chr1.g055400.1	30229719	30230034	Glur_chr1_1	-	0			0	OG0016781	MCL_1018	C1258	0	0	0	0	0	0	0	0	0	0	0	0	0	0	0	0	0	0			hypothetical protein LR48_Vigan01g266300	0	gb|KOM33107.1|hypothetical protein LR48_Vigan01g266300 [Vigna angularis]
Glur_chr1.g055420.1	30234150	30235399	Glur_chr1_1	-	1	EC-2.6.1.2	ALANINE-AMINOTRANSFERASE-RXN	0	-	MCL_1664	C1258	0	1	0	0	0	1	0	0	0	0	0	0	0	0	0	0	0	0			alanine aminotransferase 2-like	0	gb|PNY15287.1|alanine aminotransferase mitochondrial-like, partial [Trifolium pratense]
Glur_chr1.g055430.1	30235770	30238023	Glur_chr1_1	-	0			1	OG0003517	MCL_2	C1258	0	0	0	0	0	0	0	0	0	0	0	0	0	0	0	0	0	0			pentatricopeptide repeat-containing protein At1g05670, mitochondrial	Glutathione transferase;Glycosyltransferases	gb|TKY58778.1|Pentatricopeptide repeat-containing protein mitochondrial [Spatholobus suberectus]
Glur_chr1.g055440.1	30238419	30241158	Glur_chr1_1	-	0			0	-	MCL_4382	C1258	0	0	0	0	0	0	0	0	0	0	0	0	0	0	0	0	0	0			---NA---	0	0
Glur_chr1.g055450.1	30243414	30244511	Glur_chr1_1	-	1	EC-2.5.1.18	GSHTRAN-RXN	1	OG0001058	MCL_75	C1258	0	0	0	0	1	0	0	0	0	0	0	0	0	0	0	0	0	0			glutathione S-transferase U17	Glutathione transferase;Glycosyltransferases	gb|RHN41221.1|putative glutathione transferase [Medicago truncatula]/gb|AET03037.1|glutathione S-transferase, amino-terminal domain protein [Medicago truncatula]/gb|AUW37490.1|putative tau class glutathione transferase GSTU29 [Medicago truncatula]/ref|XP_003628561.1|glutathione S-transferase U17 [Medicago truncatula]
Glur_chr1.g055460.1	30251027	30253196	Glur_chr1_1	-	1	EC-2.5.1.18	GSHTRAN-RXN	1	OG0001058	MCL_75	C1258	0	0	0	0	1	0	0	0	0	0	0	0	0	0	0	0	0	0			glutathione S-transferase U17	Glutathione transferase	ref|XP_020995366.1|glutathione S-transferase U17-like [Arachis duranensis]/ref|XP_020995365.1|glutathione S-transferase U17-like [Arachis duranensis]
Glur_chr1.g055700.1	30405137	30427411	Glur_chr1_1	+	1	EC-7.6.2.1	3.6.3.1-RXN	0	OG0003638	MCL_144		0	0	0	0	0	0	1	0	0	0	0	0	0	0	0	0	0	0			phospholipid-transporting ATPase 3	P-type phospholipid transporter;Nucleoside-triphosphate phosphatase	ref|XP_028212892.1|phospholipid-transporting ATPase 3-like [Glycine soja]
Glur_chr1.g055760.1	30461835	30462892	Glur_chr1_1	+	1	EC-2.4.1.198	2.4.1.198-RXN	0	OG0007016	MCL_3165		0	0	0	0	0	0	0	0	0	0	0	0	0	0	0	0	0	0	glycosyltransferase	tailoring	Phosphatidylinositol N-acetylglucosaminyltransferase subunit C	Glycosyltransferases	gb|OIW04473.1|hypothetical protein TanjilG_01646 [Lupinus angustifolius]
Glur_chr1.g055800.1	30475809	30481960	Glur_chr1_1	-	1	EC-1.1.1.195	CINNAMYL-ALCOHOL-DEHYDROGENASE-RXN	0	OG0013869	MCL_89		0	0	0	0	0	0	0	0	0	0	0	1	0	0	0	1	0	0			cinnamyl alcohol dehydrogenase	Cinnamyl-alcohol dehydrogenase	gb|TKY67828.1|Tetraketide alpha-pyrone reductase 1 [Spatholobus suberectus]
Glur_chr1.g056420.1	30739118	30743654	Glur_chr1_1	-	1	EC-1.1.1	RXN-13536	0	OG0013869	MCL_89		0	0	0	0	0	0	0	0	0	0	0	1	0	0	0	1	0	0			cinnamyl alcohol dehydrogenase	Acting on the CH-OH group of donors	ref|XP_024627467.1|phenylacetaldehyde reductase isoform X1 [Medicago truncatula]/gb|KEH19927.1|cinnamyl alcohol dehydrogenase [Medicago truncatula]/ref|XP_013445901.1|phenylacetaldehyde reductase isoform X1 [Medicago truncatula]
Glur_chr1.g056810.1	31014805	31022003	Glur_chr1_1	+	1	EC-4.2.2.23	RXN-12173	0	OG0019195	MCL_884		0	0	1	0	0	0	0	0	0	0	0	0	0	0	0	0	0	0			rhamnogalacturonate lyase B-like	Rhamnogalacturonan endolyase	ref|XP_027364524.1|rhamnogalacturonate lyase B-like [Abrus precatorius]
Glur_chr1.g056830.1	31028976	31029969	Glur_chr1_1	-	1	EC-1.11.1.7	PEROXID-RXN	0	OG0002079	MCL_19		0	0	0	0	0	0	0	0	1	0	0	0	0	0	0	0	0	0			peroxidase 31-like	Acting on a peroxide as acceptor	gb|AET03104.1|peroxidase family protein [Medicago truncatula]/gb|RHN41269.1|putative peroxidase [Medicago truncatula]/ref|XP_003628628.1|peroxidase 31 [Medicago truncatula]
Glur_chr1.g056950.1	31081075	31083917	Glur_chr1_1	+	1	EC-1.14.13.228, EC-3.5.1	RXN-10450, RXN-2981	0	OG0009648	MCL_1080		0	0	0	0	0	0	0	1	0	0	0	0	0	0	0	0	0	0	P450	tailoring	IAA-amino acid hydrolase ILR1-like 4	Acting on carbon-nitrogen bonds, other than peptide bonds	ref|XP_027346733.1|IAA-amino acid hydrolase ILR1-like 4 [Abrus precatorius]
Glur_chr1.g057400.1	31392350	31393913	Glur_chr1_1	+	1	EC-1.14.13	RXN-1062	0	OG0019503	MCL_4		0	0	1	0	0	0	1	0	0	0	0	0	0	0	0	0	0	0	P450	tailoring	cytochrome P450 89A2-like	Acting on paired donors, with incorporation or reduction of molecular oxygen. The oxygen incorporated need not be derived from O(2)	ref|XP_003628670.1|cytochrome P450 89A2 [Medicago truncatula]/gb|AET03146.1|cytochrome P450 family protein [Medicago truncatula]/gb|RHN41302.1|putative cytochrome P450 [Medicago truncatula]
Glur_chr1.g057470.1	31462334	31464605	Glur_chr1_1	+	1	EC-2.7.1.12	GLUCONOKIN-RXN	0	OG0003594	MCL_1328		0	0	1	0	0	0	0	0	0	0	0	0	0	0	0	1	0	0			Thermosensitive gluconokinase	Gluconokinase	dbj|GAU48650.1|hypothetical protein TSUD_189050 [Trifolium subterraneum]
Glur_chr1.g057710.1	31623434	31626230	Glur_chr1_1	-	1	EC-3.1.3.12, EC-2.4.1.15	TREHALOSEPHOSPHA-RXN, TREHALOSE6PSYN-RXN	0	OG0000373	MCL_349		0	0	1	0	0	0	0	0	0	0	0	0	0	0	0	0	0	0	glycosyltransferase	tailoring	probable alpha,alpha-trehalose-phosphate synthase [UDP-forming] 10	Alpha,alpha-trehalose-phosphate synthase (UDP-forming);Trehalose-phosphatase	ref|XP_004509840.1|probable alpha,alpha-trehalose-phosphate synthase [UDP-forming] 9 [Cicer arietinum]
Glur_chr1.g057820.1	31695694	31699566	Glur_chr1_1	-	1	EC-2.5.1.16	SPERMIDINESYN-RXN	0	OG0005344	MCL_870		1	0	0	0	0	0	0	0	0	0	0	0	0	0	0	0	0	0			spermidine synthase 2	Spermidine synthase	ref|XP_045828593.1|spermidine synthase 2 [Trifolium pratense]
Glur_chr1.g057910.1	31749188	31753269	Glur_chr1_1	+	1	EC-1.2.1.3	RXN66-3	0	OG0001692	MCL_226		0	0	0	0	0	1	0	0	0	0	0	0	0	0	0	0	0	0			aldehyde dehydrogenase family 2 member B7, mitochondrial	Aldehyde dehydrogenase (NAD(P)(+));Aldehyde dehydrogenase (NAD(+))	ref|XP_014523620.1|aldehyde dehydrogenase family 2 member B7, mitochondrial [Vigna radiata var. radiata]
Glur_chr1.g057930.1	31774406	31776054	Glur_chr1_1	-	1	EC-2.4.1.207	2.4.1.207-RXN	0	OG0013428	MCL_66		0	0	1	0	0	0	0	0	0	0	0	0	0	0	0	0	0	0	glycosyltransferase	tailoring	probable xyloglucan endotransglucosylase/hydrolase protein 33	Xyloglucan:xyloglucosyl transferase;Glycosylases	gb|TKY58632.1|xyloglucan endotransglucosylase/hydrolase protein 33 [Spatholobus suberectus]
Glur_chr1.g058060.1	31889198	31892525	Glur_chr1_1	+	1	EC-1.3.1.74	RXN-11696	0	OG0003098	MCL_537		0	0	0	0	1	0	0	0	0	0	0	0	0	0	0	0	0	0			NADPH-dependent alkenal/one oxidoreductase, chloroplastic	2-alkenal reductase (NAD(P)(+));NADPH:quinone reductase	gb|AFK35692.1|unknown [Lotus japonicus]
Glur_chr1.g058630.1	32126103	32131632	Glur_chr1_1	-	1	EC-2.7.1.33	PANTOTHENATE-KIN-RXN	0	OG0013407	MCL_758	C1261	0	0	0	1	0	0	0	0	0	0	0	0	0	0	0	0	0	0			pantothenate kinase 1	Pantothenate kinase	gb|PNY11891.1|pantothenate kinase 2-like protein [Trifolium pratense]/ref|XP_045830286.1|pantothenate kinase 1 [Trifolium pratense]
Glur_chr1.g058640.1	32135624	32139242	Glur_chr1_1	-	1	EC-4.1.3.36	NAPHTHOATE-SYN-RXN	0	OG0012769	MCL_718	C1261	0	0	0	1	0	0	0	0	0	0	0	0	0	1	0	0	0	0			1,4-dihydroxy-2-naphthoyl-CoA synthase, peroxisomal	1,4-dihydroxy-2-naphthoyl-CoA synthase	ref|XP_045833456.1|1,4-dihydroxy-2-naphthoyl-CoA synthase, peroxisomal [Trifolium pratense]
Glur_chr1.g058650.1	32142064	32146762	Glur_chr1_1	-	1	EC-3.2.1.15	RXN-2103	1	OG0002261	MCL_71	C1261	0	0	1	0	0	0	0	0	0	0	0	0	0	0	0	0	0	0			polygalacturonase At1g48100 isoform X1	Transferring phosphorus-containing groups;Galacturonan 1,4-alpha-galacturonidase;Nucleoside-triphosphate phosphatase;Endo-polygalacturonase	ref|XP_014634801.1|polygalacturonase At1g48100 isoform X1 [Glycine max]/gb|KAG4399722.1|hypothetical protein GLYMA_08G285400v4 [Glycine max]/ref|XP_028245571.1|polygalacturonase At1g48100-like isoform X1 [Glycine soja]/gb|KAH1053564.1|hypothetical protein GYH30_022703 [Glycine max]
Glur_chr1.g058660.1	32156559	32161944	Glur_chr1_1	-	1	EC-3.2.1.15	RXN-2103	1	OG0008576	MCL_71	C1261	0	0	1	0	0	0	0	0	0	0	0	0	0	0	0	0	0	0			probable polygalacturonase At1g80170	Lyases;Endo-polygalacturonase	gb|TKY58659.1|polygalacturonase protein [Spatholobus suberectus]
Glur_chr1.g058790.1	32273444	32276979	Glur_chr1_1	-	1	EC-2.7.1.67	1-PHOSPHATIDYLINOSITOL-KINASE-RXN	0	OG0001145	MCL_632		0	0	0	0	0	0	1	0	0	0	0	0	0	0	0	0	0	0			phosphatidylinositol 4-kinase gamma 5	1-phosphatidylinositol 4-kinase	ref|XP_020212070.1|phosphatidylinositol 4-kinase gamma 5 isoform X1 [Cajanus cajan]
Glur_chr1.g058850.1	32320474	32321491	Glur_chr1_1	+	1	EC-2.8.2.15	STEROID-SULFOTRANSFERASE-RXN	0	OG0000307	MCL_2340		0	0	0	0	0	0	0	1	0	0	0	0	0	0	0	0	0	0			cytosolic sulfotransferase 12-like	Transferring sulfur-containing groups	gb|TKY47053.1|Cytosolic sulfotransferase 5 [Spatholobus suberectus]
Glur_chr1.g059020.1	32465458	32472700	Glur_chr1_1	-	1	EC-2.4.1.83	2.4.1.83-RXN	0	OG0006705	MCL_3		0	0	1	0	0	0	0	0	0	0	0	0	0	0	0	0	0	0	glycosyltransferase	tailoring	probable calcium-binding protein CML18	0	gb|AET03254.1|EF hand calcium-binding family protein [Medicago truncatula]/ref|XP_024627549.1|probable calcium-binding protein CML18 [Medicago truncatula]/gb|RHN41468.1|putative EF-hand domain pair protein [Medicago truncatula]
Glur_chr1.g059080.1	32507156	32517668	Glur_chr1_1	+	1	EC-7.6.2.2	3.6.3.44-RXN	0	OG0005591	MCL_73		0	0	0	0	1	0	0	0	0	0	0	0	0	0	0	0	0	0			ABC transporter B family member 2-like	Translocases	ref|XP_027360046.1|ABC transporter B family member 2-like [Abrus precatorius]/ref|XP_027360047.1|ABC transporter B family member 2-like [Abrus precatorius]
Glur_chr1.g059100.1	32534888	32535947	Glur_chr1_1	-	1	EC-2.7.1.159, EC-2.7.1.159, EC-2.7.1.134, EC-2.7.1.158	2.7.1.133-RXN, 2.7.1.139-RXN, 2.7.1.134-RXN, RXN-7163	0	OG0007409	MCL_897		0	0	1	0	0	0	0	0	0	0	0	0	0	0	0	1	0	0			Inositol-tetrakisphosphate 1-kinase 1	Inositol-tetrakisphosphate 1-kinase;Inositol-1,3,4-trisphosphate 5/6-kinase	ref|XP_004509737.1|inositol-tetrakisphosphate 1-kinase 1-like [Cicer arietinum]
Glur_chr1.g059170.1	32567661	32568428	Glur_chr1_1	-	1	EC-2.3.1.188	RXN-10749	0	OG0005001	MCL_50		0	0	0	0	0	0	0	0	0	0	0	0	0	0	0	0	0	0	acyltransferase	tailoring	spermidine coumaroyl-CoA acyltransferase	Acyltransferases	gb|TKY47222.1|Spermidine coumaroyl CoA acyltransferase [Spatholobus suberectus]
Glur_chr1.g059510.1	32807059	32815793	Glur_chr1_1	-	1	EC-4.1.1.32, EC-4.1.1.49	4.1.1.32-RXN, PEPCARBOXYKIN-RXN	0	OG0003674	MCL_2353		0	0	1	0	0	1	0	0	0	0	1	0	0	0	0	0	0	0			Phosphoenolpyruvate carboxykinase (ATP)	Phosphoenolpyruvate carboxykinase (ATP);Transferring phosphorus-containing groups;Phosphoenolpyruvate carboxykinase (GTP)	gb|RDX63116.1|Phosphoenolpyruvate carboxykinase (ATP), partial [Mucuna pruriens]
Glur_chr1.g059670.1	32919731	32925037	Glur_chr1_1	-	1	EC-2.1.2.1	GLYOHMETRANS-RXN	0	OG0001755	MCL_538	C1263	1	1	0	1	0	1	0	0	0	0	1	0	0	0	0	0	0	0			serine hydroxymethyltransferase, mitochondrial	Glycine hydroxymethyltransferase;Transferring one-carbon groups	ref|XP_027347023.1|serine hydroxymethyltransferase, mitochondrial [Abrus precatorius]
Glur_chr1.g059680.1	32932393	32934557	Glur_chr1_1	+	0			1	OG0000135	MCL_1	C1263	0	0	0	0	0	0	0	0	0	0	0	0	0	0	0	0	0	0			L-type lectin-domain containing receptor kinase IX.1-like	Receptor protein serine/threonine kinase	ref|XP_003628861.1|L-type lectin-domain containing receptor kinase IX.1 [Medicago truncatula]/gb|AET03337.1|L-type lectin-domain receptor kinase IX.1 [Medicago truncatula]
Glur_chr1.g059700.1	32943736	32946144	Glur_chr1_1	+	0			0	OG0005158	MCL_438	C1263	0	0	0	0	0	0	0	0	0	0	0	0	0	0	0	0	0	0			hypothetical protein KK1_031521	0	gb|KYP46875.1|hypothetical protein KK1_031521 [Cajanus cajan]
Glur_chr1.g059710.1	32949079	32951407	Glur_chr1_1	+	1	EC-2.7.1.33	PANTOTHENATE-KIN-RXN	0	OG0024983	MCL_758	C1263	0	0	0	1	0	0	0	0	0	0	0	0	0	0	0	0	0	0			pantothenate kinase 2	Pantothenate kinase	ref|XP_017422228.1|PREDICTED: pantothenate kinase 2-like isoform X2 [Vigna angularis]
Glur_chr1.g059730.1	32966713	32968855	Glur_chr1_1	+	0			1	OG0000135	MCL_1	C1263	0	0	0	0	0	0	0	0	0	0	0	0	0	0	0	0	0	0			L-type lectin-domain containing receptor kinase IX.1-like	Receptor protein serine/threonine kinase	ref|XP_003628861.1|L-type lectin-domain containing receptor kinase IX.1 [Medicago truncatula]/gb|AET03337.1|L-type lectin-domain receptor kinase IX.1 [Medicago truncatula]
Glur_chr1.g059790.1	32984365	32985178	Glur_chr1_1	+	0			0	OG0001355	MCL_274	C1263	0	0	0	0	0	0	0	0	0	0	0	0	0	0	0	0	0	0			mannose/glucose-specific lectin Cramoll-like	Transferring phosphorus-containing groups	ref|XP_045831542.1|lectin CPL-like [Trifolium pratense]
Glur_chr1.g059800.1	32990399	32992754	Glur_chr1_1	+	0			1	OG0000135	MCL_1	C1263	0	0	0	0	0	0	0	0	0	0	0	0	0	0	0	0	0	0			L-type lectin-domain containing receptor kinase IX.1	Non-specific protein-tyrosine kinase;Receptor protein serine/threonine kinase	gb|AET03348.1|lectin receptor kinase [Medicago truncatula]/gb|RHN41533.1|putative protein kinase RLK-Pelle-L-LEC family [Medicago truncatula]/ref|XP_003628872.1|L-type lectin-domain containing receptor kinase IX.1 [Medicago truncatula]
Glur_chr1.g059810.1	33001160	33006566	Glur_chr1_1	+	1	EC-4.2.2.23	RXN-12173	1	OG0004812	MCL_884	C1263	0	0	1	0	0	0	0	0	0	0	0	0	0	0	0	0	0	0			probable rhamnogalacturonate lyase B isoform X1	Rhamnogalacturonan endolyase	ref|XP_027364525.1|probable rhamnogalacturonate lyase B [Abrus precatorius]
Glur_chr1.g059820.1	33017439	33026302	Glur_chr1_1	+	1	EC-4.2.2.23	RXN-12173	1	OG0019195	MCL_884	C1263	0	0	1	0	0	0	0	0	0	0	0	0	0	0	0	0	0	0			rhamnogalacturonate lyase B-like	Rhamnogalacturonan endolyase	ref|XP_027364524.1|rhamnogalacturonate lyase B-like [Abrus precatorius]
Glur_chr1.g059830.1	33027945	33031074	Glur_chr1_1	+	1	EC-1.1.1.195	CINNAMYL-ALCOHOL-DEHYDROGENASE-RXN	0	OG0000626	MCL_245	C1263	0	0	0	0	0	0	0	0	0	0	0	1	0	0	0	1	0	0			probable mannitol dehydrogenase	Cinnamyl-alcohol dehydrogenase	gb|PON97075.1|Alcohol dehydrogenase superfamily, zinc-type [Trema orientale]
Glur_chr1.g059840.1	33036140	33037250	Glur_chr1_1	+	0			0	OG0008996	MCL_68	C1263	0	0	0	0	0	0	0	0	0	0	0	0	0	0	0	0	0	0			Dof zinc finger protein DOF5.7	0	ref|XP_027364523.1|dof zinc finger protein DOF5.7-like [Abrus precatorius]
Glur_chr1.g059870.1	33049407	33052361	Glur_chr1_1	+	0			0	OG0008994	MCL_902	C1263	0	0	0	0	0	0	0	0	0	0	0	0	0	0	0	0	0	0			putative tRNA/rRNA methyltransferase ysgA	Transferring one-carbon groups	ref|XP_003628884.2|uncharacterized tRNA/rRNA methyltransferase slr1673 isoform X2 [Medicago truncatula]/gb|AET03360.2|tRNA/rRNA methyltransferase SpoU family protein [Medicago truncatula]/gb|RHN41542.1|putative 23S rRNA (guanosine(2251)-2'-O)-methyltransferase [Medicago truncatula]
Glur_chr1.g059880.1	33072660	33077511	Glur_chr1_1	+	1	EC-2.2.1.7	DXS-RXN	0	OG0005450	MCL_1035	C1263	0	0	0	1	0	0	0	0	0	0	0	0	0	0	0	0	0	0			probable 1-deoxy-D-xylulose-5-phosphate synthase 2, chloroplastic	1-deoxy-D-xylulose-5-phosphate synthase	gb|QID59096.1|DXS [Glycyrrhiza glabra]
Glur_chr1.g059890.1	33082716	33086352	Glur_chr1_1	+	0			0	OG0002304	MCL_42	C1263	0	0	0	0	0	0	0	0	0	0	0	0	0	0	0	0	0	0			protein ANTHESIS POMOTING FACTOR 1	0	gb|TKY58734.1|WD repeat-containing protein 82-B [Spatholobus suberectus]
Glur_chr1.g059900.1	33087237	33088638	Glur_chr1_1	-	1	EC-2.4.1.273	RXN-12320	0	OG0000391	MCL_7	C1263	0	0	0	0	0	0	0	0	0	0	0	0	0	0	0	1	0	1	glycosyltransferase	tailoring	UDP-glycosyltransferase 91A1	Soyasaponin III rhamnosyltransferase	gb|RDX99130.1|UDP-glycosyltransferase 91A1, partial [Mucuna pruriens]
Glur_chr1.g060000.1	33168456	33171410	Glur_chr1_1	+	1	EC-3.5.1.19	NICOTINAMID-RXN	0	OG0005398	MCL_2361		0	0	0	1	0	0	0	0	0	0	0	0	0	0	0	0	0	0			nicotinamidase 1-like	Nicotinamidase	gb|AET03373.2|isochorismatase hydrolase family protein [Medicago truncatula]/ref|XP_003628897.2|nicotinamidase 1 isoform X2 [Medicago truncatula]/gb|RHN41576.1|putative nicotinamidase [Medicago truncatula]
Glur_chr1.g060040.1	33184334	33185188	Glur_chr1_1	+	1	EC-4.2.1.134, EC-4.2.1.134, EC-4.2.1.134, EC-4.2.1.134, EC-4.2.1.134	RXN-11750, RXN-13305, RXN-13303, RXN-13304, RXN-13302	0	OG0007599	MCL_1763		0	0	0	0	0	0	1	0	0	0	0	0	0	0	0	0	0	0			very-long-chain (3R)-3-hydroxyacyl-CoA dehydratase PASTICCINO 2A	Very-long-chain (3R)-3-hydroxyacyl-CoA dehydratase	ref|XP_027347000.1|very-long-chain (3R)-3-hydroxyacyl-CoA dehydratase PASTICCINO 2A [Abrus precatorius]
Glur_chr1.g060280.1	33335115	33343146	Glur_chr1_1	-	1	EC-2.7.1.11	6PFRUCTPHOS-RXN	0	OG0008164	MCL_765		0	0	1	0	0	1	0	0	0	0	0	0	0	0	0	0	0	0			ATP-dependent 6-phosphofructokinase 5, chloroplastic	6-phosphofructokinase	gb|KAG4936110.1|hypothetical protein JHK85_051029 [Glycine max]
Glur_chr1.g060350.1	33387440	33388328	Glur_chr1_1	-	1	EC-2.4.1, EC-2.4.1, EC-2.4.1.237	RXNQT-4397, RXNQT-4398, RXN-8264	1	OG0000156	MCL_7		0	0	0	0	0	0	0	1	0	0	0	1	0	0	0	1	0	0	glycosyltransferase	tailoring	UDP-glycosyltransferase 73C3	Glycosyltransferases	gb|ABI94020.1|(iso)flavonoid glycosyltransferase [Medicago truncatula]/gb|AES81934.1|UDP-glucosyltransferase family protein [Medicago truncatula]/gb|RHN48562.1|putative hexosyltransferase [Medicago truncatula]/ref|XP_003625716.1|UDP-glycosyltransferase 73C1 [Medicago truncatula]
Glur_chr1.g060360.1	33388516	33389428	Glur_chr1_1	-	1	EC-2.4.1, EC-2.4.1, EC-2.4.1.203, EC-2.4.1.215, EC-2.4.1, EC-2.4.1, EC-2.4.1, EC-2.4.1, EC-2.4.1, EC-2.4.1	RXN-4726, RXN-4737, RXN-4723, RXN-4735, RXN-9751, RXN-9749, RXN-9743, RXN-9745, RXN-9752, RXN-9748	1	OG0000156	MCL_7		0	0	0	0	0	0	0	1	0	0	0	0	0	0	0	0	0	0	glycosyltransferase	tailoring	UDP-glycosyltransferase 73C5	Glycosyltransferases	gb|TKY62085.1|UDP-glycosyltransferase 73C5 [Spatholobus suberectus]
Glur_chr1.g060420.1	33429861	33436464	Glur_chr1_1	-	1	EC-1.14.11.9	1.14.11.9-RXN	1	OG0013134	MCL_12		0	0	0	0	0	0	0	0	0	0	0	1	0	0	0	1	0	0	2ODD, PSE	signature	protein DMR6-LIKE OXYGENASE 1-like	Oxidoreductases	gb|TKY58698.1|Flavonol synthase/flavanone 3-hydroxylase [Spatholobus suberectus]
Glur_chr1.g060480.1	33459736	33461725	Glur_chr1_1	-	1	EC-1.14.11.9	1.14.11.9-RXN	1	OG0013134	MCL_12		0	0	0	0	0	0	0	0	0	0	0	1	0	0	0	1	0	0	2ODD, PSE	signature	protein DMR6-LIKE OXYGENASE 1-like	Oxidoreductases	gb|TKY58698.1|Flavonol synthase/flavanone 3-hydroxylase [Spatholobus suberectus]
Glur_chr1.g060510.1	33470160	33475277	Glur_chr1_1	-	1	EC-2.4.1.37	2.4.1.37-RXN	0	OG0007876	MCL_3219		0	0	1	0	0	0	0	0	0	0	1	0	0	0	0	0	0	0	glycosyltransferase	tailoring	Beta-arabinofuranosyltransferase RAY1	Glycosyltransferases	gb|RDX95061.1|Beta-arabinofuranosyltransferase RAY1, partial [Mucuna pruriens]
Glur_chr1.g060640.1	33533099	33539592	Glur_chr1_1	+	1	EC-1.4.3.21	RXN-9597	0	OG0001711	MCL_341		1	0	0	0	0	0	0	0	0	0	0	0	0	0	0	0	0	0			copper amine oxidase, enzyme domain protein	Primary-amine oxidase	ref|XP_004509661.1|uncharacterized protein LOC101511923 isoform X1 [Cicer arietinum]
Glur_chr1.g060660.1	33549401	33556451	Glur_chr1_1	-	1	EC-2.4.2.18	PRTRANS-RXN	0	OG0010633	MCL_3223		0	1	0	0	0	0	0	0	0	0	0	0	0	0	0	0	0	0	glycosyltransferase	tailoring	Anthranilate phosphoribosyltransferase	GMP synthase (glutamine-hydrolyzing);Anthranilate phosphoribosyltransferase	gb|TKY58683.1|Anthranilate phosphoribosyltransferase [Spatholobus suberectus]
Glur_chr1.g060750.1	33611493	33628494	Glur_chr1_1	-	1	EC-2.7.9.4	2.7.9.4-RXN	0	OG0003280	MCL_3142		0	0	1	0	0	0	0	0	0	0	0	0	0	0	0	0	0	0			alpha-glucan water dikinase, chloroplastic	Alpha-glucan, water dikinase	ref|XP_004509565.1|alpha-glucan water dikinase, chloroplastic isoform X2 [Cicer arietinum]
Glur_chr1.g060940.1	33779236	33780201	Glur_chr1_1	+	1	EC-3.4.17.23	RXN-11112	0	OG0008413	MCL_864		0	1	0	0	0	0	0	0	0	0	0	0	0	0	0	0	0	0			putative angiotensin-converting enzyme 2	0	ref|XP_027347222.1|uncharacterized protein LOC113858690 isoform X2 [Abrus precatorius]
Glur_chr1.g060950.1	33783492	33803880	Glur_chr1_1	-	1	EC-4.2.99.20, EC-2.2.1.9, EC-4.2.1.113	RXN-9310, 2.5.1.64-RXN, O-SUCCINYLBENZOATE-COA-SYN-RXN	0	OG0002331	MCL_2370		0	0	0	1	0	0	0	0	0	0	0	0	0	1	0	0	0	0			protein PHYLLO, chloroplastic isoform X1	2-succinyl-6-hydroxy-2,4-cyclohexadiene-1-carboxylate synthase;2-succinyl-5-enolpyruvyl-6-hydroxy-3-cyclohexene-1-carboxylic-acid	ref|XP_013446183.1|protein PHYLLO, chloroplastic isoform X1 [Medicago truncatula]/gb|RHN41670.1|putative 2-succinyl-5-enolpyruvyl-6-hydroxy-3-cyclohexene-1-carboxylic-acid synthase [Medicago truncatula]/gb|KEH20210.1|phylloquinone biosynthesis protein [Medicago truncatula]
Glur_chr1.g061020.1	33845996	33852336	Glur_chr1_1	+	1	EC-2.7.1.48	URIDINEKIN-RXN	0	OG0000327	MCL_1290		0	0	0	0	0	0	0	0	0	0	1	0	0	0	0	0	0	0			inorganic pyrophosphatase TTM2-like	Uridine/cytidine kinase;Acting on acid anhydrides	ref|XP_004509577.1|inorganic pyrophosphatase TTM2-like isoform X2 [Cicer arietinum]
Glur_chr1.g061050.1	33869747	33870809	Glur_chr1_1	+	1	EC-4.1.1.50	SAMDECARB-RXN	0	OG0001423	MCL_770		1	0	0	0	0	0	0	0	0	0	0	0	0	0	0	0	0	0			S-adenosylmethionine decarboxylase proenzyme	Adenosylmethionine decarboxylase	dbj|GAU21462.1|hypothetical protein TSUD_190390 [Trifolium subterraneum]
Glur_chr1.g061090.1	33879299	33885911	Glur_chr1_1	-	1	EC-7.6.2.1	3.6.3.1-RXN	0	OG0000600	MCL_144		0	0	0	0	0	0	1	0	0	0	0	0	0	0	0	0	0	0			putative phospholipid-transporting ATPase 9	P-type phospholipid transporter;Nucleoside-triphosphate phosphatase	gb|KEH20221.1|phospholipid-transporting ATPase-like protein [Medicago truncatula]/ref|XP_013446194.1|putative phospholipid-transporting ATPase 9 [Medicago truncatula]/gb|RHN41685.1|putative phospholipid-translocating ATPase [Medicago truncatula]
Glur_chr1.g061330.1	34066556	34072298	Glur_chr1_1	+	1	EC-6.3.4.2	CTPSYN-RXN	0	OG0000578	MCL_1101		0	0	0	0	0	0	0	0	0	0	1	0	0	0	0	0	0	0			CTP synthase	CTP synthase (glutamine hydrolyzing)	ref|XP_027345720.1|CTP synthase-like [Abrus precatorius]
Glur_chr1.g061600.1	34291630	34297393	Glur_chr1_1	-	1	EC-1.23.1.1, EC-1.23.1.2	RXN-8678, RXN-8679	0	OG0001989	MCL_165		0	0	0	0	0	0	0	0	0	0	0	1	0	0	0	1	0	0			isoflavone reductase homolog	Oxidoreductases	ref|XP_004509553.1|isoflavone reductase homolog [Cicer arietinum]
Glur_chr1.g061720.1	34379556	34382898	Glur_chr1_1	-	1	EC-2.1.1.41	RXN3O-178	0	OG0000439	MCL_79		0	0	0	0	0	0	1	0	0	0	0	0	0	0	0	0	0	0	methyltransferase	tailoring	probable methyltransferase PMT21	Transferring one-carbon groups	gb|PNY07137.1|putative methyltransferase PMT20-like protein [Trifolium pratense]
Glur_chr1.g061780.1	34413344	34417068	Glur_chr1_1	-	1	EC-7.6.2.11, EC-7.6.2.16	ABC-25-RXN	0	OG0009715	MCL_1787		1	0	0	0	0	0	0	0	0	0	1	0	0	0	0	0	0	0			Spermidine-binding periplasmic protein SpuE	Hydrolases	ref|XP_027192980.1|LOW QUALITY PROTEIN: uncharacterized protein LOC101503997 [Cicer arietinum]
Glur_chr1.g061820.1	34429670	34431203	Glur_chr1_1	+	1	EC-2.4.1.345	2.4.1.57-RXN	0	OG0009140	MCL_2299		0	0	1	0	0	0	0	0	0	0	0	0	0	0	0	0	0	0	glycosyltransferase	tailoring	putative glycosyl transferase, family 1, Glycosyltransferase subfamily 4-like protein	Glycosyltransferases	ref|XP_020208157.1|uncharacterized protein LOC109793102 [Cajanus cajan]
Glur_chr1.g062030.1	34566356	34569076	Glur_chr1_1	-	1	EC-1.14.14	1.14.13.93-RXN	0	OG0004885	MCL_4		0	0	0	0	0	0	0	1	0	0	0	0	0	0	0	0	0	0			Abscisic acid 8'-hydroxylase 1	(+)-abscisic acid 8'-hydroxylase;Acting on paired donors, with incorporation or reduction of molecular oxygen. The oxygen incorporated need not be derived from O(2)	ref|XP_004509492.1|abscisic acid 8'-hydroxylase CYP707A2-like [Cicer arietinum]
Glur_chr1.g062150.1	34639796	34643083	Glur_chr1_1	-	1	EC-7.2.2.7	3.6.3.30-RXN	0	OG0007384	MCL_21	C1266	0	0	0	0	0	0	0	0	1	0	0	0	0	0	0	0	0	0			ABC transporter G family member 14	Translocases	gb|TKY58430.1|ABC transporter G family member 14 [Spatholobus suberectus]
Glur_chr1.g062160.1	34669975	34674398	Glur_chr1_1	+	0			0	OG0004054	MCL_44	C1266	0	0	0	0	0	0	0	0	0	0	0	0	0	0	0	0	0	0			WAT1-related protein At4g19185-like	Translocases	ref|XP_004509488.1|WAT1-related protein At4g19185 [Cicer arietinum]
Glur_chr1.g062170.1	34676582	34680429	Glur_chr1_1	+	1	EC-3.6.1.5, EC-3.6.1.5, EC-3.6.1.5	APYRASE-RXN, RXN-12199, RXN-14024	0	OG0001877	MCL_1729	C1266	0	0	0	0	0	0	0	0	0	0	1	0	0	0	0	0	0	0			probable apyrase 7	Nucleoside diphosphate phosphatase	ref|XP_004509482.1|probable apyrase 7 [Cicer arietinum]/ref|XP_004509484.1|probable apyrase 7 [Cicer arietinum]/ref|XP_004509485.1|probable apyrase 7 [Cicer arietinum]/ref|XP_004509483.1|probable apyrase 7 [Cicer arietinum]
Glur_chr1.g062180.1	34684214	34687941	Glur_chr1_1	+	1	EC-2.3.1.158, EC-2.3.1.23, EC-2.3.1.23	RXN-1641, 2.3.1.23-RXN, RXN-15066	0	OG0006286	MCL_3253	C1266	0	0	0	1	0	0	1	0	0	0	0	0	0	0	0	0	0	0	acyltransferase	tailoring	N-acylphosphatidylethanolamine synthase	Acyltransferases	gb|TKY58427.1|N-acylphosphatidylethanolamine synthase [Spatholobus suberectus]
Glur_chr1.g062190.1	34689470	34689767	Glur_chr1_1	-	0			1	-	MCL_24	C1266	0	0	0	0	0	0	0	0	0	0	0	0	0	0	0	0	0	0			---NA---	0	0
Glur_chr1.g062200.1	34693434	34705058	Glur_chr1_1	+	0			1	OG0003655	MCL_24	C1266	0	0	0	0	0	0	0	0	0	0	0	0	0	0	0	0	0	0			kinesin-like protein KIN-14I	Oxidoreductases;Nucleoside-triphosphate phosphatase	gb|TKY58426.1|Kinesin calmodulin-binding protein-like [Spatholobus suberectus]
Glur_chr1.g062210.1	34707388	34712805	Glur_chr1_1	-	0			0	OG0005230	MCL_38	C1266	0	0	0	0	0	0	0	0	0	0	0	0	0	0	0	0	0	0			Subtilisin-like protease SBT3.5	Acting on peptide bonds (peptidases);Tripeptidyl-peptidase II;Tripeptidyl-peptidase I	gb|KAH1151066.1|hypothetical protein GYH30_044848 [Glycine max]/gb|KAG5099754.1|hypothetical protein JHK82_044806 [Glycine max]/ref|XP_003547892.1|subtilisin-like serine-protease S isoform X1 [Glycine max]/gb|KAG5108355.1|hypothetical protein JHK84_045262 [Glycine max]/gb|KAG4941129.1|hypothetical protein JHK87_045000 [Glycine soja]/gb|KAG4939066.1|hypothetical protein JHK86_045207 [Glycine max]/…
Glur_chr1.g062230.1	34726417	34731279	Glur_chr1_1	+	1	EC-2.3.1.20	DIACYLGLYCEROL-O-ACYLTRANSFERASE-RXN	1	OG0019501	MCL_2398	C1266	0	0	0	0	0	0	1	0	0	0	0	0	0	0	0	0	0	0	acyltransferase	tailoring	diacylglycerol O-acyltransferase 2D	Diacylglycerol O-acyltransferase	ref|XP_004509476.1|diacylglycerol O-acyltransferase 2D-like isoform X2 [Cicer arietinum]
Glur_chr1.g062240.1	34735492	34740260	Glur_chr1_1	+	1	EC-2.3.1.20	DIACYLGLYCEROL-O-ACYLTRANSFERASE-RXN	1	OG0006210	MCL_2398	C1266	0	0	0	0	0	0	1	0	0	0	0	0	0	0	0	0	0	0	acyltransferase	tailoring	diacylglycerol O-acyltransferase 2D-like	Diacylglycerol O-acyltransferase	ref|XP_004509475.1|diacylglycerol O-acyltransferase 2D-like isoform X1 [Cicer arietinum]
Glur_chr1.g062350.1	34803988	34806876	Glur_chr1_1	+	1	EC-1.8.1.9	THIOREDOXIN-REDUCT-NADPH-RXN	0	OG0006896	MCL_1718		0	0	0	1	0	0	0	0	0	0	0	0	0	0	0	0	0	0			thioredoxin reductase NTRB-like	Thioredoxin-disulfide reductase;Protein-disulfide reductase	ref|XP_004509471.1|thioredoxin reductase NTRB-like [Cicer arietinum]
Glur_chr1.g062360.1	34809463	34812414	Glur_chr1_1	-	1	EC-1.1.1.34	1.1.1.34-RXN	0	OG0001251	MCL_918		0	0	0	1	0	0	1	0	0	0	0	0	0	0	0	0	0	0			3-hydroxy-3-methylglutaryl-coenzyme A reductase 1	Hydroxymethylglutaryl-CoA reductase (NADPH)	gb|ADM87300.1|3-hydroxy-3-methylglutaryl-coenzyme A reductase [Glycyrrhiza uralensis]
Glur_chr1.g062640.1	35014503	35020449	Glur_chr1_1	-	1	EC-4.2.1.134	RXN-11750	0	OG0024990	MCL_1763		0	0	0	0	0	0	1	0	0	0	0	0	0	0	0	0	0	0			very-long-chain (3R)-3-hydroxyacyl-CoA dehydratase PASTICCINO 2A	Very-long-chain (3R)-3-hydroxyacyl-CoA dehydratase	gb|ESW28471.1|hypothetical protein PHAVU_003G289100g [Phaseolus vulgaris]/ref|XP_007156477.1|hypothetical protein PHAVU_003G289100g [Phaseolus vulgaris]
Glur_chr1.g062920.1	35169866	35181733	Glur_chr1_1	-	1	EC-1.14.13.237	RXNQT-4338	0	OG0008789	MCL_1054		0	0	0	0	0	0	0	0	0	1	0	0	0	0	0	1	0	0	P450	tailoring	chaperone protein dnaJ 10	Flavin-containing monooxygenase	ref|XP_004511006.1|flavin-containing monooxygenase FMO GS-OX5-like [Cicer arietinum]
Glur_chr1.g063060.1	35268643	35272427	Glur_chr1_1	-	1	EC-2.4.2.10, EC-4.1.1.23	OROPRIBTRANS-RXN, OROTPDECARB-RXN	0	OG0003530	MCL_3271		0	0	0	0	0	0	0	0	0	0	1	0	0	0	0	0	0	0	glycosyltransferase	tailoring	uridine 5'-monophosphate synthase	Orotidine-5'-phosphate decarboxylase;Orotate phosphoribosyltransferase	dbj|GAU43743.1|hypothetical protein TSUD_365920 [Trifolium subterraneum]
Glur_chr1.g063190.1	35391127	35399222	Glur_chr1_1	+	1	EC-3.2.1.23	3.2.1.23-RXN	0	OG0010761	MCL_1732		0	0	1	0	0	0	0	0	0	0	0	0	0	0	0	0	0	0			beta-galactosidase	Beta-galactosidase	ref|XP_045799513.1|beta-galactosidase [Trifolium pratense]
Glur_chr1.g063240.1	35426263	35430292	Glur_chr1_1	-	1	EC-2.7.1.68	2.7.1.68-RXN	0	OG0000882	MCL_182		0	0	0	0	0	0	1	0	0	0	0	0	0	0	0	0	0	0			phosphatidylinositol 4-phosphate 5-kinase 6	1-phosphatidylinositol-4-phosphate 5-kinase	gb|KYP41365.1|Phosphatidylinositol-4-phosphate 5-kinase 6 [Cajanus cajan]/ref|XP_020240276.1|phosphatidylinositol 4-phosphate 5-kinase 6 [Cajanus cajan]
Glur_chr1.g063260.1	35444660	35446209	Glur_chr1_1	-	1	EC-1.6.5.2, EC-7.1.1.2	NQOR-RXN, NADH-DEHYDROG-A-RXN	0	OG0004286	MCL_1377		0	0	0	1	0	1	0	0	1	0	0	0	0	0	0	0	0	0			NADPH:quinone oxidoreductase-like	NADPH dehydrogenase (quinone);NADH dehydrogenase (quinone);NAD(P)H dehydrogenase (quinone)	gb|AET02319.1|NADPH:quinone oxidoreductase-like protein [Medicago truncatula]/ref|XP_003627843.1|NADPH:quinone oxidoreductase [Medicago truncatula]/gb|ACJ86103.1|unknown [Medicago truncatula]/gb|AFK40478.1|unknown [Medicago truncatula]/gb|RHN40288.1|putative oxidoreductase [Medicago truncatula]
Glur_chr1.g063310.1	35490986	35496187	Glur_chr1_1	+	1	EC-2.4.2.58	RXN-15011	0	OG0001878	MCL_1116		0	0	1	0	0	0	0	0	0	0	1	0	0	0	0	0	0	0	glycosyltransferase	tailoring	Hydroxyproline O-arabinosyltransferase 3	Glycosyltransferases	gb|RDX59160.1|Hydroxyproline O-arabinosyltransferase 3 [Mucuna pruriens]
Glur_chr1.g063390.1	35541451	35545785	Glur_chr1_1	+	1	EC-3.6.1.60	RXN-10774	0	OG0007665	MCL_551		0	0	0	0	0	0	0	0	0	0	0	0	0	0	0	0	0	0			nudix hydrolase 16, mitochondrial	Hydrolases	gb|KAG4960039.1|hypothetical protein JHK87_036672 [Glycine soja]/gb|KAH1102340.1|hypothetical protein GYH30_036739 [Glycine max]/gb|KAG4971053.1|hypothetical protein JHK85_037474 [Glycine max]/ref|XP_003542815.1|nudix hydrolase 16, mitochondrial [Glycine max]/ref|XP_028189263.1|nudix hydrolase 16, mitochondrial-like isoform X1 [Glycine soja]/gb|KAG5130728.1|hypothetical protein JHK84_037125 [Glyc…
Glur_chr1.g063400.1	35546827	35548886	Glur_chr1_1	-	1	EC-1.1.1.198	BORNEOL-DEHYDROGENASE-RXN	0	OG0002795	MCL_92		0	0	0	0	0	0	0	0	0	0	0	0	0	0	0	1	0	1			secoisolariciresinol dehydrogenase-like	Oxidoreductases	ref|XP_019443468.1|PREDICTED: secoisolariciresinol dehydrogenase-like [Lupinus angustifolius]
Glur_chr1.g063530.1	35625061	35627451	Glur_chr1_1	-	1	EC-7.1.1.2	NADH-DEHYDROG-A-RXN	0	OG0010529	MCL_4406		0	0	0	1	0	1	0	0	1	0	0	0	0	0	0	0	0	0			NADH dehydrogenase [ubiquinone] 1 alpha subcomplex subunit 6	Oxidoreductases	ref|XP_027356061.1|NADH dehydrogenase [ubiquinone] 1 alpha subcomplex subunit 6 [Abrus precatorius]
Glur_chr1.g063680.1	35734821	35736665	Glur_chr1_1	-	1	EC-2.3.1.133	2.3.1.133-RXN	0	OG0000753	MCL_251	C1268	0	0	0	0	0	0	0	0	0	0	0	1	0	0	0	1	0	0	acyltransferase	tailoring	HXXXD-type acyl-transferase family protein	Acyltransferases	ref|XP_004511082.1|protein ENHANCED PSEUDOMONAS SUSCEPTIBILTY 1-like [Cicer arietinum]
Glur_chr1.g063690.1	35738593	35738863	Glur_chr1_1	-	0			0	OG0005187	MCL_61	C1268	0	0	0	0	0	0	0	0	0	0	0	0	0	0	0	0	0	0			---NA---	0	0
Glur_chr1.g063710.1	35749382	35749781	Glur_chr1_1	-	1	EC-2.4.1.273	RXN-12320	1	OG0007044	MCL_7	C1268	0	0	0	0	0	0	0	0	0	0	0	0	0	0	0	1	0	1	glycosyltransferase	tailoring	putative UDP-rhamnose:rhamnosyltransferase 1	Soyasaponin III rhamnosyltransferase;Hydroquinone glucosyltransferase	gb|KYP77152.1|Anthocyanidin 3-O-glucosyltransferase [Cajanus cajan]
Glur_chr1.g063730.1	35754775	35755582	Glur_chr1_1	-	1	EC-2.4.1.273	RXN-12320	1	OG0007044	MCL_7	C1268	0	0	0	0	0	0	0	0	0	0	0	0	0	0	0	1	0	1	glycosyltransferase	tailoring	putative UDP-rhamnose:rhamnosyltransferase 1	Glycosyltransferases	ref|XP_020217027.1|putative UDP-rhamnose:rhamnosyltransferase 1 [Cajanus cajan]
Glur_chr1.g063740.1	35765477	35766479	Glur_chr1_1	+	1	EC-2.8.2.39, EC-2.8.2.39	RXN-10451, RXN-10453	0	OG0000307	MCL_2340	C1268	0	0	0	0	0	0	0	1	0	0	0	0	0	0	0	0	0	0			cytosolic sulfotransferase 15	Transferring sulfur-containing groups	ref|XP_020202493.1|cytosolic sulfotransferase 15 [Cajanus cajan]/gb|KYP40155.1|hypothetical protein KK1_038524 [Cajanus cajan]
Glur_chr1.g063790.1	35812561	35816429	Glur_chr1_1	-	1	EC-2.7.1.82	ETHANOLAMINE-KINASE-RXN	0	OG0000366	MCL_1380		0	0	0	0	0	0	1	0	0	0	0	0	0	0	0	0	0	0			probable choline kinase 2	Ethanolamine kinase;Choline kinase	gb|AFK37178.1|unknown [Lotus japonicus]
Glur_chr1.g063900.1	35897426	35898572	Glur_chr1_1	-	1	EC-1.14.19, EC-1.14.14.115	RXN-13491, RXN-13489, RXN-13506	1	OG0015988	MCL_4	C1269	0	0	0	0	0	0	1	0	1	0	1	0	0	0	1	1	0	1			cytochrome P450 monooxygenase	11-oxo-beta-amyrin 30-oxidase;Acting on paired donors, with incorporation or reduction of molecular oxygen. The oxygen incorporated need not be derived from O(2)	gb|QMX78160.1|cytochrome P450 monooxygenase [Glycyrrhiza uralensis]
Glur_chr1.g063940.1	35920858	35923953	Glur_chr1_1	-	1	EC-1.14.19, EC-1.14.14.115	RXN-13491, RXN-13489, RXN-13506	1	OG0012514	MCL_4	C1269	0	0	0	0	0	0	1	0	1	0	1	0	0	0	1	1	0	1			cytochrome P450 monooxygenase	11-oxo-beta-amyrin 30-oxidase;Acting on paired donors, with incorporation or reduction of molecular oxygen. The oxygen incorporated need not be derived from O(2)	gb|QMX78160.1|cytochrome P450 monooxygenase [Glycyrrhiza uralensis]
Glur_chr1.g064110.1	36052044	36054558	Glur_chr1_1	+	1	EC-1.3.1.42	12-OXOPHYTODIENOATE-REDUCTASE-RXN	0	OG0000492	MCL_336	C1269	0	0	0	0	0	0	0	1	0	0	0	0	0	0	0	0	0	0			putative 12-oxophytodienoate reductase 11	12-oxophytodienoate reductase	ref|XP_027355030.1|putative 12-oxophytodienoate reductase 11 [Abrus precatorius]
Glur_chr1.g064120.1	36057080	36061466	Glur_chr1_1	+	0			1	OG0009375	MCL_29	C1269	0	0	0	0	0	0	0	0	0	0	0	0	0	0	0	0	0	0			putative pectinesterase/pectinesterase inhibitor 24	Pectinesterase	gb|KAG4977397.1|hypothetical protein JHK86_036871 [Glycine max]
Glur_chr1.g064130.1	36062125	36066926	Glur_chr1_1	-	1	EC-3.1.1.11	RXN-2102	1	OG0005417	MCL_29	C1269	0	0	1	0	0	0	0	0	0	0	0	0	0	0	0	0	0	0			probable pectinesterase/pectinesterase inhibitor 47	Pectinesterase	ref|XP_013445190.1|probable pectinesterase/pectinesterase inhibitor 47 [Medicago truncatula]/gb|KEH19216.1|pectinesterase/pectinesterase inhibitor [Medicago truncatula]/gb|RHN40455.1|putative pectinesterase [Medicago truncatula]
Glur_chr1.g064150.1	36073452	36079405	Glur_chr1_1	-	1	EC-3.1.3.36, EC-3.1.3.86	PHOSPHATIDYLINOSITOL-BISPHOSPHATASE-RXN, RXN-10036	0	OG0003812	MCL_194	C1269	0	0	0	0	0	0	1	0	0	0	0	0	0	0	0	0	0	0			type I inositol polyphosphate 5-phosphatase 10 isoform X1	Phosphoinositide 5-phosphatase;Inositol-polyphosphate 5-phosphatase	ref|XP_027192214.1|type I inositol polyphosphate 5-phosphatase 10 isoform X1 [Cicer arietinum]/ref|XP_004511149.1|type I inositol polyphosphate 5-phosphatase 10 isoform X1 [Cicer arietinum]
Glur_chr1.g064300.1	36181554	36183226	Glur_chr1_1	-	1	EC-2.4.1.272	RXN-12319	1	OG0000676	MCL_7	C1270	0	0	0	0	0	0	0	0	0	0	0	0	0	0	0	1	0	1	glycosyltransferase	tailoring	soyasapogenol B glucuronide galactosyltransferase-like	Soyasapogenol B glucuronide galactosyltransferase	dbj|BBN60799.1|UDP-glycosyltransferase 73P12 [Glycyrrhiza uralensis]
Glur_chr1.g064320.1	36187761	36190915	Glur_chr1_1	-	0			0	OG0000165	MCL_27	C1270	0	0	0	0	0	0	0	0	0	0	0	0	0	0	0	0	0	0			replication factor A protein 1-like	0	ref|XP_027927662.1|uncharacterized protein LOC114184556 [Vigna unguiculata]
Glur_chr1.g064330.1	36203116	36205106	Glur_chr1_1	-	1	EC-2.4.1.272	RXN-12319	1	OG0019694	MCL_7	C1270	0	0	0	0	0	0	0	0	0	0	0	0	0	0	0	1	0	1	glycosyltransferase	tailoring	Soyasapogenol B glucuronide galactosyltransferase	Glycosyltransferases	gb|KHN37411.1|UDP-glucose flavonoid 3-O-glucosyltransferase 7 [Glycine soja]/gb|RZB89498.1|Soyasapogenol B glucuronide galactosyltransferase [Glycine soja]
Glur_chr1.g064340.1	36205154	36205997	Glur_chr1_1	-	1	EC-2.4.1.272	RXN-12319	1	OG0000676	MCL_7	C1270	0	0	0	0	0	0	0	0	0	0	0	0	0	0	0	1	0	1	glycosyltransferase	tailoring	soyasapogenol B glucuronide galactosyltransferase	Soyasapogenol B glucuronide galactosyltransferase	dbj|BBN60799.1|UDP-glycosyltransferase 73P12 [Glycyrrhiza uralensis]
Glur_chr1.g064350.1	36206283	36206793	Glur_chr1_1	-	0			0	OG0012749	MCL_2	C1270	0	0	0	0	0	0	0	0	0	0	0	0	0	0	0	0	0	0			---NA---	0	0
Glur_chr1.g064360.1	36213492	36220425	Glur_chr1_1	+	0			0	OG0008546	MCL_592	C1270	0	0	0	0	0	0	0	0	0	0	0	0	0	0	0	0	0	0			Vacuolar protein sorting-associated protein 36	Transferring one-carbon groups	gb|RDX60650.1|Vacuolar protein sorting-associated protein 36, partial [Mucuna pruriens]
Glur_chr1.g064370.1	36221972	36225277	Glur_chr1_1	-	1	EC-1.6.2.2	CYTOCHROME-B5-REDUCTASE-RXN	0	OG0016046	MCL_147	C1270	0	0	0	0	0	0	1	0	0	0	0	0	0	0	0	0	0	0			NADH--cytochrome b5 reductase 1	Nitrate reductase (NAD(P)H);Nitrate reductase (NADH);Cytochrome-b5 reductase;Nitrate reductase	dbj|GAU30420.1|hypothetical protein TSUD_364660 [Trifolium subterraneum]
Glur_chr1.g064380.1	36226664	36226958	Glur_chr1_1	+	0			0	OG0004556	MCL_463	C1270	0	0	0	0	0	0	0	0	0	0	0	0	0	0	0	0	0	0			protein STRICTOSIDINE SYNTHASE-LIKE 3	Strictosidine synthase	gb|TKY67004.1|STRICTOSIDINE SYNTHASE 3 [Spatholobus suberectus]
Glur_chr1.g064390.1	36230333	36230708	Glur_chr1_1	-	0			0	OG0024997	MCL_3291	C1270	0	0	0	0	0	0	0	0	0	0	0	0	0	0	0	0	0	0			---NA---	0	0
Glur_chr1.g064400.1	36235507	36240700	Glur_chr1_1	+	1	EC-7.6.2.1	3.6.3.1-RXN	0	OG0005086	MCL_144	C1270	0	0	0	0	0	0	1	0	0	0	0	0	0	0	0	0	0	0			phospholipid-transporting ATPase 1	P-type phospholipid transporter;Nucleoside-triphosphate phosphatase	ref|XP_027355043.1|phospholipid-transporting ATPase 1-like [Abrus precatorius]
Glur_chr1.g064410.1	36243550	36245888	Glur_chr1_1	+	0			0	OG0015295	MCL_68	C1270	0	0	0	0	0	0	0	0	0	0	0	0	0	0	0	0	0	0			Cyclic dof factor 2	0	gb|RDX91713.1|Cyclic dof factor 2, partial [Mucuna pruriens]
Glur_chr1.g064420.1	36247621	36248923	Glur_chr1_1	+	0			0	OG0007897	MCL_187	C1270	0	0	0	0	0	0	0	0	0	0	0	0	0	0	0	0	0	0			Retrovirus-related Pol polyprotein from transposon TNT 1-94	Transferring phosphorus-containing groups;Transferring phosphorus-containing groups;Carbon-oxygen lyases	emb|VFQ79893.1|unnamed protein product [Cuscuta campestris]
Glur_chr1.g064430.1	36252082	36256607	Glur_chr1_1	-	0			0	OG0015241	MCL_1	C1270	0	0	0	0	0	0	0	0	0	0	0	0	0	0	0	0	0	0			probable inactive leucine-rich repeat receptor-like protein kinase At3g03770	Receptor protein-tyrosine kinase;Oxidoreductases	ref|XP_020231151.1|probable inactive leucine-rich repeat receptor-like protein kinase At3g03770 [Cajanus cajan]
Glur_chr1.g064440.1	36260378	36279248	Glur_chr1_1	-	1	EC-1.1.1.294	RXN-7677, RXN-7678	0	OG0013467	MCL_185	C1270	0	0	0	1	0	0	0	0	0	0	0	0	0	0	0	0	0	0			DExH-box ATP-dependent RNA helicase DExH3	RNA helicase;Nucleoside-triphosphate phosphatase	emb|CAE6086714.1|unnamed protein product [Arabidopsis arenosa]
Glur_chr1.g064450.1	36280676	36292131	Glur_chr1_1	-	0			0	OG0004494	MCL_507	C1270	0	0	0	0	0	0	0	0	0	0	0	0	0	0	0	0	0	0			SART-1 family protein DOT2	0	ref|XP_027353887.1|SART-1 family protein DOT2 [Abrus precatorius]
Glur_chr1.g064460.1	36295455	36306078	Glur_chr1_1	-	0			0	OG0018272	MCL_134	C1270	0	0	0	0	0	0	0	0	0	0	0	0	0	0	0	0	0	0			Putative calcium-transporting ATPase 11, plasma membrane-type	P-type Ca(2+) transporter;Nucleoside-triphosphate phosphatase	gb|KEH19263.1|calcium-transporting ATPase [Medicago truncatula]
Glur_chr1.g064470.1	36306958	36309275	Glur_chr1_1	-	1	EC-2.4.1, EC-2.4.1, EC-2.4.1	RXN-11659, RXN-11658, RXN-11660	0	OG0000119	MCL_7	C1270	0	0	0	0	0	0	0	1	0	0	0	1	0	0	0	1	0	0	glycosyltransferase	tailoring	UDP-glycosyltransferase 74G1	Glycosyltransferases	ref|XP_020231139.1|flavonol 7-O-beta-glucosyltransferase UGT74F1 [Cajanus cajan]
Glur_chr1.g064480.1	36312272	36317880	Glur_chr1_1	+	0			0	OG0003696	MCL_3121	C1270	0	0	0	0	0	0	0	0	0	0	0	0	0	0	0	0	0	0			protein RBL isoform X1	0	gb|QHO47702.1|Protein RBL [Arachis hypogaea]
Glur_chr1.g064490.1	36320480	36326415	Glur_chr1_1	+	1	EC-1.8.3.2	THIOL-OXIDASE-RXN	0	OG0004763	MCL_148	C1270	0	0	0	0	0	0	0	0	0	0	0	0	0	0	0	0	0	0			FAD-linked sulfhydryl oxidase ERV1	Thiol oxidase	ref|XP_027355616.1|FAD-linked sulfhydryl oxidase ERV1 [Abrus precatorius]
Glur_chr1.g064610.1	36406755	36408950	Glur_chr1_1	+	1	EC-1.14.14.83	RXN-8197	0	OG0000073	MCL_4	C1270	0	0	0	0	0	0	0	0	0	1	0	0	0	0	0	1	0	0			geraniol 8-hydroxylase-like	Geraniol 8-hydroxylase;Acting on paired donors, with incorporation or reduction of molecular oxygen. The oxygen incorporated need not be derived from O(2)	gb|TKY68522.1|Geraniol 8-hydroxylase [Spatholobus suberectus]
Glur_chr1.g064630.1	36418972	36422173	Glur_chr1_1	+	1	EC-3.1.3.2	ACID-PHOSPHATASE-RXN	0	OG0011084	MCL_691		0	0	0	0	0	0	0	0	1	0	0	0	0	0	0	0	0	0			acid phosphatase 1	Acid phosphatase	ref|XP_004511128.1|acid phosphatase 1-like [Cicer arietinum]
Glur_chr1.g064680.1	36442086	36447143	Glur_chr1_1	-	1		TRANS-RXN-186	0	OG0005562	MCL_264		0	0	0	0	0	0	0	0	1	0	0	0	0	0	0	0	0	0			Potassium channel KAT1	Translocases	ref|XP_027354114.1|potassium channel KAT3-like isoform X1 [Abrus precatorius]
Glur_chr1.g064740.1	36480000	36486084	Glur_chr1_1	+	1	EC-6.3.4.2	CTPSYN-RXN	0	OG0000578	MCL_1101		0	0	0	0	0	0	0	0	0	0	1	0	0	0	0	0	0	0			CTP synthase	CTP synthase (glutamine hydrolyzing)	gb|ESW05460.1|hypothetical protein PHAVU_011G180900g [Phaseolus vulgaris]/gb|ESW05461.1|hypothetical protein PHAVU_011G180900g [Phaseolus vulgaris]/ref|XP_007133467.1|hypothetical protein PHAVU_011G180900g [Phaseolus vulgaris]/ref|XP_007133466.1|hypothetical protein PHAVU_011G180900g [Phaseolus vulgaris]
Glur_chr1.g065050.1	36696315	36700184	Glur_chr1_1	-	1	EC-1.3.1.124	RXN-7911	0	OG0010204	MCL_308		0	0	0	0	0	0	0	0	0	0	0	0	0	0	0	0	0	0			Peroxisomal 2,4-dienoyl-CoA reductase	2,4-dienoyl-CoA reductase ((2E)-enoyl-CoA-producing)	gb|RDX62126.1|Peroxisomal 2,4-dienoyl-CoA reductase [Mucuna pruriens]
Glur_chr1.g065240.1	36825880	36827539	Glur_chr1_1	+	1	EC-2.4.1.141	2.4.1.141-RXN	0	OG0004884	MCL_461		0	0	1	0	0	0	0	0	0	0	0	0	0	0	0	0	0	0	glycosyltransferase	tailoring	UDP-N-acetylglucosamine transferase subunit ALG13 homolog	N-acetylglucosaminyldiphosphodolichol N-acetylglucosaminyltransferase	ref|XP_024635571.1|UDP-N-acetylglucosamine transferase subunit ALG13 homolog isoform X1 [Medicago truncatula]/ref|XP_024635570.1|UDP-N-acetylglucosamine transferase subunit ALG13 homolog isoform X1 [Medicago truncatula]/gb|RHN71205.1|putative N-acetylglucosaminyldiphosphodolichol N-acetylglucosaminyltransferase [Medicago truncatula]/gb|KEH36284.1|UDP-N-acetylglucosamine transferase subunit alg13 …
Glur_chr1.g065360.1	36919030	36923935	Glur_chr1_1	-	1	EC-3.6.1.8	ATP-PYROPHOSPHATASE-RXN	0	OG0010943	MCL_912		0	0	0	0	0	0	0	0	1	0	1	0	0	0	0	0	0	0			DNA repair protein recA homolog 1, chloroplastic isoform X1	0	ref|XP_027353795.1|DNA repair protein recA homolog 1, chloroplastic isoform X1 [Abrus precatorius]
Glur_chr1.g065400.1	36955239	36957518	Glur_chr1_1	+	1	EC-1.14.20, EC-1.14.11, EC-1.14.11.13, EC-1.14.11, EC-1.14.20, EC-1.14.20	RXN-292, RXN-113, RXN-115, RXN-171, RXN-114, RXN-118	0	OG0001414	MCL_12		0	0	0	0	0	0	0	1	0	0	0	0	0	0	0	0	0	0	2ODD	tailoring	gibberellin 2-beta-dioxygenase 1-like	Gibberellin 2-beta-dioxygenase	ref|XP_045805183.1|gibberellin 2-beta-dioxygenase 1-like [Trifolium pratense]
Glur_chr1.g065630.1	37040968	37044172	Glur_chr1_1	+	1	EC-4.2.1.76	UDP-GLUCOSE-46-DEHYDRATASE-RXN	0	OG0000707	MCL_1077		0	0	1	0	0	0	0	0	0	0	1	0	0	0	0	0	0	0			Trifunctional UDP-glucose 4,6-dehydratase/UDP-4-keto-6-deoxy-D-glucose 3,5-epimerase/UDP-4-keto-L-rhamnose-reductase RHM1	UDP-glucose 4,6-dehydratase;Transferases;dTDP-glucose 4,6-dehydratase	ref|XP_006585326.1|trifunctional UDP-glucose 4,6-dehydratase/UDP-4-keto-6-deoxy-D-glucose 3,5-epimerase/UDP-4-keto-L-rhamnose-reductase RHM1 isoform X1 [Glycine max]
Glur_chr1.g065640.1	37047062	37059755	Glur_chr1_1	-	1	EC-2.4.1.15	TREHALOSE6PSYN-RXN	0	OG0000202	MCL_349		0	0	1	0	0	0	0	0	0	0	0	0	0	0	0	0	0	0	glycosyltransferase	tailoring	alpha,alpha-trehalose-phosphate synthase [UDP-forming] 1	Alpha,alpha-trehalose-phosphate synthase (UDP-forming)	ref|XP_020214274.1|alpha,alpha-trehalose-phosphate synthase [UDP-forming] 1 [Cajanus cajan]/ref|XP_020214275.1|alpha,alpha-trehalose-phosphate synthase [UDP-forming] 1 [Cajanus cajan]/ref|XP_020214273.1|alpha,alpha-trehalose-phosphate synthase [UDP-forming] 1 [Cajanus cajan]
Glur_chr1.g065770.1	37146175	37149010	Glur_chr1_1	-	1	EC-1.1.1.37	MALATE-DEH-RXN	0	OG0001976	MCL_1650		0	1	1	0	0	1	0	0	0	0	0	0	0	0	0	0	0	0			malate dehydrogenase, cytoplasmic-like	Malate dehydrogenase	ref|XP_027336510.1|LOW QUALITY PROTEIN: malate dehydrogenase, cytoplasmic-like [Abrus precatorius]
Glur_chr1.g065980.1	37313819	37324501	Glur_chr1_1	-	1	EC-7.6.2.1	3.6.3.1-RXN	0	OG0002545	MCL_144		0	0	0	0	0	0	1	0	0	0	0	0	0	0	0	0	0	0			phospholipid-transporting ATPase 1-like	P-type phospholipid transporter;Nucleoside-triphosphate phosphatase	gb|TKY68996.1|Phospholipid-transporting ATPase 1 [Spatholobus suberectus]
Glur_chr1.g066020.1	37338952	37343680	Glur_chr1_1	+	1	EC-3.1.2.4, EC-3.1.2.4	3-HYDROXYISOBUTYRYL-COA-HYDROLASE-RXN, RXN-13721	0	OG0003794	MCL_252		0	1	0	0	1	0	0	0	0	0	0	0	0	0	0	0	0	0			3-hydroxyisobutyryl-CoA hydrolase-like protein 1, mitochondrial	Isomerases;3-hydroxyisobutyryl-CoA hydrolase;Enoyl-CoA hydratase	gb|TKY68966.1|3-hydroxyisobutyryl-CoA hydrolase protein 1 [Spatholobus suberectus]
Glur_chr1.g066100.1	37403387	37406490	Glur_chr1_1	-	1	EC-2.4.1.218	2.4.1.218-RXN	1	OG0018020	MCL_7	C1272	0	0	0	0	0	0	0	0	0	0	0	1	0	0	0	1	0	0	glycosyltransferase	tailoring	hydroquinone glucosyltransferase	Glycosyltransferases	ref|XP_004510115.1|hydroquinone glucosyltransferase-like [Cicer arietinum]
Glur_chr1.g066110.1	37411597	37413085	Glur_chr1_1	-	1	EC-2.4.1.218	2.4.1.218-RXN	1	OG0019504	MCL_7	C1272	0	0	0	0	0	0	0	0	0	0	0	1	0	0	0	1	0	0	glycosyltransferase	tailoring	Hydroquinone glucosyltransferase	Hydroquinone glucosyltransferase	gb|TKY68958.1|Hydroquinone glucosyltransferase [Spatholobus suberectus]
Glur_chr1.g066120.1	37415410	37416859	Glur_chr1_1	-	1	EC-2.4.1.218	2.4.1.218-RXN	1	OG0016450	MCL_7	C1272	0	0	0	0	0	0	0	0	0	0	0	1	0	0	0	1	0	0	glycosyltransferase	tailoring	hydroquinone glucosyltransferase	Glycosyltransferases	ref|XP_014632896.1|hydroquinone glucosyltransferase [Glycine max]/gb|KAH1241452.1|Hydroquinone glucosyltransferase [Glycine max]/gb|KAH1086342.1|hypothetical protein GYH30_018042 [Glycine max]/gb|KRH48757.1|hypothetical protein GLYMA_07G110500v4 [Glycine max]
Glur_chr1.g066130.1	37419270	37420731	Glur_chr1_1	-	1	EC-2.4.1.218	2.4.1.218-RXN	1	OG0016450	MCL_7	C1272	0	0	0	0	0	0	0	0	0	0	0	1	0	0	0	1	0	0	glycosyltransferase	tailoring	hydroquinone glucosyltransferase	Glycosyltransferases	ref|XP_014632896.1|hydroquinone glucosyltransferase [Glycine max]/gb|KAH1241452.1|Hydroquinone glucosyltransferase [Glycine max]/gb|KAH1086342.1|hypothetical protein GYH30_018042 [Glycine max]/gb|KRH48757.1|hypothetical protein GLYMA_07G110500v4 [Glycine max]
Glur_chr1.g066140.1	37422798	37424888	Glur_chr1_1	+	0			0	OG0007930	MCL_3306	C1272	0	0	0	0	0	0	0	0	0	0	0	0	0	0	0	0	0	0			phosphoglycerate mutase family protein	0	gb|AET01197.1|phosphoglycerate mutase family protein [Medicago truncatula]/gb|RHN38592.1|putative histidine phosphatase superfamily, clade-1 [Medicago truncatula]/ref|XP_003626721.1|uncharacterized protein LOC11432418 [Medicago truncatula]
Glur_chr1.g066150.1	37426216	37428097	Glur_chr1_1	-	0			0	OG0011688	MCL_10	C1272	0	0	0	0	0	0	0	0	0	0	0	0	0	0	0	0	0	0			transcription factor DUO1	0	ref|XP_027337947.1|transcription factor DUO1 [Abrus precatorius]
Glur_chr1.g066160.1	37430259	37432677	Glur_chr1_1	+	1	EC-1.14.14.154, EC-1.14.14.154	1.14.13.70-RXN, RXN-13961	0	OG0011689	MCL_4	C1272	0	0	0	0	0	0	0	0	1	0	1	0	0	0	1	1	0	1			obtusifoliol 14-alpha demethylase	Acting on paired donors, with incorporation or reduction of molecular oxygen. The oxygen incorporated need not be derived from O(2);Sterol 14-alpha-demethylase;Transferring one-carbon groups	ref|XP_004510119.1|obtusifoliol 14-alpha demethylase [Cicer arietinum]
Glur_chr1.g066360.1	37564766	37566203	Glur_chr1_1	+	1	EC-2.4.1.218	2.4.1.218-RXN	0	OG0011702	MCL_7		0	0	0	0	0	0	0	0	0	0	0	1	0	0	0	1	0	0	glycosyltransferase	tailoring	putative hydroquinone glucosyltransferase	Glycosyltransferases	gb|PNY07247.1|hydroquinone glucosyltransferase-like protein [Trifolium pratense]
Glur_chr1.g066480.1	37628952	37635983	Glur_chr1_1	-	1	EC-7.1.2.1	3.6.3.6-RXN	0	OG0000035	MCL_154		0	0	1	0	0	0	0	0	0	0	0	0	0	0	0	0	0	0			Plasma membrane ATPase 1	H(+)-exporting diphosphatase;P-type H(+)-exporting transporter;Nucleoside-triphosphate phosphatase	gb|KAG5009600.1|hypothetical protein JHK87_018115 [Glycine soja]/ref|XP_028240064.1|plasma membrane ATPase 1-like [Glycine soja]
Glur_chr1.g066620.1	37713517	37716716	Glur_chr1_1	-	1	EC-3.1.1.32	PHOSPHOLIPASE-A1-RXN	0	OG0003311	MCL_161		0	0	0	0	0	0	1	0	0	0	0	0	0	0	0	0	0	0			phospholipase A(1) DAD1, chloroplastic-like	Hydrolases	ref|XP_027337144.1|phospholipase A(1) DAD1, chloroplastic-like [Abrus precatorius]
Glur_chr1.g066760.1	37818231	37819782	Glur_chr1_1	-	1	EC-2.7.4.6, EC-2.7.4.6, EC-2.7.4.6, EC-2.7.4.6, EC-2.7.4.6, EC-2.7.4.6, EC-2.7.4.6	UDPKIN-RXN, CDPKIN-RXN, DTDPKIN-RXN, DUDPKIN-RXN, DCDPKIN-RXN, DADPKIN-RXN, DGDPKIN-RXN	0	OG0012976	MCL_224		0	0	0	0	0	0	0	0	0	0	1	0	0	0	0	0	0	0			nucleoside diphosphate kinase 1	Nucleoside-diphosphate kinase	dbj|GAU20229.1|hypothetical protein TSUD_352930 [Trifolium subterraneum]
Glur_chr1.g066840.1	37874134	37883669	Glur_chr1_1	+	1	EC-2.4.1.260	RXN-5468	0	OG0003984	MCL_2458		0	0	1	0	0	0	0	0	0	0	0	0	0	0	0	0	0	0	glycosyltransferase	tailoring	dol-P-Man:Man(7)GlcNAc(2)-PP-Dol alpha-1,6-mannosyltransferase	Initiation-specific alpha-1,6-mannosyltransferase	ref|XP_027335024.1|dol-P-Man:Man(7)GlcNAc(2)-PP-Dol alpha-1,6-mannosyltransferase [Abrus precatorius]
Glur_chr1.g066930.1	37933381	37943077	Glur_chr1_1	+	1	EC-3.2.1.26	RXN-9985	0	OG0017112	MCL_365	C1273	0	0	1	0	0	0	0	0	0	0	0	0	0	0	0	0	0	0			beta-fructofuranosidase, cell wall isozyme	Glycosylases	ref|XP_027335350.1|beta-fructofuranosidase, cell wall isozyme-like isoform X1 [Abrus precatorius]
Glur_chr1.g066940.1	37945982	37947253	Glur_chr1_1	+	0			0	OG0001859	MCL_2460	C1273	0	0	0	0	0	0	0	0	0	0	0	0	0	0	0	0	0	0			60S ribosomal protein L37a	0	ref|XP_034932641.1|60S ribosomal protein L37a-like [Populus alba]/gb|KAG6782430.1|hypothetical protein POTOM_011830 [Populus tomentosa]/gb|TKS02561.1|60S ribosomal protein L37a [Populus alba]
Glur_chr1.g066950.1	37949780	37952970	Glur_chr1_1	-	1	EC-2.7.1.68	2.7.1.68-RXN	0	OG0002537	MCL_1115	C1273	0	0	0	0	0	0	1	0	0	0	0	0	0	0	0	0	0	0			putative casein kinase II subunit beta-4-like	0	gb|KAF7845001.1|radial spoke head 10-like protein B-like isoform X1 [Senna tora]
Glur_chr1.g066960.1	37953569	37958481	Glur_chr1_1	+	1	EC-2.6.1.11	ACETYLORNTRANSAM-RXN	0	OG0010938	MCL_273	C1273	0	1	0	0	0	0	0	0	0	0	0	0	0	0	0	0	0	0			acetylornithine aminotransferase, mitochondrial	Acetylornithine transaminase	ref|XP_045788065.1|acetylornithine aminotransferase, mitochondrial-like [Trifolium pratense]
Glur_chr1.g066970.1	37960545	37963941	Glur_chr1_1	+	1	EC-1.14.14.1, EC-1.14.14, EC-1.14.14, EC-1.14.14	UNSPECIFIC-MONOOXYGENASE-RXN, RXN-11385, RXN-11388, RXN-11387	1	OG0001479	MCL_4	C1273	0	0	0	0	0	0	0	1	0	0	0	0	0	0	0	0	0	0	P450	tailoring	cytochrome P450 714C2-like	Acting on paired donors, with incorporation or reduction of molecular oxygen. The oxygen incorporated need not be derived from O(2)	gb|TKY68872.1|cytokinin trans-hydroxylase [Spatholobus suberectus]
Glur_chr1.g066980.1	37967249	37970090	Glur_chr1_1	+	1	EC-1.14.14	RXN1F-143	1	OG0001479	MCL_4	C1273	0	0	0	0	0	0	0	1	0	0	0	0	0	0	0	0	0	0			cytochrome P450 714C2-like	Acting on paired donors, with incorporation or reduction of molecular oxygen. The oxygen incorporated need not be derived from O(2)	ref|XP_027906700.1|cytochrome P450 714C2-like [Vigna unguiculata]
Glur_chr1.g066990.1	37974095	37976833	Glur_chr1_1	+	1	EC-1.14.14	RXN1F-143	1	OG0001479	MCL_4	C1273	0	0	0	0	0	0	0	1	0	0	0	0	0	0	0	0	0	0			cytochrome P450 714C2-like	Acting on paired donors, with incorporation or reduction of molecular oxygen. The oxygen incorporated need not be derived from O(2)	ref|XP_045795359.1|cytochrome P450 714C2-like isoform X1 [Trifolium pratense]
Glur_chr1.g067010.1	37982393	37985647	Glur_chr1_1	+	1	EC-1.14.14	RXN1F-143	1	OG0001479	MCL_4	C1273	0	0	0	0	0	0	0	1	0	0	0	0	0	0	0	0	0	0			cytochrome P450 714C2-like	Acting on paired donors, with incorporation or reduction of molecular oxygen. The oxygen incorporated need not be derived from O(2)	ref|XP_045795359.1|cytochrome P450 714C2-like isoform X1 [Trifolium pratense]
Glur_chr1.g067020.1	37986548	37988134	Glur_chr1_1	-	1	EC-4.1.1.56, EC-4.1.1.56, EC-4.1.1, EC-4.1.1.56	RXN-15283, 3-OXOLAURATE-DECARBOXYLASE-RXN, RXN-13248, RXN-11669	1	OG0000450	MCL_329	C1273	0	0	0	0	0	1	0	0	0	0	0	0	0	0	0	1	0	0			salicylic acid-binding protein 2-like	3-oxolaurate decarboxylase;Carboxylesterase	ref|XP_027337135.1|salicylic acid-binding protein 2-like [Abrus precatorius]
Glur_chr1.g067030.1	37989264	37990675	Glur_chr1_1	-	1	EC-4.1.1.56, EC-4.1.1.56, EC-4.1.1, EC-4.1.1.56	RXN-15283, 3-OXOLAURATE-DECARBOXYLASE-RXN, RXN-13248, RXN-11669	1	OG0000450	MCL_329	C1273	0	0	0	0	0	1	0	0	0	0	0	0	0	0	0	1	0	0			salicylic acid-binding protein 2-like	3-oxolaurate decarboxylase;Carboxylesterase	ref|XP_027337685.1|salicylic acid-binding protein 2-like [Abrus precatorius]
Glur_chr1.g067040.1	37993037	37994531	Glur_chr1_1	-	1	EC-3.1.1.1, EC-3.1.1.1	RXNQT-4366, RXN-10767	1	OG0000450	MCL_329	C1273	0	0	0	0	0	0	0	1	0	0	0	0	0	0	0	0	0	0			alpha/beta fold hydrolase	Carbon-carbon lyases;Carboxylesterase	ref|XP_004514192.1|methylesterase 8-like isoform X2 [Cicer arietinum]
Glur_chr1.g067200.1	38086310	38087735	Glur_chr1_1	-	1	EC-2.4.1.218	2.4.1.218-RXN	1	OG0006713	MCL_7	C1274	0	0	0	0	0	0	0	0	0	0	0	1	0	0	0	1	0	0	glycosyltransferase	tailoring	Hydroquinone glucosyltransferase	Hydroquinone glucosyltransferase	gb|QHW04706.1|UDP-glycosyltransferase [Glycyrrhiza glabra]
Glur_chr1.g067210.1	38091292	38092702	Glur_chr1_1	-	1	EC-2.4.1.218	2.4.1.218-RXN	1	OG0006713	MCL_7	C1274	0	0	0	0	0	0	0	0	0	0	0	1	0	0	0	1	0	0	glycosyltransferase	tailoring	UDP-glucosyltransferase family protein	Glycosyltransferases	gb|QHW04706.1|UDP-glycosyltransferase [Glycyrrhiza glabra]
Glur_chr1.g067220.1	38094018	38098448	Glur_chr1_1	-	0			0	OG0006568	MCL_593	C1274	0	0	0	0	0	0	0	0	0	0	0	0	0	0	0	0	0	0			vacuolar protein-sorting-associated protein 11 homolog	0	ref|XP_004516854.1|vacuolar protein-sorting-associated protein 11 homolog [Cicer arietinum]
Glur_chr1.g067230.1	38100245	38103244	Glur_chr1_1	+	1	EC-1.14.11.20	1.14.11.20-RXN	1	OG0000486	MCL_12	C1274	0	0	0	0	0	0	0	0	0	1	0	0	0	0	0	1	0	0	2ODD	tailoring	1-aminocyclopropane-1-carboxylate oxidase homolog 1-like	Deacetoxyvindoline 4-hydroxylase	ref|XP_027334185.1|1-aminocyclopropane-1-carboxylate oxidase homolog 1-like isoform X1 [Abrus precatorius]
Glur_chr1.g067240.1	38103476	38104485	Glur_chr1_1	-	0			0	OG0006008	MCL_895	C1274	0	0	0	0	0	0	0	0	0	0	0	0	0	0	0	0	0	0			40S ribosomal protein S15a-5	0	ref|XP_004503527.1|40S ribosomal protein S15a-5 [Cicer arietinum]
Glur_chr1.g067250.1	38105810	38109751	Glur_chr1_1	+	1		RXNQT-4343	1	OG0000486	MCL_12	C1274	0	0	0	0	0	0	0	0	0	1	0	0	0	0	0	1	0	0			1-aminocyclopropane-1-carboxylate oxidase-like protein	Oxidoreductases	gb|PNX92337.1|1-aminocyclopropane-1-carboxylate oxidase-like protein [Trifolium pratense]/gb|PNY02990.1|1-aminocyclopropane-1-carboxylate oxidase-like protein [Trifolium pratense]
Glur_chr1.g067260.1	38111714	38114031	Glur_chr1_1	+	1	EC-1.14.11.20	1.14.11.20-RXN	1	OG0000486	MCL_12	C1274	0	0	0	0	0	0	0	0	0	1	0	0	0	0	0	1	0	0	2ODD	tailoring	1-aminocyclopropane-1-carboxylate oxidase-like protein	Deacetoxyvindoline 4-hydroxylase	gb|KEH18776.1|1-aminocyclopropane-1-carboxylate oxidase-like protein [Medicago truncatula]/ref|XP_013444751.1|1-aminocyclopropane-1-carboxylate oxidase homolog 1 [Medicago truncatula]/gb|RHN39821.1|putative deacetoxyvindoline 4-hydroxylase [Medicago truncatula]
Glur_chr1.g067420.1	38211574	38224839	Glur_chr1_1	-	1	EC-1.1.1.38	1.1.1.39-RXN	0	OG0012766	MCL_936	C1275	0	0	1	0	0	1	0	0	0	0	0	0	0	0	0	0	0	0			NAD-dependent malic enzyme 62 kDa isoform, mitochondrial	Malate dehydrogenase (oxaloacetate-decarboxylating);Malate dehydrogenase (decarboxylating)	ref|XP_045788029.1|NAD-dependent malic enzyme 62 kDa isoform, mitochondrial-like [Trifolium pratense]/ref|XP_045788219.1|NAD-dependent malic enzyme 62 kDa isoform, mitochondrial-like [Trifolium pratense]
Glur_chr1.g067440.1	38233490	38239385	Glur_chr1_1	+	0			0	OG0000765	MCL_132	C1275	0	0	0	0	0	0	0	0	0	0	0	0	0	0	0	0	0	0			dynamin-related protein 1E	Nucleoside-triphosphate phosphatase	gb|KYP56256.1|Dynamin-related protein 1E [Cajanus cajan]/ref|XP_020228021.1|dynamin-related protein 1E [Cajanus cajan]/ref|XP_029129368.1|dynamin-related protein 1E [Cajanus cajan]
Glur_chr1.g067450.1	38241766	38245608	Glur_chr1_1	-	1	EC-2.7.4.22, EC-2.7.4.14, EC-2.7.4.14, EC-2.7.4.25, EC-2.7.4.25, EC-2.7.4.14, EC-2.7.4.13	RXN-12002, RXN-11832, RXN-7913	0	OG0005087	MCL_1140	C1275	0	0	0	0	0	0	0	0	0	0	1	0	0	0	0	0	0	0			UMP-CMP kinase 3-like	Nucleoside-phosphate kinase;UMP kinase;UMP/CMP kinase	ref|XP_027335880.1|UMP-CMP kinase 3-like isoform X1 [Abrus precatorius]
Glur_chr1.g067460.1	38248684	38249240	Glur_chr1_1	+	0			0	OG0018381	MCL_283	C1275	0	0	0	0	0	0	0	0	0	0	0	0	0	0	0	0	0	0			ribonuclease H	0	ref|XP_045810247.1|uncharacterized protein LOC123904656 [Trifolium pratense]
Glur_chr1.g067470.1	38250909	38256808	Glur_chr1_1	+	0			0	OG0005813	MCL_723	C1275	0	0	0	0	0	0	0	0	0	0	0	0	0	0	0	0	0	0			RAB6A-GEF complex partner protein 2	0	ref|XP_004510145.1|uncharacterized protein LOC101513544 [Cicer arietinum]
Glur_chr1.g067480.1	38258215	38268252	Glur_chr1_1	-	1	EC-4.1.99.5	RXN-1025	1	OG0000551	MCL_558	C1275	0	0	0	0	0	0	1	0	0	0	0	0	0	0	0	0	0	0			Protein ECERIFERUM 1	4-alpha-methylsterol monooxygenase	gb|TKY68827.1|hypothetical protein E2542_SST05089 [Spatholobus suberectus]
Glur_chr1.g067510.1	38283155	38289324	Glur_chr1_1	-	1	EC-4.1.99.5	RXN-1025	1	OG0000551	MCL_558	C1275	0	0	0	0	0	0	1	0	0	0	0	0	0	0	0	0	0	0			very-long-chain aldehyde decarbonylase CER1-like	Aldehyde oxygenase (deformylating);4-alpha-methylsterol monooxygenase	gb|KAH1069328.1|hypothetical protein GYH30_006793 [Glycine max]/gb|KRH66361.2|hypothetical protein GLYMA_03G101200v4 [Glycine max]/ref|XP_040869900.1|very-long-chain aldehyde decarbonylase CER1-like [Glycine max]
Glur_chr1.g067520.1	38293603	38299267	Glur_chr1_1	-	1	EC-4.1.99.5	RXN-1025	1	OG0000551	MCL_558	C1275	0	0	0	0	0	0	1	0	0	0	0	0	0	0	0	0	0	0			very-long-chain aldehyde decarbonylase CER1-like	Aldehyde oxygenase (deformylating);4-alpha-methylsterol monooxygenase	gb|KAH1069328.1|hypothetical protein GYH30_006793 [Glycine max]/gb|KRH66361.2|hypothetical protein GLYMA_03G101200v4 [Glycine max]/ref|XP_040869900.1|very-long-chain aldehyde decarbonylase CER1-like [Glycine max]
Glur_chr1.g067530.1	38301074	38303612	Glur_chr1_1	+	0			0	-	MCL_4416	C1275	0	0	0	0	0	0	0	0	0	0	0	0	0	0	0	0	0	0			---NA---	0	0
Glur_chr1.g067540.1	38303801	38310919	Glur_chr1_1	-	1	EC-4.1.99.5	RXN-1025	1	OG0000551	MCL_558	C1275	0	0	0	0	0	0	1	0	0	0	0	0	0	0	0	0	0	0			very-long-chain aldehyde decarbonylase CER1-like	Aldehyde oxygenase (deformylating);4-alpha-methylsterol monooxygenase	ref|XP_045788023.1|very-long-chain aldehyde decarbonylase CER1-like [Trifolium pratense]
Glur_chr1.g067560.1	38317917	38318527	Glur_chr1_1	-	0			0	OG0019696	MCL_139	C1275	0	0	0	0	0	0	0	0	0	0	0	0	0	0	0	0	0	0			---NA---	0	0
Glur_chr1.g067570.1	38328541	38338522	Glur_chr1_1	+	1	EC-7.6.2.2	3.6.3.44-RXN	0	OG0005308	MCL_137	C1275	0	0	0	0	1	0	0	0	0	0	0	0	0	0	0	0	0	0			putative ABC transporter C family member 15	Translocases	gb|QYF11656.1|ABCC15, partial [Glycyrrhiza glabra]
Glur_chr1.g067580.1	38342880	38348323	Glur_chr1_1	-	1	EC-2.7.6.1	PRPPSYN-RXN	0	OG0003393	MCL_2466	C1275	0	0	0	0	0	0	0	0	0	0	1	0	0	0	0	0	0	0			ribose-phosphate pyrophosphokinase 1 isoform X1	Ribose-phosphate diphosphokinase	ref|XP_028224938.1|ribose-phosphate pyrophosphokinase 1-like isoform X2 [Glycine soja]/gb|KHM98972.1|Ribose-phosphate pyrophosphokinase 5, chloroplastic [Glycine soja]/gb|RZC19971.1|Ribose-phosphate pyrophosphokinase 5, chloroplastic isoform A [Glycine soja]/gb|KAH1069320.1|hypothetical protein GYH30_006790 [Glycine max]
Glur_chr1.g067690.1	38425959	38428543	Glur_chr1_1	+	1	EC-3.2.1.15	RXN-2103	0	OG0003338	MCL_71	C1276	0	0	1	0	0	0	0	0	0	0	0	0	0	0	0	0	0	0			polygalacturonase-like	Lyases;Endo-polygalacturonase	ref|XP_027337001.1|polygalacturonase-like [Abrus precatorius]
Glur_chr1.g067710.1	38434476	38437551	Glur_chr1_1	+	1	EC-1.3.1.74, EC-1.3.1.102, EC-1.1.1.54	RXN-11696, RXN-14535, ALLYL-ALCOHOL-DEHYDROGENASE-RXN	1	OG0000431	MCL_288	C1276	0	0	0	0	1	0	0	0	0	0	1	0	0	0	1	0	0	0			2-alkenal reductase (NADP(+)-dependent)	2-alkenal reductase (NAD(P)(+))	gb|QHN76486.1|2-alkenal reductase (NADP(+)-dependent) [Arachis hypogaea]/ref|XP_025674900.1|2-alkenal reductase (NADP(+)-dependent) isoform X2 [Arachis hypogaea]
Glur_chr1.g067730.1	38443142	38445975	Glur_chr1_1	+	1	EC-1.3.1.74, EC-1.3.1.27	RXN-11696, 2-HEXADECENAL-REDUCTASE-RXN	1	OG0000431	MCL_288	C1276	0	0	0	0	1	0	1	0	0	0	0	0	0	0	0	0	0	0			2-alkenal reductase (NADP(+)-dependent)	2-alkenal reductase (NAD(P)(+))	gb|RDX67648.1|2-alkenal reductase (NADP(+)-dependent) [Mucuna pruriens]
Glur_chr1.g067740.1	38447073	38450180	Glur_chr1_1	+	1	EC-1.3.1.74, EC-1.3.1.102, EC-1.1.1.54	RXN-11696, RXN-14535, ALLYL-ALCOHOL-DEHYDROGENASE-RXN	1	OG0000431	MCL_288	C1276	0	0	0	0	1	0	0	0	0	0	1	0	0	0	1	0	0	0			2-alkenal reductase (NADP(+)-dependent)-like	2-alkenal reductase (NAD(P)(+))	ref|XP_027906736.1|NADPH-dependent oxidoreductase 2-alkenal reductase-like [Vigna unguiculata]
Glur_chr1.g067810.1	38477828	38487713	Glur_chr1_1	-	1	EC-7.1.1.2	NADH-DEHYDROG-A-RXN	0	OG0011602	MCL_1405	C1277	0	0	0	1	0	1	0	0	1	0	0	0	0	0	0	0	0	0			protein SCAI	0	gb|TKY68798.1|SCAI protein [Spatholobus suberectus]
Glur_chr1.g067820.1	38490116	38492749	Glur_chr1_1	+	0			0	OG0012781	MCL_105	C1277	0	0	0	0	0	0	0	0	0	0	0	0	0	0	0	0	0	0			splicing factor 3A subunit 2-like	Nucleoside-triphosphate phosphatase	gb|KAF7804398.1|splicing factor 3A subunit 2-like [Senna tora]
Glur_chr1.g067830.1	38495683	38499157	Glur_chr1_1	-	1	EC-1.3.1.74, EC-1.3.1.102, EC-1.1.1.54	RXN-11696, RXN-14535, ALLYL-ALCOHOL-DEHYDROGENASE-RXN	1	OG0000431	MCL_288	C1277	0	0	0	0	1	0	0	0	0	0	1	0	0	0	1	0	0	0			2-alkenal reductase (NADP(+)-dependent)-like	2-alkenal reductase (NAD(P)(+))	ref|XP_027334490.1|2-alkenal reductase (NADP(+)-dependent)-like isoform X1 [Abrus precatorius]
Glur_chr1.g067840.1	38500689	38503083	Glur_chr1_1	-	1	EC-1.3.1.74, EC-1.3.1.102, EC-1.1.1.54	RXN-11696, RXN-14535, ALLYL-ALCOHOL-DEHYDROGENASE-RXN	1	OG0000431	MCL_288	C1277	0	0	0	0	1	0	0	0	0	0	1	0	0	0	1	0	0	0			2-alkenal reductase (NADP(+)-dependent)	2-alkenal reductase (NAD(P)(+))	dbj|GAU26158.1|hypothetical protein TSUD_353800 [Trifolium subterraneum]
Glur_chr1.g067850.1	38505366	38508712	Glur_chr1_1	+	1	EC-3.2.1.15	RXN-2103	1	OG0007988	MCL_71	C1277	0	0	1	0	0	0	0	0	0	0	0	0	0	0	0	0	0	0			probable polygalacturonase At3g15720	Endo-polygalacturonase	gb|TKY68795.1|Polygalacturonase protein [Spatholobus suberectus]
Glur_chr1.g067860.1	38510334	38514448	Glur_chr1_1	+	1	EC-3.2.1.15	RXN-2103	1	OG0007988	MCL_71	C1277	0	0	1	0	0	0	0	0	0	0	0	0	0	0	0	0	0	0			probable polygalacturonase At3g15720	Hydrolases	gb|TKY68794.1|polygalacturonase protein [Spatholobus suberectus]
Glur_chr1.g067870.1	38514676	38519511	Glur_chr1_1	-	1	EC-3.8.1.5	HALOALKANE-DEHALOGENASE-RXN	0	OG0009437	MCL_181	C1277	0	0	0	0	1	0	0	0	0	0	0	0	0	0	0	0	0	0			uncharacterized hydrolase YNR064C isoform X1	Soluble epoxide hydrolase;Haloalkane dehalogenase	gb|KEH18034.1|alpha/beta fold hydrolase [Medicago truncatula]
Glur_chr1.g067880.1	38521551	38522302	Glur_chr1_1	+	0			0	-	MCL_3328	C1277	0	0	0	0	0	0	0	0	0	0	0	0	0	0	0	0	0	0			putative rRNA methyltransferase YqxC	Transferring one-carbon groups	gb|KAF7825902.1|putative rRNA methyltransferase YqxC [Senna tora]
Glur_chr1.g067890.1	38522702	38525717	Glur_chr1_1	-	0			0	OG0002178	MCL_2473	C1277	0	0	0	0	0	0	0	0	0	0	0	0	0	0	0	0	0	0			ubiquitin-like-conjugating enzyme ATG10	Transferases	ref|XP_027334957.1|ubiquitin-like-conjugating enzyme ATG10 [Abrus precatorius]/ref|XP_027334958.1|ubiquitin-like-conjugating enzyme ATG10 [Abrus precatorius]
Glur_chr1.g067900.1	38526935	38528113	Glur_chr1_1	-	1	EC-1.14.11.62, EC-1.14.11.61	RXN-12963, RXN-12349	0	OG0005427	MCL_12	C1277	0	0	0	0	0	0	0	0	0	0	0	1	0	0	0	1	0	0	2ODD	tailoring	feruloyl CoA ortho-hydroxylase 1-like	Oxidoreductases	gb|TKY68785.1|Feruloyl CoA ortho-hydroxylase 1 [Spatholobus suberectus]
Glur_chr1.g068080.1	38646841	38650263	Glur_chr1_1	-	1	EC-3.5.2.17, EC-4.1.1.97	3.5.2.17-RXN, RXN-6201	0	OG0004315	MCL_4419	C1278	0	0	0	0	0	0	0	0	0	0	1	0	0	0	0	0	0	0			uric acid degradation bifunctional protein TTL isoform X1	Carbon-carbon lyases;Hydroxyisourate hydrolase	ref|XP_004510200.1|uric acid degradation bifunctional protein TTL isoform X1 [Cicer arietinum]
Glur_chr1.g068100.1	38657568	38658018	Glur_chr1_1	-	0			0	OG0012488	MCL_719	C1278	0	0	0	0	0	0	0	0	0	0	0	0	0	0	0	0	0	0			protein yippee-like At4g27740	Isomerases	ref|XP_027337667.1|protein yippee-like At4g27740 [Abrus precatorius]
Glur_chr1.g068110.1	38659561	38666180	Glur_chr1_1	+	1	EC-3.1.2.4, EC-3.1.2.4	3-HYDROXYISOBUTYRYL-COA-HYDROLASE-RXN, RXN-13721	0	OG0003874	MCL_252	C1278	0	1	0	0	1	0	0	0	0	0	0	0	0	0	0	0	0	0			3-hydroxyisobutyryl-CoA hydrolase 1-like	3-hydroxyisobutyryl-CoA hydrolase	ref|XP_045819286.1|3-hydroxyisobutyryl-CoA hydrolase 1-like [Trifolium pratense]
Glur_chr1.g068120.1	38668947	38672146	Glur_chr1_1	+	1	EC-3.1.4.3	PHOSPHOLIPASE-C-RXN	0	OG0006386	MCL_1850	C1278	0	0	0	0	0	0	1	0	0	0	0	0	0	0	0	0	0	0			non-specific phospholipase C3	Phospholipase C;Acting on ester bonds	dbj|GAU26202.1|hypothetical protein TSUD_354240 [Trifolium subterraneum]
Glur_chr1.g068210.1	38712257	38717635	Glur_chr1_1	+	1	EC-1.13.11.58	RXN-8495	1	OG0010290	MCL_136		0	0	0	0	0	0	1	0	0	0	0	0	0	0	0	1	0	0			Linoleate 9S-lipoxygenase 5	Acting on single donors with incorporation of molecular oxygen (oxygenases). The oxygen incorporated need not be derived from O(2)	gb|TKY68751.1|Linoleate 9S-lipoxygenase 5 [Spatholobus suberectus]
Glur_chr1.g068250.1	38743977	38748946	Glur_chr1_1	+	1	EC-1.13.11.58	RXN-8495	1	OG0010290	MCL_136		0	0	0	0	0	0	1	0	0	0	0	0	0	0	0	1	0	0			Linoleate 9S-lipoxygenase 5	Acting on single donors with incorporation of molecular oxygen (oxygenases). The oxygen incorporated need not be derived from O(2)	ref|XP_022641800.1|probable linoleate 9S-lipoxygenase 5 isoform X1 [Vigna radiata var. radiata]
Glur_chr1.g068430.1	38846569	38848007	Glur_chr1_1	-	1	EC-3.6.1.9, EC-3.6.1.12, EC-3.6.1.65	DCTP-PYROPHOSPHATASE-RXN	0	OG0006940	MCL_2481		0	0	0	0	0	0	0	0	0	0	1	0	0	0	0	0	0	0			dCTP pyrophosphatase 1	dCTP diphosphatase;Nucleotide diphosphatase	gb|TKY68738.1|dCTP pyrophosphatase 1 [Spatholobus suberectus]
Glur_chr1.g068510.1	38894822	38904190	Glur_chr1_1	-	1	EC-3.1.1.34, EC-3.1.1.3	TRIACYLGLYCEROL-LIPASE-RXN	0	OG0005621	MCL_1137		0	0	0	0	0	0	1	0	0	0	0	0	0	0	0	0	0	0			Protein EDS1B	Hydrolases	ref|XP_004510219.1|uncharacterized protein LOC101508920 isoform X1 [Cicer arietinum]
Glur_chr1.g068660.1	38986147	38990896	Glur_chr1_1	-	1	EC-7.1.1.8, EC-7.1.1.8	RXN-15816, 1.10.2.2-RXN	0	OG0010125	MCL_659	C1279	0	0	0	0	0	1	0	0	1	0	0	0	0	0	0	0	0	0			probable mitochondrial-processing peptidase subunit beta, mitochondrial	Acting on peptide bonds (peptidases)	gb|TKY68697.1|mitochondrial-processing peptidase subunit beta [Spatholobus suberectus]
Glur_chr1.g068710.1	39020556	39022106	Glur_chr1_1	-	1	EC-1.14.11.28	1.14.11.28-RXN	0	OG0011647	MCL_260	C1279	0	0	0	0	0	0	0	0	0	0	0	0	0	0	0	0	0	0	2ODD	tailoring	uncharacterized protein LOC123890255	0	ref|XP_045795777.1|uncharacterized protein LOC123890255 [Trifolium pratense]
Glur_chr1.g068720.1	39038396	39041358	Glur_chr1_1	+	0			0	OG0003070	MCL_63	C1279	0	0	0	0	0	0	0	0	0	0	0	0	0	0	0	0	0	0			Transcription factor bHLH62	0	ref|XP_027336099.1|transcription factor bHLH62-like [Abrus precatorius]
Glur_chr1.g068730.1	39049627	39054042	Glur_chr1_1	+	1	EC-2.4.2.39, EC-2.4.2.39, EC-2.4.1.168	RXN-9461, RXN-12415, RXN-12419	0	OG0012967	MCL_366	C1279	0	0	1	0	0	0	0	0	0	0	0	0	0	0	0	0	0	0	glycosyltransferase	tailoring	probable xyloglucan glycosyltransferase 6	Glycosyltransferases	ref|XP_004510233.1|probable xyloglucan glycosyltransferase 6 [Cicer arietinum]
Glur_chr1.g068790.1	39084066	39086181	Glur_chr1_1	+	1	EC-3.2.1.39	3.2.1.39-RXN	0	OG0004095	MCL_31		0	0	1	0	0	0	0	0	0	0	0	0	0	0	0	0	0	0			probable glucan endo-1,3-beta-glucosidase A6	Beta-glucosidase;Transferring phosphorus-containing groups;Glucan endo-1,3-beta-D-glucosidase	gb|RHN39002.1|putative glucan endo-1,3-beta-D-glucosidase [Medicago truncatula]/gb|AET01425.1|O-glycosyl hydrolase family 17 protein [Medicago truncatula]/ref|XP_003626949.1|probable glucan endo-1,3-beta-glucosidase A6 [Medicago truncatula]
Glur_chr1.g068830.1	39099968	39100414	Glur_chr1_1	+	1	EC-7.2.2, EC-7.2.2.16	3.6.3.34-RXN, ABC-11-RXN	0	OG0007597	MCL_21		0	0	0	0	0	0	0	0	0	0	1	0	0	0	0	0	0	0			ABC transporter E family member 2-like	0	gb|KAF5201762.1|Atp-binding cassette transporter subfamily e member 1 protein, partial [Thalictrum thalictroides]
Glur_chr1.g068920.1	39145766	39154427	Glur_chr1_1	+	1	EC-1.1.1.267	DXPREDISOM-RXN	0	OG0005974	MCL_3343	C1280	0	0	0	1	0	0	0	0	0	0	0	0	0	0	0	0	0	0			1-deoxy-D-xylulose 5-phosphate reductoisomerase, chloroplastic	1-deoxy-D-xylulose-5-phosphate reductoisomerase;Isomerases	ref|XP_004510245.1|1-deoxy-D-xylulose 5-phosphate reductoisomerase, chloroplastic-like [Cicer arietinum]
Glur_chr1.g068940.1	39168720	39169216	Glur_chr1_1	+	0			0	OG0021630	MCL_3138	C1280	0	0	0	0	0	0	0	0	0	0	0	0	0	0	0	0	0	0			---NA---	0	0
Glur_chr1.g068950.1	39170727	39170961	Glur_chr1_1	-	0			0	-	MCL_4423	C1280	0	0	0	0	0	0	0	0	0	0	0	0	0	0	0	0	0	0			---NA---	0	0
Glur_chr1.g068960.1	39173798	39175546	Glur_chr1_1	+	1	EC-3.5.4.16	GTP-CYCLOHYDRO-I-RXN	1	OG0004887	MCL_2487	C1280	0	0	0	1	0	0	0	0	0	0	1	0	0	0	0	0	0	0			GTP cyclohydrolase 1-like	GTP cyclohydrolase I	ref|XP_027337092.1|GTP cyclohydrolase 1-like [Abrus precatorius]
Glur_chr1.g068970.1	39176835	39179819	Glur_chr1_1	-	1	EC-3.5.4.16	GTP-CYCLOHYDRO-I-RXN	1	OG0004887	MCL_2487	C1280	0	0	0	1	0	0	0	0	0	0	1	0	0	0	0	0	0	0			GTP cyclohydrolase 1	GTP cyclohydrolase I	ref|XP_004510246.1|GTP cyclohydrolase 1-like [Cicer arietinum]
Glur_chr1.g068980.1	39182206	39184096	Glur_chr1_1	+	0			0	OG0012452	MCL_4424	C1280	0	0	0	0	0	0	0	0	0	0	0	0	0	0	0	0	0	0			uncharacterized protein LOC101491406	0	ref|XP_004510247.1|uncharacterized protein LOC101491406 [Cicer arietinum]
Glur_chr1.g068990.1	39186422	39188327	Glur_chr1_1	+	1	EC-1.14.14.58, EC-1.14.14.59	RXN-8620, RXN-11911	1	OG0011013	MCL_4	C1280	0	0	0	0	0	0	0	0	0	0	0	0	0	0	0	1	0	1	P450	tailoring	cytochrome P450 CYP82D47-like	Acting on paired donors, with incorporation or reduction of molecular oxygen. The oxygen incorporated need not be derived from O(2)	ref|XP_045832602.1|dimethylnonatriene synthase-like [Trifolium pratense]
Glur_chr1.g069000.1	39194277	39196603	Glur_chr1_1	+	1	EC-1.14.14.58, EC-1.14.14.59	RXN-8620, RXN-11911	1	OG0011013	MCL_4	C1280	0	0	0	0	0	0	0	0	0	0	0	0	0	0	0	1	0	1	P450	tailoring	cytochrome P450 CYP82D47	Acting on paired donors, with incorporation or reduction of molecular oxygen. The oxygen incorporated need not be derived from O(2)	ref|XP_045832602.1|dimethylnonatriene synthase-like [Trifolium pratense]
Glur_chr1.g069010.1	39197680	39200305	Glur_chr1_1	+	0			1	OG0008244	MCL_4	C1280	0	0	0	0	0	0	0	0	0	0	0	0	0	0	0	0	0	0			xanthotoxin 5-hydroxylase CYP82C4	Acting on paired donors, with incorporation or reduction of molecular oxygen. The oxygen incorporated need not be derived from O(2)	gb|RDY02644.1|Cytochrome P450 82C4, partial [Mucuna pruriens]
Glur_chr1.g069020.1	39201478	39201688	Glur_chr1_1	-	0			0	-	MCL_4425	C1280	0	0	0	0	0	0	0	0	0	0	0	0	0	0	0	0	0	0			---NA---	0	0
Glur_chr1.g069030.1	39201904	39203283	Glur_chr1_1	+	1	EC-7.1.2.1	3.6.3.6-RXN	0	OG0025006	MCL_3310	C1280	0	0	1	0	0	0	0	0	0	0	0	0	0	0	0	0	0	0			---NA---	0	0
Glur_chr1.g069040.1	39204930	39207648	Glur_chr1_1	+	0			1	OG0008256	MCL_937	C1280	0	0	0	0	0	0	0	0	0	0	0	0	0	0	0	0	0	0			putative ER lumen protein-retaining receptor C28H8.4	0	ref|XP_003520984.1|ER lumen protein-retaining receptor [Glycine max]/gb|KAH1069121.1|hypothetical protein GYH30_006631 [Glycine max]/gb|KAH1257216.1|ER lumen protein-retaining receptor B [Glycine max]/ref|XP_028224825.1|ER lumen protein-retaining receptor-like [Glycine soja]/gb|KAG5054528.1|hypothetical protein JHK85_007038 [Glycine max]/gb|KAG5042771.1|hypothetical protein JHK87_006686 [Glycine …
Glur_chr1.g069050.1	39216428	39218730	Glur_chr1_1	+	1	EC-1.14.14.58, EC-1.14.14.59	RXN-8620, RXN-11911	1	OG0011013	MCL_4	C1280	0	0	0	0	0	0	0	0	0	0	0	0	0	0	0	1	0	1	P450	tailoring	cytochrome P450 CYP82D47	Acting on paired donors, with incorporation or reduction of molecular oxygen. The oxygen incorporated need not be derived from O(2)	ref|XP_045832602.1|dimethylnonatriene synthase-like [Trifolium pratense]
Glur_chr1.g069210.1	39325734	39328637	Glur_chr1_1	-	1	EC-2.4.1.182	LIPIDADISACCHARIDESYNTH-RXN	1	OG0009508	MCL_939	C1281	0	0	0	0	0	0	1	0	0	0	0	0	0	0	0	0	0	0	glycosyltransferase	tailoring	lipid-A-disaccharide synthase	Lipid-A-disaccharide synthase	dbj|GAU48334.1|hypothetical protein TSUD_351740 [Trifolium subterraneum]
Glur_chr1.g069220.1	39329940	39334569	Glur_chr1_1	-	1	EC-1.14.14, EC-1.14.14.152	RXN-12683, RXN-12680	1	OG0006419	MCL_4	C1281	0	0	0	0	0	0	1	0	1	0	1	0	0	0	1	1	0	1			beta-amyrin 11-oxidase-like	Acting on paired donors, with incorporation or reduction of molecular oxygen. The oxygen incorporated need not be derived from O(2);Beta-amyrin 11-oxidase	gb|AQQ13664.1|beta-amyrin 11-oxidase [Glycyrrhiza uralensis]
Glur_chr1.g069230.1	39349829	39352496	Glur_chr1_1	+	0			1	OG0008963	MCL_1144	C1281	0	0	0	0	0	0	0	0	0	0	0	0	0	0	0	0	0	0			B-cell receptor-associated protein 29-like	0	ref|XP_027336869.1|uncharacterized protein LOC113850506 [Abrus precatorius]
Glur_chr1.g069240.1	39353038	39356080	Glur_chr1_1	-	1	EC-2.4.1.182	LIPIDADISACCHARIDESYNTH-RXN	1	OG0009508	MCL_939	C1281	0	0	0	0	0	0	1	0	0	0	0	0	0	0	0	0	0	0	glycosyltransferase	tailoring	lipid-A-disaccharide synthase	Lipid-A-disaccharide synthase	gb|TKY68648.1|lipid-A-disaccharide synthase [Spatholobus suberectus]
Glur_chr1.g069250.1	39358530	39367355	Glur_chr1_1	-	1	EC-1.14.14, EC-1.14.14.152	RXN-12683, RXN-12680	1	OG0006419	MCL_4	C1281	0	0	0	0	0	0	1	0	1	0	1	0	0	0	1	1	0	1			beta-amyrin 11-oxidase-like	Acting on paired donors, with incorporation or reduction of molecular oxygen. The oxygen incorporated need not be derived from O(2);Beta-amyrin 11-oxidase	gb|QRC76241.1|cytochrome P450 88D15 [Glycyrrhiza pallidiflora]
Glur_chr1.g069260.1	39368918	39370053	Glur_chr1_1	+	0			0	OG0004300	MCL_379	C1281	0	0	0	0	0	0	0	0	0	0	0	0	0	0	0	0	0	0			uncharacterized protein LOC101505563	0	ref|XP_004503215.1|uncharacterized protein LOC101505563 [Cicer arietinum]
Glur_chr1.g069280.1	39374080	39375329	Glur_chr1_1	+	0			0	OG0018382	MCL_2489	C1281	0	0	0	0	0	0	0	0	0	0	0	0	0	0	0	0	0	0			---NA---	0	0
Glur_chr1.g069300.1	39380501	39384818	Glur_chr1_1	-	1	EC-1.14.14, EC-1.14.14.152	RXN-12683, RXN-12680	1	OG0006419	MCL_4	C1281	0	0	0	0	0	0	1	0	1	0	1	0	0	0	1	1	0	1			beta-amyrin 11-oxidase-like	Acting on paired donors, with incorporation or reduction of molecular oxygen. The oxygen incorporated need not be derived from O(2);Beta-amyrin 11-oxidase	sp|B5BSX1.1|RecName: Full=Beta-amyrin 11-oxidase AltName: Full=Cytochrome P450 88D6 [Glycyrrhiza uralensis]/dbj|BAG68929.1|cytochrome P450 88D6 [Glycyrrhiza uralensis]
Glur_chr1.g069370.1	39423115	39434285	Glur_chr1_1	-	1	EC-3.2.1.151, EC-2.4.1.207, EC-3.1.3.2	3.2.1.151-RXN, 2.4.1.207-RXN, ACID-PHOSPHATASE-RXN	0	OG0007513	MCL_66		0	0	1	0	0	0	0	0	1	0	0	0	0	0	0	0	0	0	glycosyltransferase	tailoring	GPI transamidase component PIG-T	0	gb|KAF3435960.1|hypothetical protein FNV43_RR23052 [Rhamnella rubrinervis]
Glur_chr1.g069760.1	39658538	39661623	Glur_chr1_1	-	1	EC-1.14.11, EC-1.14.11, EC-1.14.11, EC-1.14.11, EC-1.14.11, EC-1.14.11, EC-1.14.11, EC-1.14.11, EC-1.14.14, EC-1.14.11	RXN-6550, RXN-6522, RXN-6523, RXN-6542, RXN-6541, RXN-6544, RXN-6543, RXN-6547, RXN-6545, RXN-6546	0	OG0012118	MCL_12	C1282	0	0	0	0	0	0	1	1	1	0	0	0	0	0	0	1	0	0	2ODD	tailoring	1-aminocyclopropane-1-carboxylate oxidase	Gibberellin 3-beta-dioxygenase	gb|RHN39137.1|putative oxoglutarate/iron-dependent dioxygenase, non-heme dioxygenase domain-containing protein [Medicago truncatula]/ref|XP_003627031.2|flavanone 3-dioxygenase 2 [Medicago truncatula]
Glur_chr1.g069770.1	39682325	39684009	Glur_chr1_1	+	0			0	-	MCL_4429	C1282	0	0	0	0	0	0	0	0	0	0	0	0	0	0	0	0	0	0			---NA---	0	0
Glur_chr1.g069780.1	39684050	39693263	Glur_chr1_1	+	1	EC-7.6.2.2	3.6.3.44-RXN	0	OG0003684	MCL_21	C1282	0	0	0	0	1	0	0	0	0	0	0	0	0	0	0	0	0	0			ABC transporter G family member 36	Hydrolases;Translocases	ref|XP_004510308.1|ABC transporter G family member 36-like [Cicer arietinum]
Glur_chr1.g069790.1	39697624	39703386	Glur_chr1_1	+	1	EC-1.1.1.40	MALIC-NADP-RXN	0	OG0000804	MCL_936	C1282	0	0	1	0	0	1	0	0	0	0	0	0	0	0	0	0	0	0			NADP-dependent malic enzyme-like	Malate dehydrogenase (oxaloacetate-decarboxylating);Malate dehydrogenase (decarboxylating);Malate dehydrogenase (oxaloacetate-decarboxylating) (NADP(+))	ref|XP_027336299.1|NADP-dependent malic enzyme [Abrus precatorius]
Glur_chr1.g069880.1	39754335	39763076	Glur_chr1_1	-	1	EC-2.7.1.1	HEXOKINASE-RXN	0	-	MCL_635		0	0	1	0	0	0	0	0	0	0	0	0	0	0	0	0	0	0			hexokinase-1-like	Mannokinase;Fructokinase;Glucokinase;Hexokinase	gb|TKY64439.1|Hexokinase-1 protein [Spatholobus suberectus]
Glur_chr1.g069910.1	39789322	39791746	Glur_chr1_1	-	1	EC-3.1.3.2	ACID-PHOSPHATASE-RXN	0	OG0003821	MCL_691		0	0	0	0	0	0	0	0	1	0	0	0	0	0	0	0	0	0			Stem 28 kDa glycoprotein	Acid phosphatase	gb|AFK40440.1|unknown [Lotus japonicus]
Glur_chr1.g069930.1	39800513	39800963	Glur_chr1_1	+	1	EC-4.2.1.92	RXN1F-19	0	OG0025008	MCL_433		0	0	0	0	0	0	0	1	0	0	0	0	0	0	0	0	0	0			allene oxide synthase 1, chloroplastic	Hydroperoxide dehydratase;Acting on paired donors, with incorporation or reduction of molecular oxygen. The oxygen incorporated need not be derived from O(2)	gb|KAF7829715.1|allene oxide synthase 1, chloroplastic [Senna tora]
Glur_chr1.g069940.1	39805310	39810325	Glur_chr1_1	-	1	EC-7.1.1.8	RXN-15816	0	OG0003634	MCL_659		0	0	0	0	0	1	0	0	0	0	0	0	0	0	0	0	0	0			Mitochondrial-processing peptidase subunit alpha	Acting on peptide bonds (peptidases);Oxidoreductases	ref|XP_004510321.1|mitochondrial-processing peptidase subunit alpha-like [Cicer arietinum]
Glur_chr1.g069970.1	39824206	39825777	Glur_chr1_1	-	1	EC-3.1.1.34, EC-3.1.1.3	TRIACYLGLYCEROL-LIPASE-RXN	0	OG0007726	MCL_23		0	0	0	0	0	0	1	0	0	0	0	0	0	0	0	0	0	0			GDSL esterase/lipase APG	Carboxylesterase;Triacylglycerol lipase	ref|XP_027335519.1|GDSL esterase/lipase APG-like [Abrus precatorius]
Glur_chr1.g070010.1	39850037	39853242	Glur_chr1_1	-	1	EC-1.13.99.1	MYO-INOSITOL-OXYGENASE-RXN	0	OG0001528	MCL_657		0	0	1	0	0	0	0	0	0	0	1	0	0	0	0	0	0	0			inositol oxygenase 1	Inositol oxygenase	gb|RHN39199.1|putative inositol oxygenase [Medicago truncatula]/gb|KEH18252.1|myo-inositol oxygenase [Medicago truncatula]/ref|XP_013444225.1|inositol oxygenase 1 [Medicago truncatula]
Glur_chr1.g070050.1	39869582	39873756	Glur_chr1_1	-	1	EC-1.1.1.49	GLU6PDEHYDROG-RXN	0	OG0003482	MCL_822		0	0	1	0	0	1	0	0	0	0	0	0	0	0	0	0	0	0			glucose-6-phosphate 1-dehydrogenase, chloroplastic	Glucose-6-phosphate dehydrogenase (NADP(+))	ref|XP_004510331.1|glucose-6-phosphate 1-dehydrogenase, chloroplastic [Cicer arietinum]
Glur_chr1.g070120.1	39912642	39918510	Glur_chr1_1	-	1	EC-1.14.13.228, EC-3.5.1	RXN-10450, RXN-2981	0	OG0003458	MCL_1080		0	0	0	0	0	0	0	1	0	0	0	0	0	0	0	0	0	0	P450	tailoring	IAA-amino acid hydrolase ILR1-like 4	Acting on carbon-nitrogen bonds, other than peptide bonds	ref|XP_045788094.1|IAA-amino acid hydrolase ILR1-like 4 isoform X2 [Trifolium pratense]
Glur_chr1.g070210.1	39984553	39984919	Glur_chr1_1	-	1	EC-2.3.1.199	RXN-7697	0	OG0015149	MCL_112		0	0	0	0	0	0	1	0	0	0	0	0	0	0	0	0	0	0	acyltransferase	tailoring	3-ketoacyl-CoA synthase 7	Very-long-chain 3-oxoacyl-CoA synthase	ref|XP_004485499.2|3-ketoacyl-CoA synthase 7 [Cicer arietinum]
Glur_chr1.g070320.1	40055374	40057046	Glur_chr1_1	+	1	EC-3.1.3.75, EC-3.1.3.75, EC-3.6.1.1	RXN-7948, RXN-5647, INORGPYROPHOSPHAT-RXN	0	OG0001166	MCL_1415	C1284	0	0	1	0	0	0	1	0	0	0	1	0	0	0	0	0	0	0			inorganic pyrophosphatase 2-like	Acting on ester bonds	gb|KHN39290.1|Inorganic pyrophosphatase 2 [Glycine soja]/gb|KRH47151.1|hypothetical protein GLYMA_07G011800v4 [Glycine max]/ref|XP_028238846.1|inorganic pyrophosphatase 2-like [Glycine soja]/gb|KAG5008652.1|hypothetical protein JHK87_017167 [Glycine soja]/gb|KAH1084804.1|hypothetical protein GYH30_017050 [Glycine max]/ref|XP_003529939.1|inorganic pyrophosphatase 2 [Glycine max]/gb|KAH1240205.1|In…
Glur_chr1.g070330.1	40058447	40065216	Glur_chr1_1	-	1	EC-7.6.2.2	3.6.3.44-RXN	1	OG0001731	MCL_137	C1284	0	0	0	0	1	0	0	0	0	0	0	0	0	0	0	0	0	0			ABC transporter-like family-protein	Hydrolases;Translocases	gb|QYF11643.1|ABCC2, partial [Glycyrrhiza glabra]
Glur_chr1.g070340.1	40079153	40084714	Glur_chr1_1	-	1	EC-7.6.2.2	3.6.3.44-RXN	1	OG0001731	MCL_137	C1284	0	0	0	0	1	0	0	0	0	0	0	0	0	0	0	0	0	0			ABC transporter C family member 8	Hydrolases;Translocases	gb|QYF11649.1|ABCC8, partial [Glycyrrhiza glabra]
Glur_chr1.g070350.1	40098964	40103407	Glur_chr1_1	+	0			0	OG0001004	MCL_1	C1284	0	0	0	0	0	0	0	0	0	0	0	0	0	0	0	0	0	0			inactive protein kinase SELMODRAFT_444075	Receptor protein-tyrosine kinase;Hydrolases	ref|XP_007135565.1|hypothetical protein PHAVU_010G140200g [Phaseolus vulgaris]/gb|ESW07559.1|hypothetical protein PHAVU_010G140200g [Phaseolus vulgaris]
Glur_chr1.g070360.1	40106159	40109600	Glur_chr1_1	-	0			0	OG0010649	MCL_2329	C1284	0	0	0	0	0	0	0	0	0	0	0	0	0	0	0	0	0	0			RNA-binding protein with multiple splicing	0	ref|XP_004510361.1|uncharacterized protein LOC101503574 [Cicer arietinum]
Glur_chr1.g070380.1	40115614	40118177	Glur_chr1_1	-	0			0	OG0004228	MCL_192	C1284	0	0	0	0	0	0	0	0	0	0	0	0	0	0	0	0	0	0			PRA1 family protein F2	0	ref|XP_014500353.1|PRA1 family protein F2 [Vigna radiata var. radiata]
Glur_chr1.g070390.1	40119856	40123257	Glur_chr1_1	+	1	EC-3.1.4.4	PHOSCHOL-RXN	0	OG0007146	MCL_275	C1284	0	0	0	0	0	0	1	0	0	0	0	0	0	0	0	0	0	0			phospholipase D alpha 4	Phospholipase D;Acting on ester bonds	ref|XP_027336368.1|phospholipase D alpha 4-like isoform X2 [Abrus precatorius]
Glur_chr1.g070430.1	40135720	40139520	Glur_chr1_1	+	0			0	OG0001596	MCL_323	C1284	0	0	0	0	0	0	0	0	0	0	0	0	0	0	0	0	0	0			calcineurin B-like protein 10	Transferring phosphorus-containing groups	ref|XP_003529903.1|calcineurin B-like protein 10 isoform X2 [Glycine max]/gb|KRH47134.1|hypothetical protein GLYMA_07G010800v4 [Glycine max]/gb|KAH1084775.1|hypothetical protein GYH30_017039 [Glycine max]/gb|KAG5008641.1|hypothetical protein JHK87_017156 [Glycine soja]/gb|KAG5036427.1|hypothetical protein JHK86_017267 [Glycine max]
Glur_chr1.g070440.1	40141245	40144812	Glur_chr1_1	-	1	EC-1.14.14, EC-1.14.14.147, EC-1.14.14.147, EC-1.14.14.147, EC-1.14.14.147, EC-1.14.14	RXN-719, RXN-11530, RXN-11529, RXN-11101, RXN-11531, RXN-777	0	OG0010667	MCL_4	C1284	0	0	0	0	0	0	0	1	0	0	0	0	0	0	0	0	0	0	P450	tailoring	3-epi-6-deoxocathasterone 23-monooxygenase	3-epi-6-deoxocathasterone 23-monooxygenase;Acting on paired donors, with incorporation or reduction of molecular oxygen. The oxygen incorporated need not be derived from O(2)	ref|XP_020227874.1|3-epi-6-deoxocathasterone 23-monooxygenase CYP90D1 [Cajanus cajan]
Glur_chr1.g070450.1	40152750	40154619	Glur_chr1_1	-	0			0	OG0010660	MCL_3361	C1284	0	0	0	0	0	0	0	0	0	0	0	0	0	0	0	0	0	0			hypothetical protein CR513_06121	0	gb|RDY09501.1|hypothetical protein CR513_06121 [Mucuna pruriens]
Glur_chr1.g070460.1	40178091	40184166	Glur_chr1_1	+	1	EC-3.2.1.23	3.2.1.23-RXN	0	OG0005056	MCL_61	C1284	0	0	1	0	0	0	0	0	0	0	0	0	0	0	0	0	0	0			beta-galactosidase 1	Beta-galactosidase	gb|KYP54342.1|Beta-galactosidase 1 [Cajanus cajan]/ref|XP_020225863.1|beta-galactosidase 1 [Cajanus cajan]
Glur_chr1.g070520.1	40228250	40238100	Glur_chr1_1	+	1	EC-1.1.1, EC-1.1.1	RXN-2121, RXN-9802	0	-	MCL_1108		0	0	1	0	0	0	1	0	0	0	0	0	0	0	0	0	0	0			protein HOTHEAD	Acting on the CH-OH group of donors	gb|PNX98169.1|protein HOTHEAD-like [Trifolium pratense]
Glur_chr1.g070680.1	40320502	40325388	Glur_chr1_1	-	1	EC-3.1.4.55	RXN0-6710	0	OG0003687	MCL_2500		0	0	0	0	0	0	0	0	1	0	0	0	0	0	0	0	0	0			putative hydrolase C777.06c	Phosphoribosyl 1,2-cyclic phosphate phosphodiesterase	ref|XP_004510385.1|putative hydrolase C777.06c [Cicer arietinum]
Glur_chr1.g070700.1	40333432	40337684	Glur_chr1_1	+	1	EC-3.2.1.26	RXN-9985	0	OG0005412	MCL_365		0	0	1	0	0	0	0	0	0	0	0	0	0	0	0	0	0	0			beta-fructofuranosidase, cell wall isozyme	Beta-fructofuranosidase	ref|XP_013444360.1|beta-fructofuranosidase, cell wall isozyme [Medicago truncatula]/gb|KEH18387.1|cell-wall invertase [Medicago truncatula]/gb|RHN39315.1|putative beta-fructofuranosidase [Medicago truncatula]
Glur_chr1.g070870.1	40426145	40426541	Glur_chr1_1	-	1	EC-7.6.2.1	3.6.3.1-RXN	1	-	MCL_144	C1285	0	0	0	0	0	0	1	0	0	0	0	0	0	0	0	0	0	0			probable phospholipid-transporting ATPase 4	P-type phospholipid transporter;Nucleoside-triphosphate phosphatase	gb|KYP58536.1|Phospholipid-transporting ATPase 6 [Cajanus cajan]
Glur_chr1.g070880.1	40431135	40437288	Glur_chr1_1	+	1	EC-7.6.2.1	3.6.3.1-RXN	1	OG0000715	MCL_144	C1285	0	0	0	0	0	0	1	0	0	0	0	0	0	0	0	0	0	0			probable phospholipid-transporting ATPase 4 isoform X1	P-type phospholipid transporter;Nucleoside-triphosphate phosphatase	ref|XP_004510404.1|probable phospholipid-transporting ATPase 4 isoform X2 [Cicer arietinum]
Glur_chr1.g070890.1	40438881	40443118	Glur_chr1_1	+	0			0	OG0001535	MCL_360	C1285	0	0	0	0	0	0	0	0	0	0	0	0	0	0	0	0	0	0			casein kinase 1-like protein 2	Transferring phosphorus-containing groups	ref|XP_004510406.1|casein kinase 1-like protein 2 [Cicer arietinum]
Glur_chr1.g070900.1	40444483	40446819	Glur_chr1_1	-	0			0	OG0000895	MCL_39	C1285	0	0	0	0	0	0	0	0	0	0	0	0	0	0	0	0	0	0			Eukaryotic initiation factor 4A-10	RNA helicase	gb|TKY64335.1|Eukaryotic initiation factor 4A-10 [Spatholobus suberectus]
Glur_chr1.g070910.1	40450316	40451412	Glur_chr1_1	+	0			0	OG0002028	MCL_2503	C1285	0	0	0	0	0	0	0	0	0	0	0	0	0	0	0	0	0	0			glycylpeptide N-tetradecanoyltransferase 1-like	Glycylpeptide N-tetradecanoyltransferase	ref|XP_004505619.1|glycylpeptide N-tetradecanoyltransferase 1-like [Cicer arietinum]
Glur_chr1.g070920.1	40453292	40457437	Glur_chr1_1	-	1	EC-1.13.11.58	RXN-8495	1	OG0010522	MCL_136	C1285	0	0	0	0	0	0	1	0	0	0	0	0	0	0	0	1	0	0			linoleate 9S-lipoxygenase	Acting on single donors with incorporation of molecular oxygen (oxygenases). The oxygen incorporated need not be derived from O(2)	ref|XP_027334455.1|linoleate 9S-lipoxygenase-like [Abrus precatorius]
Glur_chr1.g070930.1	40459787	40464369	Glur_chr1_1	-	1	EC-1.13.11.58	RXN-8495	1	OG0010522	MCL_136	C1285	0	0	0	0	0	0	1	0	0	0	0	0	0	0	0	1	0	0			linoleate 9S-lipoxygenase	Acting on single donors with incorporation of molecular oxygen (oxygenases). The oxygen incorporated need not be derived from O(2)	ref|XP_020218887.1|linoleate 9S-lipoxygenase [Cajanus cajan]
Glur_chr1.g070940.1	40468388	40468816	Glur_chr1_1	-	0			0	-	MCL_3369	C1285	0	0	0	0	0	0	0	0	0	0	0	0	0	0	0	0	0	0			---NA---	0	0
Glur_chr1.g070960.1	40471526	40472646	Glur_chr1_1	-	1	EC-7.1.1.2	NADH-DEHYDROG-A-RXN	0	OG0025009	MCL_1840	C1285	0	0	0	1	0	1	0	0	1	0	0	0	0	0	0	0	0	0			NADH dehydrogenase [ubiquinone] iron-sulfur protein 1, mitochondrial-like	Acting on NADH or NADPH	gb|KAB1211338.1|NADH dehydrogenase [ubiquinone] iron-sulfur protein 1, mitochondrial [Morella rubra]
Glur_chr1.g070970.1	40486787	40490986	Glur_chr1_1	-	1	EC-1.13.11.58	RXN-8495	1	OG0007069	MCL_136	C1285	0	0	0	0	0	0	1	0	0	0	0	0	0	0	0	1	0	0			seed linoleate 9S-lipoxygenase	Acting on single donors with incorporation of molecular oxygen (oxygenases). The oxygen incorporated need not be derived from O(2)	ref|XP_004510414.1|seed linoleate 9S-lipoxygenase [Cicer arietinum]
Glur_chr1.g070980.1	40493518	40498746	Glur_chr1_1	-	1	EC-1.13.11.58	RXN-8495	1	OG0007069	MCL_136	C1285	0	0	0	0	0	0	1	0	0	0	0	0	0	0	0	1	0	0			seed linoleate 9S-lipoxygenase	Linoleate 9S-lipoxygenase	gb|AAB71759.1|lipoxygenase [Pisum sativum]
Glur_chr1.g070990.1	40505586	40508990	Glur_chr1_1	-	1	EC-1.14.18.1	MONOPHENOL-MONOOXYGENASE-RXN	0	OG0004858	MCL_2504	C1285	0	0	0	0	0	0	0	0	0	1	0	0	0	0	0	1	0	0	ASE	signature	polyphenol oxidase A1, chloroplastic-like	Catechol oxidase	gb|TKY59310.1|Polyphenol oxidase A1 [Spatholobus suberectus]
Glur_chr1.g071000.1	40509832	40515704	Glur_chr1_1	+	1	EC-2.3.1.12	RXN0-1133	0	OG0002809	MCL_1031	C1285	0	0	0	0	0	1	0	0	0	0	0	0	0	0	0	0	0	0	acyltransferase	tailoring	dihydrolipoyllysine-residue acetyltransferase component 2 of pyruvate dehydrogenase complex, mitochondrial isoform X1	Dihydrolipoyllysine-residue acetyltransferase	ref|XP_045789541.1|dihydrolipoyllysine-residue acetyltransferase component 2 of pyruvate dehydrogenase complex, mitochondrial-like [Trifolium pratense]
Glur_chr1.g071080.1	40560220	40570023	Glur_chr1_1	+	1	EC-6.6.1.2	R342-RXN	1	OG0007869	MCL_227		0	0	0	1	0	0	0	0	0	0	0	0	0	0	0	0	0	0			midasin isoform X2	Nucleoside-triphosphate phosphatase	ref|XP_027192505.1|LOW QUALITY PROTEIN: midasin [Cicer arietinum]
Glur_chr1.g071140.1	40616607	40620495	Glur_chr1_1	-	1	EC-1.3.1.107, EC-1.3.1.107, EC-1.3.1.107	RXN-9276, RXN-15514, RXN-15543	0	OG0007080	MCL_747		0	0	0	0	0	0	0	0	0	1	0	0	0	0	0	1	0	0			putative NAD(P)-binding domain-containing protein	0	gb|KAH1204396.1|hypothetical protein GmHk_16G045363 [Glycine max]/gb|KAH1149268.1|hypothetical protein GYH30_043724 [Glycine max]/gb|KAG4379538.1|hypothetical protein GLYMA_16G005300v4 [Glycine max]/ref|XP_028205828.1|uncharacterized protein LOC114389371 isoform X1 [Glycine soja]/ref|XP_003548797.1|uncharacterized protein LOC100806043 [Glycine max]/gb|KAG4379537.1|hypothetical protein GLYMA_16G00…
Glur_chr1.g071260.1	40665855	40673564	Glur_chr1_1	-	1	EC-2.3.1.158, EC-2.3.1.158, EC-2.3.1.20	2.3.1.158-RXN, RXN-1641, DIACYLGLYCEROL-O-ACYLTRANSFERASE-RXN	0	OG0001150	MCL_1425		0	0	0	0	0	0	1	0	0	0	0	0	0	0	0	0	0	0	acyltransferase	tailoring	phospholipid:diacylglycerol acyltransferase 1	Acyltransferases	ref|XP_004510434.1|phospholipid:diacylglycerol acyltransferase 1-like [Cicer arietinum]
Glur_chr1.g071620.1	40941222	40944768	Glur_chr1_1	-	1	EC-2.7.6.5	GTPPYPHOSKIN-RXN	0	OG0012872	MCL_842		0	0	0	0	0	0	0	0	0	0	1	0	0	0	0	0	0	0			probable GTP diphosphokinase RSH2, chloroplastic	GTP diphosphokinase;Hydrolases	gb|KYP50491.1|putative guanosine-3',5'-bis(diphosphate) 3'-pyrophosphohydrolase [Cajanus cajan]/ref|XP_020232184.1|probable GTP diphosphokinase RSH2, chloroplastic [Cajanus cajan]
Glur_chr1.g071660.1	40976437	40979329	Glur_chr1_1	-	1	EC-1.14.14.82	FLAVONOID-3-MONOOXYGENASE-RXN	0	OG0012873	MCL_4		0	0	0	0	0	0	0	0	0	0	0	1	0	0	0	1	0	0			Flavonoid 3'-monooxygenase	Acting on paired donors, with incorporation or reduction of molecular oxygen. The oxygen incorporated need not be derived from O(2)	gb|TKY64258.1|Flavonoid 3'-monooxygenase [Spatholobus suberectus]
Glur_chr1.g071700.1	40992909	40998517	Glur_chr1_1	-	1	EC-1.13.11.12, EC-1.13.11.12	RXN-1321, LIPOXYGENASE-RXN	0	OG0005660	MCL_136		0	0	0	0	0	0	0	1	0	0	0	0	0	0	0	1	0	0			linoleate 13S-lipoxygenase 3-1, chloroplastic	Acting on single donors with incorporation of molecular oxygen (oxygenases). The oxygen incorporated need not be derived from O(2)	emb|CAC43237.1|lipoxygenase [Sesbania rostrata]
Glur_chr1.g071780.1	41052904	41059121	Glur_chr1_1	-	1	EC-3.1.1.116, EC-3.1.1.79, EC-3.1.1.34	RXN-1602	0	OG0008334	MCL_1757		0	0	0	0	0	0	1	0	0	0	0	0	0	0	0	0	0	0			Sn1-specific diacylglycerol lipase alpha	Lipoprotein lipase;Carboxylesterase	ref|XP_004510511.1|uncharacterized protein LOC101498678 isoform X1 [Cicer arietinum]
Glur_chr1.g072000.1	41227813	41234856	Glur_chr1_1	-	1	EC-7.6.2.2	3.6.3.44-RXN	0	OG0015605	MCL_73		0	0	0	0	1	0	0	0	0	0	0	0	0	0	0	0	0	0			ABC transporter B family member 19	Hydrolases;Translocases	gb|TKY64230.1|ABC transporter B family member 19 [Spatholobus suberectus]
Glur_chr1.g072120.1	41298452	41301069	Glur_chr1_1	-	1	EC-1.14.13	RXN-4464	0	OG0013602	MCL_4		0	0	1	0	0	0	1	0	0	0	0	0	0	0	0	0	0	0	P450	tailoring	Cytochrome P450 704B1	Acting on paired donors, with incorporation or reduction of molecular oxygen. The oxygen incorporated need not be derived from O(2)	gb|RDX78507.1|Cytochrome P450 704B1, partial [Mucuna pruriens]
Glur_chr1.g072170.1	41318928	41328729	Glur_chr1_1	-	1	EC-3.1.3	RXN-10938	0	OG0000363	MCL_1058	C1287	0	0	0	0	0	0	1	0	0	0	0	0	0	0	0	0	0	0			phosphoinositide phosphatase SAC2-like isoform X2	Phosphoinositide 5-phosphatase	ref|XP_020227160.1|phosphoinositide phosphatase SAC2 isoform X2 [Cajanus cajan]
Glur_chr1.g072180.1	41350802	41352278	Glur_chr1_1	+	0			0	OG0008992	MCL_3345	C1287	0	0	0	0	0	0	0	0	0	0	0	0	0	0	0	0	0	0			54S ribosomal protein L51, mitochondrial	0	gb|KAG4930651.1|hypothetical protein JHK86_047612 [Glycine max]/gb|KAH1118748.1|hypothetical protein GYH30_047502 [Glycine max]/gb|KAG4943564.1|hypothetical protein JHK85_048210 [Glycine max]/ref|XP_028210588.1|54S ribosomal protein L51, mitochondrial-like [Glycine soja]/ref|XP_028210589.1|54S ribosomal protein L51, mitochondrial-like [Glycine soja]/gb|KAG5097871.1|hypothetical protein JHK82_0477…
Glur_chr1.g072190.1	41352746	41360409	Glur_chr1_1	-	1		RXN-12678, RXN-13467	1	OG0017993	MCL_23	C1287	0	0	0	0	0	0	0	0	0	0	0	0	0	0	0	1	0	1			GDSL esterase/lipase 1-like	Acting on ester bonds	gb|TKY64213.1|GDSL esterase/lipase 1 [Spatholobus suberectus]
Glur_chr1.g072200.1	41361600	41365512	Glur_chr1_1	-	1		RXN-12678, RXN-13467	1	OG0001505	MCL_23	C1287	0	0	0	0	0	0	0	0	0	0	0	0	0	0	0	1	0	1			GDSL esterase/lipase 5	Acting on ester bonds	ref|XP_028238583.1|GDSL esterase/lipase 1-like [Glycine soja]/gb|RZC01355.1|GDSL esterase/lipase 5 [Glycine soja]
Glur_chr1.g072210.1	41370611	41374143	Glur_chr1_1	-	1	EC-3.1.1.1	CARBOXYLESTERASE-RXN	1	OG0012098	MCL_23	C1287	0	0	0	1	0	0	0	0	0	0	0	0	0	0	0	0	0	0			GDSL esterase/lipase 5	Carboxylesterase	ref|XP_020227555.1|GDSL esterase/lipase 5 [Cajanus cajan]
Glur_chr1.g072420.1	41492252	41501394	Glur_chr1_1	+	1	EC-2.7.1.150	2.7.1.150-RXN	0	OG0000566	MCL_1062		0	0	0	0	0	0	1	0	0	0	0	0	0	0	0	0	0	0			1-phosphatidylinositol-3-phosphate 5-kinase FAB1B	1-phosphatidylinositol-3-phosphate 5-kinase;Nucleoside-triphosphate phosphatase	gb|TKY64198.1|1-phosphatidylinositol-3-phosphate 5-kinase FAB1B [Spatholobus suberectus]
Glur_chr1.g072450.1	41515173	41520050	Glur_chr1_1	-	1	EC-2.6.1.2	ALANINE-AMINOTRANSFERASE-RXN	0	OG0007286	MCL_1664		0	1	0	0	0	1	0	0	0	0	0	0	0	0	0	0	0	0			alanine aminotransferase 2-like	Alanine--oxo-acid transaminase;Alanine transaminase	ref|XP_004510570.1|alanine aminotransferase 2-like [Cicer arietinum]
Glur_chr1.g072470.1	41529215	41535829	Glur_chr1_1	-	1	EC-3.1.1.11	RXN-2102	1	OG0007515	MCL_29		0	0	1	0	0	0	0	0	0	0	0	0	0	0	0	0	0	0			pectinesterase/pectinesterase inhibitor	Pectinesterase	ref|XP_027334674.1|pectinesterase-like [Abrus precatorius]
Glur_chr1.g072570.1	41593789	41597548	Glur_chr1_1	+	1	EC-2.4.1.221	2.4.1.221-RXN	0	OG0010177	MCL_2521		0	0	1	0	0	0	0	0	0	0	1	0	0	0	0	0	0	0	glycosyltransferase	tailoring	O-fucosyltransferase 36	Peptide-O-fucosyltransferase	ref|XP_027336419.1|O-fucosyltransferase 36-like [Abrus precatorius]
Glur_chr1.g072620.1	41627461	41630381	Glur_chr1_1	-	1	EC-4.2.3.15	RXN-5110	1	OG0000240	MCL_91		0	0	0	0	0	0	0	0	0	0	0	0	0	0	0	1	0	1	TPS	signature	terpene synthase 10-like	Carbon-oxygen lyases	ref|XP_027343010.1|terpene synthase 10-like [Abrus precatorius]
Glur_chr1.g072630.1	41646152	41648277	Glur_chr1_1	-	1	EC-4.2.3.15	RXN-5110	1	OG0000240	MCL_91		0	0	0	0	0	0	0	0	0	0	0	0	0	0	0	1	0	1	TPS	signature	terpene synthase 10-like	Carbon-oxygen lyases	ref|XP_045799686.1|terpene synthase 10-like [Trifolium pratense]
Glur_chr1.g072640.1	41649111	41652438	Glur_chr1_1	-	1	EC-4.2.3.20	4.2.3.20-RXN	1	OG0016235	MCL_91		0	0	0	0	0	0	0	0	0	0	0	0	0	0	0	1	0	1	TPS	signature	Myrcene synthase	Myrcene synthase	gb|PNX69414.1|myrcene synthase chloroplastic-like, partial [Trifolium pratense]
Glur_chr1.g072650.1	41660066	41660687	Glur_chr1_1	-	1	EC-4.2.3.15	RXN-5110	1	OG0019702	MCL_91		0	0	0	0	0	0	0	0	0	0	0	0	0	0	0	1	0	1	TPS	signature	terpene synthase 10-like	Carbon-oxygen lyases	ref|XP_045799686.1|terpene synthase 10-like [Trifolium pratense]
Glur_chr1.g072660.1	41662995	41665124	Glur_chr1_1	-	1	EC-4.2.3.15	RXN-5110	1	OG0000240	MCL_91		0	0	0	0	0	0	0	0	0	0	0	0	0	0	0	1	0	1	TPS	signature	terpene synthase 10-like	Myrcene synthase	ref|XP_027343010.1|terpene synthase 10-like [Abrus precatorius]
Glur_chr1.g072830.1	41784289	41787203	Glur_chr1_1	-	1	EC-3.6.1.1	INORGPYROPHOSPHAT-RXN	0	OG0000132	MCL_1153		0	0	1	0	0	0	0	0	0	0	1	0	0	0	0	0	0	0			soluble inorganic pyrophosphatase 1	Inorganic diphosphatase	ref|XP_007135336.1|hypothetical protein PHAVU_010G120800g [Phaseolus vulgaris]/gb|ESW07330.1|hypothetical protein PHAVU_010G120800g [Phaseolus vulgaris]
Glur_chr1.g072900.1	41821348	41824721	Glur_chr1_1	+	1	EC-1.14.11.9	1.14.11.9-RXN	0	OG0009067	MCL_12	C1289	0	0	0	0	0	0	0	0	0	0	0	1	0	0	0	1	0	0	2ODD, PSE	signature	protein DMR6-LIKE OXYGENASE 2-like	Flavanone 3-dioxygenase	gb|KAG4950838.1|hypothetical protein JHK85_044705 [Glycine max]/gb|KAG5107321.1|hypothetical protein JHK84_044228 [Glycine max]/ref|XP_003548081.1|protein DMR6-LIKE OXYGENASE 2 [Glycine max]/gb|KAG4937983.1|hypothetical protein JHK86_044124 [Glycine max]/gb|KAG4940078.1|hypothetical protein JHK87_043949 [Glycine soja]/gb|KAG5100739.1|hypothetical protein JHK82_045791 [Glycine max]/ref|XP_02820667…
Glur_chr1.g072910.1	41829501	41834278	Glur_chr1_1	+	1	EC-2.1.1.111	ANTHRANILATE-N-METHYLTRANSFERASE-RXN	1	OG0011706	MCL_87	C1289	0	0	0	0	0	0	0	0	0	1	0	0	0	0	0	1	0	0	methyltransferase	tailoring	anthranilate N-methyltransferase-like	Quercetin 3-O-methyltransferase	gb|PNY01373.1|caffeic acid 3-O-methyltransferase-like protein [Trifolium pratense]
Glur_chr1.g072920.1	41835837	41836167	Glur_chr1_1	-	0			0	OG0002540	MCL_266	C1289	0	0	0	0	0	0	0	0	0	0	0	0	0	0	0	0	0	0			Actin-binding FH2/DRF autoregulatory	0	gb|OMO59186.1|Actin-binding FH2/DRF autoregulatory [Corchorus olitorius]
Glur_chr1.g072960.1	41846507	41849132	Glur_chr1_1	+	1	EC-2.1.1.111	ANTHRANILATE-N-METHYLTRANSFERASE-RXN	1	OG0011706	MCL_87	C1289	0	0	0	0	0	0	0	0	0	1	0	0	0	0	0	1	0	0	methyltransferase	tailoring	anthranilate N-methyltransferase-like	Transferring one-carbon groups	gb|PNY01373.1|caffeic acid 3-O-methyltransferase-like protein [Trifolium pratense]
Glur_chr1.g072970.1	41849178	41850494	Glur_chr1_1	+	1	EC-2.1.1	RXN-9020	1	OG0011706	MCL_87	C1289	0	0	0	0	0	0	0	0	0	0	0	1	0	0	0	1	0	0	methyltransferase	tailoring	anthranilate N-methyltransferase	Anthranilate N-methyltransferase	gb|KEH18560.1|caffeic acid O-methyltransferase [Medicago truncatula]
Glur_chr1.g073060.1	41904339	41907338	Glur_chr1_1	-	1	EC-1.2.4.1	RXN0-1134	0	OG0009218	MCL_903		0	0	0	0	0	1	0	0	0	0	0	0	0	0	0	0	0	0			pyruvate dehydrogenase E1 component subunit alpha-3, chloroplastic	Pyruvate dehydrogenase (acetyl-transferring)	gb|TKY64155.1|Pyruvate dehydrogenase E1 component subunit alpha-3 [Spatholobus suberectus]
Glur_chr1.g073100.1	41924126	41927720	Glur_chr1_1	+	1	EC-2.4.1.242	2.4.1.242-RXN	0	OG0002841	MCL_528		0	0	1	0	0	0	0	0	0	0	1	0	0	0	0	0	0	0	glycosyltransferase	tailoring	granule-bound starch synthase 1, chloroplastic/amyloplastic	Glycogen(starch) synthase	gb|ACB30385.1|granule bound starch synthase Ib precursor [Lotus japonicus]
Glur_chr1.g073210.1	42014853	42019693	Glur_chr1_1	+	1	EC-1.1.3.37, EC-1.1.3.8	1.1.3.37-RXN, RXN-13689	0	OG0004657	MCL_950		0	0	0	1	0	0	0	0	1	0	0	0	0	0	1	0	0	0			probable L-gulonolactone oxidase 6	D-arabinono-1,4-lactone oxidase;L-gulonolactone oxidase	gb|TKY64137.1|L-gulonolactone oxidase 6 [Spatholobus suberectus]
Glur_chr1.g073260.1	42061869	42063049	Glur_chr1_1	+	1	EC-2.4.1.82	2.4.1.82-RXN	0	OG0005507	MCL_324		0	0	1	0	0	0	0	0	0	0	0	0	0	0	0	0	0	0	glycosyltransferase	tailoring	probable galactinol--sucrose galactosyltransferase 6 isoform X2	0	ref|XP_004508461.1|probable galactinol--sucrose galactosyltransferase 6 isoform X1 [Cicer arietinum]
Glur_chr1.g073400.1	42168536	42170456	Glur_chr1_1	+	1	EC-1.14.14.82	FLAVONOID-3-MONOOXYGENASE-RXN	0	OG0003847	MCL_4		0	0	0	0	0	0	0	0	0	0	0	1	0	0	0	1	0	0			cytochrome P450 78A3-like	Flavonoid 3'-monooxygenase;Acting on paired donors, with incorporation or reduction of molecular oxygen. The oxygen incorporated need not be derived from O(2)	gb|QCE02524.1|Cytochrome P450 [Vigna unguiculata]
Glur_chr1.g073480.1	42227690	42231820	Glur_chr1_1	+	1	EC-3.2.1.23	3.2.1.23-RXN	0	OG0005187	MCL_61		0	0	1	0	0	0	0	0	0	0	0	0	0	0	0	0	0	0			beta-galactosidase 15	Translocases;Beta-galactosidase	gb|KAG5101536.1|hypothetical protein JHK84_046505 [Glycine max]/gb|RZB55255.1|Beta-galactosidase 7 [Glycine soja]/ref|XP_028208866.1|beta-galactosidase 15-like [Glycine soja]/gb|KHN17741.1|Beta-galactosidase 7 [Glycine soja]
Glur_chr1.g073640.1	42327253	42329576	Glur_chr1_1	+	1	EC-1.4.3.5, EC-1.4.3.5	PNPOXI-RXN, PMPOXI-RXN	0	OG0011410	MCL_3400		0	0	0	1	0	0	0	0	0	0	0	0	0	0	0	0	0	0			pyridoxine/pyridoxamine 5'-phosphate oxidase 2	Pyridoxal 5'-phosphate synthase	ref|XP_027335481.1|pyridoxine/pyridoxamine 5'-phosphate oxidase 2 isoform X2 [Abrus precatorius]
Glur_chr1.g073650.1	42329650	42332096	Glur_chr1_1	-	1	EC-1.10.3.2	LACCASE-RXN	0	OG0011409	MCL_99		0	0	0	0	0	0	0	0	0	0	0	1	0	0	0	1	0	0			laccase-6	Laccase	gb|TKY64103.1|Laccase-6 protein [Spatholobus suberectus]
Glur_chr1.g073840.1	42495667	42500512	Glur_chr1_1	+	1	EC-2.6.1.1	ASPAMINOTRANS-RXN	0	OG0009419	MCL_3404		0	1	0	0	0	1	0	0	0	0	0	0	0	0	0	0	0	0			uncharacterized protein LOC113849903	0	ref|XP_027335946.1|uncharacterized protein LOC113849903 [Abrus precatorius]
Glur_chr1.g073850.1	42502463	42504750	Glur_chr1_1	-	1	EC-2.7.1.67	1-PHOSPHATIDYLINOSITOL-KINASE-RXN	0	OG0000505	MCL_632		0	0	0	0	0	0	1	0	0	0	0	0	0	0	0	0	0	0			Phosphatidylinositol 4-kinase gamma 4	1-phosphatidylinositol 4-kinase	gb|TKY64087.1|Phosphatidylinositol 4-kinase gamma 4 [Spatholobus suberectus]
Glur_chr1.g073940.1	42574209	42577306	Glur_chr1_1	-	1	EC-2.4.1.131	RXN-5464	0	OG0008964	MCL_2531	C1290	0	0	1	0	0	0	0	0	0	0	0	0	0	0	0	0	0	0	glycosyltransferase	tailoring	GDP-Man:Man(3)GlcNAc(2)-PP-Dol alpha-1,2-mannosyltransferase	GDP-Man:Man(3)GlcNAc(2)-PP-dolichol alpha-1,2-mannosyltransferase	ref|XP_004510677.1|GDP-Man:Man(3)GlcNAc(2)-PP-Dol alpha-1,2-mannosyltransferase [Cicer arietinum]
Glur_chr1.g073950.1	42581486	42586154	Glur_chr1_1	-	0			0	OG0002965	MCL_114	C1290	0	0	0	0	0	0	0	0	0	0	0	0	0	0	0	0	0	0			cyclic nucleotide-gated ion channel 1	Translocases	gb|TKY64064.1|cyclic nucleotide-gated ion channel 10 [Spatholobus suberectus]
Glur_chr1.g073960.1	42593987	42599822	Glur_chr1_1	-	1	EC-3.4.17.23	RXN-11112	0	OG0001752	MCL_864	C1290	0	1	0	0	0	0	0	0	0	0	0	0	0	0	0	0	0	0			putative angiotensin-converting enzyme 2	0	ref|XP_027908127.1|uncharacterized protein LOC114167284 [Vigna unguiculata]
Glur_chr1.g073970.1	42617859	42619949	Glur_chr1_1	+	1	EC-3.1.3.12	TREHALOSEPHOSPHA-RXN	0	OG0003848	MCL_454	C1290	0	0	1	0	0	0	0	0	0	0	0	0	0	0	0	0	0	0			probable trehalose-phosphate phosphatase 3	Trehalose-phosphatase	gb|RDX87530.1|putative trehalose-phosphate phosphatase 3, partial [Mucuna pruriens]
Glur_chr1.g074090.1	42701334	42701610	Glur_chr1_1	-	1	EC-2.4.1.218	2.4.1.218-RXN	1	OG0025016	MCL_7		0	0	0	0	0	0	0	0	0	0	0	1	0	0	0	1	0	0	glycosyltransferase	tailoring	Hydroquinone glucosyltransferase	Anthocyanidin 3-O-glucosyltransferase	ref|XP_023529187.1|hydroquinone glucosyltransferase-like [Cucurbita pepo subsp. pepo]
Glur_chr1.g074100.1	42701665	42702415	Glur_chr1_1	-	1	EC-2.4.1.218	2.4.1.218-RXN	1	OG0002974	MCL_7		0	0	0	0	0	0	0	0	0	0	0	1	0	0	0	1	0	0	glycosyltransferase	tailoring	hydroquinone glucosyltransferase	Glycosyltransferases	ref|XP_004516402.1|hydroquinone glucosyltransferase [Cicer arietinum]/gb|AGU14143.1|UDP-glycosyltransferase [Cicer arietinum]
Glur_chr1.g074120.1	42706472	42707666	Glur_chr1_1	-	1	EC-2.4.1.218	2.4.1.218-RXN	1	OG0025016	MCL_7		0	0	0	0	0	0	0	0	0	0	0	1	0	0	0	1	0	0	glycosyltransferase	tailoring	hydroquinone glucosyltransferase	Glycosyltransferases	ref|XP_027337373.1|hydroquinone glucosyltransferase-like [Abrus precatorius]
Glur_chr1.g074130.1	42708444	42709899	Glur_chr1_1	-	1	EC-2.4.1.218	2.4.1.218-RXN	1	OG0002974	MCL_7		0	0	0	0	0	0	0	0	0	0	0	1	0	0	0	1	0	0	glycosyltransferase	tailoring	hydroquinone glucosyltransferase	Glycosyltransferases	gb|QDM38907.1|UDP-glycosyltransferase UGT72B43 [Glycyrrhiza uralensis]
Glur_chr1.g074230.1	42753216	42756380	Glur_chr1_1	-	1	EC-6.3.2.52, EC-6.3.2.52, EC-6.3.2.52	RXN-10457, RXN-10459, RXN-10455	0	OG0000534	MCL_390		0	0	0	0	0	0	0	1	0	0	0	0	0	0	0	0	0	0			jasmonoyl--L-amino acid synthetase JAR4	Forming carbon-nitrogen bonds	ref|XP_020227613.1|jasmonoyl--L-amino acid synthetase JAR4 [Cajanus cajan]/gb|KYP56085.1|putative indole-3-acetic acid-amido synthetase GH3.5 [Cajanus cajan]/ref|XP_020227611.1|jasmonoyl--L-amino acid synthetase JAR4 [Cajanus cajan]/ref|XP_020227612.1|jasmonoyl--L-amino acid synthetase JAR4 [Cajanus cajan]/ref|XP_029129194.1|jasmonoyl--L-amino acid synthetase JAR4 [Cajanus cajan]
Glur_chr1.g074340.1	42850121	42851489	Glur_chr1_1	+	1	EC-2.3.1.30	SERINE-O-ACETTRAN-RXN	0	OG0012772	MCL_1443	C1291	0	1	0	0	0	0	0	0	0	0	0	0	0	0	0	0	0	0	acyltransferase	tailoring	serine acetyltransferase 5	Serine O-acetyltransferase	ref|XP_004510733.1|serine acetyltransferase 5 [Cicer arietinum]
Glur_chr1.g074350.1	42854024	42856703	Glur_chr1_1	+	0			0	OG0017238	MCL_638	C1291	0	0	0	0	0	0	0	0	0	0	0	0	0	0	0	0	0	0			metal transporter Nramp2-like	Translocases	ref|XP_045819103.1|metal transporter Nramp2-like [Trifolium pratense]
Glur_chr1.g074370.1	42867420	42868956	Glur_chr1_1	+	1	EC-4.1.1.28, EC-4.1.1.28, EC-4.1.1.28, EC-4.1.1.25	RXN3DJ-170, RXN66-221, TYROSINE-DECARBOXYLASE-RXN	1	OG0004276	MCL_21	C1291	0	0	0	1	0	0	0	1	0	1	0	0	0	0	0	1	0	0	ASE	signature	tyrosine decarboxylase 1-like	Tyrosine decarboxylase	gb|KAG5036888.1|hypothetical protein JHK86_017728 [Glycine max]/gb|KAG5021774.1|hypothetical protein JHK85_018116 [Glycine max]/gb|KAG5009100.1|hypothetical protein JHK87_017615 [Glycine soja]
Glur_chr1.g074390.1	42874826	42876422	Glur_chr1_1	+	1	EC-4.1.1.28, EC-4.1.1.28, EC-4.1.1.28, EC-4.1.1.25	RXN3DJ-170, RXN66-221, TYROSINE-DECARBOXYLASE-RXN	1	OG0004276	MCL_21	C1291	0	0	0	1	0	0	0	1	0	1	0	0	0	0	0	1	0	0	ASE	signature	tyrosine decarboxylase 1-like	Tyrosine decarboxylase	gb|KAG5036888.1|hypothetical protein JHK86_017728 [Glycine max]/gb|KAG5021774.1|hypothetical protein JHK85_018116 [Glycine max]/gb|KAG5009100.1|hypothetical protein JHK87_017615 [Glycine soja]
Glur_chr1.g074400.1	42878160	42882137	Glur_chr1_1	-	0			0	-	MCL_4449	C1291	0	0	0	0	0	0	0	0	0	0	0	0	0	0	0	0	0	0			---NA---	0	0
Glur_chr1.g074410.1	42885465	42887040	Glur_chr1_1	+	1	EC-4.1.1.28, EC-4.1.1.28, EC-4.1.1.28, EC-4.1.1.25	RXN3DJ-170, RXN66-221, TYROSINE-DECARBOXYLASE-RXN	1	OG0004276	MCL_21	C1291	0	0	0	1	0	0	0	1	0	1	0	0	0	0	0	1	0	0	ASE	signature	tyrosine decarboxylase 1-like	Tyrosine decarboxylase	gb|KAG5036888.1|hypothetical protein JHK86_017728 [Glycine max]/gb|KAG5021774.1|hypothetical protein JHK85_018116 [Glycine max]/gb|KAG5009100.1|hypothetical protein JHK87_017615 [Glycine soja]
Glur_chr1.g074470.1	42915503	42919640	Glur_chr1_1	+	1	EC-1.1.1.26	GLYCOLATE-REDUCTASE-RXN	0	OG0010646	MCL_1446		0	0	0	0	1	0	0	0	0	0	0	0	0	0	0	0	0	0			Glyoxylate/succinic semialdehyde reductase 1	3-hydroxybutyrate dehydrogenase;3-hydroxyisobutyrate dehydrogenase;Glyoxylate reductase	gb|RDY06652.1|Glyoxylate/succinic semialdehyde reductase 1 [Mucuna pruriens]
Glur_chr1.g074540.1	42945273	42948719	Glur_chr1_1	+	1	EC-1.17.1.8	RXN-14014	0	OG0007705	MCL_2541		0	1	0	0	0	0	0	0	0	0	0	0	0	0	0	0	0	0			4-hydroxy-tetrahydrodipicolinate reductase 2, chloroplastic-like	4-hydroxy-tetrahydrodipicolinate reductase;Acting on the CH-CH group of donors	gb|TKY64024.1|4-hydroxy-tetrahydrodipicolinate reductase 2 [Spatholobus suberectus]
Glur_chr1.g074760.1	43047695	43048808	Glur_chr1_1	+	1	EC-3.2.1.14	3.2.1.14-RXN	1	OG0000259	MCL_220		0	0	1	0	0	0	0	0	0	0	0	0	0	0	0	0	0	0			acidic endochitinase-like	Beta-ketoacyl-[acyl-carrier-protein] synthase I;Fatty-acid synthase system;Chitinase	gb|TKY64009.1|Acidic endochitinase [Spatholobus suberectus]
Glur_chr1.g074780.1	43055233	43056346	Glur_chr1_1	+	1	EC-3.2.1.14	3.2.1.14-RXN	1	OG0000259	MCL_220		0	0	1	0	0	0	0	0	0	0	0	0	0	0	0	0	0	0			acidic endochitinase-like	Beta-ketoacyl-[acyl-carrier-protein] synthase I;Fatty-acid synthase system;Chitinase	gb|TKY64009.1|Acidic endochitinase [Spatholobus suberectus]
Glur_chr1.g074800.1	43062771	43063884	Glur_chr1_1	+	1	EC-3.2.1.14	3.2.1.14-RXN	1	OG0000259	MCL_220		0	0	1	0	0	0	0	0	0	0	0	0	0	0	0	0	0	0			acidic endochitinase-like	Beta-ketoacyl-[acyl-carrier-protein] synthase I;Fatty-acid synthase system;Chitinase	gb|TKY64009.1|Acidic endochitinase [Spatholobus suberectus]
Glur_chr1.g074820.1	43069610	43071007	Glur_chr1_1	+	1	EC-3.2.1.14	3.2.1.14-RXN	1	OG0017954	MCL_220		0	0	1	0	0	0	0	0	0	0	0	0	0	0	0	0	0	0			acidic endochitinase-like	Chitinase	gb|TKY64010.1|Acidic endochitinase [Spatholobus suberectus]
Glur_chr1.g075000.1	43156634	43158914	Glur_chr1_1	+	1	EC-2.1.2.11	3-CH3-2-OXOBUTANOATE-OH-CH3-XFER-RXN	0	OG0004952	MCL_1911		0	0	0	1	0	0	0	0	0	0	0	0	0	0	0	0	0	0			3-methyl-2-oxobutanoate hydroxymethyltransferase 1, mitochondrial	3-methyl-2-oxobutanoate hydroxymethyltransferase;Transferring one-carbon groups	ref|XP_039686398.1|3-methyl-2-oxobutanoate hydroxymethyltransferase 1, mitochondrial [Medicago truncatula]/gb|RHN73357.1|putative 3-methyl-2-oxobutanoate hydroxymethyltransferase [Medicago truncatula]/ref|XP_039686399.1|3-methyl-2-oxobutanoate hydroxymethyltransferase 1, mitochondrial [Medicago truncatula]
Glur_chr1.g075070.1	43196253	43207375	Glur_chr1_1	+	1	EC-4.4.1.14	4.4.1.14-RXN	0	OG0018386	MCL_205		0	0	0	0	0	0	0	1	0	0	0	0	0	0	0	0	0	0			1-aminocyclopropane-1-carboxylate synthase	Transferring nitrogenous groups;1-aminocyclopropane-1-carboxylate synthase	ref|XP_014524552.1|uncharacterized protein LOC106780758 [Vigna radiata var. radiata]
Glur_chr1.g075150.1	43260071	43264768	Glur_chr1_1	-	1	EC-3.2.1.67	GALACTURAN-14-ALPHA-GALACTURONIDASE-RXN	0	OG0000455	MCL_221	C1292	0	0	1	0	0	0	0	0	0	0	0	0	0	0	0	0	0	0			putative polygalacturonase	Endo-polygalacturonase	ref|XP_027334754.1|probable polygalacturonase isoform X1 [Abrus precatorius]
Glur_chr1.g075160.1	43268171	43273999	Glur_chr1_1	-	0			0	OG0010394	MCL_954	C1292	0	0	0	0	0	0	0	0	0	0	0	0	0	0	0	0	0	0			N6-adenosine-methyltransferase MT-A70-like	mRNA (2'-O-methyladenosine-N(6)-)-methyltransferase	gb|TKY63960.1|N6-adenosine-methyltransferase MT-A70 [Spatholobus suberectus]
Glur_chr1.g075170.1	43274352	43275747	Glur_chr1_1	+	1	EC-2.4.1.273	RXN-12320	0	OG0007044	MCL_7	C1292	0	0	0	0	0	0	0	0	0	0	0	0	0	0	0	1	0	1	glycosyltransferase	tailoring	putative UDP-rhamnose:rhamnosyltransferase 1	Soyasaponin III rhamnosyltransferase	gb|RDX84482.1|putative UDP-rhamnose:rhamnosyltransferase 1, partial [Mucuna pruriens]
Glur_chr1.g075180.1	43276392	43282124	Glur_chr1_1	-	0			0	OG0005052	MCL_2393	C1292	0	0	0	0	0	0	0	0	0	0	0	0	0	0	0	0	0	0			mechanosensitive ion channel protein 1, mitochondrial	0	ref|XP_004510754.1|mechanosensitive ion channel protein 1, mitochondrial [Cicer arietinum]
Glur_chr1.g075190.1	43288926	43292505	Glur_chr1_1	+	1	EC-2.4.1.222	2.4.1.222-RXN	0	OG0010437	MCL_330	C1292	0	0	1	0	0	0	0	0	0	0	1	0	0	0	0	0	0	0	glycosyltransferase	tailoring	Beta-1,3-N-acetylglucosaminyltransferase lunatic fringe	O-fucosylpeptide 3-beta-N-acetylglucosaminyltransferase	gb|KAF1889621.1|hypothetical protein Lal_00024948 [Lupinus albus]/gb|KAE9605384.1|hypothetical protein Lalb_Chr10g0096761 [Lupinus albus]
Glur_chr1.g075200.1	43292928	43294317	Glur_chr1_1	-	1	EC-2.3.1.150	2.3.1.150-RXN	0	OG0000994	MCL_50	C1292	0	0	0	0	0	0	0	0	0	1	0	0	0	0	0	1	0	0	acyltransferase	tailoring	vinorine synthase-like	Acyltransferases	gb|RDY10069.1|Vinorine synthase, partial [Mucuna pruriens]
Glur_chr1.g075220.1	43304601	43307897	Glur_chr1_1	+	1	EC-1.16.1.7	RXN-20768	1	OG0000491	MCL_751	C1292	0	0	0	0	0	0	0	0	0	0	0	0	0	0	0	0	0	0			ferric reduction oxidase 2-like	Oxidizing metal ions	ref|XP_027336526.1|ferric reduction oxidase 2 isoform X1 [Abrus precatorius]
Glur_chr1.g075230.1	43314888	43319506	Glur_chr1_1	+	1	EC-1.16.1.7	RXN-20768	1	OG0000491	MCL_751	C1292	0	0	0	0	0	0	0	0	0	0	0	0	0	0	0	0	0	0			ferric reduction oxidase 2	Ferric-chelate reductase (NADH)	ref|XP_027336526.1|ferric reduction oxidase 2 isoform X1 [Abrus precatorius]
Glur_chr1.g075410.1	43446660	43450314	Glur_chr1_1	-	1	EC-2.5.1.47	ACSERLY-RXN	0	OG0009316	MCL_197		0	1	0	0	0	0	0	0	0	0	0	0	0	0	0	0	0	0			bifunctional L-3-cyanoalanine synthase/cysteine synthase 1, mitochondrial	L-3-cyanoalanine synthase;Cysteine synthase	gb|AQZ26214.1|beta-cyanoalanine synthase [Medicago sativa]/gb|QDQ03584.1|cysteine synthase [Medicago sativa]
Glur_chr1.g075440.1	43463019	43464633	Glur_chr1_1	+	1	EC-1.14.14.1, EC-1.14.14.129, EC-1.14.13	UNSPECIFIC-MONOOXYGENASE-RXN, RXN-1063, RXN-1061	0	OG0003195	MCL_4		0	0	1	0	0	0	1	0	0	0	0	0	0	0	0	0	0	0	P450	tailoring	cytochrome P450 86A8	Unspecific monooxygenase	ref|XP_039684622.1|cytochrome P450 86A8 [Medicago truncatula]/gb|RHN39881.1|putative unspecific monooxygenase [Medicago truncatula]/ref|XP_003627566.1|cytochrome P450 86A8 [Medicago truncatula]/gb|AET02042.1|cytochrome P450 family 94 protein [Medicago truncatula]
Glur_chr1.g075460.1	43474826	43479914	Glur_chr1_1	-	1	EC-2.3.1.15	RXN-1381	0	OG0011876	MCL_479		0	0	0	0	0	0	1	0	0	0	0	0	0	0	0	0	0	0	acyltransferase	tailoring	probable glycerol-3-phosphate acyltransferase 8	Acyltransferases;Acting on ester bonds	gb|RHN39884.1|putative transferase [Medicago truncatula]/ref|XP_003627569.1|probable glycerol-3-phosphate acyltransferase 8 [Medicago truncatula]/gb|AET02045.1|glycerol-3-phosphate acyltransferase [Medicago truncatula]
Glur_chr1.g075620.1	43595693	43596835	Glur_chr1_1	-	1	EC-1.14.11.15	RXN1F-170	0	OG0006575	MCL_12	C1294	0	0	0	0	0	0	0	1	0	0	0	0	0	0	0	0	0	0	2ODD	tailoring	gibberellin 20-oxidase-like protein	Gibberellin 3-beta-dioxygenase;Hydrolases;Gibberellin-44 dioxygenase	ref|XP_007135063.1|hypothetical protein PHAVU_010G098400g [Phaseolus vulgaris]/gb|ESW07057.1|hypothetical protein PHAVU_010G098400g [Phaseolus vulgaris]
Glur_chr1.g075630.1	43599189	43606228	Glur_chr1_1	-	1	EC-3.1.1.116, EC-3.1.1.79, EC-3.1.1.34	RXN-1602	0	-	MCL_1875	C1294	0	0	0	0	0	0	1	0	0	0	0	0	0	0	0	0	0	0			Sn1-specific diacylglycerol lipase alpha	Lipoprotein lipase;Carboxylesterase	ref|XP_027336269.1|uncharacterized protein LOC113850101 [Abrus precatorius]
Glur_chr1.g075640.1	43606367	43607371	Glur_chr1_1	+	1	EC-3.1.2.2, EC-3.1.2.20, EC-3.1.2.2, EC-3.1.2.2, EC-3.1.2.20	RXN-9624, THIOESTER-RXN, RXN-9627, PALMITOYL-COA-HYDROLASE-RXN, ACYL-COA-HYDROLASE-RXN	0	-	MCL_3100	C1294	0	1	0	0	0	0	1	0	0	0	0	0	0	0	0	0	0	0			Acyl-coenzyme A thioesterase	Acyl-CoA hydrolase	gb|ACJ85249.1|unknown, partial [Medicago truncatula]
Glur_chr1.g075670.1	43616408	43625557	Glur_chr1_1	+	1	EC-3.1.2.2, EC-3.1.2.20, EC-3.1.2.2, EC-3.1.2.2, EC-3.2.1.15, EC-3.1.2.20	RXN-9624, THIOESTER-RXN, RXN-9627, PALMITOYL-COA-HYDROLASE-RXN, RXN-2103, ACYL-COA-HYDROLASE-RXN	0	OG0002753	MCL_71	C1294	0	1	1	0	0	0	1	0	0	0	0	0	0	0	0	0	0	0			Acyl-coenzyme A thioesterase 8	Acyl-CoA hydrolase;Endo-polygalacturonase	ref|XP_012570904.1|exopolygalacturonase-like [Cicer arietinum]
Glur_chr1.g075950.1	43776921	43780814	Glur_chr1_1	-	1	EC-3.5.1.38, EC-3.5.1.1	ASPARAGHYD-RXN	0	OG0010754	MCL_1439	C1295	0	1	0	0	0	0	0	0	0	0	0	0	0	0	0	0	0	0			putative threonine aspartase	Acting on peptide bonds (peptidases);Oxidoreductases	ref|XP_004510821.1|putative threonine aspartase [Cicer arietinum]
Glur_chr1.g075960.1	43782116	43784950	Glur_chr1_1	-	1	EC-5.4.2.8	PHOSMANMUT-RXN	0	OG0008173	MCL_3436	C1295	0	0	0	1	0	0	0	0	0	0	1	0	0	0	0	0	0	0			phosphomannomutase	Phosphomannomutase	dbj|GAU44344.1|hypothetical protein TSUD_129180 [Trifolium subterraneum]
Glur_chr1.g075970.1	43786608	43787919	Glur_chr1_1	-	1	EC-1.1.1.208, EC-1.1.1.207	+-NEOMENTHOL-DEHYDROGENASE-RXN, --MENTHOL-DEHYDROGENASE-RXN	1	OG0000064	MCL_309	C1295	0	0	0	0	0	0	0	0	0	0	0	0	0	0	0	1	0	1			(+)-neomenthol dehydrogenase	Carbonyl reductase (NADPH)	ref|XP_027336747.1|(+)-neomenthol dehydrogenase-like isoform X2 [Abrus precatorius]
Glur_chr1.g075990.1	43792547	43793782	Glur_chr1_1	-	1	EC-1.1.1.208, EC-1.1.1.207	+-NEOMENTHOL-DEHYDROGENASE-RXN, --MENTHOL-DEHYDROGENASE-RXN	1	OG0015740	MCL_309	C1295	0	0	0	0	0	0	0	0	0	0	0	0	0	0	0	1	0	1			(+)-neomenthol dehydrogenase	Acting on the CH-OH group of donors	ref|XP_039684469.1|(+)-neomenthol dehydrogenase [Medicago truncatula]/gb|KEH18924.1|NAD(P)-binding rossmann-fold protein [Medicago truncatula]/gb|RHN39970.1|putative oxidoreductase [Medicago truncatula]
Glur_chr1.g076000.1	43795541	43797791	Glur_chr1_1	-	1	EC-1.1.1.208, EC-1.1.1.207	+-NEOMENTHOL-DEHYDROGENASE-RXN, --MENTHOL-DEHYDROGENASE-RXN	1	OG0000064	MCL_309	C1295	0	0	0	0	0	0	0	0	0	0	0	0	0	0	0	1	0	1			(+)-neomenthol dehydrogenase-like	Carbonyl reductase (NADPH)	ref|XP_027334891.1|(+)-neomenthol dehydrogenase-like [Abrus precatorius]
Glur_chr1.g076010.1	43799327	43801449	Glur_chr1_1	-	1	EC-3.2.1.4	RXN-2043	0	OG0005303	MCL_1163	C1295	0	0	1	0	0	0	0	0	0	0	0	0	0	0	0	0	0	0			glycosyl hydrolase 5 family protein-like	Oxidoreductases;rRNA N-glycosylase;Beta-mannosidase;Mannan endo-1,4-beta-mannosidase	ref|XP_027337388.1|glycosyl hydrolase 5 family protein-like [Abrus precatorius]
Glur_chr1.g076020.1	43803027	43805056	Glur_chr1_1	-	1	EC-1.1.1.208, EC-1.1.1.207	+-NEOMENTHOL-DEHYDROGENASE-RXN, --MENTHOL-DEHYDROGENASE-RXN	1	OG0000064	MCL_309	C1295	0	0	0	0	0	0	0	0	0	0	0	0	0	0	0	1	0	1			(+)-neomenthol dehydrogenase	Carbonyl reductase (NADPH)	ref|XP_004510824.1|(+)-neomenthol dehydrogenase [Cicer arietinum]
Glur_chr1.g076030.1	43810672	43817101	Glur_chr1_1	-	1	EC-1.1.1.208, EC-1.1.1.207	+-NEOMENTHOL-DEHYDROGENASE-RXN, --MENTHOL-DEHYDROGENASE-RXN	1	OG0000064	MCL_309	C1295	0	0	0	0	0	0	0	0	0	0	0	0	0	0	0	1	0	1			(+)-neomenthol dehydrogenase	Acting on the CH-OH group of donors	ref|XP_027334879.1|(+)-neomenthol dehydrogenase-like isoform X1 [Abrus precatorius]
Glur_chr1.g076050.1	43819973	43826965	Glur_chr1_1	-	1	EC-1.1.1.38	1.1.1.39-RXN	0	OG0008075	MCL_936	C1295	0	0	1	0	0	1	0	0	0	0	0	0	0	0	0	0	0	0			NAD-dependent malic enzyme 59 kDa isoform, mitochondrial	Malate dehydrogenase (oxaloacetate-decarboxylating);Malate dehydrogenase (decarboxylating)	gb|RDX83061.1|hypothetical protein CR513_36063 [Mucuna pruriens]
Glur_chr1.g076060.1	43827134	43828353	Glur_chr1_1	+	1	EC-2.5.1.54	DAHPSYN-RXN	0	-	MCL_1159	C1295	0	0	1	0	0	0	0	0	0	0	0	0	0	0	0	0	0	0			phospho-2-dehydro-3-deoxyheptonate aldolase 2, chloroplastic	3-deoxy-7-phosphoheptulonate synthase	gb|PKI63353.1|hypothetical protein CRG98_016241, partial [Punica granatum]
Glur_chr1.g076070.1	43830062	43836833	Glur_chr1_1	-	0			1	OG0010374	MCL_39	C1295	0	0	0	0	0	0	0	0	0	0	0	0	0	0	0	0	0	0			DEAD-box ATP-dependent RNA helicase 13	RNA helicase	ref|XP_020211518.1|DEAD-box ATP-dependent RNA helicase 13 [Cajanus cajan]/ref|XP_020211514.1|DEAD-box ATP-dependent RNA helicase 13 [Cajanus cajan]/ref|XP_020211524.1|DEAD-box ATP-dependent RNA helicase 13 [Cajanus cajan]
Glur_chr1.g076080.1	43836938	43842328	Glur_chr1_1	+	1	EC-2.4.2.41	RXN-9589	0	OG0013743	MCL_118	C1295	0	0	1	0	0	0	0	0	0	0	0	0	0	0	0	0	0	0	glycosyltransferase	tailoring	probable beta-1,4-xylosyltransferase IRX10	Xylogalacturonan beta-1,3-xylosyltransferase;Glucuronosyl-N-acetylglucosaminyl-proteoglycan 4-alpha-N-	ref|XP_004498379.1|probable beta-1,4-xylosyltransferase IRX10 [Cicer arietinum]
Glur_chr1.g076090.1	43843206	43848565	Glur_chr1_1	-	0			1	OG0007933	MCL_39	C1295	0	0	0	0	0	0	0	0	0	0	0	0	0	0	0	0	0	0			DEAD-box ATP-dependent RNA helicase 10	RNA helicase;Xylan 1,4-beta-xylosidase	ref|XP_020202927.1|DEAD-box ATP-dependent RNA helicase 10 [Cajanus cajan]
Glur_chr1.g076100.1	43849922	43853311	Glur_chr1_1	-	1	EC-2.4.1.141	2.4.1.141-RXN	0	OG0014644	MCL_461	C1295	0	0	1	0	0	0	0	0	0	0	0	0	0	0	0	0	0	0	glycosyltransferase	tailoring	UDP-N-acetylglucosamine transferase subunit ALG13 homolog	N-acetylglucosaminyldiphosphodolichol N-acetylglucosaminyltransferase	gb|TKY46361.1|UDP-N-acetylglucosamine transferase subunit ALG13-like [Spatholobus suberectus]
Glur_chr1.g076110.1	43855656	43860219	Glur_chr1_1	-	1	EC-2.5.1.6	S-ADENMETSYN-RXN	0	OG0006953	MCL_3437	C1295	0	1	0	1	0	0	0	1	1	1	0	0	0	0	0	1	0	0			Methionine adenosyltransferase 2 subunit beta	Methionine adenosyltransferase	gb|TKY63867.1|Methionine adenosyltransferase 2 subunit beta [Spatholobus suberectus]
Glur_chr1.g076170.1	43877796	43879867	Glur_chr1_1	+	1	EC-3.1.2.20	ACYL-COA-HYDROLASE-RXN	0	OG0005362	MCL_3069		0	1	0	0	0	0	1	0	0	0	0	0	0	0	0	0	0	0			putative esterase F42H10.6	Acyl-CoA hydrolase	gb|AFK36508.1|unknown [Lotus japonicus]
Glur_chr1.g076260.1	43927596	43928438	Glur_chr1_1	+	1	EC-1.1.1.85, EC-1.1.1.85, EC-1.1.1.85, EC-1.1.1.85, EC-1.1.1.85, EC-1.1.1.85	RXNQT-4171, RXNQT-4174, RXNQT-4178, RXNQT-4165, RXN-13158, RXNQT-4168	0	OG0018388	MCL_1164		0	0	0	0	0	0	0	0	0	1	0	0	0	0	0	1	0	0			3-isopropylmalate dehydrogenase 2, chloroplastic-like	3-isopropylmalate dehydrogenase	gb|PNY00337.1|3-isopropylmalate dehydrogenase chloroplastic-like [Trifolium pratense]
Glur_chr1.g076330.1	43966675	43971883	Glur_chr1_1	-	1	EC-2.1.1.139	2.1.1.139-RXN	1	OG0001606	MCL_79		0	0	0	0	0	0	0	0	0	1	0	0	0	0	0	1	0	0	methyltransferase	tailoring	probable methyltransferase PMT15	Transferring one-carbon groups	ref|XP_024628433.1|probable methyltransferase PMT15 [Medicago truncatula]/ref|XP_013444931.1|probable methyltransferase PMT15 [Medicago truncatula]/gb|KEH18956.1|methyltransferase [Medicago truncatula]/gb|RHN40038.1|putative S-adenosyl-L-methionine-dependent methyltransferase [Medicago truncatula]
Glur_chr1.g076440.1	44026048	44026684	Glur_chr1_1	+	1	EC-2.4.1.207	2.4.1.207-RXN	0	OG0016501	MCL_66		0	0	1	0	0	0	0	0	0	0	0	0	0	0	0	0	0	0	glycosyltransferase	tailoring	probable xyloglucan endotransglucosylase/hydrolase protein 27	Glycosylases	ref|XP_018807447.1|probable xyloglucan endotransglucosylase/hydrolase protein 27 [Juglans regia]/ref|XP_035548272.1|probable xyloglucan endotransglucosylase/hydrolase protein 27 [Juglans regia]/gb|KAF5464170.1|hypothetical protein F2P56_014265 [Juglans regia]
Glur_chr1.g076520.1	44075790	44083572	Glur_chr1_1	-	1	EC-7.3.2.7	3.6.3.16-RXN	0	OG0007527	MCL_1460		0	0	0	0	1	0	0	0	0	0	0	0	0	0	0	0	0	0			ATPase GET3A	Nucleoside-triphosphate phosphatase	gb|TKY63828.1|ATPase ASNA1-like [Spatholobus suberectus]
Glur_chr1.g076570.1	44120939	44127583	Glur_chr1_1	-	1	EC-3.1.4.4	PHOSCHOL-RXN	0	OG0001098	MCL_275		0	0	0	0	0	0	1	0	0	0	0	0	0	0	0	0	0	0			phospholipase D beta 1	Phospholipase D;Acting on ester bonds	ref|XP_020221210.1|phospholipase D beta 1 [Cajanus cajan]
Glur_chr1.g076620.1	44155596	44163920	Glur_chr1_1	+	1	EC-2.3.1.25	PLASMALOGEN-SYNTHASE-RXN	0	OG0011157	MCL_2397		0	0	0	1	0	0	0	0	0	0	0	0	0	0	0	0	0	0	acyltransferase	tailoring	lysophospholipid acyltransferase LPEAT2	Plasmalogen synthase	ref|XP_027334666.1|lysophospholipid acyltransferase LPEAT2 [Abrus precatorius]
Glur_chr1.g076700.1	44229245	44237815	Glur_chr1_1	+	1	EC-2.4.1.43	2.4.1.43-RXN	0	OG0003003	MCL_120	C1296	0	0	1	0	0	0	0	0	0	0	0	0	0	0	0	0	0	0	glycosyltransferase	tailoring	Polygalacturonate 4-alpha-galacturonosyltransferase	Polygalacturonate 4-alpha-galacturonosyltransferase	dbj|GER35541.1|galacturonosyltransferase 1 [Striga asiatica]
Glur_chr1.g076710.1	44239950	44240328	Glur_chr1_1	-	0			0	OG0000605	MCL_6	C1296	0	0	0	0	0	0	0	0	0	0	0	0	0	0	0	0	0	0			ribonuclease H protein	0	dbj|GAU31849.1|hypothetical protein TSUD_114600 [Trifolium subterraneum]
Glur_chr1.g076720.1	44247113	44249183	Glur_chr1_1	+	1	EC-1.14.11, EC-1.14.11.12, EC-1.14.20, EC-1.14.11, EC-1.14.11, EC-1.14.11	RXN1F-169, RXN1F-168, RXN1F-163, RXN1F-167, RXN1F-162, RXN1F-164	0	OG0002396	MCL_12	C1296	0	0	0	0	0	0	0	1	0	0	0	0	0	0	0	0	0	0	2ODD	tailoring	Gibberellin 20 oxidase 2	Gibberellin-44 dioxygenase	ref|XP_027336887.1|gibberellin 20 oxidase 1-D-like [Abrus precatorius]
Glur_chr1.g076730.1	44253070	44254625	Glur_chr1_1	+	0			0	OG0002586	MCL_25	C1296	0	0	0	0	0	0	0	0	0	0	0	0	0	0	0	0	0	0			putative WRKY transcription factor 70	0	ref|XP_027337659.1|WRKY DNA-binding transcription factor 70-like [Abrus precatorius]
Glur_chr1.g076740.1	44255038	44256534	Glur_chr1_1	-	1	EC-1.1.1.79, EC-1.1.1.81	GLYOXYLATE-REDUCTASE-NADP+-RXN, HYDROXYPYRUVATE-REDUCTASE-RXN	1	OG0002599	MCL_931	C1296	0	0	0	0	0	1	0	0	0	0	0	0	0	0	0	0	0	0			glyoxylate/hydroxypyruvate reductase HPR3-like	Glyoxylate reductase (NADP(+));Hydroxypyruvate reductase	ref|XP_004510901.1|glyoxylate/hydroxypyruvate reductase HPR3-like [Cicer arietinum]
Glur_chr1.g076750.1	44258315	44263423	Glur_chr1_1	-	1	EC-1.1.1.79, EC-1.1.1.81	GLYOXYLATE-REDUCTASE-NADP+-RXN, HYDROXYPYRUVATE-REDUCTASE-RXN	1	OG0002599	MCL_931	C1296	0	0	0	0	0	1	0	0	0	0	0	0	0	0	0	0	0	0			glyoxylate/hydroxypyruvate reductase HPR3	Glyoxylate reductase (NADP(+));Hydroxypyruvate reductase	ref|XP_004510902.1|glyoxylate/hydroxypyruvate reductase HPR3-like [Cicer arietinum]
Glur_chr1.g076760.1	44264218	44268664	Glur_chr1_1	-	0			0	OG0012531	MCL_2377	C1296	0	0	0	0	0	0	0	0	0	0	0	0	0	0	0	0	0	0			UTP:RNA uridylyltransferase 1	RNA uridylyltransferase;Polynucleotide adenylyltransferase	ref|XP_027334652.1|UTP:RNA uridylyltransferase 1 isoform X2 [Abrus precatorius]
Glur_chr1.g076770.1	44275556	44277172	Glur_chr1_1	+	1	EC-3.1.1.1	CARBOXYLESTERASE-RXN	1	OG0012673	MCL_72	C1296	0	0	0	1	0	0	0	0	0	0	0	0	0	0	0	0	0	0			probable carboxylesterase 9	Carboxylesterase;Triacylglycerol lipase	dbj|GAU40932.1|hypothetical protein TSUD_348690 [Trifolium subterraneum]
Glur_chr1.g076780.1	44280478	44281498	Glur_chr1_1	-	1	EC-3.1.1.1	CARBOXYLESTERASE-RXN	1	OG0009223	MCL_72	C1296	0	0	0	1	0	0	0	0	0	0	0	0	0	0	0	0	0	0			probable carboxylesterase 8	Carboxylesterase	ref|XP_027908302.1|probable carboxylesterase 8 [Vigna unguiculata]
Glur_chr1.g076790.1	44287685	44289725	Glur_chr1_1	-	0			0	OG0003324	MCL_1	C1296	0	0	0	0	0	0	0	0	0	0	0	0	0	0	0	0	0	0			receptor-like serine/threonine-protein kinase	Transferring phosphorus-containing groups	gb|PNX94842.1|receptor-like serine/threonine-protein kinase [Trifolium pratense]/gb|PNY17387.1|receptor-like serine/threonine-protein kinase [Trifolium pratense]/gb|PNX93154.1|receptor-like serine/threonine-protein kinase [Trifolium pratense]
Glur_chr1.g076800.1	44299743	44303729	Glur_chr1_1	-	0			1	OG0003414	MCL_212	C1296	0	0	0	0	0	0	0	0	0	0	0	0	0	0	0	0	0	0			Extended synaptotagmin-2	Lysophospholipase;Ligases;Carboxylesterase;Phospholipase A(2)	gb|TKY63778.1|Synaptotagmin-4 protein [Spatholobus suberectus]
Glur_chr1.g076820.1	44308873	44311200	Glur_chr1_1	-	0			1	-	MCL_212	C1296	0	0	0	0	0	0	0	0	0	0	0	0	0	0	0	0	0	0			calcium-dependent lipid-binding protein	Lysophospholipase;Carboxylesterase;Phospholipase A(2)	gb|RDY02985.1|Synaptotagmin-4, partial [Mucuna pruriens]
Glur_chr1.g076830.1	44314480	44316051	Glur_chr1_1	-	1	EC-4.1.1.36	P-PANTOCYSDECARB-RXN	0	OG0003599	MCL_3443	C1296	0	0	0	1	0	0	0	0	0	0	0	0	0	0	0	0	0	0			probable phosphopantothenoylcysteine decarboxylase isoform X1	Phosphopantothenoylcysteine decarboxylase	ref|XP_003627656.2|probable phosphopantothenoylcysteine decarboxylase isoform X1 [Medicago truncatula]/gb|RHN40116.1|putative phosphopantothenoylcysteine decarboxylase [Medicago truncatula]/gb|AET02132.2|phosphopantothenoylcysteine decarboxylase [Medicago truncatula]
Glur_chr1.g076840.1	44316112	44317537	Glur_chr1_1	-	0			0	OG0021654	MCL_1167	C1296	0	0	0	0	0	0	0	0	0	0	0	0	0	0	0	0	0	0			---NA---	0	0
Glur_chr1.g076850.1	44319557	44330405	Glur_chr1_1	-	1	EC-1.2.1.31	1.2.1.31-RXN	0	OG0001368	MCL_80	C1296	0	1	0	0	0	0	0	0	0	0	0	0	0	0	0	0	0	0			putative acyl-activating enzyme 19 isoform X1	Ligases	ref|XP_004510927.1|putative acyl-activating enzyme 19 isoform X1 [Cicer arietinum]
Glur_chr1.g076860.1	44335077	44336777	Glur_chr1_1	+	1	EC-1.14.14.83	RXN-8197	1	OG0000073	MCL_4	C1296	0	0	0	0	0	0	0	0	0	1	0	0	0	0	0	1	0	0			geraniol 8-hydroxylase-like	Acting on paired donors, with incorporation or reduction of molecular oxygen. The oxygen incorporated need not be derived from O(2)	gb|KAG2380461.1|Geraniol 8-hydroxylase [Vigna angularis]/gb|KOM47882.1|hypothetical protein LR48_Vigan07g158600 [Vigna angularis]/ref|XP_017429498.1|PREDICTED: geraniol 8-hydroxylase-like [Vigna angularis]/dbj|BAT97806.1|hypothetical protein VIGAN_09136400 [Vigna angularis var. angularis]
Glur_chr1.g076870.1	44339996	44341451	Glur_chr1_1	-	0			0	OG0025023	MCL_1926	C1296	0	0	0	0	0	0	0	0	0	0	0	0	0	0	0	0	0	0			---NA---	0	0
Glur_chr1.g076880.1	44341715	44344009	Glur_chr1_1	+	1	EC-1.14.14.83	RXN-8197	1	OG0000073	MCL_4	C1296	0	0	0	0	0	0	0	0	0	1	0	0	0	0	0	1	0	0			Geraniol 8-hydroxylase	Acting on paired donors, with incorporation or reduction of molecular oxygen. The oxygen incorporated need not be derived from O(2)	gb|KAH1256225.1|Geraniol 8-hydroxylase [Glycine max]/gb|KAG5070896.1|hypothetical protein JHK86_006107 [Glycine max]
Glur_chr1.g076890.1	44345170	44350255	Glur_chr1_1	-	1	EC-1.14.14.83	RXN-8197	1	OG0000073	MCL_4	C1296	0	0	0	0	0	0	0	0	0	1	0	0	0	0	0	1	0	0			geraniol 8-hydroxylase	Acting on paired donors, with incorporation or reduction of molecular oxygen. The oxygen incorporated need not be derived from O(2)	ref|XP_004514899.1|geraniol 8-hydroxylase [Cicer arietinum]
Glur_chr1.g076900.1	44350409	44365752	Glur_chr1_1	+	0			1	OG0002177	MCL_1075	C1296	0	0	0	0	0	0	0	0	0	0	0	0	0	0	0	0	0	0			BEACH domain-containing protein C2-like	0	gb|TKY63773.1|BEACH domain-containing protein lvsC [Spatholobus suberectus]
Glur_chr1.g076910.1	44368323	44384021	Glur_chr1_1	+	0			1	OG0003453	MCL_1075	C1296	0	0	0	0	0	0	0	0	0	0	0	0	0	0	0	0	0	0			BEACH domain-containing protein C2	0	gb|TKY63773.1|BEACH domain-containing protein lvsC [Spatholobus suberectus]
Glur_chr1.g076920.1	44389914	44393555	Glur_chr1_1	-	1	EC-1.14.14.145	RXN-12799	1	OG0002761	MCL_4	C1296	0	0	0	0	0	0	0	0	0	0	0	0	0	0	0	1	0	1			cytochrome P450 704C1-like	Acting on paired donors, with incorporation or reduction of molecular oxygen. The oxygen incorporated need not be derived from O(2)	gb|TKY63771.1|cytochrome P450 704C1 isoform 1 [Spatholobus suberectus]
Glur_chr1.g076930.1	44396361	44399075	Glur_chr1_1	+	1	EC-1.14.14.145	RXN-12799	1	OG0002761	MCL_4	C1296	0	0	0	0	0	0	0	0	0	0	0	0	0	0	0	1	0	1			cytochrome P450 704C1-like	Acting on paired donors, with incorporation or reduction of molecular oxygen. The oxygen incorporated need not be derived from O(2)	gb|TKY63771.1|cytochrome P450 704C1 isoform 1 [Spatholobus suberectus]
Glur_chr1.g076940.1	44401742	44405672	Glur_chr1_1	-	1	EC-1.14.14.145	RXN-12799	1	OG0002761	MCL_4	C1296	0	0	0	0	0	0	0	0	0	0	0	0	0	0	0	1	0	1			cytochrome P450 704C1-like	Acting on paired donors, with incorporation or reduction of molecular oxygen. The oxygen incorporated need not be derived from O(2)	gb|TKY63771.1|cytochrome P450 704C1 isoform 1 [Spatholobus suberectus]
Glur_chr1.g076950.1	44406954	44410218	Glur_chr1_1	-	1	EC-1.14.14.145	RXN-12799	1	OG0005095	MCL_4	C1296	0	0	0	0	0	0	0	0	0	0	0	0	0	0	0	1	0	1			cytochrome P450 704C1	Acting on paired donors, with incorporation or reduction of molecular oxygen. The oxygen incorporated need not be derived from O(2);Glyoxylate reductase (NADP(+));Abieta-7,13-dien-18-ol hydroxylase;Hydroxypyruvate reductase	ref|XP_045805342.1|cytochrome P450 704C1-like [Trifolium pratense]/ref|XP_045804322.1|cytochrome P450 704C1-like [Trifolium pratense]
Glur_chr1.g076960.1	44410831	44413768	Glur_chr1_1	-	1	EC-1.14.14.145	RXN-12799	1	OG0005095	MCL_4	C1296	0	0	0	0	0	0	0	0	0	0	0	0	0	0	0	1	0	1			Cytochrome P450 704C1	Acting on paired donors, with incorporation or reduction of molecular oxygen. The oxygen incorporated need not be derived from O(2);Glyoxylate reductase (NADP(+));Abieta-7,13-dien-18-ol hydroxylase;Hydroxypyruvate reductase	gb|KAH1256211.1|Cytochrome P450 704C1 [Glycine max]
Glur_chr1.g076970.1	44415492	44417758	Glur_chr1_1	-	1	EC-1.3.1.74	RXN-11696	0	OG0016666	MCL_537	C1296	0	0	0	0	1	0	0	0	0	0	0	0	0	0	0	0	0	0			2-methylene-furan-3-one reductase-like	2-alkenal reductase (NAD(P)(+))	ref|XP_004510932.1|2-methylene-furan-3-one reductase-like [Cicer arietinum]
Glur_chr1.g077050.1	44451117	44454132	Glur_chr1_1	-	1	EC-4.3.3.7	DIHYDRODIPICSYN-RXN	1	OG0002026	MCL_1463		0	1	0	0	0	0	0	0	0	0	0	0	0	0	0	0	0	0			4-hydroxy-tetrahydrodipicolinate synthase, chloroplastic-like	Carbon-oxygen lyases;4-hydroxy-tetrahydrodipicolinate synthase	ref|XP_027336571.1|4-hydroxy-tetrahydrodipicolinate synthase, chloroplastic-like [Abrus precatorius]
Glur_chr1.g077060.1	44455052	44458008	Glur_chr1_1	-	1	EC-4.3.3.7	DIHYDRODIPICSYN-RXN	1	OG0002026	MCL_1463		0	1	0	0	0	0	0	0	0	0	0	0	0	0	0	0	0	0			4-hydroxy-tetrahydrodipicolinate synthase, chloroplastic	Carbon-oxygen lyases;4-hydroxy-tetrahydrodipicolinate synthase	gb|RHN40149.1|putative 4-hydroxy-tetrahydrodipicolinate synthase [Medicago truncatula]
Glur_chr1.g077070.1	44464541	44465465	Glur_chr1_1	-	1	EC-4.3.3.7	DIHYDRODIPICSYN-RXN	1	OG0002026	MCL_1463		0	1	0	0	0	0	0	0	0	0	0	0	0	0	0	0	0	0			4-hydroxy-tetrahydrodipicolinate synthase, chloroplastic	Carbon-oxygen lyases;4-hydroxy-tetrahydrodipicolinate synthase	gb|RDX57755.1|4-hydroxy-tetrahydrodipicolinate synthase, chloroplastic, partial [Mucuna pruriens]
Glur_chr1.g077260.1	44594952	44597320	Glur_chr1_1	+	1	EC-1.14.19	RXN-9637	0	OG0015144	MCL_4		0	0	0	0	0	0	0	0	0	0	0	0	0	0	0	1	0	1	P450	tailoring	cytochrome P450 705A5-like	Acting on paired donors, with incorporation or reduction of molecular oxygen. The oxygen incorporated need not be derived from O(2)	gb|RHN40165.1|putative cytochrome P450 [Medicago truncatula]/gb|KEH19049.1|cytochrome P450 family protein [Medicago truncatula]/ref|XP_013445024.1|cytochrome P450 705A5 [Medicago truncatula]
Glur_chr1.g077340.1	44639053	44640154	Glur_chr1_1	+	1	EC-3.2.1.15	RXN-2103	0	OG0002139	MCL_1		0	0	1	0	0	0	0	0	0	0	0	0	0	0	0	0	0	0			DNA damage-repair/toleration protein DRT100	Endo-polygalacturonase	ref|XP_004510977.1|DNA damage-repair/toleration protein DRT100 [Cicer arietinum]
Glur_chr1.g077450.1	44683598	44686252	Glur_chr1_1	+	1	EC-1.1.1.348	RXN-3601	0	OG0000627	MCL_89		0	0	0	0	0	0	0	0	0	0	0	1	0	0	0	1	0	0			vestitone reductase	Acting on the CH-OH group of donors	ref|XP_027333244.1|vestitone reductase-like isoform X1 [Abrus precatorius]
Glur_chr1.g077510.1	44710097	44711764	Glur_chr1_1	+	1	EC-2.5.1.18	GSHTRAN-RXN	0	OG0001155	MCL_109		0	0	0	0	1	0	0	0	0	0	0	0	0	0	0	0	0	0			glutathione S-transferase T3-like	Transferases	dbj|GAU21764.1|hypothetical protein TSUD_328890 [Trifolium subterraneum]
Glur_chr1.g077570.1	44756658	44758989	Glur_chr1_1	-	1	EC-3.2.1.4	RXN-2043	0	OG0005303	MCL_1163		0	0	1	0	0	0	0	0	0	0	0	0	0	0	0	0	0	0			glycosyl hydrolase 5 family protein-like	Oxidoreductases;rRNA N-glycosylase;Beta-mannosidase;Mannan endo-1,4-beta-mannosidase	ref|XP_027337388.1|glycosyl hydrolase 5 family protein-like [Abrus precatorius]
Glur_chr1.g077600.1	44781763	44787899	Glur_chr1_1	-	1	EC-2.4.1.12	CELLULOSE-SYNTHASE-UDP-FORMING-RXN	0	OG0001617	MCL_83		0	0	1	0	0	0	0	0	0	0	0	0	0	0	0	0	0	0	glycosyltransferase	tailoring	cellulose synthase A catalytic subunit 3 [UDP-forming]	Cellulose synthase (UDP-forming)	ref|XP_020214547.1|cellulose synthase A catalytic subunit 3 [UDP-forming] [Cajanus cajan]/ref|XP_020214548.1|cellulose synthase A catalytic subunit 3 [UDP-forming] [Cajanus cajan]
Glur_chr1.g077640.1	44817560	44818906	Glur_chr1_1	-	1	EC-1.13.11.71, EC-1.13.11.71, EC-1.13.11.71, EC-1.13.11.71, EC-1.13.11.71, EC-1.13.11.71, EC-1.13.11.71, EC-1.13.11.71, EC-1.13.11.71	RXN-7884, RXN-7885, RXN-7892, RXN-7893, RXN-7886, RXN-7891, RXN-7894, RXN-7895, RXN-7897	1	OG0005682	MCL_571		0	0	0	0	0	0	0	0	0	0	0	0	0	0	0	1	0	1			carotenoid 9,10(9',10')-cleavage dioxygenase 1	9-cis-epoxycarotenoid dioxygenase	gb|AFK39230.1|unknown [Lotus japonicus]
Glur_chr1.g077650.1	44819015	44823350	Glur_chr1_1	-	1	EC-1.13.11.71, EC-1.13.11.71, EC-1.13.11.71, EC-1.13.11.71, EC-1.13.11.71, EC-1.13.11.71, EC-1.13.11.71, EC-1.13.11.71, EC-1.13.11.71	RXN-7884, RXN-7885, RXN-7892, RXN-7893, RXN-7886, RXN-7891, RXN-7894, RXN-7895, RXN-7897	1	OG0025025	MCL_571		0	0	0	0	0	0	0	0	0	0	0	0	0	0	0	1	0	1			carotenoid 9,10(9',10')-cleavage dioxygenase 1	Acting on single donors with incorporation of molecular oxygen (oxygenases). The oxygen incorporated need not be derived from O(2)	ref|XP_013445067.1|carotenoid 9,10(9',10')-cleavage dioxygenase 1 [Medicago truncatula]/emb|CAR57918.1|carotenoid cleavage dioxygenase 1 [Medicago truncatula]/gb|RHN40211.1|Carotenoid 9,10(9',10')-cleavage dioxygenase 1 [Medicago truncatula]/gb|KEH19093.1|carotenoid cleavage dioxygenase [Medicago truncatula]
Glur_chr1.g077810.1	44904618	44914261	Glur_chr1_1	+	1	EC-3.1.3.66	3.1.3.66-RXN	0	OG0005253	MCL_1880	C1298	0	0	0	0	0	0	1	0	0	0	0	0	0	0	0	0	0	0			phosphoinositide phosphatase SAC7	Phosphatidylinositol-3,4-bisphosphate 4-phosphatase	ref|XP_027346580.1|phosphoinositide phosphatase SAC6-like isoform X2 [Abrus precatorius]
Glur_chr1.g077820.1	44917091	44927304	Glur_chr1_1	-	0			0	OG0001089	MCL_3448	C1298	0	0	0	0	0	0	0	0	0	0	0	0	0	0	0	0	0	0			ubiquitin domain-containing protein DSK2a-like isoform X2	0	gb|RDX58449.1|Ubiquitin domain-containing protein DSK2b [Mucuna pruriens]
Glur_chr1.g077830.1	44934428	44937495	Glur_chr1_1	+	0			0	OG0001151	MCL_155	C1298	0	0	0	0	0	0	0	0	0	0	0	0	0	0	0	0	0	0			G2/mitotic-specific cyclin-1	0	ref|XP_027192317.1|G2/mitotic-specific cyclin-2 [Cicer arietinum]
Glur_chr1.g077840.1	44944299	44945613	Glur_chr1_1	+	1	EC-2.6.1.52, EC-2.6.1.52	PSERTRANSAMPYR-RXN, PSERTRANSAM-RXN	0	OG0008643	MCL_3449	C1298	0	1	0	1	0	0	0	0	0	0	0	0	0	0	0	0	0	0			phosphoserine aminotransferase 2, chloroplastic	Phosphoserine transaminase	ref|XP_004509428.1|phosphoserine aminotransferase 2, chloroplastic-like [Cicer arietinum]
Glur_chr1.g077850.1	44946435	44949437	Glur_chr1_1	-	1	EC-2.3.1.30	SERINE-O-ACETTRAN-RXN	0	OG0007546	MCL_1443	C1298	0	1	0	0	0	0	0	0	0	0	0	0	0	0	0	0	0	0	acyltransferase	tailoring	serine acetyltransferase 2-like	Serine O-acetyltransferase	ref|XP_027361235.1|serine acetyltransferase 2-like isoform X1 [Abrus precatorius]
Glur_chr1.g077860.1	44951859	44955171	Glur_chr1_1	+	1	EC-1.1.1.286, EC-1.1.1.41	ISOCITRATE-DEHYDROGENASE-NAD+-RXN	0	OG0002298	MCL_3450	C1298	0	1	0	0	0	1	0	0	0	0	0	0	0	0	0	0	0	0			isocitrate dehydrogenase [NAD] regulatory subunit 1, mitochondrial-like isoform X1	Isocitrate dehydrogenase (NAD(+))	ref|XP_027346911.1|isocitrate dehydrogenase [NAD] regulatory subunit 1, mitochondrial-like isoform X1 [Abrus precatorius]
Glur_chr1.g077870.1	44965078	44969007	Glur_chr1_1	+	1	EC-6.2.1, EC-6.2.1.12	RXN-2001, 4-COUMARATE--COA-LIGASE-RXN	1	OG0000941	MCL_80	C1298	0	0	0	0	0	1	0	0	0	0	0	1	0	1	0	1	0	0			probable acyl-activating enzyme 2 isoform X1	4-coumarate--CoA ligase	gb|TKY58351.1|acyl-activating enzyme 2 [Spatholobus suberectus]
Glur_chr1.g077880.1	44973657	44977472	Glur_chr1_1	+	1	EC-6.2.1, EC-6.2.1.12	RXN-2001, 4-COUMARATE--COA-LIGASE-RXN	1	OG0000941	MCL_80	C1298	0	0	0	0	0	1	0	0	0	0	0	1	0	1	0	1	0	0			probable acyl-activating enzyme 2	4-coumarate--CoA ligase	gb|TKY58351.1|acyl-activating enzyme 2 [Spatholobus suberectus]
Glur_chr1.g077890.1	44985577	44989246	Glur_chr1_1	+	1	EC-6.2.1, EC-6.2.1.12	RXN-2001, 4-COUMARATE--COA-LIGASE-RXN	1	OG0000941	MCL_80	C1298	0	0	0	0	0	1	0	0	0	0	0	1	0	1	0	1	0	0			probable acyl-activating enzyme 2	4-coumarate--CoA ligase	ref|XP_003629175.3|probable acyl-activating enzyme 2 [Medicago truncatula]
Glur_chr1.g077900.1	44992783	44997699	Glur_chr1_1	+	1	EC-6.2.1, EC-6.2.1.12	RXN-2001, 4-COUMARATE--COA-LIGASE-RXN	1	OG0000941	MCL_80	C1298	0	0	0	0	0	1	0	0	0	0	0	1	0	1	0	1	0	0			probable acyl-activating enzyme 2	4-coumarate--CoA ligase	ref|XP_027346909.1|probable acyl-activating enzyme 2 isoform X1 [Abrus precatorius]
Glur_chr1.g077910.1	44997894	45000800	Glur_chr1_1	-	1	EC-4.3.3.2	STRICTOSIDINE-SYNTHASE-RXN	1	OG0003333	MCL_463	C1298	0	0	0	0	0	0	0	0	0	1	0	0	0	0	0	1	0	0	ASE	signature	Protein STRICTOSIDINE SYNTHASE-LIKE 5	Strictosidine synthase	ref|XP_045787250.1|protein STRICTOSIDINE SYNTHASE-LIKE 7-like isoform X2 [Trifolium pratense]
Glur_chr1.g077920.1	45002303	45005770	Glur_chr1_1	-	0			0	OG0000686	MCL_11	C1298	0	0	0	0	0	0	0	0	0	0	0	0	0	0	0	0	0	0			putative transcription factor interactor and regulator CCHC(Zn) family	0	gb|KAH1232845.1|hypothetical protein GmHk_09G025420 [Glycine max]
Glur_chr1.g077930.1	45010495	45013372	Glur_chr1_1	-	1	EC-4.3.3.2	STRICTOSIDINE-SYNTHASE-RXN	1	OG0003333	MCL_463	C1298	0	0	0	0	0	0	0	0	0	1	0	0	0	0	0	1	0	0	ASE	signature	protein STRICTOSIDINE SYNTHASE-LIKE 5	Strictosidine synthase	ref|XP_045831480.1|protein STRICTOSIDINE SYNTHASE-LIKE 6-like [Trifolium pratense]
Glur_chr1.g077940.1	45016626	45018224	Glur_chr1_1	+	1	EC-3.2.1.14	3.2.1.14-RXN	0	OG0004277	MCL_669	C1298	0	0	1	0	0	0	0	0	0	0	0	0	0	0	0	0	0	0			endochitinase	Chitinase	ref|XP_004509418.1|endochitinase-like [Cicer arietinum]/emb|SNQ45215.1|Pathogenesis related protein [Cicer arietinum]
Glur_chr1.g077950.1	45023062	45023977	Glur_chr1_1	+	0			1	OG0000079	MCL_160	C1298	0	0	0	0	0	0	0	0	0	0	0	0	0	0	0	0	0	0			DUF241 domain protein	0	gb|KAG5079095.1|hypothetical protein JHK86_003160 [Glycine max]/gb|KAG5050801.1|hypothetical protein JHK87_002999 [Glycine soja]
Glur_chr1.g077960.1	45028515	45029403	Glur_chr1_1	+	0			1	OG0000079	MCL_160	C1298	0	0	0	0	0	0	0	0	0	0	0	0	0	0	0	0	0	0			DUF241 domain protein	0	ref|XP_027347790.1|uncharacterized protein LOC113859173 [Abrus precatorius]
Glur_chr1.g077970.1	45030067	45032649	Glur_chr1_1	+	1	EC-3.1.1.34, EC-3.1.1.3	TRIACYLGLYCEROL-LIPASE-RXN	0	OG0008561	MCL_23	C1298	0	0	0	0	0	0	1	0	0	0	0	0	0	0	0	0	0	0			GDSL esterase/lipase At1g71691	9,9'-di-cis-zeta-carotene desaturase;Acting on paired donors, with incorporation or reduction of molecular oxygen. The oxygen incorporated need not be derived from O(2);Carboxylesterase;Triacylglycerol lipase	gb|KAG2372181.1|GDSL esterase/lipase [Vigna angularis]
Glur_chr1.g077980.1	45035663	45036611	Glur_chr1_1	+	0			1	OG0000079	MCL_160	C1298	0	0	0	0	0	0	0	0	0	0	0	0	0	0	0	0	0	0			DUF241 domain protein	0	gb|TKY58343.1|hypothetical protein E2542_SST15401 [Spatholobus suberectus]
Glur_chr1.g077990.1	45038285	45040822	Glur_chr1_1	+	0			0	OG0013119	MCL_794	C1298	0	0	0	0	0	0	0	0	0	0	0	0	0	0	0	0	0	0			IST1-like protein	0	gb|TKY58337.1|IST protein [Spatholobus suberectus]
Glur_chr1.g078000.1	45050741	45051991	Glur_chr1_1	+	0			0	OG0025026	MCL_3451	C1298	0	0	0	0	0	0	0	0	0	0	0	0	0	0	0	0	0	0			polyadenylate-binding protein 2-like	0	ref|XP_022642690.1|phospho-2-dehydro-3-deoxyheptonate aldolase 2, chloroplastic isoform X2 [Vigna radiata var. radiata]
Glur_chr1.g078010.1	45054066	45055566	Glur_chr1_1	+	1	EC-2.4.1.115	2.4.1.115-RXN	0	OG0001720	MCL_7	C1298	0	0	0	0	0	0	0	0	0	0	0	1	0	0	0	1	0	0	glycosyltransferase	tailoring	anthocyanidin 3-O-glucosyltransferase 5	Glycosyltransferases	ref|XP_027355297.1|anthocyanidin 3-O-glucosyltransferase 5-like [Abrus precatorius]
Glur_chr1.g078110.1	45096043	45098243	Glur_chr1_1	+	1		RXN-9615	0	OG0016026	MCL_795	C1299	0	0	0	0	0	0	0	0	1	0	0	0	0	0	0	0	0	0			ammonium transporter 3 member 1-like	Translocases	ref|XP_027922083.1|ammonium transporter 3 member 3-like [Vigna unguiculata]/gb|QCD82118.1|ammonium transporter [Vigna unguiculata]/ref|XP_027930066.1|ammonium transporter 3 member 3-like [Vigna unguiculata]
Glur_chr1.g078130.1	45101847	45103383	Glur_chr1_1	-	0			0	OG0014583	MCL_2	C1299	0	0	0	0	0	0	0	0	0	0	0	0	0	0	0	0	0	0			pentatricopeptide repeat-containing protein At3g46790, chloroplastic-like	Acting on peptide bonds (peptidases)	ref|XP_004509407.1|pentatricopeptide repeat-containing protein At3g46790, chloroplastic-like [Cicer arietinum]
Glur_chr1.g078140.1	45104918	45108888	Glur_chr1_1	+	1	EC-1.14.11.2	1.14.11.2-RXN	1	OG0001633	MCL_240	C1299	0	0	0	0	0	0	0	0	0	0	0	0	0	0	0	0	0	0	2ODD	tailoring	probable prolyl 4-hydroxylase 10	Procollagen-proline 4-dioxygenase	ref|XP_019446901.1|PREDICTED: probable prolyl 4-hydroxylase 10 [Lupinus angustifolius]/ref|XP_019446902.1|PREDICTED: probable prolyl 4-hydroxylase 10 [Lupinus angustifolius]/gb|OIW09628.1|hypothetical protein TanjilG_28227 [Lupinus angustifolius]
Glur_chr1.g078150.1	45110073	45113248	Glur_chr1_1	+	1	EC-1.14.11.2	1.14.11.2-RXN	1	OG0001633	MCL_240	C1299	0	0	0	0	0	0	0	0	0	0	0	0	0	0	0	0	0	0	2ODD	tailoring	probable prolyl 4-hydroxylase 10	Procollagen-proline 4-dioxygenase	ref|XP_019446901.1|PREDICTED: probable prolyl 4-hydroxylase 10 [Lupinus angustifolius]/ref|XP_019446902.1|PREDICTED: probable prolyl 4-hydroxylase 10 [Lupinus angustifolius]/gb|OIW09628.1|hypothetical protein TanjilG_28227 [Lupinus angustifolius]
Glur_chr1.g078270.1	45172457	45173950	Glur_chr1_1	+	1	EC-1.11.1.7	PEROXID-RXN	0	OG0005013	MCL_19		0	0	0	0	0	0	0	0	1	0	0	0	0	0	0	0	0	0			peroxidase 64	Acting on a peroxide as acceptor	ref|XP_004509399.1|peroxidase 64 [Cicer arietinum]
Glur_chr1.g078360.1	45208575	45210916	Glur_chr1_1	-	1	EC-3.1.1.34, EC-3.1.1.3	TRIACYLGLYCEROL-LIPASE-RXN	1	OG0016433	MCL_23		0	0	0	0	0	0	1	0	0	0	0	0	0	0	0	0	0	0			GDSL esterase/lipase EXL3	Carboxylesterase;Triacylglycerol lipase	ref|XP_004509384.1|GDSL esterase/lipase EXL3-like [Cicer arietinum]
Glur_chr1.g078370.1	45214227	45216038	Glur_chr1_1	-	1	EC-3.1.1.34, EC-3.1.1.3	TRIACYLGLYCEROL-LIPASE-RXN	1	OG0008505	MCL_23		0	0	0	0	0	0	1	0	0	0	0	0	0	0	0	0	0	0			GDSL esterase/lipase EXL3	Acting on ester bonds	gb|KAH1058735.1|hypothetical protein GYH30_003013 [Glycine max]/gb|KRH69753.1|hypothetical protein GLYMA_02G046000v4 [Glycine max]/ref|XP_006574669.1|GDSL esterase/lipase EXL3 [Glycine max]
Glur_chr1.g078450.1	45256588	45264877	Glur_chr1_1	-	1	EC-3.2.1.24	3.2.1.24-RXN	0	OG0009274	MCL_960		0	0	1	0	0	0	0	0	0	0	0	0	0	0	0	0	0	0			alpha-mannosidase	Alpha-mannosidase	ref|XP_039685193.1|alpha-mannosidase [Medicago truncatula]/gb|RHN41955.1|putative alpha-mannosidase [Medicago truncatula]/gb|AET03756.1|glycoside hydrolase family 38 protein [Medicago truncatula]
Glur_chr1.g078480.1	45280944	45283006	Glur_chr1_1	-	1	EC-2.8.1.1	THIOSULFATE-SULFURTRANSFERASE-RXN	0	OG0001493	MCL_1827		0	0	0	0	0	0	0	0	1	0	0	0	0	0	0	0	0	0			thiosulfate sulfurtransferase 18	Hydrolases;Thiosulfate sulfurtransferase	ref|XP_027347710.1|thiosulfate sulfurtransferase 18 [Abrus precatorius]
Glur_chr1.g078520.1	45310516	45314715	Glur_chr1_1	+	1	EC-2.1.1.60	2.1.1.60-RXN	0	OG0013129	MCL_481		0	1	0	0	0	0	0	0	0	0	0	0	0	0	0	0	0	0	methyltransferase	tailoring	calmodulin-lysine N-methyltransferase	Calmodulin-lysine N-methyltransferase	ref|XP_004509367.1|calmodulin-lysine N-methyltransferase [Cicer arietinum]
Glur_chr1.g078570.1	45337697	45340723	Glur_chr1_1	-	1	EC-1.18.1.2, EC-1.19.1.1, EC-1.6.99.1	1.18.1.2-RXN, FLAVONADPREDUCT-RXN, NADPH-DEHYDROGENASE-RXN	0	OG0006563	MCL_1123		0	0	0	1	0	1	0	0	0	0	0	0	0	0	0	0	0	0			Ferredoxin--NADP reductase, leaf isozyme, chloroplastic	Ferredoxin--NADP(+) reductase	gb|KHN01599.1|Ferredoxin--NADP reductase, leaf isozyme, chloroplastic [Glycine soja]
Glur_chr1.g078630.1	45375225	45378213	Glur_chr1_1	-	1	EC-1.14.11.9, EC-1.14.11.9	RXN-7648, 1.14.11.9-RXN	0	OG0007317	MCL_12		0	0	0	0	0	0	0	0	0	0	0	1	0	0	0	1	0	0	2ODD, PSE	signature	naringenin,2-oxoglutarate 3-dioxygenase	Flavanone 3-dioxygenase	gb|ACR15123.1|flavanone-3-hydroxylase [Medicago truncatula]/ref|XP_003629323.1|naringenin,2-oxoglutarate 3-dioxygenase [Medicago truncatula]/gb|AET03799.1|naringenin 3-dioxygenase (flavanone-3-hydroxylase) [Medicago truncatula]/gb|RHN41985.1|putative flavanone 3-dioxygenase [Medicago truncatula]
Glur_chr1.g078690.1	45406590	45416972	Glur_chr1_1	+	1	EC-3.2.1.4	RXN-2043	0	OG0001671	MCL_127		0	0	1	0	0	0	0	0	0	0	0	0	0	0	0	0	0	0			endoglucanase 2-like	Cellulase	gb|KAH0973520.1|hypothetical protein GBA52_025676 [Prunus armeniaca]
Glur_chr1.g078730.1	45427424	45436534	Glur_chr1_1	+	1	EC-5.3.99.3	PROSTAGLANDIN-E-SYNTHASE-RXN	0	OG0004382	MCL_923		0	0	0	0	0	0	0	1	0	0	0	0	0	0	0	0	0	0			prostaglandin E synthase 2	Prostaglandin-E synthase;Oxidoreductases	ref|XP_004500926.1|prostaglandin E synthase 2-like [Cicer arietinum]
Glur_chr1.g078820.1	45510583	45514259	Glur_chr1_1	-	1	EC-4.4.1.5	GLYOXI-RXN	0	OG0012649	MCL_470		0	0	0	0	1	0	0	0	0	0	0	0	0	0	0	0	0	0			metallothiol transferase FosB-like	Transferases;Lyases	gb|AFK38981.1|unknown [Lotus japonicus]
Glur_chr1.g078900.1	45551637	45554449	Glur_chr1_1	-	1	EC-1.14.14	RXN-1142	1	OG0006104	MCL_4		0	0	0	0	0	0	0	0	0	0	0	1	0	0	0	1	0	0			Cytochrome P450 84A1	Acting on paired donors, with incorporation or reduction of molecular oxygen. The oxygen incorporated need not be derived from O(2)	ref|XP_027346252.1|cytochrome P450 84A1-like [Abrus precatorius]
Glur_chr1.g078970.1	45598178	45601555	Glur_chr1_1	+	1	EC-1.2.1.3	ALDHDEHYDROG-RXN	0	OG0012203	MCL_631	C1301	0	0	0	0	0	0	0	0	0	0	0	0	0	0	0	0	0	0			Aldehyde dehydrogenase family 3 member F1	Aldehyde dehydrogenase (NAD(P)(+));Aldehyde dehydrogenase (NAD(+))	gb|KAG4941286.1|hypothetical protein JHK87_045157 [Glycine soja]
Glur_chr1.g078980.1	45602074	45605494	Glur_chr1_1	-	0			0	OG0006559	MCL_98	C1301	0	0	0	0	0	0	0	0	0	0	0	0	0	0	0	0	0	0			probable ubiquitin-conjugating enzyme E2 18	E2 ubiquitin-conjugating enzyme	gb|TYH17586.1|hypothetical protein ES288_A05G202500v1 [Gossypium darwinii]/gb|TYI27877.1|hypothetical protein ES332_A05G205700v1 [Gossypium tomentosum]/gb|KHG27008.1|putative ubiquitin-conjugating enzyme E2 18 -like protein [Gossypium arboreum]/gb|KAB2082455.1|hypothetical protein ES319_A05G198100v1 [Gossypium barbadense]/gb|TYJ34952.1|hypothetical protein E1A91_A05G203300v1 [Gossypium mustelinum…
Glur_chr1.g078990.1	45608938	45615267	Glur_chr1_1	+	1	EC-1.14.14, EC-1.14.14.147, EC-1.14.14.147, EC-1.14.14.147, EC-1.14.14.147, EC-1.14.14	RXN-719, RXN-11530, RXN-11529, RXN-11101, RXN-11531, RXN-777	1	OG0007055	MCL_4	C1301	0	0	0	0	0	0	0	1	0	0	0	0	0	0	0	0	0	0	P450	tailoring	3-epi-6-deoxocathasterone 23-monooxygenase	3-epi-6-deoxocathasterone 23-monooxygenase;Acting on paired donors, with incorporation or reduction of molecular oxygen. The oxygen incorporated need not be derived from O(2)	ref|XP_027347326.1|3-epi-6-deoxocathasterone 23-monooxygenase CYP90C1-like [Abrus precatorius]
Glur_chr1.g079000.1	45626106	45631136	Glur_chr1_1	+	1	EC-3.2.1.23	3.2.1.23-RXN	0	OG0001631	MCL_61	C1301	0	0	1	0	0	0	0	0	0	0	0	0	0	0	0	0	0	0			Beta-galactosidase 3	Beta-galactosidase	ref|XP_012573720.1|beta-galactosidase 3-like [Cicer arietinum]
Glur_chr1.g079010.1	45633067	45645092	Glur_chr1_1	+	0			0	OG0010770	MCL_1406	C1301	0	0	0	0	0	0	0	0	0	0	0	0	0	0	0	0	0	0			protein MICRORCHIDIA 1-like isoform X2	Acting on ester bonds;Transferring phosphorus-containing groups;Nucleoside-triphosphate phosphatase	ref|XP_027345438.1|protein MICRORCHIDIA 1-like isoform X2 [Abrus precatorius]
Glur_chr1.g079020.1	45651463	45653198	Glur_chr1_1	-	0			0	OG0004894	MCL_350	C1301	0	0	0	0	0	0	0	0	0	0	0	0	0	0	0	0	0	0			protein SHI RELATED SEQUENCE 1-like	0	ref|XP_014508290.1|protein SHI RELATED SEQUENCE 1 isoform X1 [Vigna radiata var. radiata]
Glur_chr1.g079050.1	45689796	45693323	Glur_chr1_1	+	1	EC-2.1.1.197	RXN-11475	0	OG0000657	MCL_79	C1301	0	0	0	1	0	0	0	0	0	0	0	0	0	0	0	0	0	0	methyltransferase	tailoring	probable methyltransferase PMT27	Transferring one-carbon groups	ref|XP_027347960.1|probable methyltransferase PMT27 [Abrus precatorius]
Glur_chr1.g079060.1	45694532	45695848	Glur_chr1_1	-	0			0	OG0014706	MCL_693	C1301	0	0	0	0	0	0	0	0	0	0	0	0	0	0	0	0	0	0			putative oxidoreductase-like protein	0	gb|PNX81194.1|hypothetical protein L195_g037211 [Trifolium pratense]/gb|PNY03386.1|hypothetical protein L195_g026713 [Trifolium pratense]/gb|PNX81075.1|hypothetical protein L195_g037090 [Trifolium pratense]
Glur_chr1.g079070.1	45697583	45699180	Glur_chr1_1	+	1	EC-3.3.2.10	3.3.2.10-RXN	0	OG0013790	MCL_181	C1301	0	0	0	0	0	0	0	0	0	0	0	0	0	0	0	0	0	0			epoxide hydrolase A	Microsomal epoxide hydrolase;Soluble epoxide hydrolase	ref|XP_027347319.1|uncharacterized protein LOC113858767 isoform X1 [Abrus precatorius]/ref|XP_027347320.1|uncharacterized protein LOC113858767 isoform X1 [Abrus precatorius]
Glur_chr1.g079120.1	45717512	45719371	Glur_chr1_1	-	1	EC-1.11.1.7	PEROXID-RXN	0	OG0005812	MCL_19		0	0	0	0	0	0	0	0	1	0	0	0	0	0	0	0	0	0			peroxidase 72-like	Acting on a peroxide as acceptor	ref|XP_004509315.1|peroxidase 72-like [Cicer arietinum]
Glur_chr1.g079180.1	45756628	45759959	Glur_chr1_1	+	1	EC-1.14.14	1.14.13.93-RXN	0	OG0005026	MCL_4		0	0	0	0	0	0	0	1	0	0	0	0	0	0	0	0	0	0			cytochrome P450 90A1-like	(+)-abscisic acid 8'-hydroxylase;Acting on paired donors, with incorporation or reduction of molecular oxygen. The oxygen incorporated need not be derived from O(2)	gb|AET03877.2|cytochrome P450 family protein [Medicago truncatula]/gb|RHN42057.1|putative (+)-abscisic acid 8'-hydroxylase [Medicago truncatula]/ref|XP_003629401.2|abscisic acid 8'-hydroxylase 1 [Medicago truncatula]
Glur_chr1.g079200.1	45766464	45768247	Glur_chr1_1	-	1	EC-2.1.1.273, EC-2.1.1.274	RXN-6722, RXN-6723	1	OG0000089	MCL_370		0	0	0	0	0	0	0	0	0	0	0	1	0	0	0	1	0	0	methyltransferase	tailoring	Salicylate carboxymethyltransferase	Jasmonate O-methyltransferase	gb|TKY55844.1|Salicylate carboxymethyltransferase [Spatholobus suberectus]
Glur_chr1.g079210.1	45775759	45777794	Glur_chr1_1	-	1	EC-2.1.1.274	RXN-6723	1	OG0000089	MCL_370		0	0	0	0	0	0	0	0	0	0	0	1	0	0	0	1	0	0	methyltransferase	tailoring	Salicylate carboxymethyltransferase	Jasmonate O-methyltransferase	gb|KHN22769.1|Salicylate O-methyltransferase [Glycine soja]
Glur_chr1.g079250.1	45811786	45814640	Glur_chr1_1	+	1	EC-3.1.3.4	PHOSPHATIDATE-PHOSPHATASE-RXN	0	OG0019186	MCL_2586		0	0	0	0	0	0	1	0	0	0	0	0	0	0	0	0	0	0			lipid phosphate phosphatase epsilon 1, chloroplastic isoform X1	Dolichyldiphosphatase;Phosphatidate phosphatase	gb|KEH20416.1|phosphatidic acid phosphatase (PAP2) family protein [Medicago truncatula]
Glur_chr1.g079300.1	45852604	45854989	Glur_chr1_1	-	1	EC-3.6.1.1	INORGPYROPHOSPHAT-RXN	0	OG0000132	MCL_1153		0	0	1	0	0	0	0	0	0	0	1	0	0	0	0	0	0	0			Soluble inorganic pyrophosphatase 1	Inorganic diphosphatase	gb|AFK49350.1|unknown [Lotus japonicus]
Glur_chr1.g079320.1	45857687	45860818	Glur_chr1_1	-	1	EC-3.1.1.14, EC-3.1.1.14	RXN-8357, RXN-12686	0	OG0012141	MCL_641		0	0	0	1	0	0	0	0	0	0	0	0	0	0	0	0	0	0			pheophytinase, chloroplastic	Chlorophyllase;1-acylglycerol-3-phosphate O-acyltransferase;Acting on a peroxide as acceptor	ref|XP_027345282.1|pheophytinase, chloroplastic isoform X1 [Abrus precatorius]
Glur_chr1.g079450.1	45924365	45927557	Glur_chr1_1	-	1	EC-3.1.1.23	3.1.1.23-RXN	0	OG0007584	MCL_769		0	0	0	0	0	0	1	0	0	0	0	0	0	0	0	0	0	0			epoxide hydrolase 4	Acylglycerol lipase;Carboxylesterase	ref|XP_027348483.1|epoxide hydrolase 4-like [Abrus precatorius]
Glur_chr1.g079470.1	45932842	45936103	Glur_chr1_1	-	1		RXN0-7079	0	OG0003947	MCL_2331		0	0	0	0	0	0	0	0	1	0	0	0	0	0	0	0	0	0			maf-like protein	Nucleotide diphosphatase	ref|XP_004509262.1|maf-like protein DDB_G0281937 [Cicer arietinum]
Glur_chr1.g079500.1	45958290	45959115	Glur_chr1_1	+	1	EC-2.1.1.60	2.1.1.60-RXN	0	OG0013444	MCL_481		0	1	0	0	0	0	0	0	0	0	0	0	0	0	0	0	0	0	methyltransferase	tailoring	protein N-lysine methyltransferase METTL21A-like	Transferring one-carbon groups	gb|TKY55817.1|Protein-lysine methyltransferase METTL21B [Spatholobus suberectus]
Glur_chr1.g079540.1	45982963	45989000	Glur_chr1_1	-	1	EC-1.3.5.1, EC-1.3.5.1	SUCCINATE-DEHYDROGENASE-UBIQUINONE-RXN, RXN-14971	0	OG0006580	MCL_2591		0	0	0	0	0	1	0	0	0	0	0	0	0	0	0	0	0	0			succinate dehydrogenase [ubiquinone] flavoprotein subunit 1, mitochondrial	Succinate dehydrogenase (quinone)	gb|TKY55814.1|Succinate dehydrogenase of ubiquinone flavoprotein subunit 1 [Spatholobus suberectus]
Glur_chr1.g079550.1	45990606	45996401	Glur_chr1_1	-	1	EC-1.14.14.178, EC-1.14.14.178, EC-1.14.14.178, EC-1.14.14.178, EC-1.14.14.178, EC-1.14.14.178, EC-1.14.14.178, EC-1.14.14.178	RXN-715, RXN-4230, RXN-4231, RXN-4225, RXN-7876, RXN-7875, RXN-773, RXN-7878, RXN-7877	0	OG0006121	MCL_4		0	0	0	0	0	0	1	1	0	0	0	0	0	0	0	0	0	0			cytochrome P450 90B1	Cholesterol monooxygenase (side-chain-cleaving)	ref|XP_022752312.1|cytochrome P450 90B1-like, partial [Durio zibethinus]
Glur_chr1.g079690.1	46089468	46090827	Glur_chr1_1	+	1	EC-2.5.1.29	FARNESYLTRANSTRANSFERASE-RXN	0	OG0005968	MCL_1154		0	0	0	0	0	0	0	0	0	0	0	0	0	1	0	1	0	1			geranylgeranyl pyrophosphate synthase, chloroplastic-like	Geranylgeranyl diphosphate synthase	ref|XP_027346693.1|geranylgeranyl pyrophosphate synthase, chloroplastic-like isoform X1 [Abrus precatorius]
Glur_chr1.g079740.1	46117982	46118903	Glur_chr1_1	-	1	EC-2.3.1.199	RXN-7697	0	OG0003540	MCL_1476		0	0	0	0	0	0	1	0	0	0	0	0	0	0	0	0	0	0	acyltransferase	tailoring	elongation of fatty acids protein 3-like	Fatty-acid synthase system;Very-long-chain 3-oxoacyl-CoA synthase;Medium-chain acyl-CoA ligase	gb|RHN42142.1|putative very-long-chain 3-oxoacyl-CoA synthase, Butyrate--CoA ligase [Medicago truncatula]/ref|XP_003629499.1|elongation of fatty acids protein 3-like [Medicago truncatula]/gb|AET03975.1|GNS1/SUR4 membrane family protein [Medicago truncatula]
Glur_chr1.g079780.1	46145847	46146891	Glur_chr1_1	+	1	EC-2.4.1.43	2.4.1.43-RXN	0	OG0001579	MCL_281		0	0	1	0	0	0	0	0	0	0	0	0	0	0	0	0	0	0	glycosyltransferase	tailoring	probable galacturonosyltransferase-like 1	Glycosyltransferases	ref|XP_004509235.1|probable galacturonosyltransferase-like 1 [Cicer arietinum]
Glur_chr1.g079810.1	46162598	46164628	Glur_chr1_1	+	1	EC-4.2.2.2	4.2.2.2-RXN	1	OG0003135	MCL_130		0	0	1	0	0	0	0	0	0	0	0	0	0	0	0	0	0	0			probable pectate lyase 4	Pectate lyase	ref|XP_045786725.1|probable pectate lyase 4 [Trifolium pratense]
Glur_chr1.g079820.1	46168593	46170623	Glur_chr1_1	+	1	EC-4.2.2.2	4.2.2.2-RXN	1	OG0003135	MCL_130		0	0	1	0	0	0	0	0	0	0	0	0	0	0	0	0	0	0			probable pectate lyase 4	Pectate lyase	ref|XP_045786725.1|probable pectate lyase 4 [Trifolium pratense]
Glur_chr1.g079840.1	46174260	46180072	Glur_chr1_1	-	1	EC-7.1.2.2	ATPSYN-RXN	0	OG0007849	MCL_3469		0	0	0	0	0	0	0	0	0	0	1	0	0	0	0	0	0	0			V-type proton ATPase subunit H	H(+)-exporting diphosphatase;Hydrolases	ref|XP_027346680.1|V-type proton ATPase subunit H [Abrus precatorius]
Glur_chr1.g080100.1	46367921	46370732	Glur_chr1_1	-	1	EC-2.8.1.9	RXN-8351	1	OG0004878	MCL_730	C1305	0	0	0	1	0	0	0	0	0	0	0	0	0	0	0	0	0	0			Molybdenum cofactor sulfurase	Molybdenum cofactor sulfurtransferase	ref|XP_004509188.1|uncharacterized protein LOC101489677 [Cicer arietinum]/ref|XP_004509187.1|uncharacterized protein LOC101489677 [Cicer arietinum]
Glur_chr1.g080110.1	46375166	46378939	Glur_chr1_1	-	1	EC-2.8.1.9	RXN-8351	1	OG0004878	MCL_730	C1305	0	0	0	1	0	0	0	0	0	0	0	0	0	0	0	0	0	0			Molybdenum cofactor sulfurase	Molybdenum cofactor sulfurtransferase	ref|XP_027346061.1|uncharacterized protein LOC113857935 isoform X1 [Abrus precatorius]/ref|XP_027346059.1|uncharacterized protein LOC113857935 isoform X1 [Abrus precatorius]/ref|XP_027346062.1|uncharacterized protein LOC113857935 isoform X1 [Abrus precatorius]/ref|XP_027346060.1|uncharacterized protein LOC113857935 isoform X1 [Abrus precatorius]/ref|XP_027346063.1|uncharacterized protein LOC11385…
Glur_chr1.g080120.1	46389504	46391341	Glur_chr1_1	+	1	EC-3.1.1.34, EC-3.1.1.3	TRIACYLGLYCEROL-LIPASE-RXN	0	OG0014138	MCL_23	C1305	0	0	0	0	0	0	1	0	0	0	0	0	0	0	0	0	0	0			GDSL esterase/lipase At2g23540	Carboxylesterase;Triacylglycerol lipase	ref|XP_045786311.1|GDSL esterase/lipase At2g23540 [Trifolium pratense]
Glur_chr1.g080130.1	46396696	46397404	Glur_chr1_1	+	0			1	OG0007292	MCL_68	C1305	0	0	0	0	0	0	0	0	0	0	0	0	0	0	0	0	0	0			dof zinc finger protein DOF3.4	0	gb|KAG5050985.1|hypothetical protein JHK87_003183 [Glycine soja]/gb|KAH1059000.1|hypothetical protein GYH30_003184 [Glycine max]/gb|KAG5062318.1|hypothetical protein JHK85_003501 [Glycine max]/gb|KRH70017.1|hypothetical protein GLYMA_02G062700v4 [Glycine max]/gb|KAG5079266.1|hypothetical protein JHK86_003331 [Glycine max]/ref|XP_003518090.1|dof zinc finger protein DOF3.4 [Glycine max]
Glur_chr1.g080150.1	46407898	46411861	Glur_chr1_1	+	0			0	OG0001754	MCL_914	C1305	0	0	0	0	0	0	0	0	0	0	0	0	0	0	0	0	0	0			Lines protein	0	ref|XP_012573685.1|uncharacterized protein LOC101515375 [Cicer arietinum]
Glur_chr1.g080160.1	46414360	46416623	Glur_chr1_1	-	1	EC-3.1.1.1, EC-3.1.1.1	RXNQT-4366, RXN-10767	0	OG0001665	MCL_329	C1305	0	0	0	0	0	0	0	1	0	0	0	0	0	0	0	0	0	0			salicylic acid-binding protein 2-like	Carboxylesterase	ref|XP_013446461.3|salicylic acid-binding protein 2 [Medicago truncatula]
Glur_chr1.g080170.1	46420452	46424061	Glur_chr1_1	-	0			0	OG0010838	MCL_4471	C1305	0	0	0	0	0	0	0	0	0	0	0	0	0	0	0	0	0	0			autophagy-related protein 101	0	ref|XP_004509180.1|autophagy-related protein 101 [Cicer arietinum]
Glur_chr1.g080180.1	46429657	46430758	Glur_chr1_1	+	0			1	OG0008691	MCL_68	C1305	0	0	0	0	0	0	0	0	0	0	0	0	0	0	0	0	0	0			dof zinc finger protein DOF1.1	0	ref|XP_045786296.1|dof zinc finger protein DOF2.4-like [Trifolium pratense]
Glur_chr1.g080190.1	46433012	46436944	Glur_chr1_1	-	1	EC-1.10.3.3	RXN-3541	1	OG0001628	MCL_215	C1305	0	0	0	0	0	0	0	0	0	0	0	0	0	0	1	0	0	0			L-ascorbate oxidase homolog	L-ascorbate oxidase	ref|XP_012573657.1|L-ascorbate oxidase homolog [Cicer arietinum]
Glur_chr1.g080200.1	46441407	46445028	Glur_chr1_1	-	1	EC-1.10.3.3	RXN-3541	1	OG0001628	MCL_215	C1305	0	0	0	0	0	0	0	0	0	0	0	0	0	0	1	0	0	0			L-ascorbate oxidase homolog	L-ascorbate oxidase	gb|TKY55752.1|L-ascorbate oxidase-like [Spatholobus suberectus]
Glur_chr1.g080370.1	46569684	46573714	Glur_chr1_1	+	1	EC-1.11.1.7	PEROXID-RXN	0	OG0003646	MCL_19		0	0	0	0	0	0	0	0	1	0	0	0	0	0	0	0	0	0			peroxidase 10	Acting on a peroxide as acceptor	ref|XP_027347875.1|peroxidase 10-like [Abrus precatorius]
Glur_chr1.g080410.1	46587598	46589668	Glur_chr1_1	+	1	EC-3.1.3.3	PSERPHOSPHA-RXN	1	OG0005382	MCL_2597		0	1	0	0	0	0	0	0	0	0	0	0	0	0	0	0	0	0			phosphoglycerate mutase-like protein 4	Phosphoserine phosphatase;Intramolecular transferases	gb|KAH1249718.1|Phosphoglycerate mutase-like protein 4 [Glycine max]/gb|RZC11582.1|Phosphoglycerate mutase-like protein 4 isoform A [Glycine soja]/gb|KAH1133434.1|hypothetical protein GYH30_012017 [Glycine max]/gb|KRH57735.1|hypothetical protein GLYMA_05G080500v4 [Glycine max]/ref|XP_028232025.1|phosphoglycerate mutase-like protein 4 [Glycine soja]/ref|XP_006579809.1|phosphoglycerate mutase-like …
Glur_chr1.g080420.1	46592110	46595688	Glur_chr1_1	+	1	EC-3.1.3.3	PSERPHOSPHA-RXN	1	OG0005382	MCL_2597		0	1	0	0	0	0	0	0	0	0	0	0	0	0	0	0	0	0			phosphoglycerate mutase-like protein 4 isoform X1	Phosphoserine phosphatase;Intramolecular transferases	ref|XP_004509162.1|phosphoglycerate mutase-like protein 4 isoform X1 [Cicer arietinum]
Glur_chr1.g080450.1	46617170	46618581	Glur_chr1_1	-	1		R267-RXN	0	OG0008197	MCL_3274		0	0	0	0	0	0	0	0	0	0	0	0	0	0	0	0	0	0			3-ketodihydrosphingosine reductase	Oxidoreductases	ref|XP_027346853.1|uncharacterized protein LOC113858399 [Abrus precatorius]
Glur_chr1.g080840.1	46895289	46903336	Glur_chr1_1	-	1	EC-6.3.4.21	NICOTINATEPRIBOSYLTRANS-RXN	0	OG0004999	MCL_3124	C1307	0	0	0	1	0	0	0	0	0	0	0	0	0	0	0	0	0	0			Nicotinate phosphoribosyltransferase 2	Nicotinate-nucleotide diphosphorylase (carboxylating);Nicotinate phosphoribosyltransferase	ref|XP_027345083.1|nicotinate phosphoribosyltransferase 2-like isoform X2 [Abrus precatorius]
Glur_chr1.g080880.1	46925210	46929628	Glur_chr1_1	+	1	EC-2.1.1.104	CAFFEOYL-COA-O-METHYLTRANSFERASE-RXN	1	OG0001984	MCL_444	C1307	0	0	1	0	0	0	0	0	0	0	0	1	0	0	0	1	0	0	methyltransferase	tailoring	Caffeoyl-CoA O-methyltransferase	Caffeoyl-CoA O-methyltransferase	gb|TKY55698.1|Caffeoyl-CoA O-methyltransferase [Spatholobus suberectus]
Glur_chr1.g080890.1	46931445	46933676	Glur_chr1_1	-	1	EC-2.1.1.104	CAFFEOYL-COA-O-METHYLTRANSFERASE-RXN	1	OG0001984	MCL_444	C1307	0	0	1	0	0	0	0	0	0	0	0	1	0	0	0	1	0	0	methyltransferase	tailoring	Caffeoyl-CoA O-methyltransferase	Caffeoyl-CoA O-methyltransferase	gb|RDX78299.1|Caffeoyl-CoA O-methyltransferase, partial [Mucuna pruriens]
Glur_chr1.g080900.1	46934117	46937885	Glur_chr1_1	-	1	EC-2.1.1.104	CAFFEOYL-COA-O-METHYLTRANSFERASE-RXN	1	OG0001984	MCL_444	C1307	0	0	1	0	0	0	0	0	0	0	0	1	0	0	0	1	0	0	methyltransferase	tailoring	Caffeoyl-CoA O-methyltransferase	Transferring one-carbon groups	ref|XP_027347194.1|caffeoyl-CoA O-methyltransferase-like [Abrus precatorius]
Glur_chr1.g080910.1	46939295	46941913	Glur_chr1_1	-	0			0	OG0000017	MCL_18	C1307	0	0	0	0	0	0	0	0	0	0	0	0	0	0	0	0	0	0			TMV resistance protein N	0	gb|KAH1221743.1|hypothetical protein GmHk_12G035088 [Glycine max]
Glur_chr1.g080920.1	46943267	46945477	Glur_chr1_1	+	1	EC-2.1.1.104	CAFFEOYL-COA-O-METHYLTRANSFERASE-RXN	1	OG0001984	MCL_444	C1307	0	0	1	0	0	0	0	0	0	0	0	1	0	0	0	1	0	0	methyltransferase	tailoring	Caffeoyl-CoA O-methyltransferase	Caffeoyl-CoA O-methyltransferase	gb|RDX78299.1|Caffeoyl-CoA O-methyltransferase, partial [Mucuna pruriens]
Glur_chr1.g080930.1	46949773	46953384	Glur_chr1_1	-	0			1	OG0005216	MCL_801	C1307	0	0	0	0	0	0	0	0	0	0	0	0	0	0	0	0	0	0			PI-PLC X domain-containing protein	Acting on ester bonds	ref|XP_027347457.1|PI-PLC X domain-containing protein At5g67130-like isoform X1 [Abrus precatorius]
Glur_chr1.g080940.1	46956545	46957928	Glur_chr1_1	-	1	EC-2.3.1.133	2.3.1.133-RXN	0	OG0000753	MCL_251	C1307	0	0	0	0	0	0	0	0	0	0	0	1	0	0	0	1	0	0	acyltransferase	tailoring	uncharacterized acetyltransferase At3g50280-like	Acyltransferases	ref|XP_004509128.1|uncharacterized acetyltransferase At3g50280-like [Cicer arietinum]
Glur_chr1.g080950.1	46960650	46965742	Glur_chr1_1	-	0			0	OG0002992	MCL_521	C1307	0	0	0	0	0	0	0	0	0	0	0	0	0	0	0	0	0	0			Filament-like plant protein 7	0	gb|TKY55691.1|Filament plant protein 7 [Spatholobus suberectus]
Glur_chr1.g080970.1	46973568	46978931	Glur_chr1_1	+	0			0	OG0001396	MCL_1126	C1307	0	0	0	0	0	0	0	0	0	0	0	0	0	0	0	0	0	0			OTU domain-containing protein 3 isoform X1	Ubiquitinyl hydrolase 1	gb|KHN15632.1|OTU domain-containing protein 3 [Glycine soja]
Glur_chr1.g080980.1	46991459	46994423	Glur_chr1_1	-	0			0	OG0000819	MCL_121	C1307	0	0	0	0	0	0	0	0	0	0	0	0	0	0	0	0	0	0			Floral homeotic protein APETALA 2	0	ref|XP_027345548.1|floral homeotic protein APETALA 2-like [Abrus precatorius]
Glur_chr1.g081000.1	47017602	47017968	Glur_chr1_1	+	1	EC-3.2.1.39	3.2.1.39-RXN	0	OG0025030	MCL_31	C1307	0	0	1	0	0	0	0	0	0	0	0	0	0	0	0	0	0	0			glucan endo-1,3-beta-glucosidase-like	Glycosylases	gb|KAF7801370.1|glucan endo-1,3-beta-glucosidase-like [Senna tora]
Glur_chr1.g081080.1	47078895	47082573	Glur_chr1_1	+	1	EC-1.14.17.4	ETHYL-RXN	0	OG0006841	MCL_12		0	0	0	0	0	0	0	1	0	0	0	0	0	0	0	0	0	0			probable 2-oxoglutarate-dependent dioxygenase At3g50210 isoform X2	Aminocyclopropanecarboxylate oxidase	gb|TKY55683.1|2-oxoglutarate-dependent dioxygenase [Spatholobus suberectus]
Glur_chr1.g081250.1	47157837	47159081	Glur_chr1_1	-	1	EC-1.4.3.3	D-AMINO-ACID-OXIDASE-RXN	0	OG0013739	MCL_2605		0	1	0	0	0	0	0	0	0	0	0	0	0	0	0	0	0	0			putative oxidoreductase TDA3	Oxidoreductases	gb|KOM32363.1|hypothetical protein LR48_Vigan01g191900 [Vigna angularis]/gb|KAG2408584.1|uncharacterized protein HKW66_Vig0034060 [Vigna angularis]/dbj|BAT75627.1|hypothetical protein VIGAN_01351700 [Vigna angularis var. angularis]/ref|XP_017423990.1|PREDICTED: putative oxidoreductase TDA3 [Vigna angularis]
Glur_chr1.g081280.1	47192009	47200166	Glur_chr1_1	-	1	EC-7.2.2.9	TRANS-RXN-178	0	OG0011492	MCL_355		0	0	0	0	0	0	0	0	1	0	0	0	0	0	0	0	0	0			probable cadmium/zinc-transporting ATPase HMA1, chloroplastic	Translocases;Nucleoside-triphosphate phosphatase	ref|XP_027347362.1|probable cadmium/zinc-transporting ATPase HMA1, chloroplastic isoform X1 [Abrus precatorius]
Glur_chr1.g081310.1	47221133	47222591	Glur_chr1_1	+	1	EC-2.4.1.263	RXN-8155	0	OG0005265	MCL_7		0	0	0	0	0	0	0	1	0	0	0	0	0	0	0	0	0	0	glycosyltransferase	tailoring	UDP-glycosyltransferase 84B2-like	Glycosyltransferases	gb|KEH31500.1|UDP-glucosyltransferase family protein [Medicago truncatula]
Glur_chr1.g081350.1	47239885	47241624	Glur_chr1_1	-	1	EC-1.14.14.90, EC-1.14.14.89	RXN-11846, RXN-3765	0	OG0000150	MCL_4		0	0	0	0	0	0	0	0	0	0	0	1	0	0	0	1	0	0			cytochrome P450 81E8-like	Acting on paired donors, with incorporation or reduction of molecular oxygen. The oxygen incorporated need not be derived from O(2)	ref|XP_019457163.1|PREDICTED: cytochrome P450 81E8-like [Lupinus angustifolius]/ref|XP_019457164.1|PREDICTED: cytochrome P450 81E8-like [Lupinus angustifolius]
Glur_chr1.g081360.1	47248338	47262888	Glur_chr1_1	+	1	EC-2.5.1.85	RXN-11486	0	-	MCL_1057		0	0	0	1	0	0	0	0	0	0	0	0	0	0	0	0	0	0			WD40 repeat-containing protein HOS15-like isoform X2	0	gb|KAG5102684.1|hypothetical protein JHK84_047653 [Glycine max]
Glur_chr1.g081440.1	47289420	47291466	Glur_chr1_1	+	1	EC-6.3, EC-6.3, EC-6.3, EC-6.3	RXN-9083, RXN-9084, RXN-2946, RXN-2947	0	OG0003714	MCL_390		0	0	0	0	0	0	0	1	0	0	0	0	0	0	0	0	0	0			probable indole-3-acetic acid-amido synthetase GH3.1	Forming carbon-nitrogen bonds	ref|XP_027347556.1|probable indole-3-acetic acid-amido synthetase GH3.1 [Abrus precatorius]
Glur_chr1.g081600.1	47379867	47384909	Glur_chr1_1	+	1	EC-1.14.11.2	1.14.11.2-RXN	0	OG0003854	MCL_240		0	0	0	0	0	0	0	0	0	0	0	0	0	0	0	0	0	0	2ODD	tailoring	probable prolyl 4-hydroxylase 9	Procollagen-proline 4-dioxygenase	ref|XP_045827728.1|probable prolyl 4-hydroxylase 9 isoform X2 [Trifolium pratense]
Glur_chr1.g081660.1	47417184	47421308	Glur_chr1_1	+	1	EC-1.11.1.7	PEROXID-RXN	0	OG0005451	MCL_19		0	0	0	0	0	0	0	0	1	0	0	0	0	0	0	0	0	0			peroxidase 73	Acting on a peroxide as acceptor	emb|CAA62228.1|peroxidase2 [Medicago sativa]
Glur_chr1.g081730.1	47464516	47466079	Glur_chr1_1	-	1	EC-2.3.1, EC-2.3.1.133, EC-2.3.1.133	RXN-2622, RXN-2601, 2.3.1.133-RXN	0	OG0000753	MCL_251		0	0	0	0	0	0	0	0	0	0	0	1	0	0	0	1	0	0	acyltransferase	tailoring	uncharacterized acetyltransferase At3g50280-like	Acyltransferases	gb|KAG4933280.1|hypothetical protein JHK87_047282 [Glycine soja]/gb|KAH1118559.1|hypothetical protein GYH30_047361 [Glycine max]
Glur_chr1.g081750.1	47472295	47476580	Glur_chr1_1	+	1	EC-3.5.1.49	FORMAMIDASE-RXN	0	OG0004184	MCL_1		0	0	0	0	1	0	0	0	0	0	0	0	0	0	0	0	0	0			Acetamidase/Formamidase family protein isoform 1	Acting on carbon-nitrogen bonds, other than peptide bonds	gb|KYP55195.1|Formamidase [Cajanus cajan]
Glur_chr1.g081800.1	47527179	47532140	Glur_chr1_1	-	1	EC-7.2.2.10	TRANS-RXN-194	0	OG0001795	MCL_134		0	0	0	0	0	0	0	0	1	0	0	0	0	0	0	0	0	0			calcium-transporting ATPase 2, plasma membrane-type	P-type Ca(2+) transporter;Nucleoside-triphosphate phosphatase	ref|XP_027347344.1|calcium-transporting ATPase 2, plasma membrane-type-like isoform X1 [Abrus precatorius]
Glur_chr1.g081810.1	47535959	47540722	Glur_chr1_1	+	1	EC-2.7.1.25	ADENYLYLSULFKIN-RXN	0	OG0000558	MCL_3113		0	0	0	0	0	0	0	0	1	0	0	0	0	0	0	0	0	0			adenylyl-sulfate kinase 3 isoform X1	Adenylyl-sulfate kinase	ref|XP_027345851.1|adenylyl-sulfate kinase 3-like isoform X1 [Abrus precatorius]
Glur_chr1.g081880.1	47593530	47597059	Glur_chr1_1	+	1	EC-7.1.1.2	NADH-DEHYDROG-A-RXN	0	OG0010142	MCL_4473		0	0	0	1	0	1	0	0	1	0	0	0	0	0	0	0	0	0			NADH dehydrogenase [ubiquinone] iron-sulfur protein 4, mitochondrial	Oxidoreductases	ref|XP_045827685.1|NADH dehydrogenase [ubiquinone] iron-sulfur protein 4, mitochondrial [Trifolium pratense]
Glur_chr1.g081900.1	47602993	47609953	Glur_chr1_1	-	1	EC-2.3.1.1	N-ACETYLTRANSFER-RXN	0	OG0003095	MCL_2615		0	1	0	0	0	0	0	0	0	0	0	0	0	0	0	0	0	0	acyltransferase	tailoring	probable amino-acid acetyltransferase NAGS2, chloroplastic	Amino-acid N-acetyltransferase	ref|XP_027347074.1|probable amino-acid acetyltransferase NAGS2, chloroplastic isoform X1 [Abrus precatorius]
Glur_chr1.g081940.1	47627853	47629221	Glur_chr1_1	-	1	EC-2.4.2.39, EC-2.4.2.39	RXN-9461, RXN-12415	0	OG0006248	MCL_1183		0	0	1	0	0	0	0	0	0	0	0	0	0	0	0	0	0	0	glycosyltransferase	tailoring	galactomannan galactosyltransferase 1-like	Xyloglucan 6-xylosyltransferase;Glycosyltransferases	emb|CAD98924.1|galactomannan galactosyltransferase [Lotus japonicus]
Glur_chr1.g081950.1	47630806	47634714	Glur_chr1_1	-	1	EC-2.3.1, EC-2.3.1, EC-2.3.1, EC-2.3.1	RXN-15354, RXN-15374, RXN-15372, RXN-15352	0	OG0019616	MCL_57		0	0	1	0	0	0	0	0	0	0	0	1	0	0	0	1	0	0	acyltransferase	tailoring	serine carboxypeptidase-like 7	Acting on peptide bonds (peptidases);Acyltransferases	gb|KAF1872541.1|hypothetical protein Lal_00016843 [Lupinus albus]
Glur_chr1.g082050.1	47686313	47687168	Glur_chr1_1	+	1	EC-1.1.1.101, EC-1.1.1.101	ACYLGLYCERONE-PHOSPHATE-REDUCTASE-RXN, RXN-15046	0	OG0015621	MCL_92		0	0	0	0	0	0	1	0	0	0	1	0	0	0	1	0	0	0			short-chain dehydrogenase cctT-like	Acylglycerone-phosphate reductase	ref|XP_003525874.1|short-chain dehydrogenase virD [Glycine max]/gb|KAG4391041.1|hypothetical protein GLYMA_05G108500v4 [Glycine max]/gb|KAH1133802.1|hypothetical protein GYH30_012277 [Glycine max]
Glur_chr1.g082070.1	47708871	47710525	Glur_chr1_1	-	1	EC-4.4.1.14	4.4.1.14-RXN	0	OG0002755	MCL_205		0	0	0	0	0	0	0	1	0	0	0	0	0	0	0	0	0	0			1-aminocyclopropane-1-carboxylate synthase 3-like	Transferring nitrogenous groups;1-aminocyclopropane-1-carboxylate synthase	ref|XP_027921555.1|1-aminocyclopropane-1-carboxylate synthase 3-like [Vigna unguiculata]/gb|QCD81568.1|1-aminocyclopropane-1-carboxylate synthase [Vigna unguiculata]
Glur_chr1.g082140.1	47768655	47770180	Glur_chr1_1	-	1	EC-3.2.1.151, EC-2.4.1.207	3.2.1.151-RXN, 2.4.1.207-RXN	0	OG0009273	MCL_66		0	0	1	0	0	0	0	0	0	0	0	0	0	0	0	0	0	0	glycosyltransferase	tailoring	probable xyloglucan endotransglucosylase/hydrolase protein 6	Xyloglucan:xyloglucosyl transferase;Glycosylases	gb|TKY55579.1|xyloglucan endotransglucosylase/hydrolase protein 6 [Spatholobus suberectus]
Glur_chr1.g082180.1	47791258	47794468	Glur_chr1_1	-	1	EC-7.1.1.9	CYTOCHROME-C-OXIDASE-RXN	0	OG0008868	MCL_4474		0	0	0	0	0	1	0	0	1	0	0	0	0	0	0	0	0	0			cytochrome c oxidase subunit 6a, mitochondrial	Acting on a heme group of donors;Cytochrome-c oxidase	gb|QCD81577.1|cytochrome c oxidase subunit VIa [Vigna unguiculata]/ref|XP_027916967.1|cytochrome c oxidase subunit 6a, mitochondrial [Vigna unguiculata]
Glur_chr1.g082220.1	47825936	47828700	Glur_chr1_1	-	1	EC-2.7.1.1, EC-2.7.1.2, EC-2.7.1.4	GLUCOKIN-RXN, FRUCTOKINASE-RXN	0	OG0010057	MCL_635		0	0	1	0	0	1	0	0	0	0	1	0	0	0	0	0	0	0			probable hexokinase-like 2 protein	Mannokinase;Fructokinase;Glucokinase;Hexokinase	ref|XP_004509202.1|probable hexokinase-like 2 protein [Cicer arietinum]
Glur_chr1.g082530.1	48067340	48071486	Glur_chr1_1	+	1	EC-2.7.6.1	PRPPSYN-RXN	0	OG0003393	MCL_2466		0	0	0	0	0	0	0	0	0	0	1	0	0	0	0	0	0	0			ribose-phosphate pyrophosphokinase 1 isoform X1	Ribose-phosphate diphosphokinase	ref|XP_027335575.1|ribose-phosphate pyrophosphokinase 1 isoform X1 [Abrus precatorius]
Glur_chr1.g082540.1	48074845	48080359	Glur_chr1_1	-	1	EC-3.1.3.56, EC-3.1.3.56	3.1.3.56-RXN, RXN-8730	0	OG0002457	MCL_194		0	0	1	0	0	0	0	0	0	0	0	0	0	0	0	0	0	0			type I inositol polyphosphate 5-phosphatase 2	Phosphoinositide 5-phosphatase;Inositol-polyphosphate 5-phosphatase	ref|XP_020228224.1|type I inositol polyphosphate 5-phosphatase 2 [Cajanus cajan]
Glur_chr1.g082580.1	48116798	48120764	Glur_chr1_1	-	1	EC-2.1.1.157	RXN-13405	0	OG0008421	MCL_79		0	1	0	0	0	0	0	0	0	0	0	0	0	0	0	0	0	0	methyltransferase	tailoring	probable methyltransferase PMT14	Transferring one-carbon groups	ref|XP_029125647.1|probable methyltransferase PMT14 [Cajanus cajan]
Glur_chr1.g082690.1	48171357	48172760	Glur_chr1_1	+	1	EC-2.3.1.133	2.3.1.133-RXN	0	OG0000753	MCL_251		0	0	0	0	0	0	0	0	0	0	0	1	0	0	0	1	0	0	acyltransferase	tailoring	uncharacterized acetyltransferase At3g50280-like	Acyltransferases	ref|XP_004509128.1|uncharacterized acetyltransferase At3g50280-like [Cicer arietinum]
Glur_chr1.g082760.1	48254494	48256983	Glur_chr1_1	+	1	EC-3.2.1.2, EC-3.2.1.2	RXN-12384, RXN-1827	0	OG0007598	MCL_484		0	0	1	0	0	0	0	0	0	0	0	0	0	0	0	0	0	0			Beta-amylase 3, chloroplastic	Beta-amylase	gb|RDY08846.1|Beta-amylase 3, chloroplastic, partial [Mucuna pruriens]
Glur_chr1.g082820.1	48287030	48290522	Glur_chr1_1	-	1	EC-2.7.1.68	2.7.1.68-RXN	0	OG0002537	MCL_1115		0	0	0	0	0	0	1	0	0	0	0	0	0	0	0	0	0	0			Phosphatidylinositol 4-phosphate 5-kinase 5	1-phosphatidylinositol-4-phosphate 5-kinase	ref|XP_004508974.1|radial spoke head 10 homolog B-like [Cicer arietinum]
Glur_chr1.g082890.1	48332543	48337420	Glur_chr1_1	-	1	EC-3.5.3.26	URUR-RXN	0	OG0012855	MCL_3502		1	0	0	0	0	0	0	0	0	0	0	0	0	0	0	0	0	0			(S)-ureidoglycine aminohydrolase	(S)-ureidoglycine aminohydrolase	ref|XP_027335817.1|(S)-ureidoglycine aminohydrolase [Abrus precatorius]
Glur_chr1.g082930.1	48373473	48376749	Glur_chr1_1	+	1	EC-1.4.1.3, EC-1.4.1.2	GLUTAMATE-DEHYDROGENASE-NADP+-RXN, GLUTAMATE-DEHYDROGENASE-RXN	0	OG0000302	MCL_1492		1	1	0	0	0	1	0	0	0	0	0	0	0	0	0	0	0	0			glutamate dehydrogenase 2	Glutamate dehydrogenase (NAD(P)(+));Glutamate dehydrogenase	gb|TKY55508.1|Glutamate dehydrogenase A [Spatholobus suberectus]
Glur_chr1.g083070.1	48448750	48450373	Glur_chr1_1	-	1	EC-3.1.1.32, EC-3.1.1.26, EC-3.1.1.34, EC-3.1.1.3	PHOSPHOLIPASE-A1-RXN, GALACTOLIPASE-RXN, TRIACYLGLYCEROL-LIPASE-RXN	0	OG0006119	MCL_161		0	0	0	0	0	0	1	0	0	0	0	0	0	0	0	0	0	0			phospholipase A1-Ibeta2, chloroplastic	Acting on ester bonds	ref|XP_027337900.1|phospholipase A1-Ibeta2, chloroplastic [Abrus precatorius]
Glur_chr1.g083100.1	48474985	48478420	Glur_chr1_1	+	1	EC-4.2.1.18	METHYLGLUTACONYL-COA-HYDRATASE-RXN	0	OG0013468	MCL_718		0	1	0	0	0	0	0	0	0	0	0	0	0	0	0	0	0	0			probable enoyl-CoA hydratase 2, mitochondrial	Isomerases;Methylglutaconyl-CoA hydratase;Enoyl-CoA hydratase	ref|XP_028231818.1|probable enoyl-CoA hydratase 2, mitochondrial [Glycine soja]/gb|KAG5039825.1|hypothetical protein JHK85_012301 [Glycine max]/gb|KAG5056977.1|hypothetical protein JHK86_011973 [Glycine max]/gb|KAG5154008.1|hypothetical protein JHK82_011977 [Glycine max]/ref|NP_001236189.2|crotonase/enoyl-coenzyme A hydratase superfamily [Glycine max]/gb|KAG5028354.1|hypothetical protein JHK87_01…
Glur_chr1.g083140.1	48514063	48516912	Glur_chr1_1	+	1	EC-3.6.1.53, EC-3.6.1.22, EC-3.6.1.22	RXN0-1441, RXN0-4401, NADPYROPHOSPHAT-RXN	0	OG0003423	MCL_552		0	0	1	1	0	0	0	0	0	0	0	0	0	0	0	0	0	0			Nudix hydrolase 8	NAD(+) diphosphatase;ADP-ribose diphosphatase	ref|XP_027335272.1|nudix hydrolase 8 isoform X1 [Abrus precatorius]
Glur_chr1.g083170.1	48524343	48528579	Glur_chr1_1	-	1	EC-3.1.3.27	PGPPHOSPHA-RXN	0	OG0005797	MCL_3508		0	0	0	0	0	0	1	0	0	0	0	0	0	0	0	0	0	0			putative dual specificity protein phosphatase DSP8	Phosphatidylglycerophosphatase;Phosphoinositide 5-phosphatase	gb|TKY55482.1|putative dual specificity protein phosphatase DSP8 [Spatholobus suberectus]
Glur_chr1.g083230.1	48568239	48575311	Glur_chr1_1	+	1	EC-1.14.17.4	ETHYL-RXN	0	OG0003210	MCL_12		0	0	0	0	0	0	0	1	0	0	0	0	0	0	0	0	0	0			2-oxoglutarate-Fe(II) type oxidoreductase hxnY	Aminocyclopropanecarboxylate oxidase	gb|TKY55476.1|1-aminocyclopropane-1-carboxylate oxidase [Spatholobus suberectus]
Glur_chr1.g083270.1	48595475	48601675	Glur_chr1_1	+	1	EC-1.3.3.6, EC-1.3.3.6, EC-1.3.3.6	RXN-10707, RXN-10706, RXN-10696	0	OG0005343	MCL_1185		0	0	0	0	0	0	0	1	0	0	0	0	0	0	0	0	0	0			peroxisomal acyl-coenzyme A oxidase 1-like	Acyl-CoA oxidase	ref|XP_027192130.1|peroxisomal acyl-coenzyme A oxidase 1-like [Cicer arietinum]/ref|XP_004508938.1|peroxisomal acyl-coenzyme A oxidase 1-like [Cicer arietinum]
Glur_chr1.g083300.1	48625154	48629547	Glur_chr1_1	+	1	EC-3.1.4.12	SPHINGOMYELIN-PHOSPHODIESTERASE-RXN	0	OG0013390	MCL_3484		0	0	0	0	0	0	1	0	0	0	0	0	0	0	0	0	0	0			Sphingomyelin phosphodiesterase 4	0	ref|XP_004508936.1|uncharacterized protein LOC101490756 [Cicer arietinum]
Glur_chr1.g083320.1	48637003	48639216	Glur_chr1_1	-	1	EC-2.4.2.41	RXN-9589	0	OG0006694	MCL_118		0	0	1	0	0	0	0	0	0	0	0	0	0	0	0	0	0	0	glycosyltransferase	tailoring	probable glycosyltransferase At5g03795	Xylogalacturonan beta-1,3-xylosyltransferase;Glucuronosyl-N-acetylglucosaminyl-proteoglycan 4-alpha-N-	ref|XP_027192829.1|probable glycosyltransferase At5g03795 isoform X2 [Cicer arietinum]
Glur_chr1.g083360.1	48666987	48669527	Glur_chr1_1	-	1	EC-1.1.1.18	MYO-INOSITOL-2-DEHYDROGENASE-RXN	0	OG0013439	MCL_805		0	0	1	0	0	0	0	0	0	1	0	0	0	0	0	1	0	0			Rhizopine catabolism protein mocA	Inositol 2-dehydrogenase;Alcohol dehydrogenase (NAD(P)(+))	ref|XP_020228836.1|uncharacterized protein LOC109809844 [Cajanus cajan]/gb|KYP55377.1|Rhizopine catabolism protein mocA [Cajanus cajan]
Glur_chr1.g083390.1	48680529	48684309	Glur_chr1_1	-	1	EC-3.5.1.10	FORMYLTHFDEFORMYL-RXN	0	OG0005704	MCL_1496		0	0	0	1	0	0	0	0	0	0	0	0	0	0	0	0	0	0			Formyltetrahydrofolate deformylase 1, mitochondrial	Formyltetrahydrofolate deformylase;Phosphoribosylglycinamide formyltransferase 1;Methionyl-tRNA formyltransferase	gb|RDX64499.1|Formyltetrahydrofolate deformylase 1, mitochondrial [Mucuna pruriens]
Glur_chr1.g083430.1	48713751	48715161	Glur_chr1_1	-	1	EC-2.3.1.133	2.3.1.133-RXN	0	OG0000753	MCL_251		0	0	0	0	0	0	0	0	0	0	0	1	0	0	0	1	0	0	acyltransferase	tailoring	uncharacterized acetyltransferase At3g50280-like	Acyltransferases	gb|KEH31455.1|anthranilate N-benzoyltransferase [Medicago truncatula]/ref|XP_013457424.1|uncharacterized acetyltransferase At3g50280 [Medicago truncatula]/gb|RHN62958.1|putative shikimate O-hydroxycinnamoyltransferase [Medicago truncatula]
Glur_chr1.g083470.1	48726896	48727782	Glur_chr1_1	-	1	EC-2.5.1.46	2.5.1.46-RXN	0	OG0021663	MCL_1187		0	1	0	0	0	0	0	0	0	0	0	0	0	0	0	0	0	0			deoxyhypusine synthase isoform X1	Asparagine--tRNA ligase;Deoxyhypusine synthase	gb|PNX99733.1|deoxyhypusine synthase-like protein [Trifolium pratense]
Glur_chr1.g083680.1	48859711	48862476	Glur_chr1_1	+	1	EC-1.1.1.27	L-LACTATE-DEHYDROGENASE-RXN	0	OG0009291	MCL_3071		0	0	1	0	0	1	0	0	0	0	0	0	0	0	0	0	0	0			L-lactate dehydrogenase A	L-lactate dehydrogenase	ref|XP_045789703.1|L-lactate dehydrogenase A-like [Trifolium pratense]
Glur_chr1.g083760.1	48913558	48917047	Glur_chr1_1	+	1	EC-7.3.2.4	3.6.3.26-RXN	1	OG0005574	MCL_26	C1314	0	0	0	0	0	0	0	0	0	0	1	0	0	0	0	0	0	0			Protein NRT1/ PTR FAMILY 6.3	Hydrolases;Translocases	gb|RDX87451.1|Protein NRT1/ PTR FAMILY 6.3, partial [Mucuna pruriens]
Glur_chr1.g083790.1	48925455	48930435	Glur_chr1_1	+	1	EC-7.3.2.4	3.6.3.26-RXN	1	OG0005574	MCL_26	C1314	0	0	0	0	0	0	0	0	0	0	1	0	0	0	0	0	0	0			Protein NRT1/ PTR FAMILY 6.3	Hydrolases;Translocases	gb|RDX87451.1|Protein NRT1/ PTR FAMILY 6.3, partial [Mucuna pruriens]
Glur_chr1.g083800.1	48934506	48942996	Glur_chr1_1	-	0			0	OG0001356	MCL_974	C1314	0	0	0	0	0	0	0	0	0	0	0	0	0	0	0	0	0	0			oxysterol-binding protein-related protein 2A-like isoform X1	Translocases	gb|RDX87447.1|Oxysterol-binding protein-related protein 2A, partial [Mucuna pruriens]
Glur_chr1.g083810.1	48958538	48959444	Glur_chr1_1	-	0			0	-	MCL_1983	C1314	0	0	0	0	0	0	0	0	0	0	0	0	0	0	0	0	0	0			---NA---	0	0
Glur_chr1.g083820.1	48961400	48963637	Glur_chr1_1	-	1	EC-3.1.3.4	PHOSPHATIDATE-PHOSPHATASE-RXN	0	OG0005428	MCL_1984	C1314	0	0	0	0	0	0	1	0	0	0	0	0	0	0	0	0	0	0			probable lipid phosphate phosphatase beta	Phosphatidate phosphatase	dbj|GAU23071.1|hypothetical protein TSUD_183700 [Trifolium subterraneum]
Glur_chr1.g083830.1	48971394	48972258	Glur_chr1_1	+	0			0	OG0007059	MCL_206	C1314	0	0	0	0	0	0	0	0	0	0	0	0	0	0	0	0	0	0			PolyADP-ribose polymerase	0	gb|QHO19877.1|uncharacterized protein DS421_11g332900 [Arachis hypogaea]/ref|XP_025627831.1|uncharacterized protein LOC112720953 [Arachis hypogaea]/gb|RYR29442.1|hypothetical protein Ahy_B01g053818 isoform C [Arachis hypogaea]/ref|XP_016175279.1|uncharacterized protein LOC107617913 [Arachis ipaensis]
Glur_chr1.g083840.1	48975153	48978472	Glur_chr1_1	-	1	EC-2.4.2.7	ADENPRIBOSYLTRAN-RXN	0	OG0002006	MCL_1044	C1314	0	0	0	0	0	0	0	0	0	0	1	0	0	0	0	0	0	0	glycosyltransferase	tailoring	Adenine phosphoribosyltransferase 3	Adenine phosphoribosyltransferase	gb|KAF7828397.1|adenine phosphoribosyltransferase 4-like [Senna tora]
Glur_chr1.g083850.1	48983004	48983349	Glur_chr1_1	-	0			0	OG0015799	MCL_27	C1314	0	0	0	0	0	0	0	0	0	0	0	0	0	0	0	0	0	0			animal RPA1 domain protein	0	ref|XP_045810863.1|uncharacterized protein LOC123905297 [Trifolium pratense]
Glur_chr1.g083860.1	48988873	48991156	Glur_chr1_1	+	1	EC-3.1.3.12	TREHALOSEPHOSPHA-RXN	0	OG0000521	MCL_454	C1314	0	0	1	0	0	0	0	0	0	0	0	0	0	0	0	0	0	0			probable trehalose-phosphate phosphatase F	Glycosyltransferases;Trehalose-phosphatase	gb|TKY55421.1|trehalose-phosphate phosphatase G [Spatholobus suberectus]
Glur_chr1.g083870.1	48993455	49001634	Glur_chr1_1	+	1	EC-2.2.1.2	TRANSALDOL-RXN	0	OG0006671	MCL_2640	C1314	0	0	1	0	0	1	0	0	0	0	0	0	0	0	0	0	0	0			Transaldolase B	Transaldolase	gb|KAG5028275.1|hypothetical protein JHK87_011789 [Glycine soja]
Glur_chr1.g083880.1	49007512	49011207	Glur_chr1_1	+	1	EC-3.2.1.26	RXN-9985	0	OG0001524	MCL_365	C1314	0	0	1	0	0	0	0	0	0	0	0	0	0	0	0	0	0	0			acid beta-fructofuranosidase	Beta-fructofuranosidase	ref|XP_027335831.1|acid beta-fructofuranosidase-like isoform X2 [Abrus precatorius]
Glur_chr1.g083890.1	49016229	49020089	Glur_chr1_1	+	1	EC-1.10.3.2	LACCASE-RXN	0	OG0004172	MCL_215	C1314	0	0	0	0	0	0	0	0	0	0	0	1	0	0	0	1	0	0			monocopper oxidase-like protein SKU5	L-ascorbate oxidase	ref|XP_027335469.1|monocopper oxidase-like protein SKU5 [Abrus precatorius]
Glur_chr1.g084000.1	49115377	49118620	Glur_chr1_1	-	1	EC-3.6.1.21	ADPSUGPPHOSPHAT-RXN, RXN-10770, RXN-10763	0	OG0012117	MCL_552		0	0	1	1	0	0	0	0	0	0	1	0	0	0	0	0	0	0			Nudix hydrolase 14, chloroplastic	ADP-sugar diphosphatase	gb|RDX77502.1|Nudix hydrolase 14, chloroplastic, partial [Mucuna pruriens]
Glur_chr1.g084130.1	49214136	49216660	Glur_chr1_1	+	1	EC-1.14.18.9	RXN-13188	0	OG0006601	MCL_1064		0	0	0	0	0	0	1	0	0	0	0	0	0	0	0	0	0	0			methylsterol monooxygenase 1-1-like	4-alpha-methylsterol monooxygenase	ref|XP_004515763.1|methylsterol monooxygenase 1-1 [Cicer arietinum]
Glur_chr1.g084310.1	49301255	49302575	Glur_chr1_1	-	1	EC-5.1.3.6	UDP-GLUCURONATE-4-EPIMERASE-RXN	0	OG0001899	MCL_881		0	0	1	1	0	0	0	0	0	0	1	0	0	0	0	0	0	0			UDP-glucuronate 4-epimerase 5	UDP-glucuronate 4-epimerase	gb|RHN63312.1|putative UDP-glucuronate 4-epimerase [Medicago truncatula]/ref|XP_013457644.1|UDP-glucuronate 4-epimerase 5 [Medicago truncatula]/gb|KEH31675.1|UDP-D-glucuronate 4-epimerase [Medicago truncatula]
Glur_chr1.g084320.1	49303927	49308113	Glur_chr1_1	-	1	EC-1.14.14	RXN-9045	0	OG0003033	MCL_4		0	0	0	0	0	0	0	0	0	0	0	0	0	0	0	1	0	1			geraniol 8-hydroxylase-like	Acting on paired donors, with incorporation or reduction of molecular oxygen. The oxygen incorporated need not be derived from O(2)	gb|TKY55377.1|Flavonoid 3'-monooxygenase [Spatholobus suberectus]
Glur_chr1.g084410.1	49348881	49351152	Glur_chr1_1	+	1	EC-1.1.1.208, EC-1.1.1.207	+-NEOMENTHOL-DEHYDROGENASE-RXN, --MENTHOL-DEHYDROGENASE-RXN	0	OG0000064	MCL_309		0	0	0	0	0	0	0	0	0	0	0	0	0	0	0	1	0	1			(+)-neomenthol dehydrogenase	Acting on the CH-OH group of donors	gb|RDX83062.1|(+)-neomenthol dehydrogenase, partial [Mucuna pruriens]
Glur_chr1.g084490.1	49404172	49405648	Glur_chr1_1	+	1	EC-5.1.3.13, EC-1.1.1.133	DTDPDEHYDRHAMEPIM-RXN, RXN-5481, DTDPDEHYRHAMREDUCT-RXN	0	OG0012640	MCL_1077		0	0	1	0	0	0	0	0	0	0	1	0	0	0	0	0	0	0			bifunctional dTDP-4-dehydrorhamnose 3,5-epimerase/dTDP-4-dehydrorhamnose reductase	dTDP-4-dehydrorhamnose 3,5-epimerase;dTDP-4-dehydrorhamnose reductase	ref|XP_027336418.1|bifunctional dTDP-4-dehydrorhamnose 3,5-epimerase/dTDP-4-dehydrorhamnose reductase [Abrus precatorius]
Glur_chr1.g084530.1	49417716	49422277	Glur_chr1_1	-	1	EC-2.3.3.10	HYDROXYMETHYLGLUTARYL-COA-SYNTHASE-RXN	0	OG0005008	MCL_2262		0	0	0	1	0	0	1	0	0	0	0	0	0	0	0	0	0	0			hydroxymethylglutaryl-CoA synthase	Hydroxymethylglutaryl-CoA synthase	gb|KYP56474.1|Hydroxymethylglutaryl-CoA synthase [Cajanus cajan]/ref|XP_020227963.1|hydroxymethylglutaryl-CoA synthase [Cajanus cajan]
Glur_chr1.g084540.1	49428408	49430238	Glur_chr1_1	-	1	EC-2.8.1.9	RXN-8351	0	OG0002459	MCL_730		0	0	0	1	0	0	0	0	0	0	0	0	0	0	0	0	0	0			molybdenum cofactor sulfurase-like	Molybdenum cofactor sulfurtransferase	gb|KAG4930329.1|hypothetical protein JHK86_047290 [Glycine max]/gb|KAG5102331.1|hypothetical protein JHK84_047300 [Glycine max]/ref|XP_040867125.1|molybdenum cofactor sulfurase-like [Glycine max]/gb|KAG5097541.1|hypothetical protein JHK82_047395 [Glycine max]/gb|KAG4943224.1|hypothetical protein JHK85_047870 [Glycine max]/ref|XP_028209068.1|molybdenum cofactor sulfurase-like [Glycine soja]/gb|KAG…
Glur_chr1.g084630.1	49475138	49478059	Glur_chr1_1	-	1	EC-2.3.1.23	2.3.1.23-RXN	0	OG0010687	MCL_4488		0	0	0	0	0	0	1	0	0	0	0	0	0	0	0	0	0	0	acyltransferase	tailoring	lysophospholipid acyltransferase 1	1-acylglycerol-3-phosphate O-acyltransferase;1-acylglycerophosphocholine O-acyltransferase	ref|XP_004515799.1|lysophospholipid acyltransferase 1 [Cicer arietinum]
Glur_chr1.g084710.1	49525461	49525803	Glur_chr1_1	-	1	EC-2.8.1.9	RXN-8351	1	-	MCL_2595		0	0	0	1	0	0	0	0	0	0	0	0	0	0	0	0	0	0			molybdenum cofactor sulfurase	0	ref|XP_004515808.1|uncharacterized protein LOC101511317 [Cicer arietinum]
Glur_chr1.g084730.1	49530024	49531035	Glur_chr1_1	+	1	EC-2.1.1.112	GLUCURONOXYLAN-4-O-METHYLTRANSFERASE-RXN	0	OG0013033	MCL_971		0	1	0	0	0	0	0	0	0	0	0	0	0	0	0	0	0	0	methyltransferase	tailoring	Glucuronoxylan 4-O-methyltransferase 2	Transferring one-carbon groups	gb|TKY55336.1|Glucuronoxylan 4-O-methyltransferase 2 [Spatholobus suberectus]
Glur_chr1.g084760.1	49548348	49550629	Glur_chr1_1	+	1	EC-3.5.4.12	DCMP-DEAMINASE-RXN	0	OG0012813	MCL_677		0	0	0	0	0	0	0	0	0	0	1	0	0	0	0	0	0	0			deoxycytidylate deaminase	dCMP deaminase	ref|XP_027337418.1|deoxycytidylate deaminase [Abrus precatorius]
Glur_chr1.g084780.1	49559633	49560377	Glur_chr1_1	+	1	EC-7.1.2.2	ATPSYN-RXN	0	OG0012453	MCL_1991		0	0	0	0	0	0	0	0	0	0	1	0	0	0	0	0	0	0			ATP synthase delta chain, chloroplastic	H(+)-transporting two-sector ATPase;Ligases	dbj|GAU44967.1|hypothetical protein TSUD_184680 [Trifolium subterraneum]
Glur_chr1.g084910.1	49626393	49637216	Glur_chr1_1	+	1	EC-3.6.1.15	ATPASE-RXN	0	OG0000526	MCL_33		0	0	0	0	0	1	0	0	0	0	0	0	0	0	0	0	0	0			putative AAA domain-containing protein C24B10.10c	Nucleoside-triphosphate phosphatase	ref|XP_027334356.1|uncharacterized protein LOC113849024 isoform X4 [Abrus precatorius]
Glur_chr1.g084930.1	49646197	49651399	Glur_chr1_1	-	1	EC-2.7.1.48, EC-2.4.2.9, EC-2.7.1.48	URKI-RXN, URACIL-PRIBOSYLTRANS-RXN, URIDINEKIN-RXN	0	OG0007981	MCL_254		0	0	0	0	0	0	0	0	0	0	1	0	0	0	0	0	0	0	glycosyltransferase	tailoring	uridine kinase-like protein 1, chloroplastic	Uridine/cytidine kinase;Uracil phosphoribosyltransferase	ref|XP_027334363.1|uridine kinase-like protein 1, chloroplastic isoform X2 [Abrus precatorius]
Glur_chr1.g084980.1	49666338	49668837	Glur_chr1_1	-	1	EC-3.1.3.12	TREHALOSEPHOSPHA-RXN	0	OG0000521	MCL_454	C1317	0	0	1	0	0	0	0	0	0	0	0	0	0	0	0	0	0	0			probable trehalose-phosphate phosphatase F	Glycosyltransferases;Trehalose-phosphatase	gb|TKY55421.1|trehalose-phosphate phosphatase G [Spatholobus suberectus]
Glur_chr1.g084990.1	49679593	49690106	Glur_chr1_1	-	1	EC-6.3.4.5	ARGSUCCINSYN-RXN	0	-	MCL_2287	C1317	0	1	0	0	0	0	0	0	1	0	0	0	0	0	0	0	0	0			Argininosuccinate synthase, chloroplastic	Argininosuccinate synthase	gb|PQQ17366.1|argininosuccinate synthase chloroplastic isoform X1 [Prunus yedoensis var. nudiflora]
Glur_chr1.g085000.1	49692015	49700745	Glur_chr1_1	+	1	EC-3.5.2.6	BETA-LACTAMASE-RXN	0	OG0002772	MCL_1865	C1317	0	0	0	0	0	0	0	0	0	1	0	0	0	0	0	1	0	0			ribonuclease J isoform X1	Acting on ester bonds	ref|XP_027334132.1|ribonuclease J isoform X2 [Abrus precatorius]
Glur_chr1.g085010.1	49702642	49705692	Glur_chr1_1	+	0			0	OG0005725	MCL_1997	C1317	0	0	0	0	0	0	0	0	0	0	0	0	0	0	0	0	0	0			Nucleolar protein 56	0	ref|XP_027358328.1|nucleolar protein 56-like isoform X1 [Abrus precatorius]
Glur_chr1.g085020.1	49708339	49712238	Glur_chr1_1	+	1	EC-2.7.4.3	ADENYL-KIN-RXN	0	OG0005705	MCL_1140	C1317	0	0	0	0	0	0	0	0	0	0	1	0	0	0	0	0	0	0			adenylate kinase 4	Nucleoside-phosphate kinase;Adenylate kinase	ref|XP_027335331.1|adenylate kinase 4 [Abrus precatorius]
Glur_chr1.g085030.1	49712516	49714420	Glur_chr1_1	-	0			0	-	MCL_4491	C1317	0	0	0	0	0	0	0	0	0	0	0	0	0	0	0	0	0	0			---NA---	0	0
Glur_chr1.g085040.1	49714608	49716710	Glur_chr1_1	-	0			1	OG0010486	MCL_3	C1317	0	0	0	0	0	0	0	0	0	0	0	0	0	0	0	0	0	0			Cyclin-dependent kinase G-2	Cyclin-dependent kinase	gb|TKY55310.1|Cyclin-dependent kinase G-2 [Spatholobus suberectus]
Glur_chr1.g085050.1	49716828	49720927	Glur_chr1_1	-	1	EC-2.3.3.9	MALSYN-RXN	0	OG0011923	MCL_2	C1317	0	0	0	0	0	1	0	0	0	0	0	0	0	0	0	0	0	0			malate synthase, glyoxysomal	Malate synthase	ref|XP_013444720.1|malate synthase, glyoxysomal [Medicago truncatula]/gb|KEH18745.1|glyoxysomal malate synthase [Medicago truncatula]/gb|RHN39801.1|Malate synthase, glyoxysomal [Medicago truncatula]
Glur_chr1.g085060.1	49734593	49735463	Glur_chr1_1	+	0			0	OG0002125	MCL_1504	C1317	0	0	0	0	0	0	0	0	0	0	0	0	0	0	0	0	0	0			hypothetical protein L195_g038372	0	gb|PNX83679.1|hypothetical protein L195_g039723 [Trifolium pratense]/gb|PNX82343.1|hypothetical protein L195_g038372 [Trifolium pratense]/gb|PNX83978.1|hypothetical protein L195_g040029 [Trifolium pratense]
Glur_chr1.g085070.1	49748192	49749785	Glur_chr1_1	+	0			0	OG0013279	MCL_45	C1317	0	0	0	0	0	0	0	0	0	0	0	0	0	0	0	0	0	0			DELLA protein RGL1-like	0	ref|XP_045790466.1|GRAS family protein RAD1 [Trifolium pratense]
Glur_chr1.g085080.1	49752757	49755057	Glur_chr1_1	+	1	EC-2.7.4.6, EC-2.7.4.6, EC-2.7.4.6	UDPKIN-RXN, GDPKIN-RXN, CDPKIN-RXN	0	OG0009873	MCL_224	C1317	0	0	0	0	0	0	0	0	0	0	1	0	0	0	0	0	0	0			nucleoside diphosphate kinase 2, chloroplastic	Nucleoside-diphosphate kinase	gb|KYP65321.1|hypothetical protein KK1_011554 [Cajanus cajan]/ref|XP_020217649.1|nucleoside diphosphate kinase 2, chloroplastic [Cajanus cajan]
Glur_chr1.g085140.1	49782303	49784104	Glur_chr1_1	-	1	EC-3.1.1.1	CARBOXYLESTERASE-RXN	0	OG0011943	MCL_23		0	0	0	1	0	0	0	0	0	0	0	0	0	0	0	0	0	0			GDSL esterase/lipase At3g48460	Sinapine esterase;9,9'-di-cis-zeta-carotene desaturase;Acting on paired donors, with incorporation or reduction of molecular oxygen. The oxygen incorporated need not be derived from O(2);Acetylesterase;Carboxylesterase	gb|TKY55295.1|GDSL esterase/lipase [Spatholobus suberectus]
Glur_chr1.g085210.1	49841367	49843641	Glur_chr1_1	+	1	EC-4.2.2.2	4.2.2.2-RXN	0	OG0001144	MCL_130		0	0	1	0	0	0	0	0	0	0	0	0	0	0	0	0	0	0			probable pectate lyase 18	Pectate lyase	ref|XP_019463874.1|PREDICTED: probable pectate lyase 18 isoform X2 [Lupinus angustifolius]/ref|XP_019463873.1|PREDICTED: probable pectate lyase 18 isoform X1 [Lupinus angustifolius]/gb|OIW00288.1|hypothetical protein TanjilG_27539 [Lupinus angustifolius]
Glur_chr1.g085350.1	49937201	49939441	Glur_chr1_1	-	1	EC-1.14.14, EC-1.14.14	RXN-15533, RXN-15532	1	OG0000542	MCL_4		0	0	0	0	0	0	1	0	1	0	1	0	0	0	1	1	0	1			cytochrome P450 71A26-like	Acting on paired donors, with incorporation or reduction of molecular oxygen. The oxygen incorporated need not be derived from O(2)	gb|RHN63434.1|putative cytochrome P450 [Medicago truncatula]/gb|KEH31755.1|cytochrome P450 family 71 protein [Medicago truncatula]/ref|XP_013457724.1|cytochrome P450 736A117 [Medicago truncatula]
Glur_chr1.g085400.1	49959563	49961607	Glur_chr1_1	+	1	EC-1.14.14.150	RXN-8971	1	OG0002938	MCL_4		0	0	0	0	0	0	0	0	0	0	0	0	0	0	0	1	0	1			cytochrome P450 71A1-like	Acting on paired donors, with incorporation or reduction of molecular oxygen. The oxygen incorporated need not be derived from O(2);Costunolide synthase	gb|RDX74832.1|Cytochrome P450 71A1, partial [Mucuna pruriens]
Glur_chr1.g085420.1	49972384	49979914	Glur_chr1_1	+	1	EC-2.5.1.72	QUINOLINATE-SYNTHA-RXN	0	OG0012459	MCL_3418		0	0	0	1	0	0	0	0	0	1	0	0	0	0	0	1	0	0			quinolinate synthase, chloroplastic	Transferring alkyl or aryl groups, other than methyl groups;Acting on acid anhydrides	gb|PQQ08182.1|quinolinate synthase chloroplastic [Prunus yedoensis var. nudiflora]
Glur_chr1.g085440.1	49985319	49988749	Glur_chr1_1	+	1	EC-3.6.1.1	INORGPYROPHOSPHAT-RXN	0	OG0015975	MCL_3539		0	0	1	0	0	0	0	0	0	0	1	0	0	0	0	0	0	0			uncharacterized protein LOC114412005	Exopolyphosphatase	ref|XP_028231565.1|uncharacterized protein LOC114412005 [Glycine soja]/gb|RZC10913.1|hypothetical protein D0Y65_011245 [Glycine soja]
Glur_chr1.g085530.1	50028863	50030334	Glur_chr1_1	+	1	EC-2.2.1.1	1TRANSKETO-RXN	0	-	MCL_2359		0	0	1	0	0	1	0	0	0	0	0	0	0	0	0	0	0	0			transketolase, chloroplastic	Transketolase	ref|XP_016681130.1|LOW QUALITY PROTEIN: transketolase, chloroplastic [Gossypium hirsutum]
Glur_chr1.g085670.1	50074521	50077410	Glur_chr1_1	-	1	EC-1.16.1.7	RXN-20768	0	OG0013822	MCL_751		0	0	0	0	0	0	0	0	0	0	0	0	0	0	0	0	0	0			ferric reduction oxidase 8, mitochondrial	Ferric-chelate reductase (NADH)	gb|KAG4932637.1|hypothetical protein JHK87_046639 [Glycine soja]
Glur_chr1.g085770.1	50132712	50133726	Glur_chr1_1	+	1	EC-2.5.1.16	SPERMIDINESYN-RXN	0	OG0013847	MCL_1668		1	0	0	0	0	0	0	0	0	0	0	0	0	0	0	0	0	0			putative S-adenosyl-L-methionine-dependent methyltransferase	Transferring one-carbon groups	ref|XP_004515876.1|uncharacterized protein LOC101506952 isoform X2 [Cicer arietinum]
Glur_chr1.g085810.1	50153065	50162089	Glur_chr1_1	-	1	EC-2.6.1.1, EC-2.6.1.27, EC-2.6.1.99	TRYPTOPHAN-AMINOTRANSFERASE-RXN, RXN-10139	0	OG0001086	MCL_768		0	1	0	0	0	0	0	1	0	0	0	0	0	0	0	0	0	0			Tryptophan aminotransferase-related protein 2	Transferring nitrogenous groups;Carbon-sulfur lyases	gb|TKY55241.1|Tryptophan aminotransferase-related protein 2 [Spatholobus suberectus]
Glur_chr1.g085820.1	50177193	50180423	Glur_chr1_1	-	1	EC-2.4.1.82	2.4.1.82-RXN	0	OG0004636	MCL_324		0	0	1	0	0	0	0	0	0	0	0	0	0	0	0	0	0	0	glycosyltransferase	tailoring	galactinol--sucrose galactosyltransferase	Galactinol--sucrose galactosyltransferase	ref|XP_027368860.1|galactinol--sucrose galactosyltransferase-like [Abrus precatorius]
Glur_chr1.g085840.1	50194857	50202682	Glur_chr1_1	+	1	EC-1.1.1.330	RXN-7698	0	OG0002785	MCL_241		0	0	0	0	0	0	1	0	0	0	0	0	0	0	0	0	0	0			short-chain dehydrogenase TIC 32, chloroplastic	Very-long-chain 3-oxoacyl-CoA reductase	gb|TKY55238.1|Short-chain dehydrogenase TIC 32 [Spatholobus suberectus]
Glur_chr1.g085920.1	50251469	50253699	Glur_chr1_1	-	1	EC-3.6.1.5	RXN-14024	0	OG0013848	MCL_1729		0	0	0	0	0	0	0	0	0	0	1	0	0	0	0	0	0	0			probable apyrase 7 isoform X1	Nucleoside diphosphate phosphatase	ref|XP_004508886.1|probable apyrase 7 [Cicer arietinum]
Glur_chr1.g086090.1	50353297	50354394	Glur_chr1_1	-	1	EC-2.7.1.159, EC-2.7.1.159, EC-2.7.1.134	2.7.1.133-RXN, 2.7.1.139-RXN, 2.7.1.134-RXN	0	OG0016047	MCL_897		0	0	1	0	0	0	0	0	0	0	0	0	0	0	0	0	0	0			inositol-tetrakisphosphate 1-kinase 1-like	Inositol-tetrakisphosphate 1-kinase;Inositol-1,3,4-trisphosphate 5/6-kinase	gb|KAG4932675.1|hypothetical protein JHK87_046677 [Glycine soja]
Glur_chr1.g086110.1	50363186	50373600	Glur_chr1_1	+	1	EC-2.7.1.33	PANTOTHENATE-KIN-RXN	0	OG0002679	MCL_758		0	0	0	1	0	0	0	0	0	0	0	0	0	0	0	0	0	0			pantothenate kinase 2	Pantothenate kinase	ref|XP_027333433.1|pantothenate kinase 2-like isoform X1 [Abrus precatorius]
Glur_chr1.g086150.1	50391224	50396212	Glur_chr1_1	-	1	EC-1.1.1.267	DXPREDISOM-RXN	0	OG0005974	MCL_3343		0	0	0	1	0	0	0	0	0	0	0	0	0	0	0	0	0	0			1-deoxy-D-xylulose 5-phosphate reductoisomerase, chloroplastic	1-deoxy-D-xylulose-5-phosphate reductoisomerase;Isomerases	ref|XP_020231751.1|1-deoxy-D-xylulose 5-phosphate reductoisomerase, chloroplastic [Cajanus cajan]/gb|KYP50949.1|hypothetical protein KK1_027159 [Cajanus cajan]
Glur_chr1.g086300.1	50501375	50510198	Glur_chr1_1	-	1	EC-1.2.1.3, EC-1.2.1.3	RXN66-3, ALDHDEHYDROG-RXN	0	-	MCL_226		0	0	0	0	0	1	0	0	0	0	0	0	0	0	0	0	0	0			aldehyde dehydrogenase family 2 member B4, mitochondrial	Aldehyde dehydrogenase (NAD(P)(+));Aldehyde dehydrogenase (NAD(+))	gb|KYP56294.1|hypothetical protein KK1_002531 [Cajanus cajan]/ref|XP_020228028.1|aldehyde dehydrogenase family 2 member B4, mitochondrial [Cajanus cajan]
Glur_chr1.g086400.1	50552551	50556866	Glur_chr1_1	+	1	EC-1.6.3.1	RXN-10745	0	OG0007962	MCL_339		0	0	0	0	0	0	0	0	0	0	0	0	0	0	1	0	0	0			respiratory burst oxidase homolog protein B	NAD(P)H oxidase (H(2)O(2)-forming);Oxidizing metal ions	ref|XP_027365171.1|respiratory burst oxidase homolog protein B-like [Abrus precatorius]
Glur_chr1.g086560.1	50665998	50670257	Glur_chr1_1	+	1	EC-1.2.1.8, EC-1.2.1.19	BADH-RXN, AMINOBUTDEHYDROG-RXN	0	OG0005935	MCL_226		1	0	0	0	0	0	0	0	0	0	0	0	0	0	0	0	0	0			betaine aldehyde dehydrogenase 1, chloroplastic	Acting on the aldehyde or oxo group of donors	ref|XP_027369104.1|betaine aldehyde dehydrogenase 1, chloroplastic isoform X1 [Abrus precatorius]
Glur_chr1.g086780.1	50815217	50816295	Glur_chr1_1	-	1	EC-5.6.1.2	3.6.4.2-RXN	0	OG0014054	MCL_387		0	0	0	0	0	0	0	0	0	0	1	0	0	0	0	0	0	0			dynein light chain	0	ref|XP_045790908.1|uncharacterized protein LOC123885651 [Trifolium pratense]
Glur_chr1.g086790.1	50819195	50822441	Glur_chr1_1	+	1	EC-2.4.1.134	2.4.1.134-RXN	0	OG0001980	MCL_1055		0	0	1	0	0	0	0	0	0	0	0	0	0	0	0	0	0	0	glycosyltransferase	tailoring	hydroxyproline O-galactosyltransferase GALT6	Galactosylxylosylprotein 3-beta-galactosyltransferase	ref|XP_004508800.1|hydroxyproline O-galactosyltransferase GALT6-like [Cicer arietinum]
Glur_chr1.g086820.1	50842989	50846514	Glur_chr1_1	-	1	EC-1.1.99.35, EC-1.1.5.2	RXN-11334, RXN0-6373	0	OG0005472	MCL_168		0	0	1	1	0	0	0	0	0	0	0	0	0	0	0	0	0	0			HIPL1 protein	0	dbj|GAU32845.1|hypothetical protein TSUD_209130 [Trifolium subterraneum]
Glur_chr1.g086900.1	50886965	50888678	Glur_chr1_1	-	1	EC-3.2.1.2	RXN-1827	0	OG0005245	MCL_484		0	0	1	0	0	0	0	0	0	0	0	0	0	0	0	0	0	0			beta-amylase	Beta-amylase	gb|KAG4968715.1|hypothetical protein JHK87_034366 [Glycine soja]
Glur_chr1.g086960.1	50944493	50950313	Glur_chr1_1	+	1	EC-7.1.2.1	3.6.3.6-RXN	0	OG0000035	MCL_154		0	0	1	0	0	0	0	0	0	0	0	0	0	0	0	0	0	0			ATPase 11, plasma membrane-type	H(+)-exporting diphosphatase;P-type H(+)-exporting transporter;Nucleoside-triphosphate phosphatase	gb|RHN63590.1|putative proton-exporting ATPase [Medicago truncatula]/ref|XP_013457870.1|ATPase 11, plasma membrane-type [Medicago truncatula]/gb|KEH31901.1|plasma membrane H+-ATPase [Medicago truncatula]
Glur_chr1.g087150.1	51105758	51107750	Glur_chr1_1	+	1	EC-5.1.3.3	ALDOSE-1-EPIMERASE-RXN	0	OG0012080	MCL_1644		0	0	1	0	0	0	0	0	0	0	0	0	0	0	0	0	0	0			aldose 1-epimerase	Aldose 1-epimerase	ref|XP_004508757.1|aldose 1-epimerase [Cicer arietinum]
Glur_chr1.g087360.1	51220061	51226352	Glur_chr1_1	-	1	EC-1.3.1.83, EC-1.1.1.37	RXN-10625, MALATE-DEH-RXN	0	OG0012789	MCL_1028		0	1	1	1	0	1	0	0	0	0	0	0	0	0	0	0	0	0			Geranylgeranyl diphosphate reductase, chloroplastic	Geranylgeranyl diphosphate reductase;Malate dehydrogenase	gb|KAG5056607.1|hypothetical protein JHK86_011603 [Glycine max]/gb|KAG5153646.1|hypothetical protein JHK82_011615 [Glycine max]/gb|KAH1248653.1|Geranylgeranyl diphosphate reductase, chloroplastic [Glycine max]
Glur_chr1.g087370.1	51228320	51230349	Glur_chr1_1	+	1	EC-3.1.1.34, EC-3.1.1.3	TRIACYLGLYCEROL-LIPASE-RXN	0	OG0008857	MCL_23		0	0	0	0	0	0	1	0	0	0	0	0	0	0	0	0	0	0			GDSL esterase/lipase At1g74460-like	Carboxylesterase;Triacylglycerol lipase	ref|XP_014508111.1|GDSL esterase/lipase At1g74460 [Vigna radiata var. radiata]
Glur_chr1.g087470.1	51296422	51298735	Glur_chr1_1	-	1	EC-2.4.1.69	RXN-18234	0	OG0005672	MCL_980		0	0	1	0	0	0	0	0	0	0	0	0	0	0	0	0	0	0	glycosyltransferase	tailoring	galactoside 2-alpha-L-fucosyltransferase	Type 1 galactoside alpha-(1,2)-fucosyltransferase	ref|XP_027193023.1|galactoside 2-alpha-L-fucosyltransferase isoform X2 [Cicer arietinum]/ref|XP_004508724.1|galactoside 2-alpha-L-fucosyltransferase isoform X1 [Cicer arietinum]
Glur_chr1.g087490.1	51301542	51305734	Glur_chr1_1	+	1	EC-5.1.3.1	RIBULP3EPIM-RXN	0	OG0007707	MCL_4502		0	0	1	0	0	1	0	0	0	0	0	0	0	0	0	0	0	0			ribulose-phosphate 3-epimerase, chloroplastic	Ribulose-phosphate 3-epimerase	ref|XP_027368952.1|ribulose-phosphate 3-epimerase, chloroplastic [Abrus precatorius]/ref|XP_027368953.1|ribulose-phosphate 3-epimerase, chloroplastic [Abrus precatorius]
Glur_chr1.g087550.1	51322041	51323409	Glur_chr1_1	+	1	EC-2.4.2.39, EC-2.4.2.39	RXN-9461, RXN-12415	0	OG0008852	MCL_1183		0	0	1	0	0	0	0	0	0	0	0	0	0	0	0	0	0	0	glycosyltransferase	tailoring	probable xyloglucan 6-xylosyltransferase 5	Xyloglucan 6-xylosyltransferase;Glycosyltransferases	ref|XP_045788849.1|probable xyloglucan 6-xylosyltransferase 5 [Trifolium pratense]/gb|PNY15607.1|xyloglucan xylosyltransferase [Trifolium pratense]/gb|PNY15699.1|xyloglucan xylosyltransferase [Trifolium pratense]/gb|PNY14189.1|xyloglucan xylosyltransferase [Trifolium pratense]
Glur_chr1.g087680.1	51397739	51398285	Glur_chr1_1	+	1	EC-3.6.1.9, EC-3.6.1.12, EC-3.6.1.65	DCTP-PYROPHOSPHATASE-RXN	0	OG0014847	MCL_2481		0	0	0	0	0	0	0	0	0	0	1	0	0	0	0	0	0	0			dCTP pyrophosphatase 1	dCTP diphosphatase;Nucleotide diphosphatase	gb|TKY55057.1|dCTP pyrophosphatase 1 [Spatholobus suberectus]
Glur_chr1.g087750.1	51435153	51438227	Glur_chr1_1	+	1	EC-3.2.1.167, EC-3.2.1.31, EC-3.2.1.167	RXN-11760, BETA-GLUCURONID-RXN, RXN-14062	0	OG0000516	MCL_982		0	0	1	0	1	0	0	0	0	0	0	1	0	0	0	1	0	0			Heparanase-like protein 1	Beta-glucuronidase	gb|TKY55050.1|Heparanase protein 1 [Spatholobus suberectus]
Glur_chr1.g087800.1	51469483	51471745	Glur_chr1_1	-	1	EC-1.1.1.22	UGD-RXN	0	OG0000314	MCL_1464		0	0	1	1	0	0	0	0	0	0	1	0	0	0	0	0	0	0			UDP-glucose 6-dehydrogenase 1	UDP-glucose 6-dehydrogenase;Acting on ester bonds	gb|TKY55044.1|UDP-glucose 6-dehydrogenase 1 [Spatholobus suberectus]
Glur_chr1.g087830.1	51480042	51485402	Glur_chr1_1	-	1	EC-2.7.1.107	DIACYLGLYKIN-RXN	0	OG0004744	MCL_3103		0	0	0	0	0	0	1	0	0	0	0	0	0	0	0	0	0	0			Diacylglycerol kinase 1	NAD(+) kinase;Diacylglycerol kinase (ATP)	gb|TKY55043.1|Diacylglycerol kinase 1 [Spatholobus suberectus]
Glur_chr1.g088000.1	51562592	51567778	Glur_chr1_1	-	1	EC-1.6.3.1	RXN-10745	0	OG0010671	MCL_339		0	0	0	0	0	0	0	0	0	0	0	0	0	0	1	0	0	0			respiratory burst oxidase homolog protein A-like isoform X1	NAD(P)H oxidase (H(2)O(2)-forming);Oxidizing metal ions;Acting on a peroxide as acceptor	gb|KEH32020.1|respiratory burst oxidase-like protein [Medicago truncatula]
Glur_chr1.g088050.1	51585954	51593326	Glur_chr1_1	-	1	EC-3.1.4.46	GLYCPDIESTER-RXN	0	OG0008277	MCL_1143		0	0	1	0	0	0	0	0	0	0	0	0	0	0	0	0	0	0			glycerophosphodiester phosphodiesterase GDPD6 isoform X2	Glycerophosphodiester phosphodiesterase	gb|TKY55023.1|Glycerophosphodiester phosphodiesterase GDPD5 [Spatholobus suberectus]
Glur_chr1.g088250.1	51737355	51740629	Glur_chr1_1	+	1	EC-2.4.1.43	2.4.1.43-RXN	0	OG0008361	MCL_120		0	0	1	0	0	0	0	0	0	0	0	0	0	0	0	0	0	0	glycosyltransferase	tailoring	probable galacturonosyltransferase 11	Polygalacturonate 4-alpha-galacturonosyltransferase	ref|XP_027331372.1|probable galacturonosyltransferase 11 isoform X1 [Abrus precatorius]
Glur_chr1.g088510.1	51887676	51894395	Glur_chr1_1	-	1	EC-3.5.3.12	AGMATINE-DEIMINASE-RXN	0	OG0010044	MCL_2020		1	0	0	0	0	0	0	0	0	0	0	0	0	0	0	0	0	0			agmatine deiminase	Agmatine deiminase;Protein-arginine deiminase	ref|XP_024636109.1|agmatine deiminase [Medicago truncatula]/gb|RHN63774.1|putative agmatine deiminase [Medicago truncatula]/ref|XP_003609175.2|agmatine deiminase [Medicago truncatula]/gb|AES91372.2|porphyromonas-type peptidyl-arginine deiminase [Medicago truncatula]/sp|G7JT50.2|RecName: Full=Agmatine deiminase AltName: Full=Agmatine iminohydrolase Short=MtAIH [Medicago truncatula]
Glur_chr1.g088520.1	51897739	51904330	Glur_chr1_1	+	1	EC-2.7.1.48	URIDINEKIN-RXN	0	OG0000327	MCL_1290		0	0	0	0	0	0	0	0	0	0	1	0	0	0	0	0	0	0			inorganic pyrophosphatase TTM1	Uridine/cytidine kinase;Acting on acid anhydrides	gb|TKY54976.1|Uridine-cytidine kinase C [Spatholobus suberectus]
Glur_chr1.g088550.1	51915844	51917409	Glur_chr1_1	+	1	EC-4.3.3.2	STRICTOSIDINE-SYNTHASE-RXN	0	OG0000544	MCL_463		0	0	0	0	0	0	0	0	0	1	0	0	0	0	0	1	0	0	ASE	signature	protein STRICTOSIDINE SYNTHASE-LIKE 12-like	Strictosidine synthase	ref|XP_045832507.1|protein STRICTOSIDINE SYNTHASE-LIKE 12-like [Trifolium pratense]
Glur_chr1.g088640.1	51950173	51955400	Glur_chr1_1	-	1	EC-7.6.2.1	3.6.3.1-RXN	0	OG0000600	MCL_144		0	0	0	0	0	0	1	0	0	0	0	0	0	0	0	0	0	0			putative phospholipid-transporting ATPase 9	P-type phospholipid transporter;Nucleoside-triphosphate phosphatase	ref|XP_027329392.1|putative phospholipid-transporting ATPase 9 [Abrus precatorius]
Glur_chr1.g088910.1	52178200	52180061	Glur_chr1_1	+	1	EC-3.2.1.39	3.2.1.39-RXN	0	OG0007348	MCL_31		0	0	1	0	0	0	0	0	0	0	0	0	0	0	0	0	0	0			tRNA (guanine(37)-N1)-methyltransferase 2	tRNA(Phe) (4-demethylwyosine(37)-C(7)) aminocarboxypropyltransferase;Beta-glucosidase;tRNA (guanine(37)-N(1))-methyltransferase;Glucan endo-1,3-beta-D-glucosidase	gb|TKY54934.1|tRNA (guanine(37)-N1)-methyltransferase 2 [Spatholobus suberectus]
Glur_chr1.g088980.1	52231692	52235204	Glur_chr1_1	+	1	EC-3.1.2.14, EC-3.1.2.14	3.1.2.14-RXN, RXN-9550	0	OG0002839	MCL_645		0	0	0	0	0	0	1	0	0	0	0	0	0	0	0	0	0	0			palmitoyl-acyl carrier protein thioesterase, chloroplastic-like	Fatty-acid synthase system;Oleoyl-[acyl-carrier-protein] hydrolase	gb|KYP55663.1|hypothetical protein KK1_001886 [Cajanus cajan]/ref|XP_020226443.1|palmitoyl-acyl carrier protein thioesterase, chloroplastic [Cajanus cajan]/ref|XP_020226444.1|palmitoyl-acyl carrier protein thioesterase, chloroplastic [Cajanus cajan]
Glur_chr1.g089040.1	52276583	52279668	Glur_chr1_1	+	1	EC-1.14.11.15	RXN1F-170	1	OG0016035	MCL_12		0	0	0	0	0	0	0	1	0	0	0	0	0	0	0	0	0	0	2ODD	tailoring	gibberellin 3-beta-dioxygenase 3	Acting on paired donors, with incorporation or reduction of molecular oxygen. The oxygen incorporated need not be derived from O(2)	ref|XP_020228365.1|gibberellin 3-beta-dioxygenase 3 [Cajanus cajan]/gb|KYP55669.1|Gibberellin 3-beta-dioxygenase 3 [Cajanus cajan]
Glur_chr1.g089050.1	52282183	52285082	Glur_chr1_1	+	1	EC-1.14.11	RXN1F-165	1	OG0016035	MCL_12		0	0	0	0	0	0	0	1	0	0	0	0	0	0	0	0	0	0	2ODD	tailoring	gibberellin 3-beta-dioxygenase 3-like	Gibberellin 3-beta-dioxygenase	ref|XP_020228365.1|gibberellin 3-beta-dioxygenase 3 [Cajanus cajan]/gb|KYP55669.1|Gibberellin 3-beta-dioxygenase 3 [Cajanus cajan]
Glur_chr1.g089170.1	52387471	52393699	Glur_chr1_1	+	1	EC-1.1.1.330, EC-2.3.1.199, EC-4.2.1.134, EC-1.3.1.93	RXN-7698, RXN-7697, RXN-11750, RXN-7711	0	OG0000500	MCL_112		0	0	0	0	0	0	1	0	0	0	0	0	0	0	0	0	0	0	acyltransferase	tailoring	3-ketoacyl-CoA synthase 11	Oxidoreductases;Lyases;Very-long-chain 3-oxoacyl-CoA synthase	gb|TKY54912.1|3-ketoacyl-CoA synthase 11 [Spatholobus suberectus]
Glur_chr1.g089240.1	52410408	52417051	Glur_chr1_1	-	1		TRANS-RXN-186	0	OG0002745	MCL_264		0	0	0	0	0	0	0	0	1	0	0	0	0	0	0	0	0	0			potassium channel AKT1	Translocases	ref|XP_003609240.1|potassium channel AKT1 [Medicago truncatula]/gb|AES91437.1|inwardly rectifying potassium channel subunit [Medicago truncatula]/gb|RHN63887.1|putative potassium channel, voltage-dependent, EAG/ELK/ERG, ankyrin repeat-containing [Medicago truncatula]/gb|QIT07867.1|inwardly rectifying potassium channel [Medicago truncatula]
Glur_chr1.g089290.1	52443997	52446277	Glur_chr1_1	+	1	EC-4.2.1.17	ENOYL-COA-HYDRAT-RXN	0	-	MCL_30		0	0	0	0	0	1	1	0	0	0	0	0	0	0	0	0	0	0			GTP-binding nuclear protein Ran-3	Nucleoside-triphosphate phosphatase	ref|XP_027368958.1|GTP-binding nuclear protein Ran-3-like [Abrus precatorius]
Glur_chr1.g089300.1	52460377	52464528	Glur_chr1_1	+	1	EC-1.14.14	RXN-11540, RXN-11541	0	OG0008802	MCL_4		0	0	0	0	0	0	0	1	0	0	0	0	0	0	0	0	0	0	P450	tailoring	cytochrome P450 734A1	Acting on paired donors, with incorporation or reduction of molecular oxygen. The oxygen incorporated need not be derived from O(2)	gb|TKY54903.1|PHYB activation tagged suppressor 1 [Spatholobus suberectus]
Glur_chr1.g089450.1	52553485	52556962	Glur_chr1_1	+	1	EC-3.6.1.22, EC-3.6.1.22	RXN0-4401, NADPYROPHOSPHAT-RXN	0	OG0008005	MCL_3576		0	0	0	1	0	0	0	0	0	0	0	0	0	0	0	0	0	0			Nudix hydrolase 19, chloroplastic	NAD(+) diphosphatase	gb|RDX97430.1|Nudix hydrolase 19, chloroplastic, partial [Mucuna pruriens]
Glur_chr1.g089460.1	52557687	52559385	Glur_chr1_1	-	1	EC-5.1.1.13	ASPARTATE-RACEMASE-RXN	0	OG0016549	MCL_3577		0	1	0	0	0	0	0	0	0	0	0	0	0	0	0	0	0	0			Aspartate racemase	Aspartate racemase;Amino-acid racemase	gb|TKY54885.1|Aspartate racemase [Spatholobus suberectus]
Glur_chr1.g089470.1	52563288	52567827	Glur_chr1_1	+	1	EC-1.6.2.2	CYTOCHROME-B5-REDUCTASE-RXN	0	OG0012859	MCL_147		0	0	0	0	0	0	1	0	0	0	0	0	0	0	0	0	0	0			NADH-cytochrome b5 reductase-like protein	Nitrate reductase (NAD(P)H);Nitrate reductase (NADH);Cytochrome-b5 reductase;Nitrate reductase	gb|TKY54884.1|NADH-cytochrome b5 reductase protein [Spatholobus suberectus]
Glur_chr1.g089510.1	52586198	52591070	Glur_chr1_1	-	1	EC-5.6.1.2	3.6.4.2-RXN	0	OG0012171	MCL_387		0	0	0	0	0	0	0	0	0	0	1	0	0	0	0	0	0	0			putative dynein ATPase	Hydrolases	ref|XP_027333057.1|uncharacterized protein LOC113847923 [Abrus precatorius]
Glur_chr1.g089610.1	52645619	52648679	Glur_chr1_1	+	1	EC-2.4.1.17	UDP-GLUCURONOSYLTRANSFERASE-RXN	0	OG0011111	MCL_333		0	0	0	0	1	0	0	0	0	0	0	0	0	0	0	0	0	0	glycosyltransferase	tailoring	beta-glucuronosyltransferase GlcAT14B	Protein xylosyltransferase;Glucuronosyltransferase	ref|XP_004508507.1|beta-glucuronosyltransferase GlcAT14B-like [Cicer arietinum]
Glur_chr1.g089660.1	52661387	52664758	Glur_chr1_1	-	1	EC-1.11.1.7	PEROXID-RXN	0	OG0012812	MCL_19		0	0	0	0	0	0	0	0	1	0	0	0	0	0	0	0	0	0			peroxidase 25	Acting on a peroxide as acceptor	gb|AES91500.1|class III peroxidase [Medicago truncatula]/gb|RHN63936.1|putative peroxidase [Medicago truncatula]/ref|XP_003609303.1|peroxidase 25 [Medicago truncatula]
Glur_chr1.g089720.1	52690381	52691409	Glur_chr1_1	+	1	EC-2.4.1.34	13-BETA-GLUCAN-SYNTHASE-RXN	0	OG0001643	MCL_680		0	0	1	0	0	0	0	0	0	0	0	0	0	0	0	0	0	0	glycosyltransferase	tailoring	callose synthase 12-like	0	ref|XP_027341722.1|callose synthase 12-like [Abrus precatorius]
Glur_chr1.g089740.1	52693161	52696603	Glur_chr1_1	+	1	EC-2.6.1.85	PABASYN-RXN	1	OG0003370	MCL_926		0	0	0	1	0	0	0	0	0	1	0	0	0	0	0	1	0	0			Aminodeoxychorismate synthase, chloroplastic	0	dbj|GAU15880.1|hypothetical protein TSUD_41010 [Trifolium subterraneum]
Glur_chr1.g089820.1	52761719	52764803	Glur_chr1_1	+	1	EC-3.2.1.15	RXN-2103	0	OG0007706	MCL_300		0	0	1	0	0	0	0	0	0	0	0	0	0	0	0	0	0	0			EPIDERMAL PATTERNING FACTOR-like protein 8 isoform X2	0	gb|KAG4378858.1|hypothetical protein GLYMA_17G113800v4 [Glycine max]
Glur_chr1.g089900.1	52834629	52838162	Glur_chr1_1	+	1	EC-3.2.1.39	3.2.1.39-RXN	0	OG0003237	MCL_31		0	0	1	0	0	0	0	0	0	0	0	0	0	0	0	0	0	0			Glucan endo-1,3-beta-glucosidase 14	Beta-glucosidase;Oxidoreductases;Glucan endo-1,3-beta-D-glucosidase	gb|RDX80047.1|Glucan endo-1,3-beta-glucosidase 14 [Mucuna pruriens]
Glur_chr1.g090160.1	53050421	53053209	Glur_chr1_1	-	1	EC-2.4.1.82	2.4.1.82-RXN	0	OG0005507	MCL_324		0	0	1	0	0	0	0	0	0	0	0	0	0	0	0	0	0	0	glycosyltransferase	tailoring	probable galactinol--sucrose galactosyltransferase 6 isoform X2	Galactinol--sucrose galactosyltransferase	ref|XP_004508462.1|probable galactinol--sucrose galactosyltransferase 6 isoform X2 [Cicer arietinum]
Glur_chr1.g090260.1	53132375	53135260	Glur_chr1_1	-	1	EC-2.4.2.41	RXN-9589	1	OG0000482	MCL_118	C1325	0	0	1	0	0	0	0	0	0	0	0	0	0	0	0	0	0	0	glycosyltransferase	tailoring	probable glycosyltransferase At5g20260 isoform X1	Glucuronosyl-N-acetylglucosaminyl-proteoglycan 4-alpha-N-	gb|KAG4932884.1|hypothetical protein JHK87_046886 [Glycine soja]
Glur_chr1.g090270.1	53137172	53139759	Glur_chr1_1	-	1	EC-2.4.2.41	RXN-9589	1	OG0000482	MCL_118	C1325	0	0	1	0	0	0	0	0	0	0	0	0	0	0	0	0	0	0	glycosyltransferase	tailoring	probable glycosyltransferase At3g42180 isoform X1	Xylogalacturonan beta-1,3-xylosyltransferase	ref|XP_045831354.1|probable glycosyltransferase At5g20260 [Trifolium pratense]
Glur_chr1.g090280.1	53140622	53142390	Glur_chr1_1	-	1	EC-2.4.2.41	RXN-9589	1	OG0000482	MCL_118	C1325	0	0	1	0	0	0	0	0	0	0	0	0	0	0	0	0	0	0	glycosyltransferase	tailoring	probable glycosyltransferase At3g42180	Xylogalacturonan beta-1,3-xylosyltransferase	gb|RHN64005.1|putative xylogalacturonan beta-1,3-xylosyltransferase [Medicago truncatula]
Glur_chr1.g090290.1	53142815	53143438	Glur_chr1_1	-	0			1	OG0021672	MCL_118	C1325	0	0	0	0	0	0	0	0	0	0	0	0	0	0	0	0	0	0			putative glycosyltransferase	Glycosyltransferases	ref|XP_020237178.2|probable glycosyltransferase At3g42180 isoform X1 [Cajanus cajan]
Glur_chr1.g090300.1	53147328	53149444	Glur_chr1_1	-	0			0	OG0011544	MCL_2031	C1325	0	0	0	0	0	0	0	0	0	0	0	0	0	0	0	0	0	0			heptahelical transmembrane protein 1	0	ref|XP_045786632.1|heptahelical transmembrane protein 1 [Trifolium pratense]
Glur_chr1.g090310.1	53155341	53162021	Glur_chr1_1	-	1	EC-2.4.1.14	SUCROSE-PHOSPHATE-SYNTHASE-RXN	0	OG0008967	MCL_517	C1325	0	0	1	0	0	0	0	0	0	0	0	0	0	0	0	0	0	0	glycosyltransferase	tailoring	probable sucrose-phosphate synthase	Sucrose-phosphate synthase;Sucrose synthase	gb|QHO21653.1|putative sucrose-phosphate synthase [Arachis hypogaea]/gb|RYR30571.1|hypothetical protein Ahy_B01g055317 [Arachis hypogaea]/ref|XP_016199457.1|probable sucrose-phosphate synthase [Arachis ipaensis]
Glur_chr1.g090360.1	53205738	53206047	Glur_chr1_1	-	1	EC-2.5.1.27, EC-2.5.1.112, EC-2.5.1.112	RXN-4307, RXN-4305, RXN-4303	0	OG0016781	MCL_271		0	0	0	0	0	0	0	1	0	0	0	0	0	0	0	0	0	0			adenylate isopentenyltransferase	0	ref|XP_003592653.2|adenylate isopentenyltransferase [Medicago truncatula]/gb|AES62904.2|adenylate isopentenyltransferase [Medicago truncatula]/gb|RHN82420.1|putative transferase [Medicago truncatula]
Glur_chr1.g090380.1	53213504	53218134	Glur_chr1_1	-	1	EC-3.1.3.60, EC-3.1.3, EC-3.1.3.41, EC-3.1.3.38, EC-3.1.3.58, EC-3.1.3.9, EC-1.11.1.7, EC-3.1.3.2	PHOSPHOENOLPYRUVATE-PHOSPHATASE-RXN, RXN0-5185, 4-NITROPHENYLPHOSPHATASE-RXN, 3-PHOSPHOGLYCERATE-PHOSPHATASE-RXN, RXN66-526, PEROXID-RXN, ACID-PHOSPHATASE-RXN	0	OG0003932	MCL_321		0	0	1	0	1	0	0	0	1	0	0	0	0	0	0	0	0	0			purple acid phosphatase-like protein	Acid phosphatase	ref|XP_027368962.1|bifunctional purple acid phosphatase 26 [Abrus precatorius]
Glur_chr1.g090440.1	53254639	53257369	Glur_chr1_1	-	1	EC-2.4.1.46	2.4.1.46-RXN	0	OG0007167	MCL_1823	C1326	0	0	0	0	0	0	1	0	0	0	0	0	0	0	0	0	0	0	glycosyltransferase	tailoring	monogalactosyldiacylglycerol synthase 2, chloroplastic	Monogalactosyldiacylglycerol synthase	gb|TKY54789.1|Monogalactosyldiacylglycerol synthase 2 [Spatholobus suberectus]
Glur_chr1.g090450.1	53261625	53262737	Glur_chr1_1	-	0			0	OG0007736	MCL_916	C1326	0	0	0	0	0	0	0	0	0	0	0	0	0	0	0	0	0	0			RING-H2 zinc finger protein	0	ref|XP_004508425.1|uncharacterized protein LOC101514622 isoform X1 [Cicer arietinum]
Glur_chr1.g090460.1	53265456	53265750	Glur_chr1_1	+	0			0	OG0025047	MCL_1182	C1326	0	0	0	0	0	0	0	0	0	0	0	0	0	0	0	0	0	0			sorting and assembly machinery component 50 homolog	0	gb|KYP56490.1|Sorting and assembly machinery component 50 isogeny [Cajanus cajan]/ref|XP_020227364.1|sorting and assembly machinery component 50 homolog [Cajanus cajan]
Glur_chr1.g090470.1	53277708	53281804	Glur_chr1_1	+	1	EC-3.6.1.1	INORGPYROPHOSPHAT-RXN	0	OG0003688	MCL_2032	C1326	0	0	1	0	0	0	0	0	0	0	1	0	0	0	0	0	0	0			pyrophosphate-energized vacuolar membrane proton pump	H(+)-exporting diphosphatase;Inorganic diphosphatase	gb|ALO24186.1|H+-pyrophosphatase [Ammopiptanthus nanus]
Glur_chr1.g090480.1	53284550	53287808	Glur_chr1_1	+	1	EC-1.3.1.78	RXN-5682	0	OG0010640	MCL_1205	C1326	0	1	0	0	0	0	0	0	0	0	0	0	0	0	0	0	0	0			arogenate dehydrogenase 1, chloroplastic-like	Arogenate dehydrogenase (NADP(+));Prephenate dehydrogenase;Prephenate dehydrogenase (NADP(+));Arogenate dehydrogenase (NAD(P)(+))	ref|XP_004508423.1|arogenate dehydrogenase 1, chloroplastic-like [Cicer arietinum]
Glur_chr1.g090490.1	53289245	53291654	Glur_chr1_1	-	1	EC-1.14.11.32, EC-1.14.11.32	RXN-8149, RXN-8152	0	OG0001534	MCL_12	C1326	0	0	0	0	0	0	0	0	0	1	0	0	0	0	0	1	0	0	2ODD	tailoring	protein SRG1-like	Codeine 3-O-demethylase;Transferring one-carbon groups	ref|XP_004508422.1|protein SRG1 [Cicer arietinum]
Glur_chr1.g090500.1	53293224	53299233	Glur_chr1_1	+	0			0	OG0008284	MCL_776	C1326	0	0	0	0	0	0	0	0	0	0	0	0	0	0	0	0	0	0			probable anion transporter 6, chloroplastic isoform X1	Translocases	ref|XP_027329401.1|probable anion transporter 6, chloroplastic isoform X1 [Abrus precatorius]
Glur_chr1.g090510.1	53300080	53303137	Glur_chr1_1	-	1	EC-3.2.1.167, EC-3.2.1.31, EC-3.2.1.167	RXN-11760, BETA-GLUCURONID-RXN, RXN-14062	0	OG0002929	MCL_982	C1326	0	0	1	0	1	0	0	0	0	0	0	1	0	0	0	1	0	0			heparanase-like protein 3	Beta-glucuronidase	ref|XP_027332714.1|heparanase-like protein 3 [Abrus precatorius]
Glur_chr1.g090520.1	53310888	53312757	Glur_chr1_1	-	0			1	OG0009012	MCL_2682	C1326	0	0	0	0	0	0	0	0	0	0	0	0	0	0	0	0	0	0			prostatic spermine-binding protein-like	Hydrolases	gb|RHN64041.1|putative acting on peptide bonds (peptidase) [Medicago truncatula]/gb|AES91672.2|hypothetical protein MTR_4g116080 [Medicago truncatula]/ref|XP_003609475.2|chaperonin CPN60, mitochondrial [Medicago truncatula]
Glur_chr1.g090530.1	53314924	53315618	Glur_chr1_1	+	0			0	-	MCL_4519	C1326	0	0	0	0	0	0	0	0	0	0	0	0	0	0	0	0	0	0			putative anaphase-promoting complex, subunit CDC26	0	gb|KAE9602322.1|putative anaphase-promoting complex, subunit CDC26 [Lupinus albus]
Glur_chr1.g090540.1	53315661	53316267	Glur_chr1_1	+	1	EC-3.6.1.25, EC-3.6.1.15	TRIPHOSPHATASE-RXN, ATPASE-RXN	0	OG0002662	MCL_2690	C1326	0	0	0	0	0	1	0	0	1	0	0	0	0	0	0	0	0	0			triphosphate tunel metalloenzyme 3	Triphosphatase	ref|XP_027333052.1|triphosphate tunel metalloenzyme 3 isoform X1 [Abrus precatorius]/ref|XP_027333053.1|triphosphate tunel metalloenzyme 3 isoform X2 [Abrus precatorius]
Glur_chr1.g090710.1	53419308	53420979	Glur_chr1_1	-	1	EC-2.4.1.182	LIPIDADISACCHARIDESYNTH-RXN	1	OG0018394	MCL_939		0	0	0	0	0	0	1	0	0	0	0	0	0	0	0	0	0	0	glycosyltransferase	tailoring	lipid-A-disaccharide synthase	Lipid-A-disaccharide synthase	gb|TKY68648.1|lipid-A-disaccharide synthase [Spatholobus suberectus]
Glur_chr1.g090840.1	53489653	53490181	Glur_chr1_1	-	1	EC-3.2.1.17	3.2.1.17-RXN	0	OG0021673	MCL_2553		0	0	0	0	0	0	0	0	0	0	0	0	0	0	0	0	0	0			---NA---	0	0
Glur_chr1.g091000.1	53611481	53616463	Glur_chr1_1	-	1	EC-7.1.2.1	3.6.3.6-RXN	0	OG0000035	MCL_154		0	0	1	0	0	0	0	0	0	0	0	0	0	0	0	0	0	0			ATPase 8, plasma membrane-type	H(+)-exporting diphosphatase;P-type H(+)-exporting transporter;Nucleoside-triphosphate phosphatase	gb|TKY54736.1|ATPase 8 [Spatholobus suberectus]
Glur_chr1.g091020.1	53628755	53630202	Glur_chr1_1	-	1	EC-3.2.1.14	3.2.1.14-RXN	1	OG0006415	MCL_1061		0	0	1	0	0	0	0	0	0	0	0	0	0	0	0	0	0	0			nod factor hydrolase protein 1-like	Chitinase	ref|XP_004508382.1|class V chitinase [Cicer arietinum]
Glur_chr1.g091060.1	53655127	53656349	Glur_chr1_1	-	1	EC-3.2.1.200	RXN-12309	1	OG0005112	MCL_1061		0	0	0	0	0	0	0	0	0	0	0	0	0	0	0	0	0	0			class V chitinase-like	Glycosylases	ref|XP_027332846.1|class V chitinase-like [Abrus precatorius]
Glur_chr1.g091120.1	53696694	53700063	Glur_chr1_1	+	1	EC-3.1.4.46	GLYCPDIESTER-RXN	0	OG0006376	MCL_555	C1328	0	0	1	0	0	0	0	0	0	0	0	0	0	0	0	0	0	0			glycerophosphodiester phosphodiesterase GDPDL6	Glycerophosphodiester phosphodiesterase	ref|XP_012573316.1|glycerophosphodiester phosphodiesterase GDPDL6 [Cicer arietinum]
Glur_chr1.g091140.1	53710747	53713302	Glur_chr1_1	-	1	EC-7.6.2.5, EC-7.6.2.5	3.6.3.41-RXN, TRANS-RXN0-162	0	OG0009192	MCL_3105	C1328	0	0	0	1	0	0	0	0	0	0	1	0	0	0	0	0	0	0			ABC transporter I family member 1	Hydrolases;Translocases	gb|QYF11765.1|ABCI7, partial [Glycyrrhiza glabra]
Glur_chr1.g091150.1	53713393	53715167	Glur_chr1_1	+	1	EC-4.1.2.48, EC-4.1.2.5	THREONINE-ALDOLASE-RXN	0	OG0000582	MCL_1626	C1328	0	1	0	0	0	0	0	0	0	0	0	0	0	0	0	0	0	0			probable low-specificity L-threonine aldolase 1 isoform X2	L-allo-threonine aldolase;L-threonine aldolase	gb|KAH1037408.1|hypothetical protein GYH30_056682 [Glycine max]
Glur_chr1.g091160.1	53718459	53720902	Glur_chr1_1	+	0			0	OG0008477	MCL_2	C1328	0	0	0	0	0	0	0	0	0	0	0	0	0	0	0	0	0	0			pentatricopeptide repeat-containing protein At2g33680	Acting on ester bonds;Oxidoreductases;Intramolecular transferases	ref|XP_003610363.1|pentatricopeptide repeat-containing protein At2g33680 [Medicago truncatula]/gb|AES92560.1|PPR containing plant-like protein [Medicago truncatula]/gb|RHN64916.1|putative tetratricopeptide-like helical domain, DYW domain-containing protein [Medicago truncatula]
Glur_chr1.g091170.1	53720926	53724276	Glur_chr1_1	+	0			0	-	MCL_4523	C1328	0	0	0	0	0	0	0	0	0	0	0	0	0	0	0	0	0	0			---NA---	0	0
Glur_chr1.g091180.1	53723189	53725963	Glur_chr1_1	+	1	EC-4.2.1.70	RXN0-5398	0	OG0002073	MCL_561	C1328	0	0	0	0	0	0	0	0	0	0	1	0	0	0	0	0	0	0			tRNA pseudouridine synthase A-like isoform X1	tRNA pseudouridine(38-40) synthase;tRNA pseudouridine(38/39) synthase;tRNA pseudouridine(65) synthase;tRNA pseudouridine(55) synthase;Pseudouridylate synthase;tRNA pseudouridine(32) synthase;tRNA pseudouridine(13) synthase;tRNA pseudouridine(31) synthase;Mitochondrial tRNA pseudouridine(27/28) synthase	gb|RDY07390.1|Pentatricopeptide repeat-containing protein, partial [Mucuna pruriens]
Glur_chr1.g091190.1	53728186	53729302	Glur_chr1_1	-	0			0	OG0010939	MCL_119	C1328	0	0	0	0	0	0	0	0	0	0	0	0	0	0	0	0	0	0			protein RTF2 homolog	0	ref|XP_004507721.1|protein RTF2 homolog [Cicer arietinum]
Glur_chr1.g091210.1	53737640	53741005	Glur_chr1_1	+	1	EC-1.2.1.9	1.2.1.9-RXN	0	OG0006836	MCL_226	C1328	0	0	1	0	0	1	0	0	0	0	0	0	0	0	0	0	0	0			NADP-dependent glyceraldehyde-3-phosphate dehydrogenase	Glyceraldehyde-3-phosphate dehydrogenase (NAD(P)(+)) (phosphorylating);Glyceraldehyde-3-phosphate dehydrogenase (NADP(+)) (phosphorylating);Lactaldehyde dehydrogenase;Glyceraldehyde-3-phosphate dehydrogenase (NADP(+));Aldehyde dehydrogenase (NAD(+))	ref|XP_027329639.1|NADP-dependent glyceraldehyde-3-phosphate dehydrogenase [Abrus precatorius]
Glur_chr1.g091310.1	53817558	53823607	Glur_chr1_1	+	1	EC-1.14.19.22	RXN-9669	0	OG0012826	MCL_3595		0	0	0	0	0	0	1	0	0	0	0	0	0	0	0	0	0	0			omega-6 fatty acid desaturase, chloroplastic	Acyl-lipid (n+3)-(Z)-desaturase (ferredoxin)	ref|XP_004507729.1|omega-6 fatty acid desaturase, chloroplastic isoform X1 [Cicer arietinum]
Glur_chr1.g091580.1	53971401	53975971	Glur_chr1_1	+	1	EC-2.4.1.12	CELLULOSE-SYNTHASE-UDP-FORMING-RXN	0	OG0004873	MCL_83		0	0	1	0	0	0	0	0	0	0	0	0	0	0	0	0	0	0	glycosyltransferase	tailoring	cellulose synthase A catalytic subunit 7 [UDP-forming]	Cellulose synthase (UDP-forming)	ref|XP_004507755.1|cellulose synthase A catalytic subunit 7 [UDP-forming] [Cicer arietinum]
Glur_chr1.g091740.1	54086668	54087829	Glur_chr1_1	-	1	EC-4.1.1.50	SAMDECARB-RXN	0	OG0017320	MCL_770		1	0	0	0	0	0	0	0	0	0	0	0	0	0	0	0	0	0			S-adenosylmethionine decarboxylase proenzyme-like	Adenosylmethionine decarboxylase	ref|XP_027333113.1|S-adenosylmethionine decarboxylase proenzyme-like [Abrus precatorius]
Glur_chr1.g091800.1	54125838	54129879	Glur_chr1_1	+	1	EC-2.7.1.1	HEXOKINASE-RXN	0	OG0003254	MCL_3599		0	0	1	0	0	0	0	0	0	0	0	0	0	0	0	0	0	0			AFG1-like ATPase	Nucleoside-triphosphate phosphatase;Hexokinase	ref|XP_027368949.1|AFG1-like ATPase [Abrus precatorius]/ref|XP_027368950.1|AFG1-like ATPase [Abrus precatorius]/ref|XP_027368951.1|AFG1-like ATPase [Abrus precatorius]
Glur_chr1.g091810.1	54132742	54139117	Glur_chr1_1	-	1	EC-3.1.3.5	5-NUCLEOTID-RXN	0	OG0006255	MCL_813		0	0	0	0	0	0	0	0	0	0	1	0	0	0	0	0	0	0			5'-nucleotidase domain-containing protein DDB_G0275467 isoform X1	5'-nucleotidase	gb|TKY54649.1|HAD-superfamily hydrolase, subfamily IG, 5'-nucleotidase [Spatholobus suberectus]
Glur_chr1.g091830.1	54154399	54155695	Glur_chr1_1	-	1	EC-5.1.3.6	UDP-GLUCURONATE-4-EPIMERASE-RXN	0	OG0012168	MCL_881		0	0	1	1	0	0	0	0	0	0	1	0	0	0	0	0	0	0			UDP-glucuronate 4-epimerase 1	0	ref|XP_027330164.1|UDP-glucuronate 4-epimerase 1 [Abrus precatorius]
Glur_chr1.g091870.1	54175402	54181198	Glur_chr1_1	+	1	EC-7.1.1.9	CYTOCHROME-C-OXIDASE-RXN	0	OG0003717	MCL_2037		0	0	0	0	0	1	0	0	1	0	0	0	0	0	0	0	0	0			protein FLX-like 4	0	gb|QCD80461.1|cytochrome c oxidase subunit VIb [Vigna unguiculata]
Glur_chr1.g091920.1	54209681	54216095	Glur_chr1_1	+	1	EC-4.1.99.5	RXN-1025	0	OG0006258	MCL_558		0	0	0	0	0	0	1	0	0	0	0	0	0	0	0	0	0	0			very-long-chain aldehyde decarbonylase CER3	Aldehyde oxygenase (deformylating);4-alpha-methylsterol monooxygenase	gb|TKY54640.1|hypothetical protein E2542_SST19052 [Spatholobus suberectus]
Glur_chr1.g091970.1	54254884	54258188	Glur_chr1_1	+	1	EC-2.4.1.261, EC-2.4.1.259	RXN-5469, RXN-5467	0	OG0004775	MCL_2458		0	0	1	0	0	0	0	0	0	0	0	0	0	0	0	0	0	0	glycosyltransferase	tailoring	GPI mannosyltransferase 3	Glycosyltransferases	gb|TKY54634.1|GPI mannosyltransferase 3 [Spatholobus suberectus]
Glur_chr1.g091990.1	54269834	54274731	Glur_chr1_1	-	1	EC-2.1.1, EC-2.1.1	RXN-9022, RXN-9021	0	OG0006717	MCL_2358		0	0	0	0	0	0	0	0	0	0	0	1	0	0	0	1	0	0	methyltransferase	tailoring	E3 ubiquitin-protein ligase XBAT32	Transferases;Ligases	ref|XP_027329963.1|probable E3 ubiquitin-protein ligase XBOS32 isoform X2 [Abrus precatorius]
Glur_chr1.g092070.1	54335375	54338204	Glur_chr1_1	+	1	EC-3.1.3.12, EC-2.4.1.15	TREHALOSEPHOSPHA-RXN, TREHALOSE6PSYN-RXN	0	OG0000373	MCL_349	C1330	0	0	1	0	0	0	0	0	0	0	0	0	0	0	0	0	0	0	glycosyltransferase	tailoring	probable alpha,alpha-trehalose-phosphate synthase [UDP-forming] 11	Alpha,alpha-trehalose-phosphate synthase (UDP-forming)	ref|XP_027329190.1|probable alpha,alpha-trehalose-phosphate synthase [UDP-forming] 9 isoform X1 [Abrus precatorius]/ref|XP_027329191.1|probable alpha,alpha-trehalose-phosphate synthase [UDP-forming] 9 isoform X1 [Abrus precatorius]
Glur_chr1.g092090.1	54368751	54372503	Glur_chr1_1	-	0			0	OG0010075	MCL_972	C1330	0	0	0	0	0	0	0	0	0	0	0	0	0	0	0	0	0	0			protein SUPPRESSOR OF MAX2 1	Acting on peptide bonds (peptidases)	gb|PNY16590.1|double CLP-N motif-containing P-loop nucleoside triphosphate hydrolases superfamily protein [Trifolium pratense]
Glur_chr1.g092100.1	54392725	54396547	Glur_chr1_1	-	1	EC-3.2.1.144	RXN-11916	1	OG0002505	MCL_3602	C1330	0	0	1	0	0	0	1	0	0	0	0	0	0	0	0	1	0	0			alpha-rhamnosidase-like protein	0	gb|RZB71605.1|hypothetical protein D0Y65_036184 [Glycine soja]
Glur_chr1.g092110.1	54398022	54401670	Glur_chr1_1	-	1	EC-3.2.1.144	RXN-11916	1	OG0002505	MCL_3602	C1330	0	0	1	0	0	0	1	0	0	0	0	0	0	0	0	1	0	0			putative transcription factor WD40-like family	0	gb|TKY54624.1|hypothetical protein E2542_SST19036 [Spatholobus suberectus]
Glur_chr1.g092120.1	54402454	54402934	Glur_chr1_1	+	0			0	OG0011792	MCL_216	C1330	0	0	0	0	0	0	0	0	0	0	0	0	0	0	0	0	0	0			---NA---	0	0
Glur_chr1.g092130.1	54403599	54407974	Glur_chr1_1	+	1	EC-2.1.1	RXN0-7114	0	OG0010077	MCL_69	C1330	0	1	0	0	0	0	0	0	0	0	0	0	0	0	0	0	0	0	methyltransferase	tailoring	tRNA (adenine(37)-N6)-methyltransferase	Deoxyribodipyrimidine photo-lyase;tRNA (adenine-N(6)-)-methyltransferase	ref|XP_004507807.1|uncharacterized protein LOC101509223 [Cicer arietinum]
Glur_chr1.g092140.1	54417544	54424458	Glur_chr1_1	+	1	EC-2.7.1.107	DIACYLGLYKIN-RXN	0	OG0004020	MCL_706	C1330	0	0	0	0	0	0	1	0	0	0	0	0	0	0	0	0	0	0			Diacylglycerol kinase 7	NAD(+) kinase;Diacylglycerol kinase (ATP)	ref|XP_045811914.1|diacylglycerol kinase 7-like [Trifolium pratense]
Glur_chr1.g092220.1	54486378	54490166	Glur_chr1_1	-	1	EC-1.1.1.267, EC-2.2.1.7	DXPREDISOM-RXN, DXS-RXN	0	OG0005450	MCL_1035		0	0	0	1	0	0	0	0	0	0	0	0	0	0	0	0	0	0			probable 1-deoxy-D-xylulose-5-phosphate synthase 2, chloroplastic	1-deoxy-D-xylulose-5-phosphate synthase	ref|XP_027331545.1|probable 1-deoxy-D-xylulose-5-phosphate synthase 2, chloroplastic [Abrus precatorius]
Glur_chr1.g092240.1	54514222	54519378	Glur_chr1_1	-	1	EC-5.3.1.5	XYLISOM-RXN	0	OG0007177	MCL_4527		0	0	1	0	0	0	0	0	0	0	0	0	0	0	0	0	0	0			xylose isomerase	Xylose isomerase	ref|XP_045813040.1|xylose isomerase [Trifolium pratense]/ref|XP_045813039.1|xylose isomerase [Trifolium pratense]
Glur_chr1.g092300.1	54543500	54545031	Glur_chr1_1	+	1	EC-2.4.1.234, EC-2.4.1.234	RXN-14109, 2.4.1.234-RXN	0	OG0001043	MCL_7	C1331	0	0	0	0	0	0	0	0	0	0	0	1	0	0	0	1	0	0	glycosyltransferase	tailoring	flavonoid 3-O-glucosyltransferase	Glycosyltransferases	ref|XP_004507823.1|flavonoid 3-O-glucosyltransferase-like [Cicer arietinum]
Glur_chr1.g092310.1	54549598	54551277	Glur_chr1_1	-	0			0	OG0012065	MCL_10	C1331	0	0	0	0	0	0	0	0	0	0	0	0	0	0	0	0	0	0			Transcription factor MYB36	0	gb|RDX82056.1|Transcription factor MYB36 [Mucuna pruriens]
Glur_chr1.g092320.1	54561428	54566456	Glur_chr1_1	-	0			0	OG0003035	MCL_1	C1331	0	0	0	0	0	0	0	0	0	0	0	0	0	0	0	0	0	0			putative serine/threonine-protein kinase SIS8	Transferring phosphorus-containing groups	ref|XP_027368937.1|uncharacterized protein LOC113874890 isoform X1 [Abrus precatorius]
Glur_chr1.g092330.1	54570268	54577810	Glur_chr1_1	-	1	EC-2.7.1.16	RIBULOKIN-RXN	0	OG0004171	MCL_3604	C1331	0	0	1	0	0	0	0	0	0	0	0	0	0	0	0	0	0	0			FGGY carbohydrate kinase domain-containing protein isoform X1	Ribulokinase	ref|XP_027329567.1|FGGY carbohydrate kinase domain-containing protein isoform X3 [Abrus precatorius]
Glur_chr1.g092340.1	54580234	54581367	Glur_chr1_1	+	1	EC-2.4.1.207	2.4.1.207-RXN	1	OG0000226	MCL_66	C1331	0	0	1	0	0	0	0	0	0	0	0	0	0	0	0	0	0	0	glycosyltransferase	tailoring	probable xyloglucan endotransglucosylase/hydrolase protein 23	Xyloglucan:xyloglucosyl transferase;Glycosylases	ref|XP_020209707.1|probable xyloglucan endotransglucosylase/hydrolase protein 23 [Cajanus cajan]/gb|KYP78006.1|putative xyloglucan endotransglucosylase/hydrolase protein 23 [Cajanus cajan]
Glur_chr1.g092350.1	54582629	54593151	Glur_chr1_1	+	1	EC-6.3.3.3, EC-2.6.1.62	DETHIOBIOTIN-SYN-RXN, DAPASYN-RXN	0	OG0011406	MCL_273	C1331	0	0	0	1	0	0	0	0	0	0	0	0	0	0	0	0	0	0			bifunctional dethiobiotin synthetase/7,8-diamino-pelargonic acid aminotransferase, mitochondrial isoform X1	Dethiobiotin synthase;Adenosylmethionine--8-amino-7-oxononanoate transaminase	ref|XP_027331711.1|bifunctional dethiobiotin synthetase/7,8-diamino-pelargonic acid aminotransferase, mitochondrial isoform X1 [Abrus precatorius]
Glur_chr1.g092360.1	54593180	54597598	Glur_chr1_1	+	0			0	OG0000679	MCL_488	C1331	0	0	0	0	0	0	0	0	0	0	0	0	0	0	0	0	0	0			calmodulin-binding protein 60 B	0	ref|XP_027333948.1|calmodulin-binding protein 60 B isoform X1 [Abrus precatorius]/ref|XP_027333949.1|calmodulin-binding protein 60 B isoform X1 [Abrus precatorius]/ref|XP_027333951.1|calmodulin-binding protein 60 B isoform X1 [Abrus precatorius]/ref|XP_027333952.1|calmodulin-binding protein 60 B isoform X1 [Abrus precatorius]/ref|XP_027333950.1|calmodulin-binding protein 60 B isoform X1 [Abrus pr…
Glur_chr1.g092370.1	54598580	54599648	Glur_chr1_1	-	1	EC-2.4.1.207	2.4.1.207-RXN	1	OG0000226	MCL_66	C1331	0	0	1	0	0	0	0	0	0	0	0	0	0	0	0	0	0	0	glycosyltransferase	tailoring	xyloglucan endotransglucosylase/hydrolase protein 22-like	Xyloglucan:xyloglucosyl transferase;Glycosylases	ref|XP_022731021.1|xyloglucan endotransglucosylase/hydrolase protein 22-like [Durio zibethinus]
Glur_chr1.g092380.1	54601691	54603361	Glur_chr1_1	-	1	EC-2.4.1.207	2.4.1.207-RXN	1	OG0000226	MCL_66	C1331	0	0	1	0	0	0	0	0	0	0	0	0	0	0	0	0	0	0	glycosyltransferase	tailoring	probable xyloglucan endotransglucosylase/hydrolase protein 23	Xyloglucan:xyloglucosyl transferase;Glycosylases	gb|KAG4976445.1|hypothetical protein JHK86_035919 [Glycine max]
Glur_chr1.g092390.1	54608452	54609574	Glur_chr1_1	-	1	EC-2.4.1.207	2.4.1.207-RXN	1	OG0000226	MCL_66	C1331	0	0	1	0	0	0	0	0	0	0	0	0	0	0	0	0	0	0	glycosyltransferase	tailoring	probable xyloglucan endotransglucosylase/hydrolase protein 23	Xyloglucan:xyloglucosyl transferase;Glycosylases	ref|XP_020209707.1|probable xyloglucan endotransglucosylase/hydrolase protein 23 [Cajanus cajan]/gb|KYP78006.1|putative xyloglucan endotransglucosylase/hydrolase protein 23 [Cajanus cajan]
Glur_chr1.g092400.1	54611420	54612557	Glur_chr1_1	-	1	EC-2.4.1.207	2.4.1.207-RXN	1	OG0000226	MCL_66	C1331	0	0	1	0	0	0	0	0	0	0	0	0	0	0	0	0	0	0	glycosyltransferase	tailoring	probable xyloglucan endotransglucosylase/hydrolase protein 23	Xyloglucan:xyloglucosyl transferase;Glycosylases	ref|XP_027333572.1|probable xyloglucan endotransglucosylase/hydrolase protein 23 isoform X1 [Abrus precatorius]
Glur_chr1.g092410.1	54613859	54614306	Glur_chr1_1	+	0			0	-	MCL_4528	C1331	0	0	0	0	0	0	0	0	0	0	0	0	0	0	0	0	0	0			---NA---	0	0
Glur_chr1.g092420.1	54615893	54617036	Glur_chr1_1	+	1	EC-2.4.1.207	2.4.1.207-RXN	1	OG0000226	MCL_66	C1331	0	0	1	0	0	0	0	0	0	0	0	0	0	0	0	0	0	0	glycosyltransferase	tailoring	probable xyloglucan endotransglucosylase/hydrolase protein 23	Xyloglucan:xyloglucosyl transferase;Glycosylases	gb|TKY54588.1|Xyloglucan endotransglucosylase/hydrolase protein 22 [Spatholobus suberectus]
Glur_chr1.g092430.1	54624521	54625978	Glur_chr1_1	+	0			0	OG0011416	MCL_1097	C1331	0	0	0	0	0	0	0	0	0	0	0	0	0	0	0	0	0	0			CASP-like protein 2C1	Xyloglucan:xyloglucosyl transferase;Glycosylases	ref|XP_024629922.1|CASP-like protein 2C1 [Medicago truncatula]/gb|RHN64762.1|putative casparian strip membrane protein [Medicago truncatula]/gb|KEH15650.1|CASP POPTRDRAFT-like protein [Medicago truncatula]
Glur_chr1.g092440.1	54637484	54638048	Glur_chr1_1	-	0			0	OG0012800	MCL_129	C1331	0	0	0	0	0	0	0	0	0	0	0	0	0	0	0	0	0	0			zinc finger protein 2	0	gb|KYP57451.1|Zinc finger protein 2 [Cajanus cajan]/ref|XP_020227849.1|zinc finger protein 2 [Cajanus cajan]
Glur_chr1.g092450.1	54645646	54653615	Glur_chr1_1	-	1	EC-6.2.1.12, EC-6.2.1.34	4-COUMARATE--COA-LIGASE-RXN, 6.2.1.34-RXN	0	OG0002196	MCL_80	C1331	0	0	1	0	0	1	0	0	0	0	0	1	0	0	0	1	0	0			4-coumarate--CoA ligase 1	4-coumarate--CoA ligase	gb|QDG03190.1|4-coumarate:CoA ligase [Glycyrrhiza uralensis]
Glur_chr1.g092470.1	54660621	54661023	Glur_chr1_1	+	0			0	OG0013244	MCL_1420	C1331	0	0	0	0	0	0	0	0	0	0	0	0	0	0	0	0	0	0			DUF761 domain protein	0	gb|RHN64757.1|hypothetical protein MtrunA17_Chr4g0072541 [Medicago truncatula]/ref|XP_003610146.1|uncharacterized protein LOC11441777 [Medicago truncatula]/gb|AES92343.1|DUF761 domain protein [Medicago truncatula]
Glur_chr1.g092480.1	54664450	54666026	Glur_chr1_1	-	0			0	-	MCL_4529	C1331	0	0	0	0	0	0	0	0	0	0	0	0	0	0	0	0	0	0			---NA---	0	0
Glur_chr1.g092490.1	54667883	54668816	Glur_chr1_1	+	1	EC-2.4.1.134	2.4.1.134-RXN	0	OG0008855	MCL_3110	C1331	0	0	1	0	0	0	0	0	0	0	0	0	0	0	0	0	0	0	glycosyltransferase	tailoring	beta-1,3-galactosyltransferase 6	Glycosyltransferases	gb|KYP57454.1|hypothetical protein KK1_003717 [Cajanus cajan]/ref|XP_020228704.1|beta-1,3-galactosyltransferase 6 [Cajanus cajan]
Glur_chr1.g092650.1	54757608	54762530	Glur_chr1_1	+	1	EC-3.1.3.21	GLYCEROL-1-PHOSPHATASE-RXN	0	OG0012070	MCL_234		0	0	1	0	0	0	0	0	0	0	0	0	0	0	0	0	0	0			(DL)-glycerol-3-phosphatase 2	Transferring phosphorus-containing groups;Glycerol-1-phosphatase	gb|TKY54572.1|(DL)-glycerol-3-phosphatase 2 [Spatholobus suberectus]
Glur_chr1.g092680.1	54781489	54786786	Glur_chr1_1	-	1	EC-1.6.2.4	NADPH--FERRIHEMOPROTEIN-REDUCTASE-RXN	0	OG0012765	MCL_888		0	0	0	1	0	0	0	0	0	0	0	0	0	0	0	0	0	0			NADPH--cytochrome P450 reductase	NADPH--hemoprotein reductase	gb|QCZ35624.1|cytochrome NADPH P450 reductase [Glycyrrhiza uralensis]
Glur_chr1.g092780.1	54859708	54866295	Glur_chr1_1	+	1	EC-4.1.1.39	RIBULOSE-BISPHOSPHATE-CARBOXYLASE-RXN	0	OG0002041	MCL_1212		0	0	1	0	0	1	0	0	0	0	1	0	0	0	0	0	0	0			VIN3-like protein 2	0	ref|XP_027330906.1|VIN3-like protein 2 [Abrus precatorius]/ref|XP_027330908.1|VIN3-like protein 2 [Abrus precatorius]/ref|XP_027330907.1|VIN3-like protein 2 [Abrus precatorius]
Glur_chr1.g092790.1	54871273	54871774	Glur_chr1_1	+	1	EC-1.14.11.13	RXN-115	0	OG0025053	MCL_12		0	0	0	0	0	0	0	1	0	0	0	0	0	0	0	0	0	0	2ODD	tailoring	gibberellin 20-oxidase-like protein	Gibberellin 3-beta-dioxygenase;Hydrolases;Gibberellin-44 dioxygenase	ref|XP_020216932.1|gibberellin 20-oxidase-like protein [Cajanus cajan]/gb|KYP77069.1|Gibberellin 20 oxidase 1 [Cajanus cajan]
Glur_chr1.g092850.1	54926670	54932451	Glur_chr1_1	+	1	EC-2.5.1.115	RXN-2541	1	OG0002490	MCL_202		0	0	0	1	0	0	0	0	0	0	0	0	0	0	0	0	0	0			homogentisate phytyltransferase 1, chloroplastic isoform X2	Transferring alkyl or aryl groups, other than methyl groups	ref|XP_003610087.2|homogentisate phytyltransferase 1, chloroplastic isoform X2 [Medicago truncatula]/ref|XP_024636695.1|homogentisate phytyltransferase 1, chloroplastic isoform X2 [Medicago truncatula]/ref|XP_039689555.1|homogentisate phytyltransferase 1, chloroplastic isoform X2 [Medicago truncatula]/gb|RHN64723.1|putative homogentisate phytyltransferase [Medicago truncatula]/ref|XP_024636696.1|…
Glur_chr1.g092880.1	54944585	54949562	Glur_chr1_1	+	1	EC-2.5.1.36, EC-2.5.1.36	RXN-4510, RXN-4509	1	OG0006808	MCL_202		0	0	0	0	0	0	0	0	0	0	0	1	0	0	0	1	0	0			homogentisate phytyltransferase 1, chloroplastic isoform X2	Transferring alkyl or aryl groups, other than methyl groups	gb|AMR58303.1|chalcone prenyltransferase [Glycyrrhiza uralensis]
Glur_chr1.g092920.1	54976327	54980952	Glur_chr1_1	+	1	EC-2.5.1.36, EC-2.5.1.36	RXN-4510, RXN-4509	1	OG0006808	MCL_202		0	0	0	0	0	0	0	0	0	0	0	1	0	0	0	1	0	0			homogentisate phytyltransferase 1, chloroplastic	Transferring alkyl or aryl groups, other than methyl groups	gb|AMR58303.1|chalcone prenyltransferase [Glycyrrhiza uralensis]
Glur_chr1.g092950.1	55008569	55013877	Glur_chr1_1	+	1	EC-2.5.1.36, EC-2.5.1.36	RXN-4510, RXN-4509	1	OG0006808	MCL_202		0	0	0	0	0	0	0	0	0	0	0	1	0	0	0	1	0	0			homogentisate phytyltransferase 1, chloroplastic isoform X2	Transferring alkyl or aryl groups, other than methyl groups	gb|AMR58303.1|chalcone prenyltransferase [Glycyrrhiza uralensis]
Glur_chr1.g093000.1	55041359	55048612	Glur_chr1_1	+	1	EC-7.1.2.1	3.6.3.6-RXN	0	OG0000035	MCL_154		0	0	1	0	0	0	0	0	0	0	0	0	0	0	0	0	0	0			Plasma membrane ATPase 4	H(+)-exporting diphosphatase;P-type H(+)-exporting transporter;Nucleoside-triphosphate phosphatase	gb|TKY54555.1|Plasma membrane ATPase 4 [Spatholobus suberectus]
Glur_chr1.g093050.1	55077771	55080824	Glur_chr1_1	-	1	EC-1.11.1.7	PEROXID-RXN	0	OG0005208	MCL_19	C1333	0	0	0	0	0	0	0	0	1	0	0	0	0	0	0	0	0	0			Peroxidase 16	Acting on a peroxide as acceptor	gb|TKY54551.1|Peroxidase 16 [Spatholobus suberectus]
Glur_chr1.g093060.1	55085624	55092393	Glur_chr1_1	-	1	EC-5.1.3, EC-5.1.3.15, EC-5.1.3	RXN-14815, GLUCOSE-6-PHOSPHATE-1-EPIMERASE-RXN, RXN-14816	0	OG0025054	MCL_682	C1333	0	0	1	1	0	0	0	0	0	1	1	0	0	0	0	1	0	0			putative glucose-6-phosphate 1-epimerase	Isomerases	ref|XP_017421540.1|PREDICTED: putative glucose-6-phosphate 1-epimerase [Vigna angularis]/ref|XP_017421539.1|PREDICTED: putative glucose-6-phosphate 1-epimerase [Vigna angularis]/gb|KAG2398556.1|putative glucose-6-phosphate 1-epimerase [Vigna angularis]/ref|XP_017421541.1|PREDICTED: putative glucose-6-phosphate 1-epimerase [Vigna angularis]/gb|KOM39835.1|hypothetical protein LR48_Vigan04g003300 [V…
Glur_chr1.g093070.1	55095622	55104764	Glur_chr1_1	-	0			0	OG0000822	MCL_878	C1333	0	0	0	0	0	0	0	0	0	0	0	0	0	0	0	0	0	0			villin-4	Acyltransferases	gb|TKY54547.1|Villin-4 protein [Spatholobus suberectus]
Glur_chr1.g093080.1	55105968	55107363	Glur_chr1_1	-	1	EC-2.3.1, EC-2.3.1, EC-2.3.1	RXN-11259, RXN-11258, RXN-11257	0	OG0008263	MCL_50	C1333	0	0	0	0	0	0	0	0	0	1	0	0	0	0	0	1	0	0	acyltransferase	tailoring	spermidine hydroxycinnamoyl transferase	Acyltransferases	ref|XP_019454506.1|PREDICTED: spermidine hydroxycinnamoyl transferase [Lupinus angustifolius]/gb|OIW18691.1|hypothetical protein TanjilG_13443 [Lupinus angustifolius]
Glur_chr1.g093090.1	55109175	55110148	Glur_chr1_1	-	0			0	OG0014642	MCL_966	C1333	0	0	0	0	0	0	0	0	0	0	0	0	0	0	0	0	0	0			defensin-like protein 182	0	gb|KAF7806650.1|villin-4 [Senna tora]
Glur_chr1.g093100.1	55111246	55113665	Glur_chr1_1	+	1	EC-2.1.1.11	RXN-MG-PROTOPORPHYRIN-METHYLESTER-SYN	0	OG0011362	MCL_2005	C1333	0	0	0	1	0	0	0	0	0	0	0	0	0	0	0	0	0	0	methyltransferase	tailoring	18S rRNA (guanine-N(7))-methyltransferase RID2	Magnesium protoporphyrin IX methyltransferase	ref|XP_027366806.1|18S rRNA (guanine-N(7))-methyltransferase RID2-like isoform X2 [Abrus precatorius]
Glur_chr1.g093180.1	55167763	55176140	Glur_chr1_1	+	1	EC-7.2.2.21, EC-7.2.2.12	3.6.3.3-RXN, RXN0-5205	0	OG0000960	MCL_355		0	0	0	0	0	0	0	0	1	0	0	0	0	0	0	0	0	0			putative inactive cadmium/zinc-transporting ATPase HMA3	Translocases;Nucleoside-triphosphate phosphatase	ref|XP_027330214.1|putative inactive cadmium/zinc-transporting ATPase HMA3 isoform X2 [Abrus precatorius]
Glur_chr1.g093350.1	55309991	55311415	Glur_chr1_1	+	1	EC-5.3.3.12, EC-5.3.2.1	DOPACHROME-DELTA-ISOMERASE-RXN, PHENYLPYRUVATE-TAUTOMERASE-RXN	0	OG0012805	MCL_1214		0	0	0	0	0	0	0	0	0	1	0	1	0	0	0	1	0	0			macrophage migration inhibitory factor homolog	Phenylpyruvate tautomerase	gb|AFK37854.1|unknown [Lotus japonicus]/gb|AFK42922.1|unknown [Lotus japonicus]
Glur_chr1.g093390.1	55346261	55347251	Glur_chr1_1	+	1	EC-2.3.1.22	2-ACYLGLYCEROL-O-ACYLTRANSFERASE-RXN	0	OG0013749	MCL_193		0	0	0	1	0	0	0	0	0	0	0	0	0	0	0	0	0	0	acyltransferase	tailoring	caffeoylshikimate esterase	2-acylglycerol O-acyltransferase;Acting on ester bonds	ref|XP_027329412.1|caffeoylshikimate esterase [Abrus precatorius]
Glur_chr1.g093460.1	55393820	55397656	Glur_chr1_1	-	1	EC-1.14.15.7	RXN1F-357	0	OG0008880	MCL_798		1	0	0	0	0	0	0	0	0	0	0	0	0	0	0	0	0	0			choline monooxygenase, chloroplastic	Choline monooxygenase	ref|XP_027333651.1|choline monooxygenase, chloroplastic isoform X1 [Abrus precatorius]
Glur_chr1.g093650.1	55523363	55524558	Glur_chr1_1	+	1	EC-2.4.1.207	2.4.1.207-RXN	0	OG0000226	MCL_66		0	0	1	0	0	0	0	0	0	0	0	0	0	0	0	0	0	0	glycosyltransferase	tailoring	probable xyloglucan endotransglucosylase/hydrolase protein 23	Xyloglucan:xyloglucosyl transferase;Glycosylases	gb|RDY03917.1|putative xyloglucan endotransglucosylase/hydrolase protein 23 [Mucuna pruriens]
Glur_chr1.g093730.1	55563210	55569081	Glur_chr1_1	+	1	EC-3.2.1.23	3.2.1.23-RXN	0	OG0003117	MCL_61		0	0	1	0	0	0	0	0	0	0	0	0	0	0	0	0	0	0			beta-galactosidase isoform X1	Beta-galactosidase	ref|XP_027329281.1|beta-galactosidase-like [Abrus precatorius]
Glur_chr1.g093790.1	55619883	55623749	Glur_chr1_1	+	1	EC-1.5.99, EC-1.5.99, EC-1.5.99.12	RXN-4661, RXN-4621, 1.5.99.12-RXN	1	OG0011220	MCL_568	C1334	0	0	0	0	0	0	0	1	0	0	0	0	0	0	0	0	0	0			Cytokinin dehydrogenase 3	Oxidoreductases	gb|KAH1216295.1|Cytokinin dehydrogenase 3 [Glycine max]
Glur_chr1.g093800.1	55626786	55630356	Glur_chr1_1	-	1	EC-1.5.99, EC-1.5.99, EC-1.5.99.12	RXN-4661, RXN-4621, 1.5.99.12-RXN	1	OG0003685	MCL_568	C1334	0	0	0	0	0	0	0	1	0	0	0	0	0	0	0	0	0	0			Cytokinin dehydrogenase 3	Cytokinin dehydrogenase	ref|XP_027368752.1|cytokinin dehydrogenase 3-like [Abrus precatorius]
Glur_chr1.g093810.1	55639638	55646013	Glur_chr1_1	+	0			0	OG0012779	MCL_363	C1334	0	0	0	0	0	0	0	0	0	0	0	0	0	0	0	0	0	0			CRM-domain containing factor CFM3, chloroplastic/mitochondrial	0	ref|XP_004507937.1|CRM-domain containing factor CFM3, chloroplastic/mitochondrial [Cicer arietinum]
Glur_chr1.g093820.1	55646775	55651257	Glur_chr1_1	-	1	EC-3.1.1.73	3.1.1.73-RXN	1	OG0000328	MCL_1928	C1334	0	0	1	0	0	0	0	0	0	0	0	0	0	0	0	0	0	0			BAAT/acyl-CoA thioester hydrolase carboxy-terminal protein	Feruloyl esterase;Carboxylesterase	gb|RHN64626.1|putative feruloyl esterase [Medicago truncatula]/ref|XP_039689077.1|uncharacterized protein LOC25494225 [Medicago truncatula]/gb|KEH32509.1|BAAT/acyl-CoA thioester hydrolase carboxy-terminal protein [Medicago truncatula]
Glur_chr1.g093830.1	55654772	55658159	Glur_chr1_1	-	1	EC-3.1.1.73	3.1.1.73-RXN	1	OG0000328	MCL_1928	C1334	0	0	1	0	0	0	0	0	0	0	0	0	0	0	0	0	0	0			alpha/beta hydrolase domain-containing protein isoform X2	Feruloyl esterase;Carboxylesterase	ref|XP_014505765.1|uncharacterized protein LOC106765602 isoform X1 [Vigna radiata var. radiata]
Glur_chr1.g093840.1	55664499	55669502	Glur_chr1_1	+	0			0	OG0006629	MCL_2318	C1334	0	0	0	0	0	0	0	0	0	0	0	0	0	0	0	0	0	0			putative transcription factor bHLH041	0	gb|TKY54474.1|dimerization protein [Spatholobus suberectus]
Glur_chr1.g093850.1	55675190	55679814	Glur_chr1_1	-	1	EC-3.6.1.8	ATP-PYROPHOSPHATASE-RXN	0	OG0005027	MCL_912	C1334	0	0	0	0	0	0	0	0	1	0	1	0	0	0	0	0	0	0			DNA repair protein recA homolog 3, mitochondrial	ATP diphosphatase;Nucleotide diphosphatase	gb|TKY54473.1|DNA repair protein recA-like 3 [Spatholobus suberectus]
Glur_chr1.g093930.1	55725999	55733562	Glur_chr1_1	-	1	EC-2.3.1.20	DIACYLGLYCEROL-O-ACYLTRANSFERASE-RXN	0	OG0002315	MCL_2044		0	0	0	0	0	0	1	0	0	0	0	0	0	0	0	0	0	0	acyltransferase	tailoring	diacylglycerol O-acyltransferase 1A-like isoform X2	Diacylglycerol O-acyltransferase	ref|XP_027192833.1|diacylglycerol O-acyltransferase 1A-like isoform X2 [Cicer arietinum]
Glur_chr1.g093990.1	55756037	55758024	Glur_chr1_1	-	1	EC-1.11.1.7	PEROXID-RXN	0	OG0006634	MCL_19		0	0	0	0	0	0	0	0	1	0	0	0	0	0	0	0	0	0			Peroxidase N	Acting on a peroxide as acceptor	gb|TKY54463.1|Peroxidase N [Spatholobus suberectus]
Glur_chr1.g094020.1	55774807	55776271	Glur_chr1_1	-	1	EC-5.1.99.1	METHYLMALONYL-COA-EPIM-RXN	0	OG0013408	MCL_470		0	0	0	0	0	1	0	0	0	0	0	0	0	0	0	0	0	0			YwkD protein	Oxidoreductases;Methylmalonyl-CoA epimerase	ref|XP_027329700.1|uncharacterized protein LOC113846062 [Abrus precatorius]
Glur_chr1.g094110.1	55831348	55832932	Glur_chr1_1	-	1	EC-4.2.3.1	THRESYN-RXN	0	OG0005781	MCL_2703		0	1	0	0	0	0	0	0	0	0	0	0	0	0	0	0	0	0			threonine synthase 1, chloroplastic	Threonine synthase	dbj|GAU33164.1|hypothetical protein TSUD_206230 [Trifolium subterraneum]
Glur_chr1.g094120.1	55836629	55851355	Glur_chr1_1	+	1	EC-5.6.1.8	3.6.4.1-RXN	0	OG0001048	MCL_149		0	0	0	0	0	0	0	0	0	0	1	0	0	0	0	0	0	0			myosin-17	Hydrolases;Myosin ATPase	ref|XP_004507972.1|myosin-17 [Cicer arietinum]
Glur_chr1.g094170.1	55881677	55886911	Glur_chr1_1	-	1	EC-2.3.1.158, EC-2.3.1.158, EC-2.3.1.20	2.3.1.158-RXN, RXN-1641, DIACYLGLYCEROL-O-ACYLTRANSFERASE-RXN	0	OG0001150	MCL_1425		0	0	0	0	0	0	1	0	0	0	0	0	0	0	0	0	0	0	acyltransferase	tailoring	phospholipid:diacylglycerol acyltransferase 1-like	Phospholipid:diacylglycerol acyltransferase	ref|XP_020226831.1|phospholipid:diacylglycerol acyltransferase 1 [Cajanus cajan]/ref|XP_020226830.1|phospholipid:diacylglycerol acyltransferase 1 [Cajanus cajan]/ref|XP_020226832.1|phospholipid:diacylglycerol acyltransferase 1 [Cajanus cajan]/gb|KYP57863.1|Phospholipid:diacylglycerol acyltransferase [Cajanus cajan]
Glur_chr1.g094200.1	55900172	55901964	Glur_chr1_1	+	1	EC-1.5.3.13, EC-1.5.3.17, EC-1.5.3.17, EC-1.5.3.17, EC-1.5.3.17, EC-1.5.3.16	RXN-12091, RXN-12089, RXN-12090, RXN-9015	0	OG0016785	MCL_1689		1	0	0	0	0	0	0	0	0	0	0	0	0	0	0	0	0	0			U4/U6 small nuclear ribonucleoprotein Prp31 homolog isoform X1	0	ref|XP_004491743.1|U4/U6 small nuclear ribonucleoprotein Prp31 homolog isoform X1 [Cicer arietinum]
Glur_chr1.g094230.1	55912259	55912628	Glur_chr1_1	-	1	EC-1.10.3.9	PSII-RXN	0	OG0002495	MCL_2045		0	0	0	0	0	1	0	0	0	0	0	0	0	0	0	0	0	0			cytochrome c oxidase assembly protein subunit 15	0	gb|KOM47696.1|hypothetical protein LR48_Vigan07g140000 [Vigna angularis]/ref|XP_017429371.1|PREDICTED: uncharacterized protein LOC108337366 [Vigna angularis]
Glur_chr1.g094350.1	55993832	55998004	Glur_chr1_1	+	1	EC-1.3.1.42	12-OXOPHYTODIENOATE-REDUCTASE-RXN	1	OG0008822	MCL_336		0	0	0	0	0	0	0	1	0	0	0	0	0	0	0	0	0	0			12-oxophytodienoate reductase 3	12-oxophytodienoate reductase	ref|XP_027329980.1|12-oxophytodienoate reductase 3 [Abrus precatorius]
Glur_chr1.g094360.1	56005285	56008094	Glur_chr1_1	+	1	EC-1.3.1.42	12-OXOPHYTODIENOATE-REDUCTASE-RXN	1	OG0008822	MCL_336		0	0	0	0	0	0	0	1	0	0	0	0	0	0	0	0	0	0			12-oxophytodienoate reductase 3	12-oxophytodienoate reductase	ref|XP_027329980.1|12-oxophytodienoate reductase 3 [Abrus precatorius]
Glur_chr1.g094370.1	56010903	56013730	Glur_chr1_1	+	1	EC-1.3.1.42	12-OXOPHYTODIENOATE-REDUCTASE-RXN	1	OG0008822	MCL_336		0	0	0	0	0	0	0	1	0	0	0	0	0	0	0	0	0	0			12-oxophytodienoate reductase 3	12-oxophytodienoate reductase	gb|KAG4959217.1|hypothetical protein JHK87_035850 [Glycine soja]/gb|KAG5129932.1|hypothetical protein JHK84_036329 [Glycine max]/gb|KAG4976638.1|hypothetical protein JHK86_036112 [Glycine max]/ref|XP_028197553.1|12-oxophytodienoate reductase 3-like [Glycine soja]/gb|KAG4970231.1|hypothetical protein JHK85_036652 [Glycine max]/ref|NP_001341771.1|putative 12-oxophytodienoate reductase [Glycine max]…
Glur_chr1.g094590.1	56148150	56151870	Glur_chr1_1	+	1	EC-3.2.1.67	GALACTURAN-14-ALPHA-GALACTURONIDASE-RXN	0	OG0006674	MCL_221		0	0	1	0	0	0	0	0	0	0	0	0	0	0	0	0	0	0			probable polygalacturonase	Lyases;Galacturonan 1,4-alpha-galacturonidase;Endo-polygalacturonase	gb|TKY54401.1|polygalacturonase protein [Spatholobus suberectus]
Glur_chr1.g094680.1	56201121	56205400	Glur_chr1_1	+	1	EC-3.2.1.23	3.2.1.23-RXN	0	OG0005187	MCL_61		0	0	1	0	0	0	0	0	0	0	0	0	0	0	0	0	0	0			beta-galactosidase 15	Translocases;Beta-galactosidase	gb|KAG5101536.1|hypothetical protein JHK84_046505 [Glycine max]/gb|RZB55255.1|Beta-galactosidase 7 [Glycine soja]/ref|XP_028208866.1|beta-galactosidase 15-like [Glycine soja]/gb|KHN17741.1|Beta-galactosidase 7 [Glycine soja]
Glur_chr1.g094750.1	56268556	56274091	Glur_chr1_1	+	1	EC-2.3.1.179	2.3.1.179-RXN	0	OG0003132	MCL_1523		0	0	0	0	0	0	1	0	0	0	0	0	0	0	0	0	0	0	acyltransferase	tailoring	3-oxoacyl-[acyl-carrier-protein] synthase II, chloroplastic	Beta-ketoacyl-[acyl-carrier-protein] synthase I;Fatty-acid synthase system	gb|KAF7837580.1|3-oxoacyl-[acyl-carrier-protein] synthase II, chloroplastic [Senna tora]
Glur_chr1.g094800.1	56316858	56322165	Glur_chr1_1	+	1	EC-1.14.13.8	1.14.13.8-RXN	0	OG0008811	MCL_1794	C1336	0	0	0	0	0	0	0	0	0	1	0	0	0	0	0	1	0	0	P450	tailoring	probable flavin-containing monooxygenase 1	Flavin-containing monooxygenase	gb|RDX78776.1|putative flavin-containing monooxygenase 1, partial [Mucuna pruriens]
Glur_chr1.g094810.1	56322739	56324152	Glur_chr1_1	-	1	EC-1.11.1.24	1.11.1.15-RXN	0	OG0012122	MCL_725	C1336	0	0	0	0	0	0	0	0	0	0	0	0	0	0	1	0	0	0			Peroxiredoxin Q, chloroplastic	Thioredoxin-dependent peroxiredoxin	gb|RDX78774.1|Peroxiredoxin Q, chloroplastic [Mucuna pruriens]
Glur_chr1.g094820.1	56326055	56326510	Glur_chr1_1	+	0			0	OG0013436	MCL_153	C1336	0	0	0	0	0	0	0	0	0	0	0	0	0	0	0	0	0	0			transmembrane protein, putative	0	ref|XP_004508028.1|uncharacterized protein LOC101492690 [Cicer arietinum]
Glur_chr1.g094830.1	56328054	56331094	Glur_chr1_1	-	1	EC-2.8.1.6	2.8.1.6-RXN	0	OG0003472	MCL_1473	C1336	0	0	0	1	0	0	0	0	0	0	0	0	0	0	0	0	0	0			2Fe-2S ferredoxin	Biotin synthase;Oxidoreductases	ref|XP_028208639.1|uncharacterized protein LOC114391846 [Glycine soja]/gb|RZB55238.1|Adrenodoxin-like protein 2, mitochondrial [Glycine soja]/gb|KAG5101525.1|hypothetical protein JHK84_046494 [Glycine max]
Glur_chr1.g094840.1	56334527	56335419	Glur_chr1_1	+	0			0	OG0001723	MCL_37	C1336	0	0	0	0	0	0	0	0	0	0	0	0	0	0	0	0	0	0			Indole-3-acetic acid-induced protein ARG7	0	ref|XP_028208638.1|uncharacterized protein LOC114391845 isoform X2 [Glycine soja]/ref|XP_040867272.1|uncharacterized protein LOC100795275 [Glycine max]/gb|KHN17751.1|Indole-3-acetic acid-induced protein ARG7 [Glycine soja]/ref|XP_003551054.1|uncharacterized protein LOC100795275 [Glycine max]/ref|XP_040867273.1|uncharacterized protein LOC100795275 [Glycine max]
Glur_chr1.g094850.1	56338056	56339836	Glur_chr1_1	-	1	EC-3.1.1.11	RXN-2102	0	OG0001727	MCL_29	C1336	0	0	1	0	0	0	0	0	0	0	0	0	0	0	0	0	0	0			putative pectinesterase 63	Pectinesterase	gb|RDX66453.1|putative pectinesterase 48, partial [Mucuna pruriens]
Glur_chr1.g094860.1	56339924	56349286	Glur_chr1_1	+	0			0	OG0019689	MCL_1680	C1336	0	0	0	0	0	0	0	0	0	0	0	0	0	0	0	0	0	0			NDR1/HIN1-like protein 13	0	gb|PON34137.1|Late embryogenesis abundant protein [Parasponia andersonii]
Glur_chr1.g094870.1	56355609	56355996	Glur_chr1_1	-	0			0	OG0003241	MCL_1289	C1336	0	0	0	0	0	0	0	0	0	0	0	0	0	0	0	0	0	0			auxin-responsive protein SAUR78-like	0	ref|XP_004508031.1|auxin-responsive protein SAUR78-like [Cicer arietinum]
Glur_chr1.g094880.1	56367685	56382071	Glur_chr1_1	+	1	EC-2.3.1.84	ALCOHOL-O-ACETYLTRANSFERASE-RXN	0	OG0001165	MCL_1219	C1336	0	0	0	0	0	0	0	0	0	0	0	0	0	0	0	1	0	0	acyltransferase	tailoring	Embryogenesis-associated protein EMB8	0	ref|XP_027368954.1|uncharacterized protein LOC113874896 [Abrus precatorius]
Glur_chr1.g094890.1	56385321	56389293	Glur_chr1_1	-	1	EC-2.4.1.13, EC-2.4.1.13	SUCROSE-SYNTHASE-RXN, RXN-6222	0	OG0001288	MCL_450	C1336	0	0	1	0	0	0	0	0	0	0	1	0	0	0	0	0	0	0	glycosyltransferase	tailoring	Sucrose synthase	Sucrose synthase	gb|QEA72145.1|sucrose synthase 1, partial [Glycyrrhiza uralensis]
Glur_chr1.g094900.1	56394263	56394542	Glur_chr1_1	+	0			0	-	MCL_10	C1336	0	0	0	0	0	0	0	0	0	0	0	0	0	0	0	0	0	0			---NA---	0	0
Glur_chr1.g094910.1	56402554	56412621	Glur_chr1_1	+	0			0	OG0008809	MCL_24	C1336	0	0	0	0	0	0	0	0	0	0	0	0	0	0	0	0	0	0			Kinesin-like protein KIN-7B	Hydrolases	gb|RDY14697.1|Kinesin-like protein KIN-7B, partial [Mucuna pruriens]
Glur_chr1.g094920.1	56414563	56422844	Glur_chr1_1	-	1	EC-3.1.3	RXN-10938	0	OG0000363	MCL_1058	C1336	0	0	0	0	0	0	1	0	0	0	0	0	0	0	0	0	0	0			phosphoinositide phosphatase SAC3 isoform X1	Phosphoinositide 5-phosphatase	ref|XP_004508039.1|phosphoinositide phosphatase SAC3 isoform X1 [Cicer arietinum]
Glur_chr1.g094930.1	56428766	56429984	Glur_chr1_1	+	0			0	-	MCL_1417	C1336	0	0	0	0	0	0	0	0	0	0	0	0	0	0	0	0	0	0			---NA---	0	0
Glur_chr1.g094940.1	56430015	56436195	Glur_chr1_1	+	0			0	OG0009433	MCL_1292	C1336	0	0	0	0	0	0	0	0	0	0	0	0	0	0	0	0	0	0			SH3 domain-containing protein	1-phosphatidylinositol-3-phosphate 5-kinase;Nucleoside-triphosphate phosphatase	ref|XP_004508042.1|uncharacterized protein LOC101496798 [Cicer arietinum]
Glur_chr1.g094950.1	56436267	56445068	Glur_chr1_1	+	1	EC-2.7.1.150	2.7.1.150-RXN	0	OG0000566	MCL_1062	C1336	0	0	0	0	0	0	1	0	0	0	0	0	0	0	0	0	0	0			1-phosphatidylinositol-3-phosphate 5-kinase FAB1B	1-phosphatidylinositol-3-phosphate 5-kinase;Nucleoside-triphosphate phosphatase	ref|XP_027333446.1|1-phosphatidylinositol-3-phosphate 5-kinase FAB1A isoform X1 [Abrus precatorius]/ref|XP_027333447.1|1-phosphatidylinositol-3-phosphate 5-kinase FAB1A isoform X1 [Abrus precatorius]
Glur_chr1.g094960.1	56446763	56449703	Glur_chr1_1	-	0			0	-	MCL_4543	C1336	0	0	0	0	0	0	0	0	0	0	0	0	0	0	0	0	0	0			conserved oligomeric Golgi complex subunit 3	0	gb|KAG5129981.1|hypothetical protein JHK84_036378 [Glycine max]
Glur_chr1.g094980.1	56451583	56459448	Glur_chr1_1	-	0			0	OG0008812	MCL_4544	C1336	0	0	0	0	0	0	0	0	0	0	0	0	0	0	0	0	0	0			conserved oligomeric Golgi complex subunit 3	0	ref|XP_027919755.1|conserved oligomeric Golgi complex subunit 3 [Vigna unguiculata]
Glur_chr1.g094990.1	56460982	56463423	Glur_chr1_1	-	1	EC-3.6.1.8	ATP-PYROPHOSPHATASE-RXN	0	OG0009449	MCL_932	C1336	0	0	0	0	0	0	0	0	1	0	1	0	0	0	0	0	0	0			DNA repair protein RAD51 homolog	Pectinesterase	gb|KYP57785.1|DNA repair protein RAD51 isogeny 1 [Cajanus cajan]/ref|XP_020228113.1|DNA repair protein RAD51 homolog [Cajanus cajan]
Glur_chr1.g095000.1	56465090	56465723	Glur_chr1_1	-	0			0	OG0016529	MCL_927	C1336	0	0	0	0	0	0	0	0	0	0	0	0	0	0	0	0	0	0			putative invertase inhibitor	Pectinesterase	gb|AFK44443.1|unknown [Lotus japonicus]
Glur_chr1.g095010.1	56467404	56469635	Glur_chr1_1	-	0			1	OG0009440	MCL_29	C1336	0	0	0	0	0	0	0	0	0	0	0	0	0	0	0	0	0	0			putative pectinesterase/pectinesterase inhibitor 45	Pectinesterase	ref|XP_004508050.1|putative pectinesterase/pectinesterase inhibitor 45 [Cicer arietinum]
Glur_chr1.g095020.1	56471332	56471803	Glur_chr1_1	-	0			0	-	MCL_1285	C1336	0	0	0	0	0	0	0	0	0	0	0	0	0	0	0	0	0	0			---NA---	0	0
Glur_chr1.g095030.1	56472779	56474818	Glur_chr1_1	-	1	EC-3.1.1.11	RXN-2102	1	OG0007400	MCL_29	C1336	0	0	1	0	0	0	0	0	0	0	0	0	0	0	0	0	0	0			probable pectinesterase/pectinesterase inhibitor 12	Pectinesterase	ref|XP_027333517.1|probable pectinesterase/pectinesterase inhibitor 12 [Abrus precatorius]
Glur_chr1.g095040.1	56477675	56480889	Glur_chr1_1	-	1	EC-3.1.1.11	RXN-2102	1	OG0007399	MCL_29	C1336	0	0	1	0	0	0	0	0	0	0	0	0	0	0	0	0	0	0			Pectinesterase/pectinesterase inhibitor PPE8B	Pectinesterase	gb|RDX75476.1|hypothetical protein CR513_44633, partial [Mucuna pruriens]
Glur_chr1.g095050.1	56491482	56491779	Glur_chr1_1	+	0			0	-	MCL_2710	C1336	0	0	0	0	0	0	0	0	0	0	0	0	0	0	0	0	0	0			---NA---	0	0
Glur_chr1.g095060.1	56492783	56501681	Glur_chr1_1	+	1	EC-1.5.1.9, EC-1.5.1.8, EC-1.5.1.7	1.5.1.9-RXN, 1.5.1.8-RXN, 1.5.1.7-RXN	0	OG0001936	MCL_700	C1336	0	1	0	0	0	0	0	0	0	0	0	0	0	0	0	0	0	0			alpha-aminoadipic semialdehyde synthase isoform X1	Saccharopine dehydrogenase (NADP(+), L-lysine-forming);Saccharopine dehydrogenase (NAD(+), L-glutamate-forming)	gb|RHN64508.1|putative oxidoreductase [Medicago truncatula]/ref|XP_003609929.1|alpha-aminoadipic semialdehyde synthase [Medicago truncatula]/gb|AES92126.1|lysine-ketoglutarate reductase/saccharopine dehydrogenase [Medicago truncatula]
Glur_chr1.g095070.1	56503310	56506520	Glur_chr1_1	-	0			0	OG0007401	MCL_3623	C1336	0	0	0	0	0	0	0	0	0	0	0	0	0	0	0	0	0	0			phosphatase protein	5'-nucleotidase	ref|XP_020226975.1|uncharacterized protein LOC109808391 [Cajanus cajan]
Glur_chr1.g095080.1	56507810	56509625	Glur_chr1_1	-	1	EC-3.2.1.39	3.2.1.39-RXN	0	OG0013432	MCL_31	C1336	0	0	1	0	0	0	0	0	0	0	0	0	0	0	0	0	0	0			Glucan endo-1,3-beta-glucosidase 5	Beta-glucosidase;Glucan endo-1,3-beta-D-glucosidase	gb|TKY54361.1|Glucan endo-1,3-beta-glucosidase 5 [Spatholobus suberectus]
Glur_chr1.g095280.1	56642943	56645717	Glur_chr1_1	+	1	EC-3.5.4.3	GUANINE-DEAMINASE-RXN	0	OG0005422	MCL_677	C1337	0	0	0	0	0	0	0	0	0	0	1	0	0	0	0	0	0	0			guanosine deaminase	Guanosine deaminase;Guanine deaminase	ref|XP_027331647.1|guanosine deaminase-like isoform X1 [Abrus precatorius]
Glur_chr1.g095290.1	56650485	56653486	Glur_chr1_1	+	0			0	OG0017179	MCL_25	C1337	0	0	0	0	0	0	0	0	0	0	0	0	0	0	0	0	0	0			WRKY transcription factor 42	0	gb|QFI57439.1|WRKY44 [Glycyrrhiza glabra]
Glur_chr1.g095300.1	56653979	56655529	Glur_chr1_1	-	0			0	OG0014716	MCL_1510	C1337	0	0	0	0	0	0	0	0	0	0	0	0	0	0	0	0	0	0			F-box protein At5g07610-like	0	ref|XP_004508250.1|uncharacterized protein LOC101510636 [Cicer arietinum]
Glur_chr1.g095310.1	56657208	56658233	Glur_chr1_1	+	1	EC-2.5.1.18	GSHTRAN-RXN	0	OG0017182	MCL_75	C1337	0	0	0	0	1	0	0	0	0	0	0	0	0	0	0	0	0	0			glutathione S-transferase U25-like	Glutathione transferase	ref|XP_045813298.1|glutathione S-transferase U25-like [Trifolium pratense]
Glur_chr1.g095320.1	56659423	56660121	Glur_chr1_1	-	0			0	-	MCL_4546	C1337	0	0	0	0	0	0	0	0	0	0	0	0	0	0	0	0	0	0			---NA---	0	0
Glur_chr1.g095330.1	56663162	56663777	Glur_chr1_1	-	0			0	OG0004554	MCL_3626	C1337	0	0	0	0	0	0	0	0	0	0	0	0	0	0	0	0	0	0			putative chromatin regulator PHD family	0	ref|XP_027192284.1|uncharacterized protein LOC101510958 [Cicer arietinum]
Glur_chr1.g095340.1	56668069	56675975	Glur_chr1_1	+	0			0	OG0003942	MCL_55	C1337	0	0	0	0	0	0	0	0	0	0	0	0	0	0	0	0	0	0			SWI/SNF-related matrix-associated actin-dependent regulator of chromatin subfamily A-like protein 1 isoform X1	0	ref|XP_027330343.1|SWI/SNF-related matrix-associated actin-dependent regulator of chromatin subfamily A-like protein 1 isoform X2 [Abrus precatorius]
Glur_chr1.g095350.1	56677447	56678689	Glur_chr1_1	-	1	EC-2.3.1.20	DIACYLGLYCEROL-O-ACYLTRANSFERASE-RXN	0	OG0012085	MCL_507	C1337	0	0	0	0	0	0	1	0	0	0	0	0	0	0	0	0	0	0	acyltransferase	tailoring	diacylglycerol O-acyltransferase 3, cytosolic	Acyltransferases	gb|AFK37850.1|unknown [Lotus japonicus]
Glur_chr1.g095360.1	56680511	56683986	Glur_chr1_1	-	0			0	OG0000944	MCL_474	C1337	0	0	0	0	0	0	0	0	0	0	0	0	0	0	0	0	0	0			protein CHUP1, chloroplastic isoform X1	0	ref|XP_027330735.1|protein CHUP1, chloroplastic isoform X1 [Abrus precatorius]
Glur_chr1.g095370.1	56693515	56694650	Glur_chr1_1	-	0			0	-	MCL_8	C1337	0	0	0	0	0	0	0	0	0	0	0	0	0	0	0	0	0	0			---NA---	0	0
Glur_chr1.g095380.1	56694836	56700779	Glur_chr1_1	-	1	EC-7.6.2.2	3.6.3.44-RXN	1	OG0000188	MCL_73	C1337	0	0	0	0	1	0	0	0	0	0	0	0	0	0	0	0	0	0			ABC transporter B family member 4 isoform X1	Hydrolases;Translocases	gb|AES92083.2|transporter ABC domain protein [Medicago truncatula]/gb|RHN64467.1|putative xenobiotic-transporting ATPase [Medicago truncatula]/ref|XP_024637825.1|ABC transporter B family member 3 isoform X1 [Medicago truncatula]/ref|XP_024637824.1|ABC transporter B family member 3 isoform X1 [Medicago truncatula]
Glur_chr1.g095390.1	56703852	56709384	Glur_chr1_1	-	1	EC-7.6.2.2	3.6.3.44-RXN	1	OG0000188	MCL_73	C1337	0	0	0	0	1	0	0	0	0	0	0	0	0	0	0	0	0	0			ABC transporter B family member 11	Hydrolases;Translocases	gb|AES92082.1|ABC transporter B family protein [Medicago truncatula]
Glur_chr1.g095400.1	56714892	56720263	Glur_chr1_1	-	1	EC-7.6.2.2	3.6.3.44-RXN	1	OG0000188	MCL_73	C1337	0	0	0	0	1	0	0	0	0	0	0	0	0	0	0	0	0	0			ABC transporter B family member 11	Hydrolases;Translocases	ref|XP_003609882.2|ABC transporter B family member 11 [Medicago truncatula]/gb|RHN64462.1|putative xenobiotic-transporting ATPase [Medicago truncatula]/ref|XP_024638657.1|ABC transporter B family member 11 [Medicago truncatula]/gb|AES92079.2|ABC transporter B family protein [Medicago truncatula]
Glur_chr1.g095410.1	56725993	56732574	Glur_chr1_1	+	1	EC-3.1.3.5	5-NUCLEOTID-RXN	0	OG0006679	MCL_813	C1337	0	0	0	0	0	0	0	0	0	0	1	0	0	0	0	0	0	0			Cytosolic purine 5'-nucleotidase	5'-nucleotidase	ref|XP_012573427.1|5'-nucleotidase domain-containing protein 4 [Cicer arietinum]
Glur_chr1.g095420.1	56733704	56736106	Glur_chr1_1	-	0			0	OG0012785	MCL_561	C1337	0	0	0	0	0	0	0	0	0	0	0	0	0	0	0	0	0	0			tRNA pseudouridine synthase A	tRNA pseudouridine(38-40) synthase;tRNA pseudouridine(38/39) synthase;tRNA pseudouridine(65) synthase;tRNA pseudouridine(55) synthase;tRNA pseudouridine(32) synthase;tRNA pseudouridine(13) synthase;tRNA pseudouridine(31) synthase;Mitochondrial tRNA pseudouridine(27/28) synthase	ref|XP_020227449.1|uncharacterized protein LOC109808742 [Cajanus cajan]
Glur_chr1.g095440.1	56743920	56745450	Glur_chr1_1	+	0			0	OG0010049	MCL_1950	C1337	0	0	0	0	0	0	0	0	0	0	0	0	0	0	0	0	0	0			Late embryogenesis abundant protein D-29	0	gb|TKY54326.1|Late embryogenesis abundant protein D-29 [Spatholobus suberectus]
Glur_chr1.g095450.1	56755763	56761314	Glur_chr1_1	+	0			0	OG0001641	MCL_3	C1337	0	0	0	0	0	0	0	0	0	0	0	0	0	0	0	0	0	0			CBL-interacting serine/threonine-protein kinase 1	Dual-specificity kinase	gb|RDY04361.1|CBL-interacting serine/threonine-protein kinase 1, partial [Mucuna pruriens]
Glur_chr1.g095460.1	56762410	56764832	Glur_chr1_1	-	1	EC-2.7.6.5	GTPPYPHOSKIN-RXN	0	OG0013402	MCL_842	C1337	0	0	0	0	0	0	0	0	0	0	1	0	0	0	0	0	0	0			probable GTP diphosphokinase CRSH, chloroplastic	GTP diphosphokinase	gb|RHN64455.1|putative GTP diphosphokinase [Medicago truncatula]/ref|XP_003609875.1|probable GTP diphosphokinase CRSH, chloroplastic [Medicago truncatula]/gb|AES92072.1|Ca2+-activated RelA/SpoT-like protein [Medicago truncatula]
Glur_chr1.g095600.1	56835768	56843802	Glur_chr1_1	-	1	EC-7.6.2.2	3.6.3.44-RXN	0	OG0001109	MCL_21		0	0	0	0	1	0	0	0	0	0	0	0	0	0	0	0	0	0			Pleiotropic drug resistance protein 3	Hydrolases;Translocases	ref|XP_027333867.1|pleiotropic drug resistance protein 3-like isoform X1 [Abrus precatorius]
Glur_chr1.g095630.1	56862438	56864872	Glur_chr1_1	-	1	EC-2.5.1.6	S-ADENMETSYN-RXN	0	-	MCL_993		0	1	0	1	0	0	0	1	1	1	0	0	0	0	0	1	0	0			S-adenosylmethionine synthase	Methionine adenosyltransferase	ref|XP_012573415.1|S-adenosylmethionine synthase [Cicer arietinum]
Glur_chr1.g095690.1	56901762	56903064	Glur_chr1_1	+	1	EC-1.8.1.9	THIOREDOXIN-REDUCT-NADPH-RXN	0	-	MCL_1718		0	0	0	1	0	0	0	0	0	0	0	0	0	0	0	0	0	0			thioredoxin reductase NTRB-like	Thioredoxin-disulfide reductase;Protein-disulfide reductase	gb|KAG5069589.1|hypothetical protein JHK85_001966 [Glycine max]/gb|KAG5089300.1|hypothetical protein JHK86_001912 [Glycine max]
Glur_chr1.g095800.1	56999672	57004815	Glur_chr1_1	+	1	EC-2.4.1.134	2.4.1.134-RXN	0	OG0004768	MCL_1055		0	0	1	0	0	0	0	0	0	0	0	0	0	0	0	0	0	0	glycosyltransferase	tailoring	hydroxyproline O-galactosyltransferase GALT3 isoform X1	Galactosylxylosylprotein 3-beta-galactosyltransferase	gb|TKY54290.1|beta-1,3-galactosyltransferase 16 [Spatholobus suberectus]
Glur_chr1.g095830.1	57013946	57016337	Glur_chr1_1	+	1	EC-1.8.1.4	1.8.1.4-RXN	0	OG0008307	MCL_928		0	0	0	0	0	1	0	0	0	0	0	0	0	0	0	0	0	0			dihydrolipoyl dehydrogenase, mitochondrial	Dihydrolipoyl dehydrogenase;Leghemoglobin reductase	ref|XP_020230223.1|leghemoglobin reductase [Cajanus cajan]
Glur_chr1.g095890.1	57061011	57065193	Glur_chr1_1	-	1	EC-1.14.11, EC-1.14.11.13, EC-1.14.11	RXN-113, RXN-115, RXN-171	0	OG0002253	MCL_12		0	0	0	0	0	0	0	1	0	0	0	0	0	0	0	0	0	0	2ODD	tailoring	gibberellin 2-beta-dioxygenase 2	Gibberellin 2-beta-dioxygenase	gb|KEH32362.1|plant gibberellin 2-oxidase [Medicago truncatula]
Glur_chr1.g095930.1	57082824	57087527	Glur_chr1_1	+	1	EC-3.2.1.21	3.2.1.21-RXN	0	OG0010062	MCL_84		0	0	1	0	0	0	0	0	0	0	0	0	0	0	0	0	0	0			beta-glucosidase-like SFR2, chloroplastic	Beta-glucosidase	ref|XP_027329262.1|beta-glucosidase-like SFR2, chloroplastic isoform X1 [Abrus precatorius]
Glur_chr1.g095970.1	57103142	57109083	Glur_chr1_1	-	1	EC-2.3.1.45, EC-2.3.1.45	RXN-7864, 2.3.1.45-RXN	0	OG0006707	MCL_3635		0	0	0	1	0	0	0	0	0	0	0	0	0	0	0	0	0	0	acyltransferase	tailoring	protein REDUCED WALL ACETYLATION 2 isoform X1	N-acetylneuraminate 7-O(or 9-O)-acetyltransferase	ref|XP_003609827.2|protein REDUCED WALL ACETYLATION 2 isoform X1 [Medicago truncatula]/gb|AES92024.2|O-acetyltransferase family protein [Medicago truncatula]
Glur_chr1.g096070.1	57146866	57153254	Glur_chr1_1	-	1	EC-5.1.3.2, EC-2.7.1.6	UDPGLUCEPIM-RXN, GALACTOKIN-RXN	0	OG0011456	MCL_681		0	0	1	0	0	0	0	0	0	0	1	0	0	0	0	0	0	0			galactokinase	Galactokinase	ref|XP_004508128.1|galactokinase [Cicer arietinum]
Glur_chr1.g096100.1	57171705	57173139	Glur_chr1_1	-	1	EC-1.11.1.7	PEROXID-RXN	0	OG0013990	MCL_19		0	0	0	0	0	0	0	0	1	0	0	0	0	0	0	0	0	0			peroxidase 40	Acting on a peroxide as acceptor	ref|XP_045828894.1|peroxidase 40 [Trifolium pratense]
Glur_chr1.g096230.1	57285777	57287893	Glur_chr1_1	-	1	EC-3.1.1.34, EC-3.1.1.3	TRIACYLGLYCEROL-LIPASE-RXN	0	OG0004008	MCL_23		0	0	0	0	0	0	1	0	0	0	0	0	0	0	0	0	0	0			GDSL esterase/lipase At4g16230-like	9,9'-di-cis-zeta-carotene desaturase;Acting on paired donors, with incorporation or reduction of molecular oxygen. The oxygen incorporated need not be derived from O(2);Carboxylesterase;Triacylglycerol lipase	ref|XP_045787125.1|GDSL esterase/lipase At4g16230-like [Trifolium pratense]
Glur_chr1.g096280.1	57308519	57312703	Glur_chr1_1	+	1	EC-2.3.3.8	ATP-CITRATE-PRO-S--LYASE-RXN	0	OG0002074	MCL_2052		0	0	0	0	0	1	0	0	0	0	0	0	0	0	0	0	0	0			ATP-citrate synthase beta chain protein 2	Lyases;ATP citrate synthase	gb|ABR15094.1|ATP citrate lyase alpha subunit [Glycyrrhiza uralensis]
Glur_chr1.g096390.1	57383296	57389386	Glur_chr1_1	-	1	EC-1.2.1.3	ALDHDEHYDROG-RXN	0	OG0009646	MCL_226		0	0	0	0	0	0	0	0	0	0	0	0	0	0	0	0	0	0			Aldehyde dehydrogenase 22A1	Aldehyde dehydrogenase (NAD(P)(+));Aldehyde dehydrogenase (NAD(+))	gb|TKY54234.1|Aldehyde dehydrogenase 22A1 [Spatholobus suberectus]
Glur_chr1.g096530.1	57452748	57461016	Glur_chr1_1	+	1	EC-1.8.1.4	1.8.1.4-RXN	0	OG0003351	MCL_928		0	0	0	0	0	1	0	0	0	0	0	0	0	0	0	0	0	0			dihydrolipoyl dehydrogenase 1, chloroplastic	Dihydrolipoyl dehydrogenase	ref|XP_045829578.1|dihydrolipoyl dehydrogenase 2, chloroplastic-like [Trifolium pratense]
Glur_chr1.g096580.1	57489486	57492281	Glur_chr1_1	+	1	EC-6.2.1.1	ACETATE--COA-LIGASE-RXN	0	OG0008434	MCL_80		0	1	0	0	0	1	0	0	0	0	0	0	0	0	0	1	0	1			acetate/butyrate--CoA ligase AAE7, peroxisomal	Ligases	ref|XP_027329616.1|acetate/butyrate--CoA ligase AAE7, peroxisomal [Abrus precatorius]
Glur_chr1.g096600.1	57496728	57497874	Glur_chr1_1	-	1	EC-1.3.1.3, EC-1.3.1.3, EC-1.3.99.5, EC-1.3.1, EC-1.3.1	CHOLESTENONE-5-BETA-REDUCTASE-RXN, CORTISONE-BETA-REDUCTASE-RXN, RXN-12124, RXN-9726, RXN-12267	0	OG0014006	MCL_1974		0	0	0	0	0	0	1	0	0	0	1	0	0	0	1	0	0	0			iridoid synthase CYC2-like	Oxidoreductases	ref|XP_004508264.1|3-oxo-Delta(4,5)-steroid 5-beta-reductase-like [Cicer arietinum]
Glur_chr1.g096800.1	57632727	57635464	Glur_chr1_1	-	1	EC-3.2.1.67	GALACTURAN-14-ALPHA-GALACTURONIDASE-RXN	0	OG0000970	MCL_221		0	0	1	0	0	0	0	0	0	0	0	0	0	0	0	0	0	0			Putative polygalacturonase	Galacturonan 1,4-alpha-galacturonidase;Endo-polygalacturonase	gb|RZC04466.1|putative polygalacturonase isoform B [Glycine soja]/ref|XP_028241645.1|probable polygalacturonase isoform X2 [Glycine soja]/gb|KAG5011094.1|hypothetical protein JHK87_019609 [Glycine soja]
Glur_chr1.g096920.1	57697444	57699772	Glur_chr1_1	-	1	EC-3.2.1.15	RXN-2103	0	OG0003945	MCL_71		0	0	1	0	0	0	0	0	0	0	0	0	0	0	0	0	0	0			exopolygalacturonase-like	Galacturonan 1,4-alpha-galacturonidase;Endo-polygalacturonase	ref|XP_045830940.1|exopolygalacturonase-like [Trifolium pratense]
Glur_chr1.g096980.1	57725934	57727245	Glur_chr1_1	+	1	EC-3.3.2.10	3.3.2.10-RXN	1	OG0012822	MCL_181	C1339	0	0	0	0	0	0	0	0	0	0	0	0	0	0	0	0	0	0			epoxide hydrolase A	Transferring phosphorus-containing groups;Soluble epoxide hydrolase	gb|KEH32298.1|epoxide hydrolase [Medicago truncatula]/gb|RHN64295.1|putative soluble epoxide hydrolase [Medicago truncatula]/ref|XP_013458267.3|epoxide hydrolase A [Medicago truncatula]
Glur_chr1.g096990.1	57727909	57730781	Glur_chr1_1	-	1	EC-3.7.1.5	ACYLPYRUVATE-HYDROLASE-RXN	0	OG0012126	MCL_1382	C1339	0	0	0	0	0	0	0	0	0	0	1	0	0	0	0	0	0	0			probable acylpyruvase FAHD1, mitochondrial	Acetylpyruvate hydrolase;Isomerases	ref|XP_027329609.1|probable acylpyruvase FAHD1, mitochondrial [Abrus precatorius]
Glur_chr1.g097000.1	57732045	57736489	Glur_chr1_1	-	1	EC-1.2.1.25, EC-1.2.1.25, EC-1.2.1.25	1.2.1.25-RXN, 2KETO-3METHYLVALERATE-RXN, 2KETO-4METHYL-PENTANOATE-DEHYDROG-RXN	0	OG0011429	MCL_1031	C1339	0	1	0	0	0	0	0	0	0	0	0	0	0	0	0	0	0	0			lipoamide acyltransferase component of branched-chain alpha-keto acid dehydrogenase complex, mitochondrial	Oxidoreductases;Acyltransferases	gb|RHN64293.1|putative 2-oxoisovalerate dehydrogenase (acylating) [Medicago truncatula]/gb|KEH32295.1|2-oxoacid dehydrogenase acyltransferase family protein [Medicago truncatula]/ref|XP_013458264.1|lipoamide acyltransferase component of branched-chain alpha-keto acid dehydrogenase complex, mitochondrial [Medicago truncatula]
Glur_chr1.g097010.1	57741232	57742914	Glur_chr1_1	+	0			0	OG0010007	MCL_60	C1339	0	0	0	0	0	0	0	0	0	0	0	0	0	0	0	0	0	0			protein DETOXIFICATION 55-like	Translocases	ref|XP_027368692.1|protein DETOXIFICATION 55-like [Abrus precatorius]
Glur_chr1.g097020.1	57751921	57752585	Glur_chr1_1	+	0			0	OG0007674	MCL_214	C1339	0	0	0	0	0	0	0	0	0	0	0	0	0	0	0	0	0	0			FCS-Like Zinc finger 15	0	ref|XP_027368691.1|FCS-Like Zinc finger 15 [Abrus precatorius]
Glur_chr1.g097030.1	57756013	57758805	Glur_chr1_1	-	1	EC-5.6.1.2	3.6.4.2-RXN	0	OG0006174	MCL_387	C1339	0	0	0	0	0	0	0	0	0	0	1	0	0	0	0	0	0	0			dynein light chain 2, cytoplasmic	Hydrolases	gb|AFK47173.1|unknown [Medicago truncatula]/ref|XP_003609697.1|dynein light chain 2, cytoplasmic [Medicago truncatula]/gb|RHN64290.1|putative dynein ATPase [Medicago truncatula]/gb|AES91894.1|dynein light chain type 1 family protein [Medicago truncatula]
Glur_chr1.g097040.1	57761833	57768596	Glur_chr1_1	+	1	EC-4.2.1.17	ENOYL-COA-HYDRAT-RXN	0	OG0010015	MCL_718	C1339	0	0	0	0	0	1	1	0	0	0	0	0	0	0	0	0	0	0			Glyoxysomal fatty acid beta-oxidation multifunctional protein MFP-a	3-hydroxyacyl-CoA dehydrogenase;Long-chain-enoyl-CoA hydratase;Delta(3)-Delta(2)-enoyl-CoA isomerase;Enoyl-CoA hydratase;3-hydroxybutyryl-CoA epimerase	ref|XP_004508202.1|peroxisomal fatty acid beta-oxidation multifunctional protein MFP2 [Cicer arietinum]
Glur_chr1.g097050.1	57775972	57777409	Glur_chr1_1	+	0			0	OG0004754	MCL_2728	C1339	0	0	0	0	0	0	0	0	0	0	0	0	0	0	0	0	0	0			sericin 1	0	dbj|GAU11179.1|hypothetical protein TSUD_198030 [Trifolium subterraneum]
Glur_chr1.g097070.1	57786909	57787846	Glur_chr1_1	-	0			0	OG0013766	MCL_1435	C1339	0	0	0	0	0	0	0	0	0	0	0	0	0	0	0	0	0	0			Late embryogenesis abundant protein Lea5	0	gb|TKY54162.1|Late embryogenesis abundant protein Lea5 [Spatholobus suberectus]
Glur_chr1.g097080.1	57789499	57790977	Glur_chr1_1	-	1	EC-4.1.1.35	UDP-GLUCURONATE-DECARBOXYLASE-RXN	1	OG0001065	MCL_532	C1339	0	0	1	0	0	0	0	0	0	0	1	0	0	0	0	0	0	0			UDP-glucuronic acid decarboxylase 2	UDP-glucuronate decarboxylase	gb|UJT31813.1|UDP-glucuronic acid decarboxylase 2 [Glycyrrhiza uralensis]
Glur_chr1.g097090.1	57791099	57791747	Glur_chr1_1	-	1	EC-4.1.1.35	UDP-GLUCURONATE-DECARBOXYLASE-RXN	1	-	MCL_532	C1339	0	0	1	0	0	0	0	0	0	0	1	0	0	0	0	0	0	0			UDP-glucuronic acid decarboxylase 2	UDP-glucuronate decarboxylase	gb|UJT31813.1|UDP-glucuronic acid decarboxylase 2 [Glycyrrhiza uralensis]
Glur_chr1.g097190.1	57853933	57855304	Glur_chr1_1	-	1	EC-2.4.2.39, EC-2.4.2.39	RXN-9461, RXN-12415	0	OG0005752	MCL_1183		0	0	1	0	0	0	0	0	0	0	0	0	0	0	0	0	0	0	glycosyltransferase	tailoring	xyloglucan 6-xylosyltransferase 2-like	Xyloglucan 6-xylosyltransferase;Glycosyltransferases	ref|XP_015938535.1|xyloglucan 6-xylosyltransferase 2 [Arachis duranensis]
Glur_chr1.g097270.1	57890897	57893156	Glur_chr1_1	-	1		RXN-9462, RXN-12417	0	OG0014031	MCL_413		0	0	1	0	0	0	0	0	0	0	0	0	0	0	0	0	0	0			probable xyloglucan galactosyltransferase GT19	Glycosyltransferases	dbj|GAU11154.1|hypothetical protein TSUD_197780 [Trifolium subterraneum]
Glur_chr1.g097600.1	58111555	58114826	Glur_chr1_1	+	1	EC-3.5.4.26	RIBOFLAVINSYNDEAM-RXN	0	OG0008032	MCL_2306		0	0	0	1	0	0	0	0	0	0	0	0	0	0	0	0	0	0			riboflavin biosynthesis protein PYRD, chloroplastic	Diaminohydroxyphosphoribosylaminopyrimidine deaminase	ref|XP_020221751.1|riboflavin biosynthesis protein PYRD, chloroplastic [Cajanus cajan]/gb|KYP62365.1|Riboflavin biosynthesis protein ribD [Cajanus cajan]
Glur_chr1.g097610.1	58117229	58117538	Glur_chr1_1	-	1	EC-1.8.1.9	THIOREDOXIN-REDUCT-NADPH-RXN	1	OG0005041	MCL_142		0	0	0	1	0	0	0	0	0	0	0	0	0	0	0	0	0	0			monothiol glutaredoxin-S2	Thioredoxin-disulfide reductase;Protein-disulfide reductase	ref|XP_027329295.1|monothiol glutaredoxin-S2 [Abrus precatorius]
Glur_chr1.g097910.1	58280878	58284356	Glur_chr1_1	-	1	EC-2.2.1.7	DXS-RXN	0	OG0007645	MCL_1035		0	0	0	1	0	0	0	0	0	0	0	0	0	0	0	0	0	0			probable 1-deoxy-D-xylulose-5-phosphate synthase, chloroplastic	1-deoxy-D-xylulose-5-phosphate synthase	ref|XP_027333767.1|probable 1-deoxy-D-xylulose-5-phosphate synthase, chloroplastic [Abrus precatorius]
Glur_chr1.g097960.1	58306988	58314562	Glur_chr1_1	+	1	EC-3.2.2.2, EC-3.2.2.7	INOSINE-NUCLEOSIDASE-RXN, ADENOSINE-NUCLEOSIDASE-RXN	0	OG0001699	MCL_3651		0	0	0	0	0	0	0	0	0	0	1	0	0	0	0	0	0	0			Pyrimidine-specific ribonucleoside hydrolase RihA	Glycosylases	gb|TKY54094.1|Pyrimidine-specific ribonucleoside hydrolase RihA [Spatholobus suberectus]
Glur_chr1.g097990.1	58318659	58321174	Glur_chr1_1	-	1	EC-1.14.11.2	1.14.11.2-RXN	0	OG0007432	MCL_240		0	0	0	0	0	0	0	0	0	0	0	0	0	0	0	0	0	0	2ODD	tailoring	probable prolyl 4-hydroxylase 4	Procollagen-proline 4-dioxygenase	ref|XP_004508327.1|probable prolyl 4-hydroxylase 4 [Cicer arietinum]
Glur_chr1.g098100.1	58371969	58381699	Glur_chr1_1	-	1	EC-2.7.9.1	PYRUVATEORTHOPHOSPHATE-DIKINASE-RXN	0	OG0002838	MCL_1037	C1341	0	1	0	0	0	1	0	0	0	0	0	0	0	0	0	0	0	0			pyruvate, phosphate dikinase 2	Pyruvate, phosphate dikinase	gb|KAG5039002.1|hypothetical protein JHK86_019842 [Glycine max]/gb|KRH50954.2|hypothetical protein GLYMA_07G253700v4 [Glycine max]/gb|KAG5144129.1|hypothetical protein JHK82_019824 [Glycine max]/ref|XP_028241756.1|pyruvate, phosphate dikinase, chloroplastic-like isoform X1 [Glycine soja]/gb|KHN03025.1|Pyruvate, phosphate dikinase, chloroplastic [Glycine soja]/ref|XP_014633727.2|pyruvate, phosphat…
Glur_chr1.g098110.1	58383998	58390159	Glur_chr1_1	-	0			0	OG0001051	MCL_1128	C1341	0	0	0	0	0	0	0	0	0	0	0	0	0	0	0	0	0	0			putative E3 ubiquitin-protein ligase RF298 isoform X1	0	ref|XP_027332624.1|putative E3 ubiquitin-protein ligase RF298 isoform X1 [Abrus precatorius]
Glur_chr1.g098120.1	58390176	58392640	Glur_chr1_1	-	0			0	OG0000661	MCL_56	C1341	0	0	0	0	0	0	0	0	0	0	0	0	0	0	0	0	0	0			probable protein phosphatase 2C 35 isoform X1	Protein-serine/threonine phosphatase;Transferring phosphorus-containing groups	ref|XP_027332626.1|probable protein phosphatase 2C 35 isoform X1 [Abrus precatorius]
Glur_chr1.g098130.1	58394138	58394543	Glur_chr1_1	+	0			0	OG0025065	MCL_349	C1341	0	0	0	0	0	0	0	0	0	0	0	0	0	0	0	0	0	0			---NA---	0	0
Glur_chr1.g098140.1	58398676	58399726	Glur_chr1_1	-	1	EC-4.1.1.50	SAMDECARB-RXN	0	OG0006950	MCL_770	C1341	1	0	0	0	0	0	0	0	0	0	0	0	0	0	0	0	0	0			S-adenosylmethionine decarboxylase proenzyme 4-like	Adenosylmethionine decarboxylase	ref|XP_027368674.1|S-adenosylmethionine decarboxylase proenzyme 4-like [Abrus precatorius]
Glur_chr1.g098150.1	58408386	58409424	Glur_chr1_1	+	1	EC-2.4.1.43	2.4.1.43-RXN	0	OG0005671	MCL_281	C1341	0	0	1	0	0	0	0	0	0	0	0	0	0	0	0	0	0	0	glycosyltransferase	tailoring	probable galacturonosyltransferase-like 4	Glycosyltransferases	gb|KEH32259.1|CAZy family GT8 glycosyltransferase [Medicago truncatula]/gb|RHN64184.1|putative polygalacturonate 4-alpha-galacturonosyltransferase [Medicago truncatula]
Glur_chr1.g098160.1	58412370	58413414	Glur_chr1_1	-	0			0	-	MCL_4557	C1341	0	0	0	0	0	0	0	0	0	0	0	0	0	0	0	0	0	0			---NA---	0	0
Glur_chr1.g098170.1	58416015	58420144	Glur_chr1_1	-	0			0	OG0012814	MCL_639	C1341	0	0	0	0	0	0	0	0	0	0	0	0	0	0	0	0	0	0			AP-5 complex subunit mu	0	gb|TKY54079.1|AP-5 complex subunit mu [Spatholobus suberectus]
Glur_chr1.g098180.1	58422771	58424205	Glur_chr1_1	+	1	EC-2.4.1, EC-2.4.1, EC-2.4.1	RXN-9036, RXN-9037, RXN-9038	1	OG0006677	MCL_7	C1341	0	0	0	0	0	0	0	0	0	0	0	0	0	0	0	1	0	1	glycosyltransferase	tailoring	UDP-glucose flavonoid 3-O-glucosyltransferase 7-like	Glycosyltransferases	dbj|BBN60749.1|UDP-glycosyltransferase 73F16 [Glycyrrhiza uralensis]
Glur_chr1.g098190.1	58427802	58428789	Glur_chr1_1	-	0			0	OG0004853	MCL_1432	C1341	0	0	0	0	0	0	0	0	0	0	0	0	0	0	0	0	0	0			trihelix transcription factor ASIL2	0	ref|XP_025699778.1|trihelix transcription factor ASIL2 [Arachis hypogaea]/ref|XP_020978926.1|trihelix transcription factor ASIL2 [Arachis ipaensis]/gb|QHO11233.1|Trihelix transcription factor [Arachis hypogaea]/ref|XP_015964711.1|trihelix transcription factor ASIL2 [Arachis duranensis]/gb|QHO41773.1|Trihelix transcription factor [Arachis hypogaea]/ref|XP_025654008.1|trihelix transcription factor …
Glur_chr1.g098200.1	58435217	58436634	Glur_chr1_1	+	1	EC-2.4.1, EC-2.4.1, EC-2.4.1	RXN-9036, RXN-9037, RXN-9038	1	OG0006677	MCL_7	C1341	0	0	0	0	0	0	0	0	0	0	0	0	0	0	0	1	0	1	glycosyltransferase	tailoring	UDP-glucosyltransferase family protein	Glycosyltransferases	gb|AXS75258.1|UDP-glycosyltransferase 73F17 [Glycyrrhiza uralensis]
Glur_chr1.g098210.1	58437355	58439079	Glur_chr1_1	-	0			0	OG0004565	MCL_1	C1341	0	0	0	0	0	0	0	0	0	0	0	0	0	0	0	0	0	0			Piriformospora indica-insensitive protein 2	Transferring phosphorus-containing groups	gb|TKY69422.1|Piriformospora indica-insensitive protein 2 [Spatholobus suberectus]
Glur_chr1.g098220.1	58439604	58441170	Glur_chr1_1	+	1	EC-2.4.1, EC-2.4.1, EC-2.4.1	RXN-9036, RXN-9037, RXN-9038	1	OG0006677	MCL_7	C1341	0	0	0	0	0	0	0	0	0	0	0	0	0	0	0	1	0	1	glycosyltransferase	tailoring	UDP-glucose flavonoid 3-O-glucosyltransferase 7-like	Glycosyltransferases	dbj|BBN60746.1|UDP-glycosyltransferase 73F13 [Glycyrrhiza uralensis]
Glur_chr1.g098230.1	58448846	58450295	Glur_chr1_1	+	1	EC-2.4.1, EC-2.4.1, EC-2.4.1	RXN-9036, RXN-9037, RXN-9038	1	OG0006677	MCL_7	C1341	0	0	0	0	0	0	0	0	0	0	0	0	0	0	0	1	0	1	glycosyltransferase	tailoring	UDP-glucose flavonoid 3-O-glucosyltransferase 7	Glycosyltransferases	dbj|BBN60748.1|UDP-glycosyltransferase 73F15 [Glycyrrhiza uralensis]
Glur_chr1.g098240.1	58452507	58454775	Glur_chr1_1	-	0			0	OG0000411	MCL_70	C1341	0	0	0	0	0	0	0	0	0	0	0	0	0	0	0	0	0	0			F-box/kelch-repeat protein At3g06240-like	0	ref|XP_027331899.1|F-box/kelch-repeat protein At3g23880-like [Abrus precatorius]
Glur_chr1.g098250.1	58455355	58462295	Glur_chr1_1	+	0			0	OG0008816	MCL_4558	C1341	0	0	0	0	0	0	0	0	0	0	0	0	0	0	0	0	0	0			RNA polymerase I-specific transcription initiation factor RRN3	0	gb|TKY48156.1|RNA polymerase I-specific transcription initiation factor RRN3 [Spatholobus suberectus]
Glur_chr1.g098260.1	58463586	58467065	Glur_chr1_1	-	1	EC-1.4.3.21, EC-1.4.3.10	RXN-9597, PUTRESCINE-OXIDASE-RXN	1	OG0010412	MCL_341	C1341	1	0	0	0	0	0	0	0	0	0	0	0	0	0	0	0	0	0			primary amine oxidase	Diamine oxidase;Primary-amine oxidase	gb|RHN64150.1|Primary amine oxidase [Medicago truncatula]/ref|XP_024637937.1|primary amine oxidase [Medicago truncatula]/gb|KEH32232.1|copper amine oxidase, enzyme domain protein [Medicago truncatula]
Glur_chr1.g098280.1	58490186	58493175	Glur_chr1_1	+	1	EC-1.4.3.21, EC-1.4.3.10	RXN-9597, PUTRESCINE-OXIDASE-RXN	1	OG0010412	MCL_341	C1341	1	0	0	0	0	0	0	0	0	0	0	0	0	0	0	0	0	0			primary amine oxidase	Diamine oxidase;Primary-amine oxidase	gb|RHN64150.1|Primary amine oxidase [Medicago truncatula]/ref|XP_024637937.1|primary amine oxidase [Medicago truncatula]/gb|KEH32232.1|copper amine oxidase, enzyme domain protein [Medicago truncatula]
Glur_chr1.g098290.1	58494284	58496724	Glur_chr1_1	-	0			1	OG0000097	MCL_11	C1341	0	0	0	0	0	0	0	0	0	0	0	0	0	0	0	0	0	0			putative transcription factor interactor and regulator CCHC(Zn) family	0	ref|XP_039688555.1|uncharacterized protein LOC112421119 [Medicago truncatula]
Glur_chr1.g098300.1	58496897	58497737	Glur_chr1_1	-	0			1	OG0000097	MCL_11	C1341	0	0	0	0	0	0	0	0	0	0	0	0	0	0	0	0	0	0			Protein COFACTOR ASSEMBLY OF COMPLEX C SUBUNIT B CCB2, chloroplastic	0	dbj|GAU09980.1|hypothetical protein TSUD_391720 [Trifolium subterraneum]
Glur_chr1.g098310.1	58499373	58500534	Glur_chr1_1	+	1	EC-1.4.3.21	RXN-9597	1	OG0010412	MCL_341	C1341	1	0	0	0	0	0	0	0	0	0	0	0	0	0	0	0	0	0			Primary amine oxidase	Primary-amine oxidase	ref|XP_004508349.1|primary amine oxidase-like [Cicer arietinum]
Glur_chr1.g098320.1	58502029	58503171	Glur_chr1_1	-	0			1	OG0014034	MCL_1024	C1341	0	0	0	0	0	0	0	0	0	0	0	0	0	0	0	0	0	0			membrane protein PM19L	Mitogen-activated protein kinase	gb|TKY54068.1|AWPM-19 protein [Spatholobus suberectus]
Glur_chr1.g098340.1	58522602	58523996	Glur_chr1_1	-	0			1	OG0018398	MCL_573	C1341	0	0	0	0	0	0	0	0	0	0	0	0	0	0	0	0	0	0			---NA---	0	0
Glur_chr1.g098350.1	58524684	58530938	Glur_chr1_1	+	1	EC-1.4.3.21, EC-1.4.3.10	RXN-9597, PUTRESCINE-OXIDASE-RXN	1	OG0010412	MCL_341	C1341	1	0	0	0	0	0	0	0	0	0	0	0	0	0	0	0	0	0			primary amine oxidase	Diamine oxidase;Primary-amine oxidase	gb|RHN64150.1|Primary amine oxidase [Medicago truncatula]/ref|XP_024637937.1|primary amine oxidase [Medicago truncatula]/gb|KEH32232.1|copper amine oxidase, enzyme domain protein [Medicago truncatula]
Glur_chr1.g098360.1	58532431	58533573	Glur_chr1_1	-	0			1	OG0014034	MCL_1024	C1341	0	0	0	0	0	0	0	0	0	0	0	0	0	0	0	0	0	0			membrane protein PM19L	Mitogen-activated protein kinase	gb|TKY54068.1|AWPM-19 protein [Spatholobus suberectus]
Glur_chr1.g098370.1	58537173	58540952	Glur_chr1_1	+	0			1	OG0018398	MCL_573	C1341	0	0	0	0	0	0	0	0	0	0	0	0	0	0	0	0	0	0			---NA---	0	0
Glur_chr1.g098380.1	58551457	58559907	Glur_chr1_1	+	1	EC-3.1.1.73	3.1.1.73-RXN	0	OG0001380	MCL_1166	C1341	0	0	1	0	0	0	0	0	0	0	0	0	0	0	0	0	0	0			alpha/beta-hydrolase superfamily protein	Hydrolases	ref|XP_004508352.1|uncharacterized protein LOC101492469 isoform X1 [Cicer arietinum]
Glur_chr1.g098450.1	58602499	58605990	Glur_chr1_1	-	1	EC-3.2.1.17	3.2.1.17-RXN	1	OG0003940	MCL_895		0	0	0	0	0	0	0	0	0	0	0	0	0	0	0	0	0	0			endo-1,3;1,4-beta-D-glucanase-like	Lysozyme	ref|XP_045827518.1|endo-1,31,4-beta-D-glucanase-like [Trifolium pratense]
Glur_chr1.g098460.1	58612131	58616005	Glur_chr1_1	+	1	EC-1.17.4.2, EC-1.17.4.1	1.17.4.2-RXN, RIBONUCLEOSIDE-DIP-REDUCTI-RXN	0	OG0003938	MCL_2734		0	0	0	0	0	0	0	0	0	0	1	0	0	0	0	0	0	0			ribonucleoside-diphosphate reductase small chain A	Ribonucleoside-diphosphate reductase	ref|XP_013458177.1|ribonucleoside-diphosphate reductase small chain A [Medicago truncatula]/gb|RHN64129.1|putative oxidoreductase [Medicago truncatula]/gb|KEH32208.1|ribonucleoside-diphosphate reductase small chain [Medicago truncatula]
Glur_chr1.g098510.1	58657558	58658572	Glur_chr1_1	-	1	EC-2.5.1.27, EC-2.5.1.112, EC-2.5.1.112	RXN-4307, RXN-4305, RXN-4303	0	OG0001604	MCL_271		0	0	0	0	0	0	0	1	0	0	0	0	0	0	0	0	0	0			Adenylate isopentenyltransferase 5, chloroplastic	Adenylate dimethylallyltransferase (AMP-dependent);tRNA dimethylallyltransferase	gb|TKY54051.1|Adenylate isopentenyltransferase 5 [Spatholobus suberectus]
Glur_chr1.g098720.1	58801412	58802687	Glur_chr1_1	+	1	EC-1.1.1.21, EC-1.1.1, EC-1.1.1.2	RXN0-4281, RXN-12300, ENZRXN-201-RXN	0	OG0017189	MCL_92	C1343	0	0	0	0	1	1	1	0	0	0	0	0	0	0	0	0	0	0	P450	tailoring	Glucose and ribitol dehydrogenase	Oxidoreductases	dbj|GAU18354.1|hypothetical protein TSUD_202430 [Trifolium subterraneum]
Glur_chr1.g098730.1	58803518	58806796	Glur_chr1_1	-	0			0	OG0006924	MCL_1739	C1343	0	0	0	0	0	0	0	0	0	0	0	0	0	0	0	0	0	0			E3 ubiquitin-protein ligase RHF1A	Transferases	gb|KAG5144173.1|hypothetical protein JHK82_019868 [Glycine max]/gb|KAG5023978.1|hypothetical protein JHK85_020320 [Glycine max]/ref|XP_006584068.1|E3 ubiquitin-protein ligase RHF1A [Glycine max]/gb|KAG5039050.1|hypothetical protein JHK86_019890 [Glycine max]/ref|XP_028241824.1|E3 ubiquitin-protein ligase RHF1A-like [Glycine soja]/gb|KAG5011236.1|hypothetical protein JHK87_019751 [Glycine soja]/gb…
Glur_chr1.g098740.1	58810411	58814832	Glur_chr1_1	+	0			0	OG0004481	MCL_39	C1343	0	0	0	0	0	0	0	0	0	0	0	0	0	0	0	0	0	0			DEAD-box ATP-dependent RNA helicase 58, chloroplastic isoform X1	RNA helicase	gb|TKY54033.1|DEAD-box ATP-dependent RNA helicase 58 [Spatholobus suberectus]
Glur_chr1.g098750.1	58816457	58820630	Glur_chr1_1	-	1	EC-2.7.7.27	GLUC1PADENYLTRANS-RXN	0	OG0012773	MCL_811	C1343	0	0	1	0	0	0	0	0	0	0	0	0	0	0	0	0	0	0			glucose-1-phosphate adenylyltransferase large subunit 3, chloroplastic/amyloplastic	Glucose-1-phosphate adenylyltransferase	ref|XP_027332658.1|glucose-1-phosphate adenylyltransferase large subunit 3, chloroplastic/amyloplastic isoform X1 [Abrus precatorius]
Glur_chr1.g098760.1	58824882	58828232	Glur_chr1_1	+	0			0	OG0002403	MCL_396	C1343	0	0	0	0	0	0	0	0	0	0	0	0	0	0	0	0	0	0			glucose-6-phosphate/phosphate translocator 2, chloroplastic	Translocases;Glycosylases	ref|XP_028204268.1|beta-glucosidase 46-like [Glycine soja]
Glur_chr1.g098770.1	58829489	58833621	Glur_chr1_1	+	1	EC-3.2.1.126, EC-3.2.1.21	CONIFERIN-BETA-GLUCOSIDASE-RXN, 3.2.1.21-RXN	0	OG0000855	MCL_84	C1343	0	0	1	0	0	0	0	0	0	0	0	1	0	0	0	1	0	0			Beta-glucosidase 46	Beta-glucosidase;Translocases	gb|AES92596.2|glucose 6-phosphate/phosphate translocator 1 [Medicago truncatula]
Glur_chr1.g098790.1	58848321	58848699	Glur_chr1_1	-	0			0	OG0005340	MCL_3657	C1343	0	0	0	0	0	0	0	0	0	0	0	0	0	0	0	0	0	0			ribosome biogenesis protein BMS1 homolog isoform X1	Nucleoside-triphosphate phosphatase	gb|KAH1158839.1|hypothetical protein GYH30_030848 [Glycine max]/gb|RZB79634.1|Ribosome biogenesis protein BMS1 isoform B [Glycine soja]/ref|XP_006590922.1|ribosome biogenesis protein BMS1 homolog isoform X2 [Glycine max]/ref|XP_028187864.1|ribosome biogenesis protein BMS1 homolog isoform X2 [Glycine soja]/gb|KAG4386778.1|hypothetical protein GLYMA_11G125100v4 [Glycine max]
Glur_chr1.g098800.1	58851924	58853454	Glur_chr1_1	+	1	EC-1.14.14, EC-1.14.14, EC-1.14.18, EC-1.14.14, EC-1.14.14, EC-1.14.14	RXN-12139, RXN-12138, RXN-9703, RXN-12136, RXN-12137, RXN-12143	0	OG0012798	MCL_4	C1343	0	0	0	0	0	0	1	0	0	0	0	0	0	0	0	0	0	0			cytochrome P450 77A1	Acting on paired donors, with incorporation or reduction of molecular oxygen. The oxygen incorporated need not be derived from O(2)	gb|PNY00678.1|cytochrome p450 77a3-like protein [Trifolium pratense]
Glur_chr1.g098810.1	58871617	58874437	Glur_chr1_1	+	1	EC-3.5.4.4	ADENODEAMIN-RXN	0	OG0005634	MCL_3658	C1343	0	0	0	0	0	0	0	0	0	0	1	0	0	0	0	0	0	0			adenosine deaminase-like protein	Acting on ester bonds;Adenosine deaminase	ref|XP_045816575.1|N6-mAMP deaminase [Trifolium pratense]
Glur_chr1.g098820.1	58876832	58884614	Glur_chr1_1	+	1	EC-3.1.1.32	PHOSPHOLIPASE-A1-RXN	0	OG0008821	MCL_836	C1343	0	0	0	0	0	0	1	0	0	0	0	0	0	0	0	0	0	0			Phospholipase A I	Acting on ester bonds	gb|TKY54024.1|Phospholipase A I [Spatholobus suberectus]
Glur_chr1.g098940.1	58949208	58950886	Glur_chr1_1	-	1	EC-1.11.1.7	PEROXID-RXN	0	OG0011413	MCL_19	C1344	0	0	0	0	0	0	0	0	1	0	0	0	0	0	0	0	0	0			peroxidase 42	Acting on a peroxide as acceptor	gb|AHA84196.1|cationic peroxidase 2 precursor [Phaseolus vulgaris]
Glur_chr1.g098950.1	58956941	58963626	Glur_chr1_1	-	1	EC-2.5.1.114	RXN-14518	0	OG0008270	MCL_305	C1344	0	1	0	0	0	0	0	0	0	0	0	0	0	0	0	0	0	0			tRNA wybutosine-synthesizing protein 2/3/4	tRNA(Phe) (4-demethylwyosine(37)-C(7)) aminocarboxypropyltransferase;Acting on a peroxide as acceptor;Transferring one-carbon groups	ref|XP_045814956.1|tRNA wybutosine-synthesizing protein 2/3/4 [Trifolium pratense]
Glur_chr1.g098960.1	58966202	58979864	Glur_chr1_1	+	1	EC-2.4.1.21	GLYCOGENSYN-RXN	0	OG0004143	MCL_528	C1344	0	0	1	0	0	0	0	0	0	0	0	0	0	0	0	0	0	0	glycosyltransferase	tailoring	starch synthase 3, chloroplastic/amyloplastic-like isoform X1	Starch synthase;Glycogen(starch) synthase	ref|XP_027351235.1|starch synthase 3, chloroplastic/amyloplastic-like isoform X1 [Abrus precatorius]/ref|XP_027351240.1|starch synthase 3, chloroplastic/amyloplastic-like isoform X1 [Abrus precatorius]/ref|XP_027351245.1|starch synthase 3, chloroplastic/amyloplastic-like isoform X1 [Abrus precatorius]
Glur_chr1.g098970.1	58981908	58985082	Glur_chr1_1	+	0			0	OG0011351	MCL_1743	C1344	0	0	0	0	0	0	0	0	0	0	0	0	0	0	0	0	0	0			transmembrane protein, putative	0	ref|XP_004507688.1|uncharacterized protein LOC101499925 [Cicer arietinum]
Glur_chr1.g098980.1	58991970	58993892	Glur_chr1_1	+	0			1	OG0007100	MCL_372	C1344	0	0	0	0	0	0	0	0	0	0	0	0	0	0	0	0	0	0			Senescence regulator S40	0	gb|TKY54011.1|Senescence regulator S40 [Spatholobus suberectus]
Glur_chr1.g098990.1	58995162	59000396	Glur_chr1_1	+	1	EC-2.4.1.134	2.4.1.134-RXN	0	OG0016034	MCL_619	C1344	0	0	1	0	0	0	0	0	0	0	0	0	0	0	0	0	0	0	glycosyltransferase	tailoring	probable beta-1,3-galactosyltransferase 2	Glycosyltransferases	ref|XP_027331332.1|probable beta-1,3-galactosyltransferase 2 [Abrus precatorius]
Glur_chr1.g099050.1	59027617	59034326	Glur_chr1_1	+	1	EC-4.2.1.51, EC-4.2.1.91	PREPHENATEDEHYDRAT-RXN, CARBOXYCYCLOHEXADIENYL-DEHYDRATASE-RXN	0	OG0004446	MCL_1536	C1345	0	1	0	0	0	0	0	0	0	0	0	0	0	0	0	0	0	0			arogenate dehydratase/prephenate dehydratase 1, chloroplastic	Prephenate dehydratase;Arogenate dehydratase	ref|XP_027331436.1|arogenate dehydratase/prephenate dehydratase 1, chloroplastic [Abrus precatorius]
Glur_chr1.g099060.1	59036029	59039214	Glur_chr1_1	-	1	EC-4.4.1.5	GLYOXI-RXN	0	OG0002471	MCL_1471	C1345	0	0	0	0	1	0	0	0	0	0	0	0	0	0	0	0	0	0			putative lactoylglutathione lyase	Lactoylglutathione lyase	gb|TKY54002.1|putative lactoylglutathione lyase [Spatholobus suberectus]
Glur_chr1.g099080.1	59046024	59048120	Glur_chr1_1	+	1	EC-1.8.4.10	RXN-12019	0	OG0006148	MCL_2739	C1345	0	0	0	0	0	0	0	0	1	0	0	0	0	0	0	0	0	0			5'-adenylylsulfate reductase 3, chloroplastic	Adenylyl-sulfate reductase (thioredoxin)	ref|XP_027330305.1|5'-adenylylsulfate reductase 3, chloroplastic-like [Abrus precatorius]
Glur_chr1.g099090.1	59052534	59055544	Glur_chr1_1	+	1	EC-3.2.1.39	3.2.1.39-RXN	0	OG0004146	MCL_31	C1345	0	0	1	0	0	0	0	0	0	0	0	0	0	0	0	0	0	0			Glucan endo-1,3-beta-glucosidase 1	Beta-glucosidase;Oxidoreductases;Transferases;Glucan endo-1,3-beta-D-glucosidase	ref|XP_003549783.1|glucan endo-1,3-beta-glucosidase 1 isoform X1 [Glycine max]/gb|KAG5101211.1|hypothetical protein JHK84_046180 [Glycine max]/gb|KAG4929208.1|hypothetical protein JHK86_046169 [Glycine max]/ref|XP_028210815.1|glucan endo-1,3-beta-glucosidase 1-like isoform X1 [Glycine soja]/gb|KAH1200664.1|Glucan endo-1,3-beta-glucosidase 1 [Glycine max]/gb|KAG5096417.1|hypothetical protein JHK82…
Glur_chr1.g099100.1	59058028	59059970	Glur_chr1_1	+	0			0	OG0011360	MCL_1513	C1345	0	0	0	0	0	0	0	0	0	0	0	0	0	0	0	0	0	0			Tyrosyl-DNA phosphodiesterase 2	Acting on ester bonds;Beta-glucosidase;Oxidoreductases;Glucan endo-1,3-beta-D-glucosidase	gb|TKY53999.1|Tyrosyl-DNA phosphodiesterase 2 [Spatholobus suberectus]
Glur_chr1.g099110.1	59064188	59068369	Glur_chr1_1	+	1	EC-1.10.3.2	LACCASE-RXN	0	OG0000559	MCL_215	C1345	0	0	0	0	0	0	0	0	0	0	0	1	0	0	0	1	0	0			L-ascorbate oxidase homolog	Beta-glucosidase;Glucan endo-1,3-beta-D-glucosidase;L-ascorbate oxidase	ref|XP_028210887.1|L-ascorbate oxidase homolog [Glycine soja]/gb|KAH1116188.1|hypothetical protein GYH30_045890 [Glycine max]/gb|KAH1200661.1|L-ascorbate oxidase [Glycine max]/gb|KRH02049.1|hypothetical protein GLYMA_17G012300v4 [Glycine max]/gb|KAG5101209.1|hypothetical protein JHK84_046178 [Glycine max]/gb|KAH1200660.1|L-ascorbate oxidase [Glycine max]/ref|XP_003549771.1|L-ascorbate oxidase hom…
Glur_chr1.g099160.1	59090627	59093236	Glur_chr1_1	+	1	EC-2.1.2.10	GCVT-RXN	1	OG0002822	MCL_377		0	1	0	0	0	0	0	0	0	0	0	0	0	0	0	0	0	0			Aminomethyltransferase, mitochondrial	Transferring nitrogenous groups;Aminomethyltransferase;Transferring one-carbon groups	gb|RDX88190.1|Aminomethyltransferase, mitochondrial [Mucuna pruriens]
Glur_chr1.g099180.1	59099015	59101223	Glur_chr1_1	+	1	EC-2.1.2.10	GCVT-RXN	1	OG0002822	MCL_377		0	1	0	0	0	0	0	0	0	0	0	0	0	0	0	0	0	0			aminomethyltransferase, mitochondrial	Transferring nitrogenous groups;Aminomethyltransferase;Transferring one-carbon groups	ref|XP_028241874.1|aminomethyltransferase, mitochondrial [Glycine soja]/gb|KAH1088718.1|hypothetical protein GYH30_019643 [Glycine max]/gb|KHN35727.1|Aminomethyltransferase, mitochondrial [Glycine soja]/gb|KAG5011270.1|hypothetical protein JHK87_019785 [Glycine soja]/ref|XP_003529643.1|aminomethyltransferase, mitochondrial [Glycine max]/gb|KAH1243808.1|Aminomethyltransferase, mitochondrial [Glyci…
Glur_chr1.g099250.1	59145157	59146879	Glur_chr1_1	-	1	EC-4.2.2.2	4.2.2.2-RXN	0	OG0007099	MCL_130		0	0	1	0	0	0	0	0	0	0	0	0	0	0	0	0	0	0			putative pectate lyase 2	Pectate lyase	ref|XP_027330399.1|putative pectate lyase 2 [Abrus precatorius]
Glur_chr1.g099280.1	59154839	59156755	Glur_chr1_1	+	1	EC-1.11.1.7	PEROXID-RXN	0	OG0014472	MCL_19		0	0	0	0	0	0	0	0	1	0	0	0	0	0	0	0	0	0			Peroxidase 29	Acting on a peroxide as acceptor	gb|TKY53986.1|Peroxidase 29 [Spatholobus suberectus]
Glur_chr1.g099380.1	59229048	59229360	Glur_chr1_1	+	1	EC-2.7.1.4	FRUCTOKINASE-RXN	0	-	MCL_334		0	0	1	0	0	0	0	0	0	0	0	0	0	0	0	0	0	0			probable fructokinase-4	0	ref|XP_010099603.1|probable fructokinase-4 [Morus notabilis]/gb|EXB79997.1|putative fructokinase-4 [Morus notabilis]
Glur_chr1.g099410.1	59242961	59243657	Glur_chr1_1	+	1	EC-1.13.11.58, EC-1.13.11.12, EC-1.13.11.12	RXN-8495, RXN-1321, LIPOXYGENASE-RXN	0	OG0007069	MCL_136		0	0	0	0	0	0	1	1	0	0	0	0	0	0	0	1	0	0			seed linoleate 9S-lipoxygenase	Acting on single donors with incorporation of molecular oxygen (oxygenases). The oxygen incorporated need not be derived from O(2)	dbj|GAU42121.1|hypothetical protein TSUD_350950 [Trifolium subterraneum]
Glur_chr1.g099420.1	59248308	59253785	Glur_chr1_1	-	1	EC-2.7.1.90	2.7.1.90-RXN	0	OG0005760	MCL_766		0	0	1	0	0	1	0	0	0	0	0	0	0	0	0	0	0	0			Pyrophosphate--fructose 6-phosphate 1-phosphotransferase subunit beta	Diphosphate--fructose-6-phosphate 1-phosphotransferase;6-phosphofructokinase	gb|TKY53976.1|Pyrophosphate--fructose 6-phosphate 1-phosphotransferase subunit beta [Spatholobus suberectus]
Glur_chr1.g099450.1	59276063	59277576	Glur_chr1_1	+	1	EC-1.14.17.4	ETHYL-RXN	0	OG0001883	MCL_12		0	0	0	0	0	0	0	1	0	0	0	0	0	0	0	0	0	0			1-aminocyclopropane-1-carboxylate oxidase	Oxidoreductases	gb|KAG5096396.1|hypothetical protein JHK82_046250 [Glycine max]/gb|KAG4929188.1|hypothetical protein JHK86_046149 [Glycine max]/ref|XP_003549632.1|1-aminocyclopropane-1-carboxylate oxidase [Glycine max]/gb|KAH1116151.1|hypothetical protein GYH30_045866 [Glycine max]/gb|KAH1200619.1|1-aminocyclopropane-1-carboxylate oxidase [Glycine max]/gb|KAG4931917.1|hypothetical protein JHK87_045919 [Glycine s…
Glur_chr1.g099540.1	59323588	59327068	Glur_chr1_1	-	1	EC-3.1.1.5	LYSOPHOSPHOLIPASE-RXN	0	OG0011402	MCL_1207		0	0	0	0	0	0	1	0	0	0	0	0	0	0	0	0	0	0			probable carboxylesterase SOBER1-like	Palmitoyl-protein hydrolase;Lysophospholipase;Carboxylesterase	gb|KAF7840566.1|putative carboxylesterase SOBER1-like [Senna tora]
Glur_chr1.g099590.1	59339478	59340180	Glur_chr1_1	-	1	EC-2.3.1.75	2.3.1.75-RXN	0	OG0013957	MCL_1200		0	0	0	0	0	0	1	0	0	0	0	0	0	0	0	0	0	0	acyltransferase	tailoring	acyl-CoA--sterol O-acyltransferase 1-like	Long-chain-alcohol O-fatty-acyltransferase	ref|XP_024636623.1|acyl-CoA--sterol O-acyltransferase 1 [Medicago truncatula]/gb|RHN65044.1|putative long-chain-alcohol O-fatty-acyltransferase [Medicago truncatula]
Glur_chr1.g099760.1	59433159	59438961	Glur_chr1_1	+	1	EC-3.1.3.25, EC-3.1.3.25, EC-3.1.3.25, EC-3.1.3.93	RXN0-5408, MYO-INOSITOL-1OR-4-MONOPHOSPHATASE-RXN, RXN-10949, RXNQT-4142	0	OG0007648	MCL_2068		0	0	1	1	0	0	0	0	0	0	0	0	0	0	0	0	0	0			Inositol-phosphate phosphatase	Inositol-phosphate phosphatase	ref|XP_027330809.1|inositol-phosphate phosphatase-like isoform X2 [Abrus precatorius]
Glur_chr1.g099840.1	59487773	59488444	Glur_chr1_1	+	1	EC-3.2.1.39	3.2.1.39-RXN	0	OG0004773	MCL_31		0	0	1	0	0	0	0	0	0	0	0	0	0	0	0	0	0	0			PLASMODESMATA CALLOSE-BINDING PROTEIN 5-like	Transferring phosphorus-containing groups;Histidine kinase	ref|XP_003549517.1|PLASMODESMATA CALLOSE-BINDING PROTEIN 5-like [Glycine max]/gb|KAH1116119.1|hypothetical protein GYH30_045843 [Glycine max]/gb|KAG4931895.1|hypothetical protein JHK87_045897 [Glycine soja]/ref|XP_028208731.1|PLASMODESMATA CALLOSE-BINDING PROTEIN 5-like isoform X2 [Glycine soja]/gb|KAG4378274.1|hypothetical protein GLYMA_17G007450v4 [Glycine max]
Glur_chr1.g099860.1	59492384	59497239	Glur_chr1_1	-	1	EC-1.14.14.151	RXN-13397	0	OG0000022	MCL_4		0	0	0	0	0	0	1	0	1	0	1	0	0	0	1	1	0	0			cytochrome P450 71D8-like	Acting on paired donors, with incorporation or reduction of molecular oxygen. The oxygen incorporated need not be derived from O(2)	ref|XP_027368647.1|cytochrome P450 71D8-like [Abrus precatorius]
Glur_chr1.g099930.1	59523989	59526449	Glur_chr1_1	+	1		TRANS-RXN-185	0	OG0008887	MCL_762		0	0	0	0	0	0	0	0	1	0	0	0	0	0	0	0	0	0			two-pore potassium channel 1-like	Translocases	ref|XP_004507600.2|two-pore potassium channel 1-like [Cicer arietinum]/ref|XP_012573279.1|two-pore potassium channel 1-like [Cicer arietinum]
Glur_chr1.g100110.1	59632289	59637429	Glur_chr1_1	-	1	EC-3.6.1.53, EC-3.6.1.53, EC-3.6.1.22, EC-3.6.1.22	RXN-9614, RXN0-1441, RXN0-4401, NADPYROPHOSPHAT-RXN	0	OG0000215	MCL_552		0	0	1	1	0	0	0	0	0	0	1	0	0	0	0	0	0	0			Nudix hydrolase 2	NAD(+) diphosphatase;ADP-ribose diphosphatase	ref|XP_029129806.1|nudix hydrolase 2 isoform X2 [Cajanus cajan]
Glur_chr1.g100150.1	59679021	59685182	Glur_chr1_1	+	1	EC-2.3.1.16, EC-2.3.1.9	ACETYL-COA-ACETYLTRANSFER-RXN	0	-	MCL_1218		0	1	0	1	0	1	1	0	0	0	0	0	0	0	0	0	0	0	acyltransferase	tailoring	probable acetyl-CoA acetyltransferase, cytosolic 2 isoform X2	Acetyl-CoA C-acyltransferase;Acetyl-CoA C-acetyltransferase	gb|KAH1088836.1|hypothetical protein GYH30_019712 [Glycine max]/gb|KAG4401442.1|hypothetical protein GLYMA_07G268550v4 [Glycine max]
Glur_chr1.g100270.1	59752611	59755030	Glur_chr1_1	-	1	EC-3.2.1.39	3.2.1.39-RXN	0	OG0008729	MCL_31		0	0	1	0	0	0	0	0	0	0	0	0	0	0	0	0	0	0			Glucan endo-1,3-beta-glucosidase 5	Beta-glucosidase;Glucan endo-1,3-beta-D-glucosidase	gb|TKY53892.1|Glucan endo-1,3-beta-glucosidase 5 [Spatholobus suberectus]
Glur_chr1.g100320.1	59763931	59766411	Glur_chr1_1	-	1	EC-2.7.1.11	6PFRUCTPHOS-RXN	0	OG0015239	MCL_765		0	0	1	0	0	1	0	0	0	0	0	0	0	0	0	0	0	0			ATP-dependent 6-phosphofructokinase 2	6-phosphofructokinase	gb|PNY02763.1|6-phosphofructokinase 2-like protein [Trifolium pratense]
Glur_chr1.g100350.1	59785617	59789569	Glur_chr1_1	+	1	EC-2.4.1.43	2.4.1.43-RXN	0	OG0003220	MCL_120		0	0	1	0	0	0	0	0	0	0	0	0	0	0	0	0	0	0	glycosyltransferase	tailoring	probable galacturonosyltransferase 4	Polygalacturonate 4-alpha-galacturonosyltransferase	ref|XP_027329624.1|probable galacturonosyltransferase 4 [Abrus precatorius]/ref|XP_027329623.1|probable galacturonosyltransferase 4 [Abrus precatorius]/ref|XP_027329622.1|probable galacturonosyltransferase 4 [Abrus precatorius]
Glur_chr1.g100390.1	59818035	59823991	Glur_chr1_1	-	1	EC-3.1.1.73	3.1.1.73-RXN	0	OG0000463	MCL_1166		0	0	1	0	0	0	0	0	0	0	0	0	0	0	0	0	0	0			YqkD protein	Acting on peptide bonds (peptidases)	ref|XP_045818029.1|uncharacterized protein LOC123910813 isoform X2 [Trifolium pratense]/ref|XP_045818031.1|uncharacterized protein LOC123910813 isoform X2 [Trifolium pratense]/ref|XP_045818030.1|uncharacterized protein LOC123910813 isoform X2 [Trifolium pratense]
Glur_chr1.g100450.1	59856232	59859896	Glur_chr1_1	+	1	EC-2.5.1.18	GSHTRAN-RXN	0	OG0000392	MCL_626		0	0	0	0	1	0	0	0	0	0	0	0	0	0	0	0	0	0			glutathione S-transferase zeta class	Glutathione transferase;Maleylacetoacetate isomerase	ref|XP_027332477.1|glutathione S-transferase zeta class isoform X2 [Abrus precatorius]
Glur_chr1.g100540.1	59965323	59966926	Glur_chr1_1	+	1	EC-5.1.3.2	UDPGLUCEPIM-RXN	0	OG0008311	MCL_627		0	0	1	0	0	0	0	0	0	0	1	0	0	0	0	0	0	0			UDP-glucose 4-epimerase GEPI42	UDP-glucose 4-epimerase	gb|UJT31823.1|bifunctional UDP-glucose 4-epimerase/UDP-xylose 4-epimerase 2 [Glycyrrhiza uralensis]
Glur_chr1.g100600.1	59996040	59999245	Glur_chr1_1	-	1	EC-2.7.7.60	2.7.7.60-RXN	0	OG0006712	MCL_5		0	0	0	1	0	0	0	0	0	0	0	0	0	0	0	0	0	0			2-C-methyl-D-erythritol 4-phosphate cytidylyltransferase, chloroplastic isoform X2	2-C-methyl-D-erythritol 4-phosphate cytidylyltransferase	ref|XP_027190818.1|2-C-methyl-D-erythritol 4-phosphate cytidylyltransferase, chloroplastic isoform X2 [Cicer arietinum]
Glur_chr1.g100610.1	59999392	60000685	Glur_chr1_1	-	1	EC-2.7.7.60	2.7.7.60-RXN	0	OG0006712	MCL_4564		0	0	0	1	0	0	0	0	0	0	0	0	0	0	0	0	0	0			2-C-methyl-D-erythritol 4-phosphate cytidylyltransferase	2-C-methyl-D-erythritol 4-phosphate cytidylyltransferase	ref|XP_027329419.1|2-C-methyl-D-erythritol 4-phosphate cytidylyltransferase, chloroplastic isoform X3 [Abrus precatorius]
Glur_chr1.g100770.1	60098937	60099760	Glur_chr1_1	+	1	EC-1.1.1.100	3-OXOACYL-ACP-REDUCT-RXN	0	OG0010067	MCL_92		0	0	0	0	0	0	1	0	0	0	0	0	0	0	0	0	0	0			NADPH-dependent pterin aldehyde reductase isoform X2	Fatty-acid synthase system;3-oxoacyl-[acyl-carrier-protein] reductase	ref|XP_020987885.1|NADPH-dependent pterin aldehyde reductase isoform X2 [Arachis duranensis]/gb|RYR38915.1|hypothetical protein Ahy_A09g044227 [Arachis hypogaea]/ref|XP_015940002.1|NADPH-dependent pterin aldehyde reductase isoform X2 [Arachis duranensis]/ref|XP_025619191.1|NADPH-dependent pterin aldehyde reductase isoform X2 [Arachis hypogaea]/ref|XP_015940001.1|NADPH-dependent pterin aldehyde re…
Glur_chr1.g100830.1	60136008	60144698	Glur_chr1_1	-	1	EC-3.2.1.62	GLUCOSYLCERAMIDASE-RXN	0	OG0003061	MCL_2011		0	0	0	0	0	0	1	0	0	0	0	0	0	0	0	0	0	0			Non-lysosomal glucosylceramidase	Beta-glucosidase;Glucosylceramidase;Nucleoside-triphosphate phosphatase	gb|TKY53845.1|Non-lysosomal glucosylceramidase [Spatholobus suberectus]
Glur_chr1.g100850.1	60147129	60147539	Glur_chr1_1	+	1	EC-6.3.2.17, EC-6.3.2.17	FOLYLPOLYGLUTAMATESYNTH-RXN, FORMYLTHFGLUSYNTH-RXN	0	OG0024421	MCL_1273		0	0	0	1	0	0	0	0	0	0	0	0	0	0	0	0	0	0			Folylpolyglutamate synthase	Tetrahydrofolate synthase	ref|XP_004502375.1|folylpolyglutamate synthase-like [Cicer arietinum]
Glur_chr1.g100880.1	60155243	60159079	Glur_chr1_1	+	1	EC-5.2.1.13	RXN-8042	0	OG0012160	MCL_2395		0	0	0	0	0	0	0	0	0	0	0	0	0	0	0	1	0	1			prolycopene isomerase, chloroplastic	Oxidoreductases;Isomerases	ref|XP_027329502.1|prolycopene isomerase, chloroplastic isoform X1 [Abrus precatorius]
Glur_chr1.g100930.1	60211617	60218154	Glur_chr1_1	-	1	EC-3.1.3.56, EC-3.1.3.56	3.1.3.56-RXN, RXN-8730	0	OG0003491	MCL_194		0	0	1	0	0	0	0	0	0	0	0	0	0	0	0	0	0	0			type I inositol polyphosphate 5-phosphatase 12 isoform X1	Phosphoinositide 5-phosphatase;Inositol-polyphosphate 5-phosphatase	ref|XP_004499383.1|type I inositol polyphosphate 5-phosphatase 12 isoform X1 [Cicer arietinum]
Glur_chr2.g000150.1	58306	60657	Glur_chr2	-	1	EC-2.7.8.5	PHOSPHAGLYPSYN-RXN	0	OG0005359	MCL_2075		0	0	0	0	0	0	1	0	0	0	0	0	0	0	0	0	0	0			CDP-diacylglycerol--glycerol-3-phosphate 3-phosphatidyltransferase 1, chloroplastic-like	CDP-diacylglycerol--glycerol-3-phosphate 1-phosphatidyltransferase	gb|TKY64720.1|CDP-diacylglycerol-glycerol-3-phosphate 3-phosphatidyltransferase 1 [Spatholobus suberectus]
Glur_chr2.g000250.1	134632	138407	Glur_chr2	-	1	EC-1.2.4.1	RXN0-1134	0	OG0001920	MCL_1348		0	0	0	0	0	1	0	0	0	0	0	0	0	0	0	0	0	0			pyruvate dehydrogenase E1 component subunit beta, mitochondrial	Pyruvate dehydrogenase (acetyl-transferring)	gb|RZB69702.1|Pyruvate dehydrogenase E1 component subunit beta, mitochondrial isoform B [Glycine soja]/gb|KHN40000.1|Pyruvate dehydrogenase E1 component subunit beta, mitochondrial [Glycine soja]/gb|RZB69701.1|Pyruvate dehydrogenase E1 component subunit beta, mitochondrial isoform A [Glycine soja]/gb|RZB69703.1|Pyruvate dehydrogenase E1 component subunit beta, mitochondrial isoform C [Glycine soj…
Glur_chr2.g000420.1	243657	247836	Glur_chr2	-	1	EC-2.4.1.34	13-BETA-GLUCAN-SYNTHASE-RXN	1	-	MCL_188		0	0	1	0	0	0	0	0	0	0	0	0	0	0	0	0	0	0	glycosyltransferase	tailoring	callose synthase 3-like	1,3-beta-glucan synthase	ref|XP_027349003.1|callose synthase 3-like isoform X2 [Abrus precatorius]
Glur_chr2.g000470.1	256174	273477	Glur_chr2	-	1	EC-2.4.1.34	13-BETA-GLUCAN-SYNTHASE-RXN	1	OG0021677	MCL_188		0	0	1	0	0	0	0	0	0	0	0	0	0	0	0	0	0	0	glycosyltransferase	tailoring	callose synthase 3-like	1,3-beta-glucan synthase	gb|RZC00455.1|Callose synthase 3 isoform A [Glycine soja]/ref|XP_028246505.1|callose synthase 3-like [Glycine soja]/gb|RZC00456.1|Callose synthase 3 isoform B [Glycine soja]
Glur_chr2.g000670.1	412395	414272	Glur_chr2	+	1	EC-4.1.3.32	23-DIMETHYLMALATE-LYASE-RXN	1	OG0006598	MCL_2547		0	0	0	0	0	0	0	0	0	0	1	0	0	0	0	0	0	0			2,3-dimethylmalate lyase-like isoform X1	Isocitrate lyase;Transferases	ref|XP_027349505.1|uncharacterized protein LOC113861093 [Abrus precatorius]
Glur_chr2.g000680.1	416506	420567	Glur_chr2	+	1	EC-4.1.3.32	23-DIMETHYLMALATE-LYASE-RXN	1	OG0006598	MCL_2547		0	0	0	0	0	0	0	0	0	0	1	0	0	0	0	0	0	0			2,3-dimethylmalate lyase	Isocitrate lyase	ref|XP_012568001.1|uncharacterized protein LOC101513851 [Cicer arietinum]
Glur_chr2.g000720.1	468692	470715	Glur_chr2	+	1	EC-3.1.1.32, EC-3.1.1.26, EC-3.1.1.34, EC-3.1.1.3	PHOSPHOLIPASE-A1-RXN, GALACTOLIPASE-RXN, TRIACYLGLYCEROL-LIPASE-RXN	0	OG0011262	MCL_161		0	0	0	0	0	0	1	0	0	0	0	0	0	0	0	0	0	0			galactolipase DONGLE, chloroplastic	Phospholipase A(1);Carboxylesterase	gb|TKY64752.1|Galactolipase DONGLE [Spatholobus suberectus]
Glur_chr2.g000780.1	526763	530843	Glur_chr2	-	1	EC-2.2.1.2	TRANSALDOL-RXN	0	OG0006600	MCL_2640		0	0	1	0	0	1	0	0	0	0	0	0	0	0	0	0	0	0			transaldolase	Transaldolase	gb|QCE12971.1|transaldolase [Vigna unguiculata]/ref|XP_027928386.1|uncharacterized protein LOC114185084 [Vigna unguiculata]
Glur_chr2.g000870.1	634760	642849	Glur_chr2	+	1	EC-2.3.1.78	2.3.1.78-RXN	0	OG0004140	MCL_997	C1351	0	0	1	0	0	0	0	0	0	0	0	0	0	0	0	0	0	0	acyltransferase	tailoring	heparan-alpha-glucosaminide N-acetyltransferase	Heparan-alpha-glucosaminide N-acetyltransferase	ref|XP_045796384.1|heparan-alpha-glucosaminide N-acetyltransferase isoform X1 [Trifolium pratense]
Glur_chr2.g000880.1	646764	651543	Glur_chr2	-	0			0	OG0009887	MCL_254	C1351	0	0	0	0	0	0	0	0	0	0	0	0	0	0	0	0	0	0			glycine--tRNA ligase, mitochondrial 1	Transferases;Glycine--tRNA ligase	ref|XP_004499600.1|glycine--tRNA ligase, mitochondrial 1-like [Cicer arietinum]
Glur_chr2.g000890.1	654416	656874	Glur_chr2	-	1	EC-1.3.1.74, EC-1.3.1.102, EC-1.1.1.54	RXN-11696, RXN-14535, ALLYL-ALCOHOL-DEHYDROGENASE-RXN	0	OG0013317	MCL_288	C1351	0	0	0	0	1	0	0	0	0	0	1	0	0	0	1	0	0	0			2-alkenal reductase (NADP(+)-dependent)	Acting on the CH-CH group of donors	ref|XP_045796381.1|2-alkenal reductase (NADP(+)-dependent) [Trifolium pratense]
Glur_chr2.g000900.1	659767	667127	Glur_chr2	-	0			0	OG0009897	MCL_258	C1351	0	0	0	0	0	0	0	0	0	0	0	0	0	0	0	0	0	0			T-complex protein 1 subunit zeta 1	Nucleoside-triphosphate phosphatase	ref|XP_027350165.1|T-complex protein 1 subunit zeta 1 [Abrus precatorius]
Glur_chr2.g000910.1	671538	672639	Glur_chr2	-	1	EC-3.1.1.1	CARBOXYLESTERASE-RXN	1	OG0006520	MCL_72	C1351	0	0	0	1	0	0	0	0	0	0	0	0	0	0	0	0	0	0			probable carboxylesterase 17	Carboxylesterase	gb|RZC00500.1|putative carboxylesterase 17 [Glycine soja]
Glur_chr2.g000920.1	695354	696449	Glur_chr2	+	1	EC-3.1.1.1	CARBOXYLESTERASE-RXN	1	OG0006520	MCL_72	C1351	0	0	0	1	0	0	0	0	0	0	0	0	0	0	0	0	0	0			probable carboxylesterase 17	Carboxylesterase;Triacylglycerol lipase	gb|RZC00500.1|putative carboxylesterase 17 [Glycine soja]
Glur_chr2.g000930.1	700694	735155	Glur_chr2	+	0			0	OG0006201	MCL_1392	C1351	0	0	0	0	0	0	0	0	0	0	0	0	0	0	0	0	0	0			protein SWEETIE isoform X1	0	gb|TKY64772.1|HEAT repeat-containing protein 5B [Spatholobus suberectus]
Glur_chr2.g000940.1	740308	747071	Glur_chr2	+	1	EC-1.5.1.30	NADPH-DEHYDROGENASE-FLAVIN-RXN	0	OG0000948	MCL_888	C1351	0	0	0	1	0	0	0	0	0	0	1	0	0	0	1	0	0	0			NADPH-dependent diflavin oxidoreductase 1 isoform X1	NADPH--hemoprotein reductase	gb|TKY64773.1|NADPH-dependent diflavin oxidoreductase 1 [Spatholobus suberectus]
Glur_chr2.g001220.1	907329	913010	Glur_chr2	+	1	EC-1.14.14, EC-1.14.14, EC-1.14.14	RXN-4308, RXN-4304, RXN-4306	0	OG0006587	MCL_4		0	0	0	0	0	0	0	1	0	0	0	0	0	0	0	0	0	0	P450	tailoring	Cytokinin hydroxylase	Acting on paired donors, with incorporation or reduction of molecular oxygen. The oxygen incorporated need not be derived from O(2)	gb|TKY64782.1|Cytokinin hydroxylase [Spatholobus suberectus]
Glur_chr2.g001300.1	975784	976884	Glur_chr2	+	1	EC-4.1.1.39	RIBULOSE-BISPHOSPHATE-CARBOXYLASE-RXN	1	OG0002475	MCL_1321	C1352	0	0	1	0	0	1	0	0	0	0	1	0	0	0	0	0	0	0			ribulose bisphosphate carboxylase small chain 1, chloroplastic	Lyases	gb|AFK48034.1|unknown [Lotus japonicus]
Glur_chr2.g001340.1	987154	990887	Glur_chr2	+	1	EC-4.1.1.39	RIBULOSE-BISPHOSPHATE-CARBOXYLASE-RXN	1	OG0011649	MCL_1321	C1352	0	0	1	0	0	1	0	0	0	0	1	0	0	0	0	0	0	0			ribulose bisphosphate carboxylase small chain, chloroplastic-like	Lyases	gb|AFK48034.1|unknown [Lotus japonicus]
Glur_chr2.g001350.1	998794	1008313	Glur_chr2	+	1	EC-5.3.99.9	RXN1F-155	0	OG0001147	MCL_193	C1352	0	0	0	0	0	0	0	1	0	0	0	0	0	0	0	1	0	1			caffeoylshikimate esterase-like	Acylglycerol lipase;2-acylglycerol O-acyltransferase;Carboxylesterase	gb|KAH7847599.1|hypothetical protein Vadar_027950 [Vaccinium darrowii]
Glur_chr2.g001360.1	1009560	1009842	Glur_chr2	-	0			0	OG0013650	MCL_4571	C1352	0	0	0	0	0	0	0	0	0	0	0	0	0	0	0	0	0	0			hypothetical protein MTR_7g007290	0	gb|KEH21546.1|hypothetical protein MTR_7g007290 [Medicago truncatula]
Glur_chr2.g001370.1	1011862	1012189	Glur_chr2	+	0			0	OG0004720	MCL_151	C1352	0	0	0	0	0	0	0	0	0	0	0	0	0	0	0	0	0	0			DUF506 family protein	0	gb|KEH32654.1|DUF506 family protein [Medicago truncatula]/gb|AES92702.2|DUF506 family protein [Medicago truncatula]
Glur_chr2.g001380.1	1013192	1017569	Glur_chr2	+	1	EC-3.3.2.10	3.3.2.10-RXN	0	OG0010601	MCL_329	C1352	0	0	0	0	0	0	0	0	0	0	0	0	0	0	0	0	0	0			alpha/beta hydrolase family protein	Hydrolases;Acting on a peroxide as acceptor	gb|AFK45210.1|unknown [Lotus japonicus]
Glur_chr2.g001390.1	1018622	1022710	Glur_chr2	-	1	EC-5.3.1.8	MANNPISOM-RXN	0	OG0006833	MCL_3467	C1352	0	0	1	1	0	0	0	0	0	0	1	0	0	0	0	0	0	0			mannose-6-phosphate isomerase 1	Mannose-6-phosphate isomerase	ref|XP_004489108.1|mannose-6-phosphate isomerase 1-like [Cicer arietinum]
Glur_chr2.g001400.1	1031582	1033029	Glur_chr2	-	1	EC-2.5.1.46	2.5.1.46-RXN	0	OG0021663	MCL_1187	C1352	0	1	0	0	0	0	0	0	0	0	0	0	0	0	0	0	0	0			deoxyhypusine synthase isoform X1	Deoxyhypusine synthase	gb|PNX99733.1|deoxyhypusine synthase-like protein [Trifolium pratense]
Glur_chr2.g001570.1	1154706	1158505	Glur_chr2	+	1	EC-3.1.4.46	GLYCPDIESTER-RXN	1	OG0000010	MCL_1	C1353	0	0	1	0	0	0	0	0	0	0	0	0	0	0	0	0	0	0			receptor-like kinase	Transferring phosphorus-containing groups;Glycerophosphodiester phosphodiesterase	gb|RHN47264.1|putative glycerophosphodiester phosphodiesterase, protein kinase RLK-Pelle-LRK10L-2 family [Medicago truncatula]/ref|XP_003624367.3|LEAF RUST 10 DISEASE-RESISTANCE LOCUS RECEPTOR-LIKE PROTEIN KINASE-like 2.4 [Medicago truncatula]
Glur_chr2.g001580.1	1158724	1159472	Glur_chr2	-	0			1	OG0008782	MCL_1542	C1353	0	0	0	0	0	0	0	0	0	0	0	0	0	0	0	0	0	0			chloroplastic group IIB intron splicing facilitator CRS2-B, chloroplastic	Aminoacyl-tRNA hydrolase;Carboxylesterase	ref|XP_004492950.1|chloroplastic group IIB intron splicing facilitator CRS2-B, chloroplastic-like [Cicer arietinum]/ref|XP_004492951.1|chloroplastic group IIB intron splicing facilitator CRS2-B, chloroplastic-like [Cicer arietinum]/ref|XP_004492952.1|chloroplastic group IIB intron splicing facilitator CRS2-B, chloroplastic-like [Cicer arietinum]/ref|XP_004492953.1|chloroplastic group IIB intron s…
Glur_chr2.g001600.1	1166804	1167629	Glur_chr2	+	1	EC-3.1.4.46	GLYCPDIESTER-RXN	1	OG0015360	MCL_1	C1353	0	0	1	0	0	0	0	0	0	0	0	0	0	0	0	0	0	0			putative glycerophosphodiester phosphodiesterase, protein kinase RLK-Pelle-LRK10L-2 family	Transferring phosphorus-containing groups;Glycerophosphodiester phosphodiesterase	gb|AES80585.2|receptor-like kinase [Medicago truncatula]
Glur_chr2.g001610.1	1167918	1173185	Glur_chr2	-	0			1	OG0008782	MCL_1542	C1353	0	0	0	0	0	0	0	0	0	0	0	0	0	0	0	0	0	0			chloroplastic group IIB intron splicing facilitator CRS2-B, chloroplastic-like	Aminoacyl-tRNA hydrolase;Carboxylesterase	gb|AFK38602.1|unknown [Lotus japonicus]
Glur_chr2.g001620.1	1174240	1174822	Glur_chr2	-	0			0	OG0004628	MCL_129	C1353	0	0	0	0	0	0	0	0	0	0	0	0	0	0	0	0	0	0			zinc finger protein 6	0	ref|XP_015962967.1|zinc finger protein 6 [Arachis duranensis]
Glur_chr2.g001650.1	1189700	1191876	Glur_chr2	+	1		RXN-14352	1	-	MCL_32	C1353	0	0	1	0	0	0	0	0	0	0	0	0	0	0	0	0	0	0			Plastidic glucose transporter 4	Translocases	gb|KEH23455.1|sugar porter (SP) family MFS transporter [Medicago truncatula]/ref|XP_013449427.1|plastidic glucose transporter 4 isoform X2 [Medicago truncatula]
Glur_chr2.g001660.1	1192667	1193672	Glur_chr2	+	0			0	OG0013042	MCL_286	C1353	0	0	0	0	0	0	0	0	0	0	0	0	0	0	0	0	0	0			ubiquitin carboxyl-terminal hydrolase 3	Acting on peptide bonds (peptidases);Ubiquitinyl hydrolase 1	gb|KAG2716651.1|hypothetical protein I3760_03G136800 [Carya illinoinensis]
Glur_chr2.g001670.1	1194157	1197123	Glur_chr2	+	1		RXN-14352	1	OG0003026	MCL_32	C1353	0	0	1	0	0	0	0	0	0	0	0	0	0	0	0	0	0	0			Plastidic glucose transporter 4	Translocases	gb|KAG4395853.1|hypothetical protein GLYMA_19G050300v4 [Glycine max]/gb|KAH1076453.1|hypothetical protein GYH30_052097 [Glycine max]
Glur_chr2.g001680.1	1200789	1202210	Glur_chr2	+	0			0	OG0000454	MCL_186	C1353	0	0	0	0	0	0	0	0	0	0	0	0	0	0	0	0	0	0			glycosyltransferase BC10-like	Glycosyltransferases	gb|TKY64801.1|acetylglucosaminyltransferase protein [Spatholobus suberectus]
Glur_chr2.g001690.1	1203497	1205634	Glur_chr2	-	0			0	OG0007148	MCL_143	C1353	0	0	0	0	0	0	0	0	0	0	0	0	0	0	0	0	0	0			Bidirectional sugar transporter NEC1	Translocases	ref|XP_025641347.1|bidirectional sugar transporter NEC1-like [Arachis hypogaea]/gb|RYR23626.1|hypothetical protein Ahy_B03g068824 [Arachis hypogaea]
Glur_chr2.g001710.1	1220105	1226655	Glur_chr2	-	0			1	OG0004466	MCL_363	C1353	0	0	0	0	0	0	0	0	0	0	0	0	0	0	0	0	0	0			chloroplastic group IIA intron splicing facilitator CRS1, chloroplastic isoform X1	0	ref|XP_027349461.1|chloroplastic group IIA intron splicing facilitator CRS1, chloroplastic isoform X1 [Abrus precatorius]
Glur_chr2.g001720.1	1232853	1235706	Glur_chr2	-	1	EC-3.1.4.46	GLYCPDIESTER-RXN	1	OG0015360	MCL_1	C1353	0	0	1	0	0	0	0	0	0	0	0	0	0	0	0	0	0	0			receptor-like kinase TMK4	Transferring phosphorus-containing groups;Glycerophosphodiester phosphodiesterase	dbj|GAU37791.1|hypothetical protein TSUD_158720 [Trifolium subterraneum]
Glur_chr2.g001730.1	1238872	1240581	Glur_chr2	+	1	EC-7.1.2.1	3.6.3.6-RXN	0	OG0025006	MCL_3310	C1353	0	0	1	0	0	0	0	0	0	0	0	0	0	0	0	0	0	0			---NA---	0	0
Glur_chr2.g001740.1	1242638	1244411	Glur_chr2	-	0			1	OG0004466	MCL_363	C1353	0	0	0	0	0	0	0	0	0	0	0	0	0	0	0	0	0	0			chloroplastic group IIA intron splicing facilitator CRS1, chloroplastic isoform X1	0	ref|XP_027349463.1|chloroplastic group IIA intron splicing facilitator CRS1, chloroplastic isoform X3 [Abrus precatorius]
Glur_chr2.g001750.1	1249139	1249778	Glur_chr2	-	1	EC-3.1.4.46	GLYCPDIESTER-RXN	1	OG0015360	MCL_1	C1353	0	0	1	0	0	0	0	0	0	0	0	0	0	0	0	0	0	0			receptor-like kinase	Transferring phosphorus-containing groups;Glycerophosphodiester phosphodiesterase	gb|PNX71006.1|receptor-like kinase [Trifolium pratense]
Glur_chr2.g001770.1	1253395	1258112	Glur_chr2	-	1	EC-3.1.4.46	GLYCPDIESTER-RXN	1	OG0015360	MCL_1	C1353	0	0	1	0	0	0	0	0	0	0	0	0	0	0	0	0	0	0			receptor-like kinase TMK4	Transferring phosphorus-containing groups	gb|RHN47235.1|putative glycerophosphodiester phosphodiesterase, protein kinase RLK-Pelle-LRK10L-2 family [Medicago truncatula]/ref|XP_003624333.2|receptor-like kinase TMK4 [Medicago truncatula]/gb|AES80551.2|receptor-like kinase, putative [Medicago truncatula]
Glur_chr2.g001780.1	1268847	1276924	Glur_chr2	-	1	EC-3.1.4.46	GLYCPDIESTER-RXN	1	OG0015360	MCL_1	C1353	0	0	1	0	0	0	0	0	0	0	0	0	0	0	0	0	0	0			receptor-like kinase TMK4	Transferring phosphorus-containing groups	dbj|GAU37791.1|hypothetical protein TSUD_158720 [Trifolium subterraneum]
Glur_chr2.g001870.1	1309697	1312839	Glur_chr2	-	1	EC-3.5.1.94	RXN0-3942	0	OG0003648	MCL_2753		1	0	0	0	0	0	0	0	0	0	0	0	0	0	0	0	0	0			putative glutamine amidotransferase GAT1_2.1	Acting on carbon-nitrogen bonds, other than peptide bonds;GMP synthase (glutamine-hydrolyzing);Transferases	gb|TKY64814.1|NtpR protein [Spatholobus suberectus]
Glur_chr2.g001920.1	1352316	1357764	Glur_chr2	+	1	EC-3.1.3.4, EC-3.1.3.81	PHOSPHATIDATE-PHOSPHATASE-RXN, RXN-11277	0	OG0000133	MCL_2079		0	0	0	0	0	0	1	0	0	0	0	0	0	0	0	0	0	0			lipid phosphate phosphatase 2-like isoform X1	Phosphatidate phosphatase	ref|XP_045795392.1|lipid phosphate phosphatase 2-like isoform X1 [Trifolium pratense]/ref|XP_045795391.1|lipid phosphate phosphatase 2-like isoform X1 [Trifolium pratense]
Glur_chr2.g002100.1	1471893	1476557	Glur_chr2	+	1	EC-2.1.1.295, EC-2.1.1.295	RXN-2762, RXN-2542	0	OG0011969	MCL_208		0	0	0	1	0	0	0	0	0	0	0	0	0	0	0	0	0	0	methyltransferase	tailoring	EEF1A lysine methyltransferase 2	Transferring one-carbon groups	gb|TKY64828.1|Protein-lysine N-methyltransferase METTL10 [Spatholobus suberectus]
Glur_chr2.g002180.1	1511622	1513631	Glur_chr2	-	1	EC-2.5.1.18	GSHTRAN-RXN	0	OG0001155	MCL_109		0	0	0	0	1	0	0	0	0	0	0	0	0	0	0	0	0	0			glutathione S-transferase T3-like	Transferases	ref|XP_045824477.1|glutathione S-transferase T3-like [Trifolium pratense]
Glur_chr2.g002450.1	1691873	1696040	Glur_chr2	+	1	EC-3.2.1.39	3.2.1.39-RXN	0	OG0004709	MCL_31		0	0	1	0	0	0	0	0	0	0	0	0	0	0	0	0	0	0			glucan endo-1,3-beta-glucosidase	Beta-glucosidase;Transferring phosphorus-containing groups;Glucan endo-1,3-beta-D-glucosidase	ref|XP_027352035.1|glucan endo-1,3-beta-glucosidase-like [Abrus precatorius]
Glur_chr2.g002460.1	1703014	1715306	Glur_chr2	+	1	EC-2.4.1.117	2.4.1.117-RXN	0	OG0005364	MCL_3332		0	0	1	0	0	0	0	0	0	0	0	0	0	0	0	0	0	0	glycosyltransferase	tailoring	dolichyl-phosphate beta-glucosyltransferase	Dolichyl-phosphate beta-glucosyltransferase	ref|XP_012568921.1|dolichyl-phosphate beta-glucosyltransferase [Cicer arietinum]/ref|XP_004492149.1|dolichyl-phosphate beta-glucosyltransferase [Cicer arietinum]
Glur_chr2.g002500.1	1748183	1750279	Glur_chr2	+	1	EC-3.1.1.34, EC-3.1.1.3	TRIACYLGLYCEROL-LIPASE-RXN	0	OG0006013	MCL_23		0	0	0	0	0	0	1	0	0	0	0	0	0	0	0	0	0	0			GDSL esterase/lipase At5g55050-like	Carboxylesterase;Triacylglycerol lipase	ref|XP_020230582.1|GDSL esterase/lipase At5g55050 [Cajanus cajan]/gb|KYP52200.1|GDSL esterase/lipase At5g55050 family [Cajanus cajan]
Glur_chr2.g002920.1	1996793	1997207	Glur_chr2	+	1	EC-2.7.1.107	DIACYLGLYKIN-RXN	1	OG0003231	MCL_896	C1355	0	0	0	0	0	0	1	0	0	0	0	0	0	0	0	0	0	0			calcium-binding EF-hand protein	0	ref|XP_004492137.1|uncharacterized protein LOC101504669 [Cicer arietinum]
Glur_chr2.g002930.1	2002929	2003343	Glur_chr2	+	1	EC-2.7.1.107	DIACYLGLYKIN-RXN	1	OG0003231	MCL_896	C1355	0	0	0	0	0	0	1	0	0	0	0	0	0	0	0	0	0	0			calcium-binding EF-hand protein	0	ref|XP_004492137.1|uncharacterized protein LOC101504669 [Cicer arietinum]
Glur_chr2.g002940.1	2003718	2004710	Glur_chr2	-	0			0	-	MCL_167	C1355	0	0	0	0	0	0	0	0	0	0	0	0	0	0	0	0	0	0			---NA---	0	0
Glur_chr2.g002950.1	2006785	2007091	Glur_chr2	+	0			0	-	MCL_1017	C1355	0	0	0	0	0	0	0	0	0	0	0	0	0	0	0	0	0	0			---NA---	0	0
Glur_chr2.g002960.1	2011108	2011522	Glur_chr2	+	1	EC-2.7.1.107	DIACYLGLYKIN-RXN	1	OG0003231	MCL_896	C1355	0	0	0	0	0	0	1	0	0	0	0	0	0	0	0	0	0	0			calcium-binding EF-hand protein	0	ref|XP_004492137.1|uncharacterized protein LOC101504669 [Cicer arietinum]
Glur_chr2.g002970.1	2017380	2017794	Glur_chr2	+	1	EC-2.7.1.107	DIACYLGLYKIN-RXN	1	OG0003231	MCL_896	C1355	0	0	0	0	0	0	1	0	0	0	0	0	0	0	0	0	0	0			calcium-binding EF-hand protein	0	ref|XP_004492137.1|uncharacterized protein LOC101504669 [Cicer arietinum]
Glur_chr2.g002980.1	2024541	2028240	Glur_chr2	+	0			0	OG0002413	MCL_115	C1355	0	0	0	0	0	0	0	0	0	0	0	0	0	0	0	0	0	0			auxin-responsive protein IAA11	0	ref|XP_014513730.1|auxin-responsive protein IAA11 [Vigna radiata var. radiata]
Glur_chr2.g002990.1	2030717	2034362	Glur_chr2	-	0			0	OG0004304	MCL_1	C1355	0	0	0	0	0	0	0	0	0	0	0	0	0	0	0	0	0	0			MDIS1-interacting receptor like kinase 1	Transferring phosphorus-containing groups	ref|XP_027362976.1|MDIS1-interacting receptor like kinase 1-like [Abrus precatorius]
Glur_chr2.g003000.1	2038366	2040329	Glur_chr2	+	0			0	OG0010318	MCL_4577	C1355	0	0	0	0	0	0	0	0	0	0	0	0	0	0	0	0	0	0			photosystem II reaction center PSB28 protein, chloroplastic	0	ref|XP_020206714.1|photosystem II reaction center PSB28 protein, chloroplastic [Cajanus cajan]/gb|KYP74122.1|hypothetical protein KK1_006790 [Cajanus cajan]
Glur_chr2.g003010.1	2041857	2043705	Glur_chr2	-	1		RXN-9462, RXN-12417	0	OG0005043	MCL_413	C1355	0	0	1	0	0	0	0	0	0	0	0	0	0	0	0	0	0	0			xyloglucan galactosyltransferase MUR3	Glycosyltransferases	ref|XP_006594056.1|xyloglucan galactosyltransferase MUR3 [Glycine max]/ref|XP_003541372.1|xyloglucan galactosyltransferase MUR3 [Glycine max]/gb|KAG4959387.1|hypothetical protein JHK87_036020 [Glycine soja]/gb|KAH1101210.1|hypothetical protein GYH30_036017 [Glycine max]/gb|KAG4970416.1|hypothetical protein JHK85_036837 [Glycine max]/gb|KAG4976815.1|hypothetical protein JHK86_036289 [Glycine max]/…
Glur_chr2.g003020.1	2047009	2052668	Glur_chr2	-	1	EC-7.1.1.2	NADH-DEHYDROG-A-RXN	0	OG0011426	MCL_2320	C1355	0	0	0	1	0	1	0	0	1	0	0	0	0	0	0	0	0	0			NADH dehydrogenase [ubiquinone] 1 alpha subcomplex subunit 9, mitochondrial	Oxidoreductases	ref|XP_045808232.1|NADH dehydrogenase [ubiquinone] 1 alpha subcomplex subunit 9, mitochondrial [Trifolium pratense]
Glur_chr2.g003030.1	2055664	2064097	Glur_chr2	-	1	EC-7.6.2.2	3.6.3.44-RXN	0	OG0005394	MCL_137	C1355	0	0	0	0	1	0	0	0	0	0	0	0	0	0	0	0	0	0			ABC transporter C family member 5	Hydrolases;Translocases	ref|XP_027365915.1|ABC transporter C family member 5-like isoform X1 [Abrus precatorius]
Glur_chr2.g003040.1	2070406	2074093	Glur_chr2	+	0			0	OG0007101	MCL_1374	C1355	0	0	0	0	0	0	0	0	0	0	0	0	0	0	0	0	0	0			31 kDa ribonucleoprotein	0	ref|XP_027365196.1|uncharacterized protein LOC113872117 [Abrus precatorius]
Glur_chr2.g003050.1	2078925	2081874	Glur_chr2	+	0			0	OG0011404	MCL_590	C1355	0	0	0	0	0	0	0	0	0	0	0	0	0	0	0	0	0	0			tetratricopeptide repeat protein 4 homolog isoform X2	Protein-serine/threonine phosphatase	gb|TKY52784.1|Tetratricopeptide repeat protein 4-like [Spatholobus suberectus]
Glur_chr2.g003080.1	2091562	2097671	Glur_chr2	-	1	EC-4.4.1.22, EC-1.1.1.284, EC-1.1.1.1, EC-1.1.1.1	RXN-2961, RXN-2962, RXN-12448, ALCOHOL-DEHYDROG-GENERIC-RXN	0	OG0009193	MCL_196	C1355	0	0	0	0	1	1	0	0	0	0	0	0	0	0	0	0	0	0			alcohol dehydrogenase class-3	Lyases;S-(hydroxymethyl)glutathione dehydrogenase;Alcohol dehydrogenase;Alcohol dehydrogenase (NAD(P)(+))	gb|KEH42454.1|Zn-dependent alcohol dehydrogenase family, class III protein [Medicago truncatula]/ref|XP_013468417.1|alcohol dehydrogenase class-3 [Medicago truncatula]/gb|RHN79967.1|putative oxidoreductase, S-(hydroxymethyl)glutathione synthase [Medicago truncatula]
Glur_chr2.g003090.1	2097769	2100738	Glur_chr2	-	0			0	OG0025075	MCL_3499	C1355	0	0	0	0	0	0	0	0	0	0	0	0	0	0	0	0	0	0			putative Myb family transcription factor	0	ref|XP_010554678.1|PREDICTED: two-component response regulator ARR14-like [Tarenaya hassleriana]
Glur_chr2.g003100.1	2103302	2104890	Glur_chr2	-	0			0	OG0002206	MCL_8	C1355	0	0	0	0	0	0	0	0	0	0	0	0	0	0	0	0	0	0			zinc finger BED domain-containing protein RICESLEEPER 2-like	0	gb|KAG4907093.1|hypothetical protein JHK86_055577 [Glycine max]/gb|KAG5077061.1|hypothetical protein JHK82_055756 [Glycine max]
Glur_chr2.g003110.1	2106109	2110240	Glur_chr2	+	1	EC-2.3.1	RXN-12361	0	OG0011401	MCL_1523	C1355	0	0	0	0	0	0	1	0	0	0	0	0	0	0	0	0	0	0	acyltransferase	tailoring	3-oxoacyl-[acyl-carrier-protein] synthase, mitochondrial	Beta-ketoacyl-[acyl-carrier-protein] synthase I;Fatty-acid synthase system	gb|RHN79963.1|putative beta-ketoacyl-[acyl-carrier-protein] synthase I [Medicago truncatula]/ref|XP_013468411.1|3-oxoacyl-[acyl-carrier-protein] synthase, mitochondrial [Medicago truncatula]/gb|KEH42448.1|3-oxoacyl-(acyl carrier) synthase II [Medicago truncatula]
Glur_chr2.g003190.1	2151195	2163920	Glur_chr2	+	1	EC-2.7.1.3	KETOHEXOKINASE-RXN	1	OG0000300	MCL_247	C1356	0	0	1	0	0	0	0	0	0	0	0	0	0	0	0	0	0	0			ribokinase-like isoform X1	Ketohexokinase	ref|XP_013468403.1|ribokinase isoform X2 [Medicago truncatula]/gb|RHN79958.1|putative ketohexokinase [Medicago truncatula]/gb|KEH42440.1|pfkB family carbohydrate kinase [Medicago truncatula]
Glur_chr2.g003200.1	2164970	2165732	Glur_chr2	-	0			1	OG0019716	MCL_402	C1356	0	0	0	0	0	0	0	0	0	0	0	0	0	0	0	0	0	0			F-box protein interaction domain protein	0	gb|RHN55483.1|putative F-box domain-containing protein [Medicago truncatula]/gb|AES96921.2|F-box protein interaction domain protein [Medicago truncatula]
Glur_chr2.g003210.1	2170895	2172670	Glur_chr2	+	0			1	-	MCL_247	C1356	0	0	0	0	0	0	0	0	0	0	0	0	0	0	0	0	0	0			ribokinase-like isoform X1	Transferring phosphorus-containing groups	ref|XP_027352019.1|ribokinase-like [Abrus precatorius]
Glur_chr2.g003220.1	2173567	2174827	Glur_chr2	-	0			1	OG0013657	MCL_402	C1356	0	0	0	0	0	0	0	0	0	0	0	0	0	0	0	0	0	0			F-box/kelch-repeat protein At3g23880-like	0	gb|RHN51624.1|putative F-box domain-containing protein [Medicago truncatula]/gb|AES75691.1|F-box protein interaction domain protein [Medicago truncatula]/ref|XP_003619473.1|putative F-box protein At1g33530 [Medicago truncatula]
Glur_chr2.g003230.1	2178271	2184983	Glur_chr2	+	1	EC-2.7.1.3	KETOHEXOKINASE-RXN	1	OG0000300	MCL_247	C1356	0	0	1	0	0	0	0	0	0	0	0	0	0	0	0	0	0	0			ribokinase-like isoform X1	Ketohexokinase	ref|XP_020224932.1|uncharacterized protein LOC109806830 isoform X2 [Cajanus cajan]
Glur_chr2.g003240.1	2197322	2214321	Glur_chr2	+	1	EC-5.6.1.8	3.6.4.1-RXN	0	OG0000704	MCL_149	C1356	0	0	0	0	0	0	0	0	0	0	1	0	0	0	0	0	0	0			myosin-6	Hydrolases;Myosin ATPase	ref|XP_004495037.1|myosin-6-like [Cicer arietinum]
Glur_chr2.g003260.1	2245007	2247225	Glur_chr2	+	1	EC-1.14.13.168	RXNDQC-2	0	OG0002286	MCL_364	C1356	0	0	0	0	0	0	0	1	0	0	0	0	0	0	0	0	0	0	P450	tailoring	probable indole-3-pyruvate monooxygenase YUCCA5	Flavin-containing monooxygenase	ref|XP_020239117.1|probable indole-3-pyruvate monooxygenase YUCCA8 [Cajanus cajan]
Glur_chr2.g003270.1	2255835	2256159	Glur_chr2	+	0			0	OG0021682	MCL_2757	C1356	0	0	0	0	0	0	0	0	0	0	0	0	0	0	0	0	0	0			---NA---	0	0
Glur_chr2.g003290.1	2266626	2270632	Glur_chr2	+	1	EC-1.8.1.9	THIOREDOXIN-REDUCT-NADPH-RXN	0	OG0007848	MCL_142	C1356	0	0	0	1	0	0	0	0	0	0	0	0	0	0	0	0	0	0			glutaredoxin-C5, chloroplastic	Acting on a sulfur group of donors	gb|AFK37707.1|unknown [Lotus japonicus]
Glur_chr2.g003440.1	2351354	2355780	Glur_chr2	+	1	EC-3.1.1.34, EC-3.1.1.3	TRIACYLGLYCEROL-LIPASE-RXN	0	OG0016576	MCL_23		0	0	0	0	0	0	1	0	0	0	0	0	0	0	0	0	0	0			GDSL esterase/lipase At4g28780	9,9'-di-cis-zeta-carotene desaturase;Acting on paired donors, with incorporation or reduction of molecular oxygen. The oxygen incorporated need not be derived from O(2);Carboxylesterase;Triacylglycerol lipase	ref|XP_027366135.1|GDSL esterase/lipase At4g28780 isoform X1 [Abrus precatorius]
Glur_chr2.g003820.1	2616875	2624731	Glur_chr2	+	1	EC-1.1.1.330	RXN-7698	0	OG0006901	MCL_241		0	0	0	0	0	0	1	0	0	0	0	0	0	0	0	0	0	0			short-chain dehydrogenase TIC 32, chloroplastic	Very-long-chain 3-oxoacyl-CoA reductase	gb|RHN79915.1|putative very-long-chain 3-oxoacyl-CoA reductase [Medicago truncatula]/ref|XP_024635743.1|short-chain dehydrogenase TIC 32 B, chloroplastic [Medicago truncatula]/gb|KEH42385.1|short-chain dehydrogenase TIC 32 [Medicago truncatula]
Glur_chr2.g003900.1	2666503	2673144	Glur_chr2	+	1	EC-2.3.1.35, EC-2.3.1.1	GLUTAMATE-N-ACETYLTRANSFERASE-RXN, N-ACETYLTRANSFER-RXN	0	OG0011067	MCL_4579		0	1	0	0	0	0	0	0	0	0	0	0	0	0	0	0	0	0	acyltransferase	tailoring	arginine biosynthesis bifunctional protein ArgJ, chloroplastic	Amino-acid N-acetyltransferase;Glutamate N-acetyltransferase	ref|XP_027365642.1|arginine biosynthesis bifunctional protein ArgJ, chloroplastic isoform X1 [Abrus precatorius]
Glur_chr2.g003950.1	2693814	2697275	Glur_chr2	-	1	EC-3.6.1.1	INORGPYROPHOSPHAT-RXN	0	OG0000132	MCL_1153		0	0	1	0	0	0	0	0	0	0	1	0	0	0	0	0	0	0			soluble inorganic pyrophosphatase 4 isoform X2	Inorganic diphosphatase	ref|XP_024634783.1|soluble inorganic pyrophosphatase 4 isoform X1 [Medicago truncatula]/ref|XP_013468321.1|soluble inorganic pyrophosphatase 4 isoform X1 [Medicago truncatula]/gb|KEH42358.1|soluble inorganic pyrophosphatase [Medicago truncatula]
Glur_chr2.g004090.1	2801315	2807407	Glur_chr2	+	1	EC-3.1.3.36, EC-3.1.3.86	PHOSPHATIDYLINOSITOL-BISPHOSPHATASE-RXN, RXN-10036	0	OG0001419	MCL_194		0	0	0	0	0	0	1	0	0	0	0	0	0	0	0	0	0	0			type I inositol polyphosphate 5-phosphatase 8 isoform X1	Phosphoinositide 5-phosphatase;Inositol-polyphosphate 5-phosphatase	ref|XP_020205473.2|type I inositol polyphosphate 5-phosphatase 8 [Cajanus cajan]/gb|KYP36547.1|Type I inositol-1,4,5-trisphosphate 5-phosphatase CVP2 [Cajanus cajan]
Glur_chr2.g004150.1	2834328	2842329	Glur_chr2	+	1	EC-3.5.1.3	OMEGA-AMIDASE-RXN	0	OG0025077	MCL_2082		0	0	0	0	0	0	0	0	0	0	0	0	0	0	0	0	0	0			omega-amidase, chloroplastic	0	ref|XP_020104825.1|omega-amidase, chloroplastic [Ananas comosus]
Glur_chr2.g004200.1	2889310	2892147	Glur_chr2	-	1	EC-4.1.1.35	UDP-GLUCURONATE-DECARBOXYLASE-RXN	1	OG0001065	MCL_532		0	0	1	0	0	0	0	0	0	0	1	0	0	0	0	0	0	0			UDP-glucuronic acid decarboxylase 1	UDP-glucuronate decarboxylase	gb|KAH1216695.1|UDP-glucuronic acid decarboxylase 1 [Glycine max]/gb|KAH1216693.1|UDP-glucuronic acid decarboxylase 1 [Glycine max]/gb|KHN49005.1|UDP-glucuronic acid decarboxylase 1 [Glycine soja]
Glur_chr2.g004210.1	2892800	2893439	Glur_chr2	-	1	EC-4.1.1.35	UDP-GLUCURONATE-DECARBOXYLASE-RXN	1	-	MCL_532		0	0	1	0	0	0	0	0	0	0	1	0	0	0	0	0	0	0			UDP-glucuronic acid decarboxylase 1	UDP-glucuronate decarboxylase	ref|XP_004494986.1|UDP-glucuronic acid decarboxylase 1 [Cicer arietinum]
Glur_chr2.g004230.1	2898383	2899410	Glur_chr2	-	1	EC-2.5.1.18	GSHTRAN-RXN	0	OG0017090	MCL_75		0	0	0	0	1	0	0	0	0	0	0	0	0	0	0	0	0	0			probable glutathione S-transferase parC	Glutathione transferase	ref|XP_004510706.1|probable glutathione S-transferase [Cicer arietinum]
Glur_chr2.g004270.1	2911717	2915339	Glur_chr2	+	1	EC-4.2.2.2	4.2.2.2-RXN	0	OG0004011	MCL_130		0	0	1	0	0	0	0	0	0	0	0	0	0	0	0	0	0	0			probable pectate lyase 4	Pectate lyase	ref|XP_027366459.1|probable pectate lyase 4 isoform X1 [Abrus precatorius]
Glur_chr2.g004310.1	2961070	2968395	Glur_chr2	-	1	EC-3.1.3.4	PHOSPHATIDATE-PHOSPHATASE-RXN	0	OG0000935	MCL_2762		0	0	0	0	0	0	1	0	0	0	0	0	0	0	0	0	0	0			Phosphatidate phosphatase PAH1	Phosphatidate phosphatase	gb|TKY52849.1|Phosphatidate phosphatase PAH1 [Spatholobus suberectus]
Glur_chr2.g004480.1	3080392	3082924	Glur_chr2	+	1	EC-2.5.1.18	GSHTRAN-RXN	0	OG0001124	MCL_625		0	0	0	0	1	0	0	0	0	0	0	0	0	0	0	0	0	0			Glutathione S-transferase L3	Glutathione transferase	gb|TKY52861.1|Glutathione S-transferase L3 [Spatholobus suberectus]
Glur_chr2.g004610.1	3186738	3190599	Glur_chr2	-	1	EC-2.7.4.3	ADENYL-KIN-RXN	0	OG0005224	MCL_2463		0	0	0	0	0	0	0	0	0	0	1	0	0	0	0	0	0	0			probable adenylate kinase 1, chloroplastic	Nucleoside-phosphate kinase;Adenylate kinase	ref|XP_004497451.1|probable adenylate kinase 1, chloroplastic [Cicer arietinum]
Glur_chr2.g004870.1	3404363	3405171	Glur_chr2	-	1	EC-3.1.3.4	PHOSPHATIDATE-PHOSPHATASE-RXN	0	OG0009948	MCL_4586		0	0	0	0	0	0	1	0	0	0	0	0	0	0	0	0	0	0			Lipid phosphate phosphatase gamma	Dolichyldiphosphatase;Phosphatidate phosphatase;Acting on a peroxide as acceptor	gb|KHN48317.1|Dolichyldiphosphatase 1 [Glycine soja]
Glur_chr2.g005020.1	3484163	3487346	Glur_chr2	-	1	EC-1.11.1.7	PEROXID-RXN	1	OG0007855	MCL_19		0	0	0	0	0	0	0	0	1	0	0	0	0	0	0	0	0	0			Peroxidase 21	Transferring phosphorus-containing groups;Acting on a peroxide as acceptor	gb|TKY52905.1|Peroxidase 21 [Spatholobus suberectus]
Glur_chr2.g005030.1	3492408	3494044	Glur_chr2	-	1	EC-1.11.1.7	PEROXID-RXN	1	OG0007855	MCL_19		0	0	0	0	0	0	0	0	1	0	0	0	0	0	0	0	0	0			peroxidase 21	Transferring phosphorus-containing groups;Acting on a peroxide as acceptor	ref|XP_004497489.1|peroxidase 21 [Cicer arietinum]
Glur_chr2.g005220.1	3621200	3623386	Glur_chr2	-	1	EC-6.2.1.5	SUCCCOASYN-RXN	0	OG0018400	MCL_1224		0	0	0	0	0	1	0	0	0	0	0	0	0	0	0	0	0	0			succinate--CoA ligase [ADP-forming] subunit beta, mitochondrial	Succinate--CoA ligase (ADP-forming);Lyases;Succinate--CoA ligase (GDP-forming)	gb|KAF2535775.1|hypothetical protein F2Q68_00019453 [Brassica cretica]
Glur_chr2.g005390.1	3790306	3796856	Glur_chr2	-	1	EC-4.1.1.20	DIAMINOPIMDECARB-RXN	0	OG0007526	MCL_2535		0	1	0	0	0	0	0	0	0	0	0	0	0	0	0	0	0	0			diaminopimelate decarboxylase 1, chloroplastic-like	Diaminopimelate decarboxylase	ref|XP_014621009.1|diaminopimelate decarboxylase 1, chloroplastic isoform X1 [Glycine max]
Glur_chr2.g005410.1	3827083	3831374	Glur_chr2	-	1	EC-3.2.2	RXN-4314, RXN-4313	0	OG0001779	MCL_249		0	0	0	0	0	0	0	1	0	0	0	0	0	0	0	0	0	0			cytokinin riboside 5'-monophosphate phosphoribohydrolase LOG3	Glycosylases	gb|RHN79787.1|putative LOG family protein [Medicago truncatula]/gb|AES60735.1|cytokinin riboside 5'-monophosphate phosphoribohydrolase [Medicago truncatula]/ref|XP_003590484.1|cytokinin riboside 5'-monophosphate phosphoribohydrolase LOG3 isoform X1 [Medicago truncatula]
Glur_chr2.g005530.1	3987803	4001840	Glur_chr2	+	1	EC-1.1.1.286, EC-1.1.1.41, EC-4.3.1.25, EC-4.3.1.24	ISOCITRATE-DEHYDROGENASE-NAD+-RXN, PHENYLALANINE-AMMONIA-LYASE-RXN	0	-	MCL_665		0	1	1	0	0	1	0	0	0	1	0	0	0	1	0	1	0	0	PSE	signature	Phenylalanine ammonia-lyase 1	Phenylalanine ammonia-lyase;Phenylalanine/tyrosine ammonia-lyase	gb|QDG03196.1|phenylalanine ammonia-lyase [Glycyrrhiza uralensis]
Glur_chr2.g005540.1	4004148	4007232	Glur_chr2	+	1	EC-2.7.1.20	ADENOSINE-KINASE-RXN	0	OG0007498	MCL_3687		0	0	0	0	0	0	0	0	0	0	1	0	0	0	0	0	0	0			adenosine kinase 2	Adenosine kinase	gb|AFK38570.1|unknown [Lotus japonicus]
Glur_chr2.g005600.1	4039767	4043738	Glur_chr2	-	1	EC-7.5.2	3.6.3.17-RXN	1	OG0000591	MCL_21		0	0	0	0	0	0	0	0	0	0	1	0	0	0	0	0	0	0			putative white-brown complex homolog protein 30	Translocases	gb|TKY52970.1|putative white-brown complex-like protein 30 [Spatholobus suberectus]
Glur_chr2.g005790.1	4157296	4161233	Glur_chr2	-	1	EC-3.6.1.15, EC-3.6.4.6	ATPASE-RXN, 3.6.4.6-RXN	0	OG0001085	MCL_33		0	0	0	0	0	1	0	0	0	0	0	0	0	0	0	0	0	0			cell division cycle protein 48 homolog	Nucleoside-triphosphate phosphatase	gb|RDX77634.1|Cell division cycle protein 48-like protein, partial [Mucuna pruriens]
Glur_chr2.g005950.1	4242860	4244142	Glur_chr2	-	1	EC-3.6.1.7	ACYLPHOSPHATASE-RXN	0	OG0010302	MCL_3		0	0	0	0	0	0	1	0	0	0	0	0	0	0	0	0	0	0			acylphosphatase	Acylphosphatase	ref|XP_045805498.1|acylphosphatase [Trifolium pratense]/gb|PNY13473.1|acylphosphatase [Trifolium pratense]
Glur_chr2.g006050.1	4320081	4321170	Glur_chr2	-	1	EC-5.3.99.6	ALLENE-OXIDE-CYCLASE-RXN	0	OG0001683	MCL_1549		0	0	0	0	0	0	0	1	0	0	0	0	0	0	0	0	0	0			Allene oxide cyclase, chloroplastic	Allene-oxide cyclase	gb|TKY64968.1|Allene oxide cyclase 4 [Spatholobus suberectus]
Glur_chr2.g006120.1	4381431	4388297	Glur_chr2	-	1	EC-7.6.2.2	3.6.3.44-RXN	0	OG0006864	MCL_73		0	0	0	0	1	0	0	0	0	0	0	0	0	0	0	0	0	0			ABC transporter B family member 1	Translocases	ref|XP_027352148.1|ABC transporter B family member 1 [Abrus precatorius]
Glur_chr2.g006160.1	4416954	4421745	Glur_chr2	-	1	EC-6.2.1	RXN-10695	0	OG0018219	MCL_80		0	0	0	0	0	0	0	1	0	0	0	0	0	0	0	0	0	0			4-coumarate--CoA ligase-like 7	Forming carbon-sulfur bonds	ref|XP_004497538.1|4-coumarate--CoA ligase-like 7 [Cicer arietinum]
Glur_chr2.g006250.1	4487981	4496839	Glur_chr2	+	1	EC-2.5.1.6	S-ADENMETSYN-RXN	0	-	MCL_993		0	1	0	1	0	0	0	1	1	1	0	0	0	0	0	1	0	0			S-adenosylmethionine synthase 3	Methionine adenosyltransferase	gb|TXG58451.1|hypothetical protein EZV62_016280 [Acer yangbiense]
Glur_chr2.g006350.1	4560842	4563081	Glur_chr2	+	1	EC-2.4.1.207	2.4.1.207-RXN	0	OG0002436	MCL_66		0	0	1	0	0	0	0	0	0	0	0	0	0	0	0	0	0	0	glycosyltransferase	tailoring	probable xyloglucan endotransglucosylase/hydrolase protein 32	Xyloglucan:xyloglucosyl transferase;Glycosylases	ref|XP_027363131.1|probable xyloglucan endotransglucosylase/hydrolase protein 32 [Abrus precatorius]
Glur_chr2.g006380.1	4595054	4600569	Glur_chr2	-	1	EC-2.3.1.78	2.3.1.78-RXN	0	OG0010862	MCL_997		0	0	1	0	0	0	0	0	0	0	0	0	0	0	0	0	0	0	acyltransferase	tailoring	Heparan-alpha-glucosaminide N-acetyltransferase	Transferring phosphorus-containing groups;Heparan-alpha-glucosaminide N-acetyltransferase	gb|KAH1216846.1|Heparan-alpha-glucosaminide N-acetyltransferase [Glycine max]
Glur_chr2.g006420.1	4639695	4645116	Glur_chr2	-	1	EC-4.2.2.2	4.2.2.2-RXN	0	OG0002424	MCL_130		0	0	1	0	0	0	0	0	0	0	0	0	0	0	0	0	0	0			probable pectate lyase 12	Pectate lyase	ref|XP_045808326.1|probable pectate lyase 12 [Trifolium pratense]
Glur_chr2.g006510.1	4686528	4691367	Glur_chr2	+	1	EC-1.6.5.4	1.6.5.4-RXN	1	OG0014643	MCL_999		0	0	0	1	0	0	0	0	0	0	0	0	0	0	1	0	0	0			alpha carbonic anhydrase 7	Acting on peptide bonds (peptidases);Carbonic anhydrase	gb|TKY52986.1|Bifunctional monodehydroascorbate reductase and carbonic anhydrase nectarin-3 [Spatholobus suberectus]
Glur_chr2.g006600.1	4740465	4748137	Glur_chr2	-	1	EC-2.7.1.68	2.7.1.68-RXN	0	OG0002001	MCL_182		0	0	0	0	0	0	1	0	0	0	0	0	0	0	0	0	0	0			Phosphatidylinositol 4-phosphate 5-kinase 9	1-phosphatidylinositol-4-phosphate 5-kinase	gb|TKY52992.1|Phosphatidylinositol 4-phosphate 5-kinase 9 [Spatholobus suberectus]
Glur_chr2.g006710.1	4821829	4832503	Glur_chr2	+	1	EC-6.3.1.2	GLUTAMINESYN-RXN	1	OG0010990	MCL_2748	C1361	0	1	0	0	0	0	0	0	1	0	0	0	0	0	0	0	0	0			protein fluG	Hydrolases;Glutamine synthetase	ref|XP_028184412.1|protein fluG-like isoform X1 [Glycine soja]/gb|KAH1137007.1|hypothetical protein GYH30_027119 [Glycine max]/gb|KRH32570.1|hypothetical protein GLYMA_10G060200v4 [Glycine max]/ref|XP_006588802.1|protein fluG [Glycine max]/gb|KAG5003048.1|hypothetical protein JHK86_027187 [Glycine max]/gb|KAG5126224.1|hypothetical protein JHK82_027059 [Glycine max]
Glur_chr2.g006720.1	4840854	4842827	Glur_chr2	+	0			1	OG0015972	MCL_97	C1361	0	0	0	0	0	0	0	0	0	0	0	0	0	0	0	0	0	0			thaumatin-like protein 1	0	gb|KEH42126.1|pathogenesis-related thaumatin family protein [Medicago truncatula]/gb|RHN79676.1|putative thaumatin [Medicago truncatula]/ref|XP_013468089.1|thaumatin-like protein 1b [Medicago truncatula]
Glur_chr2.g006730.1	4849774	4851304	Glur_chr2	+	1	EC-2.4.1, EC-2.4.1, EC-2.4.1.203, EC-2.4.1.215, EC-2.4.1, EC-2.4.1, EC-2.4.1, EC-2.4.1, EC-2.4.1, EC-2.4.1	RXN-4726, RXN-4737, RXN-4723, RXN-4735, RXN-9751, RXN-9749, RXN-9743, RXN-9745, RXN-9752, RXN-9748	1	OG0000156	MCL_7	C1361	0	0	0	0	0	0	0	1	0	0	0	0	0	0	0	0	0	0	glycosyltransferase	tailoring	UDP-glycosyltransferase 73C3-like	Glycosyltransferases	ref|XP_019428832.1|PREDICTED: UDP-glycosyltransferase 73C6-like [Lupinus angustifolius]/gb|OIV90350.1|hypothetical protein TanjilG_00560 [Lupinus angustifolius]
Glur_chr2.g006800.1	4888783	4890283	Glur_chr2	-	1	EC-2.4.1, EC-2.4.1, EC-2.4.1.237	RXNQT-4397, RXNQT-4398, RXN-8264	1	OG0000156	MCL_7	C1361	0	0	0	0	0	0	0	1	0	0	0	1	0	0	0	1	0	0	glycosyltransferase	tailoring	UDP-glycosyltransferase 73D1-like	Glycosyltransferases	ref|XP_027367705.1|UDP-glycosyltransferase 73D1-like [Abrus precatorius]
Glur_chr2.g006810.1	4894867	4896840	Glur_chr2	-	1	EC-2.4.1, EC-2.4.1, EC-2.4.1.203, EC-2.4.1.215, EC-2.4.1, EC-2.4.1, EC-2.4.1, EC-2.4.1, EC-2.4.1, EC-2.4.1	RXN-4726, RXN-4737, RXN-4723, RXN-4735, RXN-9751, RXN-9749, RXN-9743, RXN-9745, RXN-9752, RXN-9748	1	OG0000156	MCL_7	C1361	0	0	0	0	0	0	0	1	0	0	0	0	0	0	0	0	0	0	glycosyltransferase	tailoring	UDP-glycosyltransferase 73C4-like	Glycosyltransferases	gb|AES97142.2|UDP-glucosyltransferase family protein [Medicago truncatula]/ref|XP_003614184.4|UDP-glycosyltransferase 73C4 [Medicago truncatula]
Glur_chr2.g006870.1	4953364	4953655	Glur_chr2	-	1	EC-2.7.1.1	HEXOKINASE-RXN	0	OG0018401	MCL_514		0	0	1	0	0	0	0	0	0	0	0	0	0	0	0	0	0	0			Hexokinase-3	Mannokinase;Fructokinase;Glucokinase;Hexokinase	gb|TKY67802.1|Hexokinase-3 protein [Spatholobus suberectus]
Glur_chr2.g006890.1	4987568	4994329	Glur_chr2	-	1	EC-1.14.14.158, EC-1.14.14.158	RXN-5962, RXN-12226	0	OG0010851	MCL_4		0	0	0	0	0	1	1	0	1	0	0	0	0	0	0	1	0	0			carotene epsilon-monooxygenase, chloroplastic	Carotene epsilon-hydroxylase	ref|XP_015951517.1|carotene epsilon-monooxygenase, chloroplastic isoform X2 [Arachis duranensis]
Glur_chr2.g006960.1	5019639	5023809	Glur_chr2	-	1	EC-1.14.11.9	1.14.11.9-RXN	0	OG0004096	MCL_12		0	0	0	0	0	0	0	0	0	0	0	1	0	0	0	1	0	0	2ODD, PSE	signature	Protein DMR6-LIKE OXYGENASE 1	Flavanone 3-dioxygenase	gb|RZB85980.1|Protein DMR6-LIKE OXYGENASE 1 [Glycine soja]/ref|XP_028183276.1|protein DMR6-LIKE OXYGENASE 1-like [Glycine soja]
Glur_chr2.g006990.1	5043848	5045397	Glur_chr2	+	1	EC-3.2.1.15	RXN-2103	0	-	MCL_1		0	0	1	0	0	0	0	0	0	0	0	0	0	0	0	0	0	0			probable LRR receptor-like serine/threonine-protein kinase IRK	0	ref|XP_045820101.1|probable LRR receptor-like serine/threonine-protein kinase IRK [Trifolium pratense]/ref|XP_045820100.1|probable LRR receptor-like serine/threonine-protein kinase IRK [Trifolium pratense]
Glur_chr2.g007150.1	5144156	5144783	Glur_chr2	+	1	EC-1.3.3.8	TETRAHYDROBERBERINE-OXIDASE-RXN	0	OG0015397	MCL_94		0	0	0	0	0	0	0	0	0	1	0	0	0	0	0	1	0	0			berberine bridge enzyme-like 21	0	ref|XP_027915944.1|berberine bridge enzyme-like 21 [Vigna unguiculata]
Glur_chr2.g007400.1	5315056	5319673	Glur_chr2	+	1	EC-4.3.1.19	THREDEHYD-RXN	0	OG0008566	MCL_1917		0	1	0	0	0	0	0	0	0	1	0	0	0	0	0	1	0	0			threonine dehydratase biosynthetic, chloroplastic	Threonine ammonia-lyase	ref|XP_027366056.1|threonine dehydratase biosynthetic, chloroplastic [Abrus precatorius]
Glur_chr2.g007410.1	5324740	5329258	Glur_chr2	+	1	EC-2.4.2.41	RXN-9589	0	OG0003817	MCL_118		0	0	1	0	0	0	0	0	0	0	0	0	0	0	0	0	0	0	glycosyltransferase	tailoring	probable glycosyltransferase At5g03795	Glycosyltransferases	ref|XP_003590407.3|probable glycosyltransferase At5g03795 [Medicago truncatula]
Glur_chr2.g007640.1	5441995	5442833	Glur_chr2	+	1	EC-2.5.1.114	RXN-14518	0	OG0008270	MCL_305		0	1	0	0	0	0	0	0	0	0	0	0	0	0	0	0	0	0			tRNA wybutosine-synthesizing protein 2/3/4	Transferring one-carbon groups	ref|XP_004507689.1|tRNA wybutosine-synthesizing protein 2/3/4 [Cicer arietinum]
Glur_chr2.g007730.1	5510779	5518738	Glur_chr2	-	1	EC-2.7.1.40	PEPDEPHOS-RXN	0	OG0001314	MCL_170		0	0	1	0	0	1	0	0	0	0	0	0	0	0	0	0	0	0			pyruvate kinase 1, cytosolic	Pyruvate kinase	gb|KAG4977026.1|hypothetical protein JHK86_036500 [Glycine max]/ref|XP_006594182.1|pyruvate kinase 1, cytosolic [Glycine max]/ref|XP_028197383.1|pyruvate kinase 1, cytosolic [Glycine soja]/gb|KAG5130326.1|hypothetical protein JHK84_036723 [Glycine max]/gb|KAG5113046.1|hypothetical protein JHK82_036315 [Glycine max]/gb|KAG4383741.1|hypothetical protein GLYMA_13G149800v4 [Glycine max]/gb|KAG4959602…
Glur_chr2.g007740.1	5523318	5528719	Glur_chr2	+	1	EC-2.7.4.22, EC-2.7.4.14	RXN-12002	0	OG0004265	MCL_3099		0	0	0	0	0	0	0	0	0	0	1	0	0	0	0	0	0	0			uridylate kinase	Nucleoside-phosphate kinase;UMP kinase	ref|XP_004497592.1|uncharacterized protein LOC101509939 [Cicer arietinum]
Glur_chr2.g007810.1	5576988	5581889	Glur_chr2	-	1	EC-2.4.99.13, EC-2.4.99.12	KDOTRANS2-RXN, KDOTRANS-RXN	0	OG0003226	MCL_4592		0	0	0	0	0	0	1	0	0	0	0	0	0	0	0	0	0	0	glycosyltransferase	tailoring	probable 3-deoxy-D-manno-octulosonic acid transferase, mitochondrial isoform X1	(Kdo)(3)-lipid IV(A) (2-4) 3-deoxy-D-manno-octulosonic acid transferase;Lipid IV(A) 3-deoxy-D-manno-octulosonic acid transferase;(Kdo)-lipid IV(A) 3-deoxy-D-manno-octulosonic acid transferase;(Kdo)(2)-lipid IV(A) (2-8) 3-deoxy-D-manno-octulosonic acid transferase	ref|XP_024633810.1|probable 3-deoxy-D-manno-octulosonic acid transferase, mitochondrial isoform X1 [Medicago truncatula]/gb|RHN79639.1|putative transferase [Medicago truncatula]
Glur_chr2.g007890.1	5641222	5649009	Glur_chr2	+	1	EC-2.4.1.32	2.4.1.32-RXN	0	OG0000969	MCL_366		0	0	1	0	0	0	0	0	0	0	1	0	0	0	0	0	0	0	glycosyltransferase	tailoring	glucomannan 4-beta-mannosyltransferase 9	Glucomannan 4-beta-mannosyltransferase	gb|AES60635.2|cellulose synthase-like protein A1 [Medicago truncatula]/ref|XP_003590384.2|glucomannan 4-beta-mannosyltransferase 9 [Medicago truncatula]/gb|RHN79633.1|putative glucomannan 4-beta-mannosyltransferase [Medicago truncatula]
Glur_chr2.g007900.1	5654827	5661573	Glur_chr2	+	1	EC-1.3.1.70, EC-1.3.1.70	RXN66-14, RXN-4144	0	OG0013197	MCL_1885		0	0	0	0	0	0	1	0	0	0	0	0	0	0	0	0	0	0			delta(14)-sterol reductase	Delta(14)-sterol reductase	ref|XP_004497600.1|delta(14)-sterol reductase [Cicer arietinum]
Glur_chr2.g008150.1	5876679	5880501	Glur_chr2	+	1	EC-4.1.2.13	F16ALDOLASE-RXN	0	OG0003558	MCL_254		0	0	1	0	0	1	0	0	0	0	0	0	0	0	0	0	0	0			fructose-bisphosphate aldolase 6, cytosolic-like	Fructose-bisphosphate aldolase	gb|KEH42090.1|fructose-bisphosphate aldolase [Medicago truncatula]/ref|XP_013468053.1|fructose-bisphosphate aldolase 6, cytosolic [Medicago truncatula]/gb|RHN79610.1|putative fructose-bisphosphate aldolase [Medicago truncatula]
Glur_chr2.g008580.1	6167669	6171273	Glur_chr2	+	1	EC-1.6.5.4, EC-1.6.5	1.6.5.4-RXN, RXN-3522	0	OG0010850	MCL_2718		0	0	0	1	1	0	0	0	0	0	0	0	0	0	1	0	0	0			Monodehydroascorbate reductase	Monodehydroascorbate reductase (NADH)	gb|TKY53063.1|Monodehydroascorbate reductase [Spatholobus suberectus]
Glur_chr2.g008790.1	6310216	6311059	Glur_chr2	+	1	EC-1.14.14.129, EC-1.14.14.80, EC-1.14.13	RXN-1063, RXN-9805, RXN-1061	1	OG0003412	MCL_4		0	0	1	0	0	0	1	0	0	0	0	0	0	0	0	0	0	0	P450	tailoring	cytochrome P450 94C1-like	Acting on paired donors, with incorporation or reduction of molecular oxygen. The oxygen incorporated need not be derived from O(2)	gb|TKY62007.1|fatty acid omega-hydroxylase [Spatholobus suberectus]
Glur_chr2.g008800.1	6311087	6311867	Glur_chr2	+	1	EC-1.14.14.129, EC-1.14.14.80, EC-1.14.13	RXN-1063, RXN-9805, RXN-1061	1	-	MCL_4		0	0	1	0	0	0	1	0	0	0	0	0	0	0	0	0	0	0	P450	tailoring	cytochrome P450 94C1-like	Acting on paired donors, with incorporation or reduction of molecular oxygen. The oxygen incorporated need not be derived from O(2)	gb|TKY53070.1|fatty acid omega-hydroxylase [Spatholobus suberectus]
Glur_chr2.g009040.1	6437051	6443231	Glur_chr2	+	1	EC-1.5.3.13, EC-1.5.3.17, EC-1.5.3.17, EC-1.5.3.17, EC-1.5.3.17, EC-1.5.3.16	RXN-12091, RXN-12089, RXN-12090, RXN-9015	0	OG0016785	MCL_1689		1	0	0	0	0	0	0	0	0	0	0	0	0	0	0	0	0	0			U4/U6 small nuclear ribonucleoprotein Prp31 homolog isoform X1	0	gb|KAG6384154.1|hypothetical protein SASPL_156047 [Salvia splendens]
Glur_chr2.g009160.1	6490397	6497830	Glur_chr2	-	1	EC-3.1.1.49	SINAPINE-ESTERASE-RXN	1	OG0002365	MCL_22		0	0	0	0	0	0	0	0	0	0	0	1	0	0	0	1	0	0			GDSL esterase/lipase	Acting on the CH-CH group of donors;Acting on ester bonds	ref|XP_027367492.1|GDSL esterase/lipase At5g03610-like [Abrus precatorius]
Glur_chr2.g009210.1	6531722	6536492	Glur_chr2	-	1	EC-3.1.1.49	SINAPINE-ESTERASE-RXN	0	OG0002401	MCL_23		0	0	0	0	0	0	0	0	0	0	0	1	0	0	0	1	0	0			GDSL esterase/lipase	Sinapine esterase;9,9'-di-cis-zeta-carotene desaturase;Acting on paired donors, with incorporation or reduction of molecular oxygen. The oxygen incorporated need not be derived from O(2);Carboxylesterase	gb|KYP35837.1|GDSL esterase/lipase At5g03610 family [Cajanus cajan]/ref|XP_020205997.1|GDSL esterase/lipase At5g03610 [Cajanus cajan]
Glur_chr2.g009320.1	6609613	6615957	Glur_chr2	-	1	EC-3.1.3.2	ACID-PHOSPHATASE-RXN	0	OG0009200	MCL_321		0	0	0	0	0	0	0	0	1	0	0	0	0	0	0	0	0	0			purple acid phosphatase 22	Acid phosphatase	ref|XP_045809111.1|purple acid phosphatase 22-like [Trifolium pratense]/ref|XP_045809112.1|purple acid phosphatase 22-like [Trifolium pratense]
Glur_chr2.g009760.1	6890587	6895919	Glur_chr2	+	1	EC-4.2.99.20, EC-2.2.1.9, EC-4.2.1.113	RXN-9310, 2.5.1.64-RXN, O-SUCCINYLBENZOATE-COA-SYN-RXN	0	OG0000248	MCL_966		0	0	0	1	0	0	0	0	0	0	0	0	0	1	0	0	0	0			putative alpha/Beta hydrolase	Hydrolases	gb|KAH1227918.1|Protein ABSCISIC ACID-INSENSITIVE 5 [Glycine max]
Glur_chr2.g010430.1	7275269	7280890	Glur_chr2	-	1	EC-2.7.8.7	HOLO-ACP-SYNTH-RXN	0	OG0000571	MCL_2781		0	0	0	1	0	0	0	0	0	0	0	0	0	0	0	0	0	0			4'-phosphopantetheinyl transferase	Holo-[acyl-carrier-protein] synthase	gb|TKY53106.1|4'-phosphopantetheinyl transferase [Spatholobus suberectus]
Glur_chr2.g010510.1	7322309	7323608	Glur_chr2	-	1	EC-1.14.11.59	RXN-6685	0	OG0025088	MCL_603		0	0	0	0	0	0	0	0	0	1	0	0	0	0	0	1	0	0	2ODD	tailoring	1-aminocyclopropane-1-carboxylate oxidase homolog 4	Oxidoreductases	dbj|GAU20364.1|hypothetical protein TSUD_11820 [Trifolium subterraneum]
Glur_chr2.g010660.1	7447910	7450294	Glur_chr2	+	1	EC-3.2.1.26	RXN-9985	1	OG0002735	MCL_365		0	0	1	0	0	0	0	0	0	0	0	0	0	0	0	0	0	0			Beta-fructofuranosidase, insoluble isoenzyme 1	Beta-fructofuranosidase	gb|TKY53112.1|Beta-fructofuranosidase, insoluble isoenzyme 1 [Spatholobus suberectus]
Glur_chr2.g010730.1	7487424	7489981	Glur_chr2	+	1	EC-3.2.1.26	RXN-9985	1	OG0002735	MCL_365		0	0	1	0	0	0	0	0	0	0	0	0	0	0	0	0	0	0			Beta-fructofuranosidase, insoluble isoenzyme 1	Beta-fructofuranosidase	gb|TKY53112.1|Beta-fructofuranosidase, insoluble isoenzyme 1 [Spatholobus suberectus]
Glur_chr2.g011220.1	7783680	7785330	Glur_chr2	-	1	EC-4.2.1.11	2PGADEHYDRAT-RXN	0	OG0021686	MCL_2784		0	0	1	0	0	1	0	0	0	0	0	0	0	0	0	0	0	0			Cytosolic enolase 3	0	gb|KAG5053493.1|hypothetical protein JHK87_005691 [Glycine soja]
Glur_chr2.g011320.1	7832326	7835261	Glur_chr2	-	1	EC-2.7.1.105, EC-3.1.3.46	6-PHOSPHOFRUCTO-2-KINASE-RXN, 3.1.3.46-RXN	0	-	MCL_2598		0	0	1	0	0	0	0	0	0	0	0	0	0	0	0	0	0	0			---NA---	0	0
Glur_chr2.g012890.1	8780468	8789164	Glur_chr2_36	+	1	EC-1.11.1.24	1.11.1.15-RXN	0	OG0000093	MCL_725		0	0	0	0	0	0	0	0	0	0	0	0	0	0	1	0	0	0			2-Cys peroxiredoxin BAS1, chloroplastic	Acting on a peroxide as acceptor	gb|ADX30686.1|2-Cys peroxiredoxin [Caragana jubata]
Glur_chr2.g012980.1	8807732	8812312	Glur_chr2_36	-	1	EC-3.2.2	RXN-4314, RXN-4313	0	OG0008578	MCL_249		0	0	0	0	0	0	0	1	0	0	0	0	0	0	0	0	0	0			cytokinin riboside 5'-monophosphate phosphoribohydrolase LOG7	Glycosylases	ref|XP_016186715.1|cytokinin riboside 5'-monophosphate phosphoribohydrolase LOG7 [Arachis ipaensis]
Glur_chr2.g013520.1	9307765	9310423	Glur_chr2_35	+	1	EC-1.14.14.83	RXN-8197	0	OG0000073	MCL_4		0	0	0	0	0	0	0	0	0	1	0	0	0	0	0	1	0	0			geraniol 8-hydroxylase	Geraniol 8-hydroxylase;Acting on paired donors, with incorporation or reduction of molecular oxygen. The oxygen incorporated need not be derived from O(2)	ref|XP_003610827.1|geraniol 8-hydroxylase [Medicago truncatula]/gb|AES93785.1|cytochrome P450 family 71 protein [Medicago truncatula]
Glur_chr2.g018440.1	12433560	12435774	Glur_chr2_30	-	1	EC-7.2.1.3	RXN-15598	1	OG0014898	MCL_819		0	0	0	1	0	0	0	0	0	0	0	0	0	0	0	0	0	0			probable ascorbate-specific transmembrane electron transporter 1	Ferric-chelate reductase (NADH)	gb|KAH1188751.1|putative ascorbate-specific transmembrane electron transporter 1 [Glycine max]
Glur_chr2.g018500.1	12460581	12463098	Glur_chr2_30	-	1	EC-7.2.1.3	RXN-15598	1	OG0009964	MCL_819		0	0	0	1	0	0	0	0	0	0	0	0	0	0	0	0	0	0			probable transmembrane ascorbate ferrireductase 3	Oxidoreductases	ref|XP_004514369.1|probable transmembrane ascorbate ferrireductase 3 [Cicer arietinum]
Glur_chr2.g018580.1	12522408	12525237	Glur_chr2_30	+	1	EC-2.4.1.207	2.4.1.207-RXN	0	OG0006637	MCL_66		0	0	1	0	0	0	0	0	0	0	0	0	0	0	0	0	0	0	glycosyltransferase	tailoring	probable xyloglucan endotransglucosylase/hydrolase protein 28	Xyloglucan:xyloglucosyl transferase;Glycosylases	ref|XP_027342158.1|probable xyloglucan endotransglucosylase/hydrolase protein 28 isoform X2 [Abrus precatorius]
Glur_chr2.g019110.1	12815084	12819934	Glur_chr2_30	-	1	EC-1.2.1.38	N-ACETYLGLUTPREDUCT-RXN	0	OG0007867	MCL_50		0	1	0	0	0	0	0	0	0	0	0	0	0	0	0	0	0	0			probable N-acetyl-gamma-glutamyl-phosphate reductase, chloroplastic	N-acetyl-gamma-glutamyl-phosphate reductase	ref|XP_045789722.1|probable N-acetyl-gamma-glutamyl-phosphate reductase, chloroplastic [Trifolium pratense]
Glur_chr2.g019140.1	12824934	12826903	Glur_chr2_30	-	1	EC-1.2.1.38	N-ACETYLGLUTPREDUCT-RXN	0	OG0007867	MCL_21		0	1	0	0	0	0	0	0	0	0	0	0	0	0	0	0	0	0			probable N-acetyl-gamma-glutamyl-phosphate reductase, chloroplastic	N-acetyl-gamma-glutamyl-phosphate reductase	gb|PNX97907.1|putative N-acetyl-gamma-glutamyl-phosphate chloroplastic-like [Trifolium pratense]
Glur_chr2.g019190.1	12886186	12888701	Glur_chr2_30	-	1	EC-5.3.3.17	RXN-9031	0	OG0002176	MCL_3743		0	0	0	0	0	0	0	0	0	1	0	0	0	0	0	1	0	0			uncharacterized isomerase BH0283	Isomerases	gb|AFK35115.1|unknown [Lotus japonicus]
Glur_chr2.g019380.1	13017300	13022207	Glur_chr2_30	-	1	EC-1.14.11.9, EC-1.14.20.6, EC-1.14.20.6, EC-1.14.20.6, EC-1.14.20.6, EC-1.14.11.9	NARINGENIN-3-DIOXYGENASE-RXN, RXN1F-93, RXN-17679, RXN-14981, RXN-527, 1.14.11.9-RXN	0	OG0000658	MCL_12		0	0	0	0	0	0	0	0	1	0	0	1	0	0	0	1	0	0	2ODD, PSE	signature	probable 2-oxoglutarate-dependent dioxygenase At5g05600	Oxidoreductases	dbj|GAU36692.1|hypothetical protein TSUD_16050 [Trifolium subterraneum]
Glur_chr2.g019760.1	13257455	13259968	Glur_chr2_29	-	1	EC-1.14.11.9	1.14.11.9-RXN	0	OG0000658	MCL_12		0	0	0	0	0	0	0	0	0	0	0	1	0	0	0	1	0	0	2ODD, PSE	signature	protein DMR6-LIKE OXYGENASE 2	Flavanone 3-dioxygenase	ref|XP_045807976.1|protein DMR6-LIKE OXYGENASE 1-like [Trifolium pratense]
Glur_chr2.g021640.1	14646226	14648411	Glur_chr2_27	+	1	EC-4.2.1.92, EC-4.2.1.92	RXN-8500, RXN-8499	0	OG0006106	MCL_433		0	0	0	0	0	0	0	0	0	0	0	0	0	0	0	1	0	0			allene oxide synthase 3	Acting on paired donors, with incorporation or reduction of molecular oxygen. The oxygen incorporated need not be derived from O(2);Lyases	ref|XP_045806088.1|allene oxide synthase 3-like [Trifolium pratense]
Glur_chr2.g038640.1	24100806	24107726	Glur_chr2_10	-	1	EC-6.2.1.3, EC-6.2.1.3, EC-6.2.1.3	RXN-9623, RXN-9644, RXN-7904	0	OG0007041	MCL_224		0	0	1	0	0	1	1	0	0	0	0	0	0	0	0	0	0	0			long chain acyl-CoA synthetase 2	Long-chain-fatty-acid--CoA ligase	ref|XP_027361388.1|long chain acyl-CoA synthetase 2-like isoform X1 [Abrus precatorius]
Glur_chr2.g038920.1	24335544	24341507	Glur_chr2_9	+	1	EC-2.7.1.90	2.7.1.90-RXN	0	OG0010490	MCL_766		0	0	1	0	0	1	0	0	0	0	0	0	0	0	0	0	0	0			pyrophosphate--fructose 6-phosphate 1-phosphotransferase subunit alpha	Diphosphate--fructose-6-phosphate 1-phosphotransferase;6-phosphofructokinase	ref|XP_027914345.1|pyrophosphate--fructose 6-phosphate 1-phosphotransferase subunit alpha [Vigna unguiculata]
Glur_chr2.g040960.1	25657314	25659729	Glur_chr2_5	+	1	EC-2.1.1.65, EC-2.1.1.154	LICODIONE-2-O-METHYLTRANSFERASE-RXN, RXN-3501	0	OG0009644	MCL_87		0	0	0	0	0	0	0	0	0	0	0	1	0	0	0	1	0	0	methyltransferase	tailoring	isoliquiritigenin 2'-O-methyltransferase	Transferring one-carbon groups	gb|KEH40861.1|caffeic acid O-methyltransferase [Medicago truncatula]
Glur_chr2.g042960.1	27069263	27070589	Glur_chr2_3	-	1	EC-2.3.1.160	2.3.1.160-RXN	0	OG0000994	MCL_50		0	0	0	0	0	0	0	0	0	1	0	0	0	0	0	1	0	0	acyltransferase	tailoring	vinorine synthase-like	Acyltransferases	ref|XP_027362479.1|vinorine synthase-like [Abrus precatorius]
Glur_chr2.g043430.1	27435270	27438859	Glur_chr2_3	+	1	EC-3.2.1.4	RXN-2043	1	OG0010299	MCL_127		0	0	1	0	0	0	0	0	0	0	0	0	0	0	0	0	0	0			Endoglucanase 12	Cellulase	ref|XP_004498113.1|endoglucanase 14-like [Cicer arietinum]
Glur_chr2.g043450.1	27448128	27448410	Glur_chr2_3	+	1	EC-3.2.1.4	RXN-2043	1	-	MCL_127		0	0	1	0	0	0	0	0	0	0	0	0	0	0	0	0	0	0			endoglucanase 14-like isoform X1	Cellulase	ref|XP_004498113.1|endoglucanase 14-like [Cicer arietinum]
Glur_chr2.g043800.1	27616676	27618146	Glur_chr2_3	-	1		RXN-9462, RXN-12417	0	OG0014385	MCL_413		0	0	1	0	0	0	0	0	0	0	0	0	0	0	0	0	0	0			probable xyloglucan galactosyltransferase GT17	Glycosyltransferases	ref|XP_045808453.1|probable xyloglucan galactosyltransferase GT17 [Trifolium pratense]/gb|PNX99630.1|xyloglucan galactosyltransferase KATAMARI1-like protein [Trifolium pratense]/ref|XP_045808452.1|probable xyloglucan galactosyltransferase GT17 [Trifolium pratense]
Glur_chr2.g043920.1	27719764	27721698	Glur_chr2_3	+	1		RXN-1022	0	OG0000239	MCL_4		0	0	0	0	0	0	1	0	0	0	0	0	0	0	0	0	0	0	P450	tailoring	alkane hydroxylase MAH1-like	Acting on paired donors, with incorporation or reduction of molecular oxygen. The oxygen incorporated need not be derived from O(2)	dbj|GAU43030.1|hypothetical protein TSUD_12850 [Trifolium subterraneum]
Glur_chr2.g044420.1	28018098	28024052	Glur_chr2_3	+	1	EC-1.8.1.9	THIOREDOXIN-REDUCT-NADPH-RXN	0	OG0010695	MCL_122		0	0	0	1	0	0	0	0	0	0	0	0	0	0	0	0	0	0			thioredoxin-like 3-2, chloroplastic	Isomerases	ref|XP_045833602.1|thioredoxin-like 3-2, chloroplastic [Trifolium pratense]
Glur_chr2.g044810.1	28241611	28244012	Glur_chr2_3	-	1		RXN-9615	0	OG0006373	MCL_795		0	0	0	0	0	0	0	0	1	0	0	0	0	0	0	0	0	0			ammonium transporter 3 member 1-like	Translocases	gb|RHN78262.1|putative ammonium transporter, blood group Rhesus C/E/D polypeptide, ammonium/urea transporter [Medicago truncatula]/ref|XP_013466812.1|ammonium transporter 2 member 5 [Medicago truncatula]/sp|A0A072VHJ1.1|RecName: Full=Ammonium transporter 2 member 5 Short=Ammonium transporter 25 Short=MtAMT25 [Medicago truncatula]/gb|KEH40853.1|ammonium transporter 1 protein [Medicago truncatula]
Glur_chr2.g045050.1	28427563	28429521	Glur_chr2_2	-	1	EC-2.1.1.65, EC-2.1.1.154	LICODIONE-2-O-METHYLTRANSFERASE-RXN, RXN-3501	1	OG0009644	MCL_87		0	0	0	0	0	0	0	0	0	0	0	1	0	0	0	1	0	0	methyltransferase	tailoring	isoliquiritigenin 2'-O-methyltransferase	Transferring one-carbon groups	ref|XP_013466818.2|isoliquiritigenin 2'-O-methyltransferase [Medicago truncatula]/gb|RHN78267.1|putative methyltransferase [Medicago truncatula]
Glur_chr2.g045200.1	28520672	28522298	Glur_chr2_2	-	1	EC-2.1.1.65, EC-2.1.1.154	LICODIONE-2-O-METHYLTRANSFERASE-RXN, RXN-3501	1	OG0009644	MCL_87		0	0	0	0	0	0	0	0	0	0	0	1	0	0	0	1	0	0	methyltransferase	tailoring	isoliquiritigenin 2'-O-methyltransferase	Transferring one-carbon groups	ref|XP_013466818.2|isoliquiritigenin 2'-O-methyltransferase [Medicago truncatula]/gb|RHN78267.1|putative methyltransferase [Medicago truncatula]
Glur_chr2.g045290.1	28564630	28570259	Glur_chr2_2	-	1	EC-2.1.1.65, EC-2.1.1.154	LICODIONE-2-O-METHYLTRANSFERASE-RXN, RXN-3501	1	OG0009644	MCL_35		0	0	0	0	0	0	0	0	0	0	0	1	0	0	0	1	0	0	methyltransferase	tailoring	isoliquiritigenin 2'-O-methyltransferase	Transferring one-carbon groups	ref|XP_013466818.2|isoliquiritigenin 2'-O-methyltransferase [Medicago truncatula]/gb|RHN78267.1|putative methyltransferase [Medicago truncatula]
Glur_chr2.g045320.1	28590225	28592150	Glur_chr2_2	-	1	EC-2.1.1.65, EC-2.1.1.154	LICODIONE-2-O-METHYLTRANSFERASE-RXN, RXN-3501	1	OG0009644	MCL_87		0	0	0	0	0	0	0	0	0	0	0	1	0	0	0	1	0	0	methyltransferase	tailoring	isoliquiritigenin 2'-O-methyltransferase	Transferring one-carbon groups	ref|XP_013466818.2|isoliquiritigenin 2'-O-methyltransferase [Medicago truncatula]/gb|RHN78267.1|putative methyltransferase [Medicago truncatula]
Glur_chr2.g045500.1	28710693	28714219	Glur_chr2_2	-	1	EC-6.3.2.6	SAICARSYN-RXN	0	OG0013655	MCL_2368		0	0	0	0	0	0	0	0	0	0	1	0	0	0	0	0	0	0			asparagine synthetase domain-containing protein 1 isoform X3	Asparagine synthase (glutamine-hydrolyzing);Hydrolases	ref|XP_014628258.1|asparagine synthetase domain-containing protein 1 isoform X3 [Glycine max]
Glur_chr2.g045840.1	28959731	28960490	Glur_chr2_2	-	1	EC-2.3.1.188	RXN-10749	0	OG0011381	MCL_33		0	0	0	0	0	0	0	0	0	0	0	0	0	0	0	0	0	0	acyltransferase	tailoring	probable inactive ATP-dependent zinc metalloprotease FTSHI 2, chloroplastic	Acting on peptide bonds (peptidases);Nucleoside-triphosphate phosphatase	ref|XP_015955886.2|LOW QUALITY PROTEIN: probable inactive ATP-dependent zinc metalloprotease FTSHI 2, chloroplastic [Arachis duranensis]
Glur_chr2.g045860.1	28968704	28969406	Glur_chr2_2	-	1	EC-1.1.1.3	HOMOSERDEHYDROG-RXN	0	-	MCL_405		0	1	0	0	0	0	0	0	0	0	0	0	0	0	0	0	0	0			protein TSS	0	gb|RZC08734.1|Protein TSS isoform B [Glycine soja]
Glur_chr2.g046380.1	29302531	29317160	Glur_chr2_1	-	1	EC-5.6.1.8	3.6.4.1-RXN	0	OG0000704	MCL_149		0	0	0	0	0	0	0	0	0	0	1	0	0	0	0	0	0	0			Myosin-7 protein	0	gb|TKY69095.1|Myosin-7 protein [Spatholobus suberectus]
Glur_chr2.g046740.1	29520937	29523451	Glur_chr2_1	-	1	EC-1.14.15.3, EC-1.14.14	ALKANE-1-MONOOXYGENASE-RXN, RXN-12155	1	OG0007338	MCL_4		0	0	1	0	0	0	1	0	0	0	0	0	0	0	0	0	0	0	P450	tailoring	Cytochrome P450 86B1	Alkane 1-monooxygenase	ref|XP_027355501.1|cytochrome P450 86B1-like [Abrus precatorius]
Glur_chr2.g046860.1	29580913	29589499	Glur_chr2_1	+	1	EC-1.14.14	1.14.13.93-RXN	1	OG0010261	MCL_4		0	0	0	0	0	0	0	1	0	0	0	0	0	0	0	0	0	0			Abscisic acid 8'-hydroxylase 2	Acting on paired donors, with incorporation or reduction of molecular oxygen. The oxygen incorporated need not be derived from O(2)	ref|XP_019420664.1|PREDICTED: abscisic acid 8'-hydroxylase 2 isoform X1 [Lupinus angustifolius]
Glur_chr2.g047030.1	29689140	29690465	Glur_chr2_1	+	1	EC-3.5.1.19	NICOTINAMID-RXN	0	OG0010868	MCL_1866		0	0	0	1	0	0	0	0	0	0	0	0	0	0	0	0	0	0			nicotinamidase 2	Nicotinamidase	dbj|GAU25936.1|hypothetical protein TSUD_16740 [Trifolium subterraneum]
Glur_chr2.g047770.1	30115673	30117020	Glur_chr2_1	+	1	EC-1.11.1.7, EC-1.11.1.7	PEROXID-RXN, RXN-14240	1	OG0004331	MCL_19	C1366	0	0	0	0	1	0	0	0	1	0	0	1	0	0	0	1	0	0			Peroxidase 5	Acting on a peroxide as acceptor	ref|XP_027362167.1|peroxidase 5-like [Abrus precatorius]
Glur_chr2.g047780.1	30118032	30118359	Glur_chr2_1	+	1	EC-1.11.1.7	PEROXID-RXN	1	OG0021083	MCL_19	C1366	0	0	0	0	0	0	0	0	1	0	0	0	0	0	0	0	0	0			peroxidase 5	Acting on a peroxide as acceptor	gb|AES59990.1|cationic peroxidase [Medicago truncatula]
Glur_chr2.g047800.1	30123142	30132197	Glur_chr2_1	-	1	EC-1.11.1.7, EC-1.11.1.7	PEROXID-RXN, RXN-14240	1	OG0004331	MCL_19	C1366	0	0	0	0	1	0	0	0	1	0	0	1	0	0	0	1	0	0			Peroxidase 5	Acting on a peroxide as acceptor	ref|XP_027362167.1|peroxidase 5-like [Abrus precatorius]
Glur_chr2.g047810.1	30139901	30157651	Glur_chr2_1	+	1	EC-5.6.1.8	3.6.4.1-RXN	1	OG0000006	MCL_149	C1366	0	0	0	0	0	0	0	0	0	0	1	0	0	0	0	0	0	0			myosin-1	Myosin ATPase	gb|KAG5076104.1|hypothetical protein JHK82_054799 [Glycine max]
Glur_chr2.g047820.1	30158215	30158611	Glur_chr2_1	-	0			0	OG0002481	MCL_15	C1366	0	0	0	0	0	0	0	0	0	0	0	0	0	0	0	0	0	0			---NA---	0	0
Glur_chr2.g047850.1	30159953	30163687	Glur_chr2_1	+	1	EC-5.6.1.8	3.6.4.1-RXN	1	-	MCL_149	C1366	0	0	0	0	0	0	0	0	0	0	1	0	0	0	0	0	0	0			myosin-1-like	Myosin ATPase	ref|XP_027360353.1|myosin-1-like [Abrus precatorius]
Glur_chr2.g048220.1	30359436	30363179	Glur_chr2_1	-	1	EC-3.1.3.56, EC-3.1.3.56	3.1.3.56-RXN, RXN-8730	0	OG0002874	MCL_194		0	0	1	0	0	0	0	0	0	0	0	0	0	0	0	0	0	0			Type IV inositol polyphosphate 5-phosphatase 9	Phosphoinositide 5-phosphatase;Inositol-polyphosphate 5-phosphatase	ref|XP_045808889.1|type IV inositol polyphosphate 5-phosphatase 9-like [Trifolium pratense]
Glur_chr2.g048380.1	30457521	30458720	Glur_chr2_1	+	1	EC-1.3.1.75	RXN1F-72	0	OG0025047	MCL_1182		0	0	0	1	0	0	0	0	0	0	0	0	0	0	0	0	0	0			sorting and assembly machinery component 50 homolog	0	gb|OIV97430.1|hypothetical protein TanjilG_16191 [Lupinus angustifolius]/ref|XP_019417555.1|PREDICTED: sorting and assembly machinery component 50 homolog isoform X1 [Lupinus angustifolius]
Glur_chr2.g048720.1	30621765	30625402	Glur_chr2_1	+	1	EC-3.5.1.14, EC-3.5.1.114, EC-3.5.1.14	RXN-13684, AMINOACYLASE-RXN	0	OG0008957	MCL_2101		0	1	0	0	0	0	0	0	0	0	0	0	0	0	0	0	0	0			aminoacylase-1 isoform X2	N-acyl-aliphatic-L-amino acid amidohydrolase	ref|XP_004498101.1|aminoacylase-1 isoform X2 [Cicer arietinum]
Glur_chr2.g049090.1	30863077	30865537	Glur_chr2_1	+	1	EC-3.2.1.23	3.2.1.23-RXN	1	OG0006457	MCL_61		0	0	1	0	0	0	0	0	0	0	0	0	0	0	0	0	0	0			Beta-galactosidase 7	Beta-galactosidase	gb|RDX98540.1|Beta-galactosidase 7, partial [Mucuna pruriens]
Glur_chr2.g049100.1	30868153	30870613	Glur_chr2_1	+	1	EC-3.2.1.23	3.2.1.23-RXN	1	OG0006457	MCL_61		0	0	1	0	0	0	0	0	0	0	0	0	0	0	0	0	0	0			Beta-galactosidase 7	Beta-galactosidase	gb|RDX98540.1|Beta-galactosidase 7, partial [Mucuna pruriens]
Glur_chr2.g049110.1	30873229	30875689	Glur_chr2_1	+	1	EC-3.2.1.23	3.2.1.23-RXN	1	OG0006457	MCL_61		0	0	1	0	0	0	0	0	0	0	0	0	0	0	0	0	0	0			Beta-galactosidase 7	Beta-galactosidase	gb|RDX98540.1|Beta-galactosidase 7, partial [Mucuna pruriens]
Glur_chr2.g049120.1	30878304	30880764	Glur_chr2_1	+	1	EC-3.2.1.23	3.2.1.23-RXN	1	OG0006457	MCL_61		0	0	1	0	0	0	0	0	0	0	0	0	0	0	0	0	0	0			Beta-galactosidase 7	Beta-galactosidase	gb|RDX98540.1|Beta-galactosidase 7, partial [Mucuna pruriens]
Glur_chr2.g049130.1	30883380	30885840	Glur_chr2_1	+	1	EC-3.2.1.23	3.2.1.23-RXN	1	OG0006457	MCL_61		0	0	1	0	0	0	0	0	0	0	0	0	0	0	0	0	0	0			Beta-galactosidase 7	Beta-galactosidase	gb|RDX98540.1|Beta-galactosidase 7, partial [Mucuna pruriens]
Glur_chr2.g049140.1	30888456	30890916	Glur_chr2_1	+	1	EC-3.2.1.23	3.2.1.23-RXN	1	OG0006457	MCL_61		0	0	1	0	0	0	0	0	0	0	0	0	0	0	0	0	0	0			Beta-galactosidase 7	Beta-galactosidase	gb|RDX98540.1|Beta-galactosidase 7, partial [Mucuna pruriens]
Glur_chr2.g049260.1	30952591	30957300	Glur_chr2_1	-	1	EC-3.2.2.2	INOSINE-NUCLEOSIDASE-RXN	0	OG0010795	MCL_2020	C1367	0	0	0	0	0	0	0	0	0	0	1	0	0	0	0	0	0	0			probable uridine nucleosidase 2	Inosine nucleosidase;Purine nucleosidase	ref|XP_027361432.1|probable uridine nucleosidase 2 [Abrus precatorius]
Glur_chr2.g049330.1	30980216	30980591	Glur_chr2_1	+	0			0	-	MCL_15	C1367	0	0	0	0	0	0	0	0	0	0	0	0	0	0	0	0	0	0			Retrovirus-related Pol polyprotein from transposon TNT 1-94	Transferring phosphorus-containing groups	gb|RZB42800.1|Retrovirus-related Pol polyprotein from transposon TNT 1-94 [Glycine soja]
Glur_chr2.g049420.1	31020152	31024059	Glur_chr2_1	-	1	EC-2.4.2.24	RXN-9104	1	OG0008373	MCL_83	C1367	0	0	1	0	0	0	0	0	0	0	0	0	0	0	0	0	0	0	glycosyltransferase	tailoring	cellulose synthase-like protein D4	1,4-beta-D-xylan synthase;Cellulose synthase (UDP-forming)	ref|XP_004498091.1|cellulose synthase-like protein D4 [Cicer arietinum]
Glur_chr2.g049490.1	31060155	31060776	Glur_chr2_1	+	1	EC-2.4.1.10	LEVANSUCRASE-RXN	0	OG0015801	MCL_570	C1367	0	0	1	0	0	0	0	0	0	0	0	0	0	0	0	0	0	0	glycosyltransferase	tailoring	---NA---	0	0
Glur_chr2.g049500.1	31065800	31069707	Glur_chr2_1	+	1	EC-2.4.2.24	RXN-9104	1	OG0008373	MCL_83	C1367	0	0	1	0	0	0	0	0	0	0	0	0	0	0	0	0	0	0	glycosyltransferase	tailoring	cellulose synthase-like protein D4	1,4-beta-D-xylan synthase;Cellulose synthase (UDP-forming)	ref|XP_004498091.1|cellulose synthase-like protein D4 [Cicer arietinum]
Glur_chr2.g049760.1	31173083	31173569	Glur_chr2_1	+	1	EC-4.2.1.3	RXN-14047	0	-	MCL_442		0	0	0	0	0	1	0	0	0	0	0	0	0	0	0	0	0	0			aconitate hydratase	Aconitate hydratase	gb|KAG4386585.1|hypothetical protein GLYMA_11G080600v4 [Glycine max]/gb|KAH1158125.1|hypothetical protein GYH30_030389 [Glycine max]
Glur_chr2.g049780.1	31181028	31187417	Glur_chr2_1	-	1	EC-1.5.1.20	1.5.1.20-RXN	0	OG0011524	MCL_4623		0	0	0	1	0	0	0	0	0	0	0	0	0	0	0	0	0	0			methylenetetrahydrofolate reductase 2-like	Methylenetetrahydrofolate reductase (NAD(P)H)	ref|XP_045806545.1|methylenetetrahydrofolate reductase 2-like [Trifolium pratense]
Glur_chr2.g049840.1	31242573	31244268	Glur_chr2_1	-	1	EC-2.3.1.196	RXN-6724, RXN-11265	1	OG0000321	MCL_50		0	0	0	0	0	0	0	0	0	0	0	1	0	0	0	1	0	0	acyltransferase	tailoring	benzyl alcohol O-benzoyltransferase	Acyltransferases	gb|KYP46376.1|Taxadien-5-alpha-ol O-acetyltransferase [Cajanus cajan]/ref|XP_020235949.1|benzyl alcohol O-benzoyltransferase [Cajanus cajan]
Glur_chr2.g049960.1	31329851	31333374	Glur_chr2_1	-	1	EC-2.3.1.196	RXN-6724, RXN-11265	1	OG0000321	MCL_50		0	0	0	0	0	0	0	0	0	0	0	1	0	0	0	1	0	0	acyltransferase	tailoring	benzyl alcohol O-benzoyltransferase	Acyltransferases	gb|KYP46376.1|Taxadien-5-alpha-ol O-acetyltransferase [Cajanus cajan]/ref|XP_020235949.1|benzyl alcohol O-benzoyltransferase [Cajanus cajan]
Glur_chr2.g050410.1	31562534	31564289	Glur_chr2_1	+	1	EC-2.5.1.18	GSHTRAN-RXN	0	OG0001155	MCL_109		0	0	0	0	1	0	0	0	0	0	0	0	0	0	0	0	0	0			Glutathione S-transferase T2	Transferases	ref|XP_027188200.1|glutathione S-transferase T2-like isoform X2 [Cicer arietinum]
Glur_chr2.g050510.1	31631844	31634814	Glur_chr2_1	+	1	EC-2.3.1.199	RXN-7697	0	OG0000500	MCL_112		0	0	0	0	0	0	1	0	0	0	0	0	0	0	0	0	0	0	acyltransferase	tailoring	3-ketoacyl-CoA synthase 11	Oxidoreductases;Lyases;Very-long-chain 3-oxoacyl-CoA synthase	gb|TKY53787.1|3-ketoacyl-CoA synthase 11 [Spatholobus suberectus]
Glur_chr2.g051050.1	32045767	32047308	Glur_chr2_1	+	1	EC-3.6.1.6	NUCLEOSIDE-DIPHOSPHATASE-RXN	0	OG0014961	MCL_546		0	0	0	0	0	0	0	0	0	0	1	0	0	0	0	0	0	0			probable apyrase 6	Nucleoside diphosphate phosphatase	gb|RZC28508.1|putative apyrase 6 isoform B [Glycine soja]
Glur_chr2.g051240.1	32130630	32133870	Glur_chr2_1	-	1	EC-3.1.1.14, EC-3.1.1.14	RXN-7738, CHLOROPHYLLASE-RXN	0	OG0003779	MCL_3772		0	0	0	1	0	0	0	0	0	0	0	0	0	0	0	0	0	0			chlorophyllase-2, chloroplastic	Chlorophyllase	ref|XP_020210370.1|chlorophyllase-2, chloroplastic [Cajanus cajan]/gb|KYP73550.1|hypothetical protein KK1_006180 [Cajanus cajan]
Glur_chr2.g051690.1	32395570	32396988	Glur_chr2_1	+	1	EC-3.5.3.9	ALLANTOATE-DEIMINASE-RXN	0	OG0004899	MCL_3773		1	0	0	0	0	0	0	0	0	0	0	0	0	0	0	0	0	0			allantoate deiminase 2 isoform X2	Acting on carbon-nitrogen bonds, other than peptide bonds	ref|XP_020229621.1|allantoate deiminase 2 [Cajanus cajan]
Glur_chr2.g051900.1	32531317	32536669	Glur_chr2_1	-	1	EC-4.2.1.104	RXN-12893	0	OG0013987	MCL_1386		0	0	0	0	1	0	0	0	0	0	0	0	0	0	0	0	0	0			cyanate hydratase	Carbon-nitrogen lyases;Cyanase	ref|XP_020225569.1|cyanate hydratase [Cajanus cajan]
Glur_chr2.g051950.1	32566659	32571419	Glur_chr2_1	-	1	EC-7.1.1.2	NADH-DEHYDROG-A-RXN	0	OG0007961	MCL_1093		0	0	0	1	0	1	0	0	1	0	0	0	0	0	0	0	0	0			NADH dehydrogenase [ubiquinone] flavoprotein 1, mitochondrial	NADH:ubiquinone reductase (H(+)-translocating);NADH dehydrogenase (quinone);NAD(P)H dehydrogenase (quinone)	ref|XP_027365724.1|NADH dehydrogenase [ubiquinone] flavoprotein 1, mitochondrial [Abrus precatorius]/ref|XP_027365725.1|NADH dehydrogenase [ubiquinone] flavoprotein 1, mitochondrial [Abrus precatorius]/ref|XP_027365726.1|NADH dehydrogenase [ubiquinone] flavoprotein 1, mitochondrial [Abrus precatorius]
Glur_chr2.g052100.1	32688778	32694353	Glur_chr2_1	+	1	EC-2.1.1.103, EC-2.1.1.103	RXN-5643, 2.1.1.103-RXN	0	OG0000184	MCL_79		0	0	0	0	0	0	1	0	0	0	0	0	0	0	0	0	0	0	methyltransferase	tailoring	probable methyltransferase PMT3	Transferring one-carbon groups	ref|XP_028191864.1|probable methyltransferase PMT3 [Glycine soja]/ref|XP_003519467.1|probable methyltransferase PMT3 [Glycine max]/ref|XP_025980193.1|probable methyltransferase PMT3 [Glycine max]/gb|KAH1058075.1|hypothetical protein GYH30_002579 [Glycine max]/ref|XP_028191856.1|probable methyltransferase PMT3 [Glycine soja]/ref|XP_014619496.1|probable methyltransferase PMT3 [Glycine max]/gb|KAG44…
Glur_chr2.g052150.1	32716998	32722181	Glur_chr2_1	+	1	EC-1.17.1	RXN-12940	0	OG0012032	MCL_335		0	0	1	0	0	0	0	0	0	0	1	0	0	0	0	0	0	0			protein tas	Oxidoreductases	ref|XP_003590003.1|protein tas [Medicago truncatula]/gb|AES60254.1|aldo/keto reductase family oxidoreductase [Medicago truncatula]/gb|RHN78574.1|putative aldo/keto reductase, NADP-dependent oxidoreductase domain-containing protein [Medicago truncatula]
Glur_chr2.g052180.1	32734931	32739454	Glur_chr2_1	-	1	EC-3.2.1.23	3.2.1.23-RXN	0	OG0005187	MCL_61		0	0	1	0	0	0	0	0	0	0	0	0	0	0	0	0	0	0			Beta-galactosidase	Beta-galactosidase	gb|TKY69260.1|Beta-galactosidase protein [Spatholobus suberectus]
Glur_chr2.g052200.1	32748874	32751944	Glur_chr2_1	+	1	EC-1.1.1.37	MALATE-DEH-RXN	0	OG0001976	MCL_1650		0	1	1	0	0	1	0	0	0	0	0	0	0	0	0	0	0	0			malate dehydrogenase, cytoplasmic	Acyltransferases;Malate dehydrogenase	gb|RYQ91786.1|hypothetical protein Ahy_B09g097821 isoform E [Arachis hypogaea]/ref|XP_025619600.1|malate dehydrogenase, cytoplasmic [Arachis hypogaea]/ref|XP_025676318.1|malate dehydrogenase, cytoplasmic [Arachis hypogaea]/ref|XP_016174654.1|malate dehydrogenase, cytoplasmic [Arachis ipaensis]/ref|XP_015940654.1|malate dehydrogenase, cytoplasmic [Arachis duranensis]/gb|QHO35094.1|Malate dehydroge…
Glur_chr2.g052280.1	32798191	32799808	Glur_chr2_1	-	1	EC-7.3.2.1	ABC-27-RXN	0	OG0000105	MCL_650		0	0	0	0	0	0	0	0	0	0	1	0	0	0	0	0	0	0			probable inorganic phosphate transporter 1-3	Translocases	gb|RYR38252.1|hypothetical protein Ahy_A09g043228 isoform B [Arachis hypogaea]
Glur_chr2.g052540.1	32965434	32968353	Glur_chr2_1	-	1	EC-1.14.11.20	1.14.11.20-RXN	0	OG0013967	MCL_12		0	0	0	0	0	0	0	0	0	1	0	0	0	0	0	1	0	0	2ODD	tailoring	1-aminocyclopropane-1-carboxylate oxidase homolog 1-like	Deacetoxyvindoline 4-hydroxylase	ref|XP_028186093.1|1-aminocyclopropane-1-carboxylate oxidase homolog 1-like [Glycine soja]/gb|KAG5002537.1|hypothetical protein JHK86_026676 [Glycine max]/gb|KAG5125719.1|hypothetical protein JHK82_026554 [Glycine max]/gb|KAG4981694.1|hypothetical protein JHK87_026443 [Glycine soja]/ref|XP_006588551.1|1-aminocyclopropane-1-carboxylate oxidase homolog 1 [Glycine max]/gb|KAG5150318.1|hypothetical p…
Glur_chr2.g052830.1	33075795	33076188	Glur_chr2_1	-	1	EC-5.3.3.8	RXN-7836	1	OG0007113	MCL_1090		0	0	0	0	0	0	1	0	0	0	0	0	0	0	0	0	0	0			enoyl-CoA delta isomerase 2, peroxisomal-like	Delta(3)-Delta(2)-enoyl-CoA isomerase;Enoyl-CoA hydratase	ref|XP_028762391.1|enoyl-CoA delta isomerase 2, peroxisomal-like [Prosopis alba]
Glur_chr2.g052840.1	33079683	33080829	Glur_chr2_1	-	1	EC-5.3.3.8	RXN-7836	1	OG0007113	MCL_1090		0	0	0	0	0	0	1	0	0	0	0	0	0	0	0	0	0	0			enoyl-CoA delta isomerase 2, peroxisomal-like	Delta(3)-Delta(2)-enoyl-CoA isomerase;Enoyl-CoA hydratase	ref|XP_004497837.1|enoyl-CoA delta isomerase 2, peroxisomal-like [Cicer arietinum]
Glur_chr2.g053110.1	33301002	33315929	Glur_chr2_1	+	1	EC-2.1.1.79	2.1.1.79-RXN	0	OG0001644	MCL_921		0	0	0	0	0	0	1	0	0	0	0	0	0	0	0	0	0	0	methyltransferase	tailoring	Tuberculostearic acid methyltransferase UfaA1	Oxidoreductases;Transferring one-carbon groups	ref|XP_045803406.1|uncharacterized protein LOC123896976 [Trifolium pratense]
Glur_chr2.g053180.1	33372740	33373681	Glur_chr2_1	-	1	EC-3.1.3.2	ACID-PHOSPHATASE-RXN	0	OG0007631	MCL_691		0	0	0	0	0	0	0	0	1	0	0	0	0	0	0	0	0	0			Acid phosphatase 1	0	gb|KYP56586.1|Acid phosphatase 1 [Cajanus cajan]
[truncated: 5,735 more rows]
