# Supplementary material for: Chromosome-scale genome assembly of Glycyrrhiza uralensis revealed metabolic gene cluster centred specialized metabolites biosynthesis
Source: DNA Res. 2022 Dec 20;29(6):dsac043. doi: 10.1093/dnares/dsac043 (PMC9763095; doi:10.1093/dnares/dsac043)
Supplement: dsac043_suppl_Supplementary_Table_S13 [file dsac043_suppl_supplementary_table_s13.xlsx]

## Sheet: Metabolic_gene_clusters
Supplementary Table 13S. Metabolic gene clusters assigned to Glycyrrhiza uralensis genome assembly
Stepsize	ClusterID	Top n% cluster	Chromosome	Start bp	End bp	Physical size bp	Number of genes	Number of Hypothetical genes	number of Enzymes	Start Gene	End Gene	Gene IDs
3	C1257	1	Glur_chr1_1	29940883	29959559	18677	3	0	3	Glur_chr1.g054880.1	Glur_chr1.g054900.1	Glur_chr1.g054880.1, Glur_chr1.g054890.1, Glur_chr1.g054900.1
3	C1258	1	Glur_chr1_1	30189961	30253196	63236	9	0	6	Glur_chr1.g055310.1	Glur_chr1.g055460.1	Glur_chr1.g055310.1, Glur_chr1.g055330.1, Glur_chr1.g055340.1, Glur_chr1.g055400.1, Glur_chr1.g055420.1, Glur_chr1.g055430.1, Glur_chr1.g055440.1, Glur_chr1.g055450.1, Glur_chr1.g055460.1
3	C1261	1	Glur_chr1_1	32126103	32161944	35842	4	0	4	Glur_chr1.g058630.1	Glur_chr1.g058660.1	Glur_chr1.g058630.1, Glur_chr1.g058640.1, Glur_chr1.g058650.1, Glur_chr1.g058660.1
3	C1263	1	Glur_chr1_1	32919731	33088638	168908	15	0	7	Glur_chr1.g059670.1	Glur_chr1.g059900.1	Glur_chr1.g059670.1, Glur_chr1.g059680.1, Glur_chr1.g059700.1, Glur_chr1.g059710.1, Glur_chr1.g059730.1, Glur_chr1.g059790.1, Glur_chr1.g059800.1, Glur_chr1.g059810.1, Glur_chr1.g059820.1, Glur_chr1.g059830.1, Glur_chr1.g059840.1, Glur_chr1.g059870.1, Glur_chr1.g059880.1, Glur_chr1.g059890.1, Glur_chr1.g059900.1
3	C1266	1	Glur_chr1_1	34639796	34740260	100465	9	0	5	Glur_chr1.g062150.1	Glur_chr1.g062240.1	Glur_chr1.g062150.1, Glur_chr1.g062160.1, Glur_chr1.g062170.1, Glur_chr1.g062180.1, Glur_chr1.g062190.1, Glur_chr1.g062200.1, Glur_chr1.g062210.1, Glur_chr1.g062230.1, Glur_chr1.g062240.1
3	C1268	1	Glur_chr1_1	35734821	35766479	31659	5	0	4	Glur_chr1.g063680.1	Glur_chr1.g063740.1	Glur_chr1.g063680.1, Glur_chr1.g063690.1, Glur_chr1.g063710.1, Glur_chr1.g063730.1, Glur_chr1.g063740.1
3	C1269	1	Glur_chr1_1	35897427	36079405	181978	20	0	5	Glur_chr1.g063900.1	Glur_chr1.g064150.1	Glur_chr1.g063900.1,Glur_chr1.g063930.1,Glur_chr1.g063940.1,Glur_chr1.g063970.1,Glur_chr1.g063980.1,Glur_chr1.g063990.1,Glur_chr1.g064000.1,Glur_chr1.g064020.1,Glur_chr1.g064030.1,Glur_chr1.g064040.1,Glur_chr1.g064050.1,Glur_chr1.g064060.1,Glur_chr1.g064070.1,Glur_chr1.g064080.1,Glur_chr1.g064090.1,Glur_chr1.g064100.1,Glur_chr1.g064110.1, Glur_chr1.g064120.1, Glur_chr1.g064130.1, Glur_chr1.g06415…
3	C1270	1	Glur_chr1_1	36181554	36408950	227396	27	0	9	Glur_chr1.g064300.1	Glur_chr1.g064610.1	Glur_chr1.g064300.1, Glur_chr1.g064320.1, Glur_chr1.g064330.1, Glur_chr1.g064340.1, Glur_chr1.g064350.1, Glur_chr1.g064360.1, Glur_chr1.g064370.1, Glur_chr1.g064380.1, Glur_chr1.g064390.1, Glur_chr1.g064400.1, Glur_chr1.g064410.1, Glur_chr1.g064420.1, Glur_chr1.g064430.1, Glur_chr1.g064440.1, Glur_chr1.g064450.1, Glur_chr1.g064460.1, Glur_chr1.g064470.1, Glur_chr1.g064480.1, Glur_chr1.g064490.1,G…
3	C1272	1	Glur_chr1_1	37403387	37432677	29291	7	0	5	Glur_chr1.g066100.1	Glur_chr1.g066160.1	Glur_chr1.g066100.1, Glur_chr1.g066110.1, Glur_chr1.g066120.1, Glur_chr1.g066130.1, Glur_chr1.g066140.1, Glur_chr1.g066150.1, Glur_chr1.g066160.1
3	C1273	1	Glur_chr1_1	37933381	37994531	61151	11	0	10	Glur_chr1.g066930.1	Glur_chr1.g067040.1	Glur_chr1.g066930.1, Glur_chr1.g066940.1, Glur_chr1.g066950.1, Glur_chr1.g066960.1, Glur_chr1.g066970.1, Glur_chr1.g066980.1, Glur_chr1.g066990.1, Glur_chr1.g067010.1, Glur_chr1.g067020.1, Glur_chr1.g067030.1, Glur_chr1.g067040.1
3	C1274	1	Glur_chr1_1	38086310	38114031	27722	7	0	5	Glur_chr1.g067200.1	Glur_chr1.g067260.1	Glur_chr1.g067200.1, Glur_chr1.g067210.1, Glur_chr1.g067220.1, Glur_chr1.g067230.1, Glur_chr1.g067240.1, Glur_chr1.g067250.1, Glur_chr1.g067260.1
3	C1275	1	Glur_chr1_1	38211574	38348323	136750	13	0	8	Glur_chr1.g067420.1	Glur_chr1.g067580.1	Glur_chr1.g067420.1, Glur_chr1.g067440.1, Glur_chr1.g067450.1, Glur_chr1.g067460.1, Glur_chr1.g067470.1, Glur_chr1.g067480.1, Glur_chr1.g067510.1, Glur_chr1.g067520.1, Glur_chr1.g067530.1, Glur_chr1.g067540.1, Glur_chr1.g067560.1, Glur_chr1.g067570.1, Glur_chr1.g067580.1
3	C1276	1	Glur_chr1_1	38425959	38450180	24222	4	0	4	Glur_chr1.g067690.1	Glur_chr1.g067740.1	Glur_chr1.g067690.1, Glur_chr1.g067710.1, Glur_chr1.g067730.1, Glur_chr1.g067740.1
3	C1277	1	Glur_chr1_1	38477828	38528113	50286	10	0	7	Glur_chr1.g067810.1	Glur_chr1.g067900.1	Glur_chr1.g067810.1, Glur_chr1.g067820.1, Glur_chr1.g067830.1, Glur_chr1.g067840.1, Glur_chr1.g067850.1, Glur_chr1.g067860.1, Glur_chr1.g067870.1, Glur_chr1.g067880.1, Glur_chr1.g067890.1, Glur_chr1.g067900.1
3	C1278	1	Glur_chr1_1	38646841	38672146	25306	4	0	3	Glur_chr1.g068080.1	Glur_chr1.g068120.1	Glur_chr1.g068080.1, Glur_chr1.g068100.1, Glur_chr1.g068110.1, Glur_chr1.g068120.1
3	C1279	1	Glur_chr1_1	38986147	39054042	67896	4	0	3	Glur_chr1.g068660.1	Glur_chr1.g068730.1	Glur_chr1.g068660.1, Glur_chr1.g068710.1, Glur_chr1.g068720.1, Glur_chr1.g068730.1
3	C1280	1	Glur_chr1_1	39145766	39218730	72965	13	0	7	Glur_chr1.g068920.1	Glur_chr1.g069050.1	Glur_chr1.g068920.1, Glur_chr1.g068940.1, Glur_chr1.g068950.1, Glur_chr1.g068960.1, Glur_chr1.g068970.1, Glur_chr1.g068980.1, Glur_chr1.g068990.1, Glur_chr1.g069000.1, Glur_chr1.g069010.1, Glur_chr1.g069020.1, Glur_chr1.g069030.1, Glur_chr1.g069040.1, Glur_chr1.g069050.1
3	C1281	1	Glur_chr1_1	39325734	39384818	59085	8	0	5	Glur_chr1.g069210.1	Glur_chr1.g069300.1	Glur_chr1.g069210.1, Glur_chr1.g069220.1, Glur_chr1.g069230.1, Glur_chr1.g069240.1, Glur_chr1.g069250.1, Glur_chr1.g069260.1, Glur_chr1.g069280.1, Glur_chr1.g069300.1
3	C1282	1	Glur_chr1_1	39658538	39703386	44849	4	0	3	Glur_chr1.g069760.1	Glur_chr1.g069790.1	Glur_chr1.g069760.1, Glur_chr1.g069770.1, Glur_chr1.g069780.1, Glur_chr1.g069790.1
3	C1284	1	Glur_chr1_1	40055374	40184166	128793	11	0	6	Glur_chr1.g070320.1	Glur_chr1.g070460.1	Glur_chr1.g070320.1, Glur_chr1.g070330.1, Glur_chr1.g070340.1, Glur_chr1.g070350.1, Glur_chr1.g070360.1, Glur_chr1.g070380.1, Glur_chr1.g070390.1, Glur_chr1.g070430.1, Glur_chr1.g070440.1, Glur_chr1.g070450.1, Glur_chr1.g070460.1
3	C1285	1	Glur_chr1_1	40426145	40515704	89560	13	0	9	Glur_chr1.g070870.1	Glur_chr1.g071000.1	Glur_chr1.g070870.1, Glur_chr1.g070880.1, Glur_chr1.g070890.1, Glur_chr1.g070900.1, Glur_chr1.g070910.1, Glur_chr1.g070920.1, Glur_chr1.g070930.1, Glur_chr1.g070940.1, Glur_chr1.g070960.1, Glur_chr1.g070970.1, Glur_chr1.g070980.1, Glur_chr1.g070990.1, Glur_chr1.g071000.1
3	C1287	1	Glur_chr1_1	41318928	41374143	55216	5	0	4	Glur_chr1.g072170.1	Glur_chr1.g072210.1	Glur_chr1.g072170.1, Glur_chr1.g072180.1, Glur_chr1.g072190.1, Glur_chr1.g072200.1, Glur_chr1.g072210.1
3	C1289	1	Glur_chr1_1	41821348	41850494	29147	5	0	4	Glur_chr1.g072900.1	Glur_chr1.g072970.1	Glur_chr1.g072900.1, Glur_chr1.g072910.1, Glur_chr1.g072920.1, Glur_chr1.g072960.1, Glur_chr1.g072970.1
3	C1290	1	Glur_chr1_1	42574209	42619949	45741	4	0	3	Glur_chr1.g073940.1	Glur_chr1.g073970.1	Glur_chr1.g073940.1, Glur_chr1.g073950.1, Glur_chr1.g073960.1, Glur_chr1.g073970.1
3	C1291	1	Glur_chr1_1	42850121	42887040	36920	6	0	4	Glur_chr1.g074340.1	Glur_chr1.g074410.1	Glur_chr1.g074340.1, Glur_chr1.g074350.1, Glur_chr1.g074370.1, Glur_chr1.g074390.1, Glur_chr1.g074400.1, Glur_chr1.g074410.1
3	C1292	1	Glur_chr1_1	43260071	43319506	59436	8	0	6	Glur_chr1.g075150.1	Glur_chr1.g075230.1	Glur_chr1.g075150.1, Glur_chr1.g075160.1, Glur_chr1.g075170.1, Glur_chr1.g075180.1, Glur_chr1.g075190.1, Glur_chr1.g075200.1, Glur_chr1.g075220.1, Glur_chr1.g075230.1
3	C1294	1	Glur_chr1_1	43595693	43625557	29865	4	0	4	Glur_chr1.g075620.1	Glur_chr1.g075670.1	Glur_chr1.g075620.1, Glur_chr1.g075630.1, Glur_chr1.g075640.1, Glur_chr1.g075670.1
3	C1295	1	Glur_chr1_1	43776921	43860219	83299	15	0	13	Glur_chr1.g075950.1	Glur_chr1.g076110.1	Glur_chr1.g075950.1, Glur_chr1.g075960.1, Glur_chr1.g075970.1, Glur_chr1.g075990.1, Glur_chr1.g076000.1, Glur_chr1.g076010.1, Glur_chr1.g076020.1, Glur_chr1.g076030.1, Glur_chr1.g076050.1, Glur_chr1.g076060.1, Glur_chr1.g076070.1, Glur_chr1.g076080.1, Glur_chr1.g076090.1, Glur_chr1.g076100.1, Glur_chr1.g076110.1
3	C1296	1	Glur_chr1_1	44229245	44417758	188514	27	0	17	Glur_chr1.g076700.1	Glur_chr1.g076970.1	Glur_chr1.g076700.1, Glur_chr1.g076710.1, Glur_chr1.g076720.1, Glur_chr1.g076730.1, Glur_chr1.g076740.1, Glur_chr1.g076750.1, Glur_chr1.g076760.1, Glur_chr1.g076770.1, Glur_chr1.g076780.1, Glur_chr1.g076790.1, Glur_chr1.g076800.1, Glur_chr1.g076820.1, Glur_chr1.g076830.1, Glur_chr1.g076840.1, Glur_chr1.g076850.1, Glur_chr1.g076860.1, Glur_chr1.g076870.1, Glur_chr1.g076880.1, Glur_chr1.g076890.1, …
3	C1298	1	Glur_chr1_1	44904618	45055566	150949	21	0	13	Glur_chr1.g077810.1	Glur_chr1.g078010.1	Glur_chr1.g077810.1, Glur_chr1.g077820.1, Glur_chr1.g077830.1, Glur_chr1.g077840.1, Glur_chr1.g077850.1, Glur_chr1.g077860.1, Glur_chr1.g077870.1, Glur_chr1.g077880.1, Glur_chr1.g077890.1, Glur_chr1.g077900.1, Glur_chr1.g077910.1, Glur_chr1.g077920.1, Glur_chr1.g077930.1, Glur_chr1.g077940.1, Glur_chr1.g077950.1, Glur_chr1.g077960.1, Glur_chr1.g077970.1, Glur_chr1.g077980.1, Glur_chr1.g077990.1, …
3	C1299	1	Glur_chr1_1	45096043	45113248	17206	4	0	3	Glur_chr1.g078110.1	Glur_chr1.g078150.1	Glur_chr1.g078110.1, Glur_chr1.g078130.1, Glur_chr1.g078140.1, Glur_chr1.g078150.1
3	C1301	1	Glur_chr1_1	45598178	45699180	101003	9	0	5	Glur_chr1.g078970.1	Glur_chr1.g079070.1	Glur_chr1.g078970.1, Glur_chr1.g078980.1, Glur_chr1.g078990.1, Glur_chr1.g079000.1, Glur_chr1.g079010.1, Glur_chr1.g079020.1, Glur_chr1.g079050.1, Glur_chr1.g079060.1, Glur_chr1.g079070.1
3	C1305	1	Glur_chr1_1	46367921	46445028	77108	10	0	6	Glur_chr1.g080100.1	Glur_chr1.g080200.1	Glur_chr1.g080100.1, Glur_chr1.g080110.1, Glur_chr1.g080120.1, Glur_chr1.g080130.1, Glur_chr1.g080150.1, Glur_chr1.g080160.1, Glur_chr1.g080170.1, Glur_chr1.g080180.1, Glur_chr1.g080190.1, Glur_chr1.g080200.1
3	C1307	1	Glur_chr1_1	46895289	47017968	122680	12	0	7	Glur_chr1.g080840.1	Glur_chr1.g081000.1	Glur_chr1.g080840.1, Glur_chr1.g080880.1, Glur_chr1.g080890.1, Glur_chr1.g080900.1, Glur_chr1.g080910.1, Glur_chr1.g080920.1, Glur_chr1.g080930.1, Glur_chr1.g080940.1, Glur_chr1.g080950.1, Glur_chr1.g080970.1, Glur_chr1.g080980.1, Glur_chr1.g081000.1
3	C1314	1	Glur_chr1_1	48913558	49020089	106532	12	0	8	Glur_chr1.g083760.1	Glur_chr1.g083890.1	Glur_chr1.g083760.1, Glur_chr1.g083790.1, Glur_chr1.g083800.1, Glur_chr1.g083810.1, Glur_chr1.g083820.1, Glur_chr1.g083830.1, Glur_chr1.g083840.1, Glur_chr1.g083850.1, Glur_chr1.g083860.1, Glur_chr1.g083870.1, Glur_chr1.g083880.1, Glur_chr1.g083890.1
3	C1317	1	Glur_chr1_1	49666338	49755057	88720	11	0	6	Glur_chr1.g084980.1	Glur_chr1.g085080.1	Glur_chr1.g084980.1, Glur_chr1.g084990.1, Glur_chr1.g085000.1, Glur_chr1.g085010.1, Glur_chr1.g085020.1, Glur_chr1.g085030.1, Glur_chr1.g085040.1, Glur_chr1.g085050.1, Glur_chr1.g085060.1, Glur_chr1.g085070.1, Glur_chr1.g085080.1
3	C1325	1	Glur_chr1_1	53132375	53162021	29647	6	0	4	Glur_chr1.g090260.1	Glur_chr1.g090310.1	Glur_chr1.g090260.1, Glur_chr1.g090270.1, Glur_chr1.g090280.1, Glur_chr1.g090290.1, Glur_chr1.g090300.1, Glur_chr1.g090310.1
3	C1326	1	Glur_chr1_1	53254639	53316267	61629	11	0	6	Glur_chr1.g090440.1	Glur_chr1.g090540.1	Glur_chr1.g090440.1, Glur_chr1.g090450.1, Glur_chr1.g090460.1, Glur_chr1.g090470.1, Glur_chr1.g090480.1, Glur_chr1.g090490.1, Glur_chr1.g090500.1, Glur_chr1.g090510.1, Glur_chr1.g090520.1, Glur_chr1.g090530.1, Glur_chr1.g090540.1
3	C1328	1	Glur_chr1_1	53696694	53741005	44312	8	0	5	Glur_chr1.g091120.1	Glur_chr1.g091210.1	Glur_chr1.g091120.1, Glur_chr1.g091140.1, Glur_chr1.g091150.1, Glur_chr1.g091160.1, Glur_chr1.g091170.1, Glur_chr1.g091180.1, Glur_chr1.g091190.1, Glur_chr1.g091210.1
3	C1330	1	Glur_chr1_1	54335375	54424458	89084	7	0	5	Glur_chr1.g092070.1	Glur_chr1.g092140.1	Glur_chr1.g092070.1, Glur_chr1.g092090.1, Glur_chr1.g092100.1, Glur_chr1.g092110.1, Glur_chr1.g092120.1, Glur_chr1.g092130.1, Glur_chr1.g092140.1
3	C1331	1	Glur_chr1_1	54543500	54668816	125317	19	0	11	Glur_chr1.g092300.1	Glur_chr1.g092490.1	Glur_chr1.g092300.1, Glur_chr1.g092310.1, Glur_chr1.g092320.1, Glur_chr1.g092330.1, Glur_chr1.g092340.1, Glur_chr1.g092350.1, Glur_chr1.g092360.1, Glur_chr1.g092370.1, Glur_chr1.g092380.1, Glur_chr1.g092390.1, Glur_chr1.g092400.1, Glur_chr1.g092410.1, Glur_chr1.g092420.1, Glur_chr1.g092430.1, Glur_chr1.g092440.1, Glur_chr1.g092450.1, Glur_chr1.g092470.1, Glur_chr1.g092480.1, Glur_chr1.g092490.1
3	C1333	1	Glur_chr1_1	55077771	55113665	35895	6	0	4	Glur_chr1.g093050.1	Glur_chr1.g093100.1	Glur_chr1.g093050.1, Glur_chr1.g093060.1, Glur_chr1.g093070.1, Glur_chr1.g093080.1, Glur_chr1.g093090.1, Glur_chr1.g093100.1
3	C1334	1	Glur_chr1_1	55619883	55679814	59932	7	0	5	Glur_chr1.g093790.1	Glur_chr1.g093850.1	Glur_chr1.g093790.1, Glur_chr1.g093800.1, Glur_chr1.g093810.1, Glur_chr1.g093820.1, Glur_chr1.g093830.1, Glur_chr1.g093840.1, Glur_chr1.g093850.1
3	C1336	1	Glur_chr1_1	56316858	56509625	192768	28	0	13	Glur_chr1.g094800.1	Glur_chr1.g095080.1	Glur_chr1.g094800.1, Glur_chr1.g094810.1, Glur_chr1.g094820.1, Glur_chr1.g094830.1, Glur_chr1.g094840.1, Glur_chr1.g094850.1, Glur_chr1.g094860.1, Glur_chr1.g094870.1, Glur_chr1.g094880.1, Glur_chr1.g094890.1, Glur_chr1.g094900.1, Glur_chr1.g094910.1, Glur_chr1.g094920.1, Glur_chr1.g094930.1, Glur_chr1.g094940.1, Glur_chr1.g094950.1, Glur_chr1.g094960.1, Glur_chr1.g094980.1, Glur_chr1.g094990.1, …
3	C1337	1	Glur_chr1_1	56642943	56764832	121890	18	0	8	Glur_chr1.g095280.1	Glur_chr1.g095460.1	Glur_chr1.g095280.1, Glur_chr1.g095290.1, Glur_chr1.g095300.1, Glur_chr1.g095310.1, Glur_chr1.g095320.1, Glur_chr1.g095330.1, Glur_chr1.g095340.1, Glur_chr1.g095350.1, Glur_chr1.g095360.1, Glur_chr1.g095370.1, Glur_chr1.g095380.1, Glur_chr1.g095390.1, Glur_chr1.g095400.1, Glur_chr1.g095410.1, Glur_chr1.g095420.1, Glur_chr1.g095440.1, Glur_chr1.g095450.1, Glur_chr1.g095460.1
3	C1339	1	Glur_chr1_1	57725934	57791747	65814	11	0	7	Glur_chr1.g096980.1	Glur_chr1.g097090.1	Glur_chr1.g096980.1, Glur_chr1.g096990.1, Glur_chr1.g097000.1, Glur_chr1.g097010.1, Glur_chr1.g097020.1, Glur_chr1.g097030.1, Glur_chr1.g097040.1, Glur_chr1.g097050.1, Glur_chr1.g097070.1, Glur_chr1.g097080.1, Glur_chr1.g097090.1
3	C1341	1	Glur_chr1_1	58371969	58559907	187939	27	0	12	Glur_chr1.g098100.1	Glur_chr1.g098380.1	Glur_chr1.g098100.1, Glur_chr1.g098110.1, Glur_chr1.g098120.1, Glur_chr1.g098130.1, Glur_chr1.g098140.1, Glur_chr1.g098150.1, Glur_chr1.g098160.1, Glur_chr1.g098170.1, Glur_chr1.g098180.1, Glur_chr1.g098190.1, Glur_chr1.g098200.1, Glur_chr1.g098210.1, Glur_chr1.g098220.1, Glur_chr1.g098230.1, Glur_chr1.g098240.1, Glur_chr1.g098250.1, Glur_chr1.g098260.1, Glur_chr1.g098280.1, Glur_chr1.g098290.1, …
3	C1343	1	Glur_chr1_1	58801412	58884614	83203	10	0	6	Glur_chr1.g098720.1	Glur_chr1.g098820.1	Glur_chr1.g098720.1, Glur_chr1.g098730.1, Glur_chr1.g098740.1, Glur_chr1.g098750.1, Glur_chr1.g098760.1, Glur_chr1.g098770.1, Glur_chr1.g098790.1, Glur_chr1.g098800.1, Glur_chr1.g098810.1, Glur_chr1.g098820.1
3	C1344	1	Glur_chr1_1	58949208	59000396	51189	6	0	4	Glur_chr1.g098940.1	Glur_chr1.g098990.1	Glur_chr1.g098940.1, Glur_chr1.g098950.1, Glur_chr1.g098960.1, Glur_chr1.g098970.1, Glur_chr1.g098980.1, Glur_chr1.g098990.1
3	C1345	1	Glur_chr1_1	59027617	59068369	40753	6	0	5	Glur_chr1.g099050.1	Glur_chr1.g099110.1	Glur_chr1.g099050.1, Glur_chr1.g099060.1, Glur_chr1.g099080.1, Glur_chr1.g099090.1, Glur_chr1.g099100.1, Glur_chr1.g099110.1
3	C1351	1	Glur_chr2	634760	747071	112312	8	0	5	Glur_chr2.g000870.1	Glur_chr2.g000940.1	Glur_chr2.g000870.1, Glur_chr2.g000880.1, Glur_chr2.g000890.1, Glur_chr2.g000900.1, Glur_chr2.g000910.1, Glur_chr2.g000920.1, Glur_chr2.g000930.1, Glur_chr2.g000940.1
3	C1352	1	Glur_chr2	975784	1033029	57246	8	0	6	Glur_chr2.g001300.1	Glur_chr2.g001400.1	Glur_chr2.g001300.1, Glur_chr2.g001340.1, Glur_chr2.g001350.1, Glur_chr2.g001360.1, Glur_chr2.g001370.1, Glur_chr2.g001380.1, Glur_chr2.g001390.1, Glur_chr2.g001400.1
3	C1353	1	Glur_chr2	1154706	1276924	122219	17	0	9	Glur_chr2.g001570.1	Glur_chr2.g001780.1	Glur_chr2.g001570.1, Glur_chr2.g001580.1, Glur_chr2.g001600.1, Glur_chr2.g001610.1, Glur_chr2.g001620.1, Glur_chr2.g001650.1, Glur_chr2.g001660.1, Glur_chr2.g001670.1, Glur_chr2.g001680.1, Glur_chr2.g001690.1, Glur_chr2.g001710.1, Glur_chr2.g001720.1, Glur_chr2.g001730.1, Glur_chr2.g001740.1, Glur_chr2.g001750.1, Glur_chr2.g001770.1, Glur_chr2.g001780.1
3	C1355	1	Glur_chr2	1996793	2110240	113448	18	0	9	Glur_chr2.g002920.1	Glur_chr2.g003110.1	Glur_chr2.g002920.1, Glur_chr2.g002930.1, Glur_chr2.g002940.1, Glur_chr2.g002950.1, Glur_chr2.g002960.1, Glur_chr2.g002970.1, Glur_chr2.g002980.1, Glur_chr2.g002990.1, Glur_chr2.g003000.1, Glur_chr2.g003010.1, Glur_chr2.g003020.1, Glur_chr2.g003030.1, Glur_chr2.g003040.1, Glur_chr2.g003050.1, Glur_chr2.g003080.1, Glur_chr2.g003090.1, Glur_chr2.g003100.1, Glur_chr2.g003110.1
3	C1356	1	Glur_chr2	2151195	2270632	119438	9	0	5	Glur_chr2.g003190.1	Glur_chr2.g003290.1	Glur_chr2.g003190.1, Glur_chr2.g003200.1, Glur_chr2.g003210.1, Glur_chr2.g003220.1, Glur_chr2.g003230.1, Glur_chr2.g003240.1, Glur_chr2.g003260.1, Glur_chr2.g003270.1, Glur_chr2.g003290.1
3	C1361	1	Glur_chr2	4821829	4896840	75012	5	0	4	Glur_chr2.g006710.1	Glur_chr2.g006810.1	Glur_chr2.g006710.1, Glur_chr2.g006720.1, Glur_chr2.g006730.1, Glur_chr2.g006800.1, Glur_chr2.g006810.1
3	C1366	1	Glur_chr2_1	30115673	30163687	48015	6	0	5	Glur_chr2.g047770.1	Glur_chr2.g047850.1	Glur_chr2.g047770.1, Glur_chr2.g047780.1, Glur_chr2.g047800.1, Glur_chr2.g047810.1, Glur_chr2.g047820.1, Glur_chr2.g047850.1
3	C1367	1	Glur_chr2_1	30952591	31069707	117117	5	0	4	Glur_chr2.g049260.1	Glur_chr2.g049500.1	Glur_chr2.g049260.1, Glur_chr2.g049330.1, Glur_chr2.g049420.1, Glur_chr2.g049490.1, Glur_chr2.g049500.1
3	C1370	1	Glur_chr2_1	33826330	33856501	30172	3	0	3	Glur_chr2.g053840.1	Glur_chr2.g053870.1	Glur_chr2.g053840.1, Glur_chr2.g053850.1, Glur_chr2.g053870.1
3	C1372	1	Glur_chr2_1	35594777	35770435	175659	13	0	8	Glur_chr2.g056760.1	Glur_chr2.g056990.1	Glur_chr2.g056760.1, Glur_chr2.g056770.1, Glur_chr2.g056830.1, Glur_chr2.g056840.1, Glur_chr2.g056850.1, Glur_chr2.g056860.1, Glur_chr2.g056870.1, Glur_chr2.g056900.1, Glur_chr2.g056930.1, Glur_chr2.g056950.1, Glur_chr2.g056970.1, Glur_chr2.g056980.1, Glur_chr2.g056990.1
3	C1376	1	Glur_chr2_1	37156176	37182125	25950	4	0	3	Glur_chr2.g059060.1	Glur_chr2.g059110.1	Glur_chr2.g059060.1, Glur_chr2.g059070.1, Glur_chr2.g059100.1, Glur_chr2.g059110.1
3	C1377	1	Glur_chr2_1	37235656	37282848	47193	6	0	4	Glur_chr2.g059190.1	Glur_chr2.g059260.1	Glur_chr2.g059190.1, Glur_chr2.g059200.1, Glur_chr2.g059220.1, Glur_chr2.g059230.1, Glur_chr2.g059240.1, Glur_chr2.g059260.1
3	C1380	1	Glur_chr2_1	37866866	37991409	124544	15	0	7	Glur_chr2.g060090.1	Glur_chr2.g060290.1	Glur_chr2.g060090.1, Glur_chr2.g060100.1, Glur_chr2.g060110.1, Glur_chr2.g060120.1, Glur_chr2.g060140.1, Glur_chr2.g060150.1, Glur_chr2.g060160.1, Glur_chr2.g060180.1, Glur_chr2.g060190.1, Glur_chr2.g060210.1, Glur_chr2.g060220.1, Glur_chr2.g060230.1, Glur_chr2.g060240.1, Glur_chr2.g060250.1, Glur_chr2.g060290.1
3	C1381	1	Glur_chr2_1	38253341	38364830	111490	16	0	9	Glur_chr2.g060720.1	Glur_chr2.g060900.1	Glur_chr2.g060720.1, Glur_chr2.g060730.1, Glur_chr2.g060740.1, Glur_chr2.g060750.1, Glur_chr2.g060760.1, Glur_chr2.g060800.1, Glur_chr2.g060810.1, Glur_chr2.g060820.1, Glur_chr2.g060830.1, Glur_chr2.g060840.1, Glur_chr2.g060850.1, Glur_chr2.g060860.1, Glur_chr2.g060870.1, Glur_chr2.g060880.1, Glur_chr2.g060890.1, Glur_chr2.g060900.1
3	C1382	1	Glur_chr2_1	38570496	38777916	207421	23	0	12	Glur_chr2.g061140.1	Glur_chr2.g061380.1	Glur_chr2.g061140.1, Glur_chr2.g061150.1, Glur_chr2.g061160.1, Glur_chr2.g061170.1, Glur_chr2.g061180.1, Glur_chr2.g061190.1, Glur_chr2.g061200.1, Glur_chr2.g061210.1, Glur_chr2.g061220.1, Glur_chr2.g061230.1, Glur_chr2.g061250.1, Glur_chr2.g061260.1, Glur_chr2.g061270.1, Glur_chr2.g061280.1, Glur_chr2.g061290.1, Glur_chr2.g061310.1, Glur_chr2.g061320.1, Glur_chr2.g061330.1, Glur_chr2.g061340.1, …
3	C1383	1	Glur_chr2_1	39071944	39099608	27665	5	0	5	Glur_chr2.g061920.1	Glur_chr2.g061960.1	Glur_chr2.g061920.1, Glur_chr2.g061930.1, Glur_chr2.g061940.1, Glur_chr2.g061950.1, Glur_chr2.g061960.1
3	C1386	1	Glur_chr2_1	40095242	40200009	104768	12	0	7	Glur_chr2.g063490.1	Glur_chr2.g063680.1	Glur_chr2.g063490.1, Glur_chr2.g063500.1, Glur_chr2.g063590.1, Glur_chr2.g063600.1, Glur_chr2.g063610.1, Glur_chr2.g063620.1, Glur_chr2.g063630.1, Glur_chr2.g063640.1, Glur_chr2.g063650.1, Glur_chr2.g063660.1, Glur_chr2.g063670.1, Glur_chr2.g063680.1
3	C1387	1	Glur_chr2_1	40393820	40412928	19109	4	0	3	Glur_chr2.g064020.1	Glur_chr2.g064050.1	Glur_chr2.g064020.1, Glur_chr2.g064030.1, Glur_chr2.g064040.1, Glur_chr2.g064050.1
3	C1389	1	Glur_chr2_1	40624105	40667460	43356	7	0	6	Glur_chr2.g064460.1	Glur_chr2.g064530.1	Glur_chr2.g064460.1, Glur_chr2.g064470.1, Glur_chr2.g064490.1, Glur_chr2.g064500.1, Glur_chr2.g064510.1, Glur_chr2.g064520.1, Glur_chr2.g064530.1
3	C1390	1	Glur_chr2_1	41307482	41362170	54689	10	0	6	Glur_chr2.g065550.1	Glur_chr2.g065640.1	Glur_chr2.g065550.1, Glur_chr2.g065560.1, Glur_chr2.g065570.1, Glur_chr2.g065580.1, Glur_chr2.g065590.1, Glur_chr2.g065600.1, Glur_chr2.g065610.1, Glur_chr2.g065620.1, Glur_chr2.g065630.1, Glur_chr2.g065640.1
3	C1391	1	Glur_chr2_1	41930082	42053151	123070	21	0	11	Glur_chr2.g066550.1	Glur_chr2.g066760.1	Glur_chr2.g066550.1, Glur_chr2.g066560.1, Glur_chr2.g066570.1, Glur_chr2.g066580.1, Glur_chr2.g066590.1, Glur_chr2.g066600.1, Glur_chr2.g066620.1, Glur_chr2.g066630.1, Glur_chr2.g066640.1, Glur_chr2.g066650.1, Glur_chr2.g066660.1, Glur_chr2.g066670.1, Glur_chr2.g066680.1, Glur_chr2.g066690.1, Glur_chr2.g066700.1, Glur_chr2.g066710.1, Glur_chr2.g066720.1, Glur_chr2.g066730.1, Glur_chr2.g066740.1, …
3	C1392	1	Glur_chr2_1	42099911	42222435	122525	16	0	12	Glur_chr2.g066840.1	Glur_chr2.g067010.1	Glur_chr2.g066840.1, Glur_chr2.g066850.1, Glur_chr2.g066860.1, Glur_chr2.g066870.1, Glur_chr2.g066880.1, Glur_chr2.g066890.1, Glur_chr2.g066900.1, Glur_chr2.g066910.1, Glur_chr2.g066920.1, Glur_chr2.g066930.1, Glur_chr2.g066940.1, Glur_chr2.g066950.1, Glur_chr2.g066980.1, Glur_chr2.g066990.1, Glur_chr2.g067000.1, Glur_chr2.g067010.1
3	C1393	1	Glur_chr2_1	42508650	42552091	43442	6	0	4	Glur_chr2.g067600.1	Glur_chr2.g067660.1	Glur_chr2.g067600.1, Glur_chr2.g067610.1, Glur_chr2.g067620.1, Glur_chr2.g067640.1, Glur_chr2.g067650.1, Glur_chr2.g067660.1
3	C1395	1	Glur_chr2_1	43371583	43447209	75627	12	0	6	Glur_chr2.g068730.1	Glur_chr2.g068860.1	Glur_chr2.g068730.1, Glur_chr2.g068740.1, Glur_chr2.g068760.1, Glur_chr2.g068770.1, Glur_chr2.g068780.1, Glur_chr2.g068790.1, Glur_chr2.g068800.1, Glur_chr2.g068810.1, Glur_chr2.g068830.1, Glur_chr2.g068840.1, Glur_chr2.g068850.1, Glur_chr2.g068860.1
3	C1398	1	Glur_chr2_1	44347516	44365328	17813	4	0	3	Glur_chr2.g070190.1	Glur_chr2.g070220.1	Glur_chr2.g070190.1, Glur_chr2.g070200.1, Glur_chr2.g070210.1, Glur_chr2.g070220.1
3	C1401	1	Glur_chr2_1	45253524	45280672	27149	3	0	3	Glur_chr2.g071610.1	Glur_chr2.g071630.1	Glur_chr2.g071610.1, Glur_chr2.g071620.1, Glur_chr2.g071630.1
3	C1405	1	Glur_chr2_1	47512094	47580278	68185	11	0	6	Glur_chr2.g075000.1	Glur_chr2.g075130.1	Glur_chr2.g075000.1, Glur_chr2.g075010.1, Glur_chr2.g075020.1, Glur_chr2.g075030.1, Glur_chr2.g075040.1, Glur_chr2.g075080.1, Glur_chr2.g075090.1, Glur_chr2.g075100.1, Glur_chr2.g075110.1, Glur_chr2.g075120.1, Glur_chr2.g075130.1
3	C1406	1	Glur_chr2_1	47774255	47817566	43312	8	0	5	Glur_chr2.g075430.1	Glur_chr2.g075500.1	Glur_chr2.g075430.1, Glur_chr2.g075440.1, Glur_chr2.g075450.1, Glur_chr2.g075460.1, Glur_chr2.g075470.1, Glur_chr2.g075480.1, Glur_chr2.g075490.1, Glur_chr2.g075500.1
3	C1407	1	Glur_chr2_1	47926965	47941013	14049	3	0	3	Glur_chr2.g075680.1	Glur_chr2.g075710.1	Glur_chr2.g075680.1, Glur_chr2.g075700.1, Glur_chr2.g075710.1
3	C1412	1	Glur_chr2_1	49794825	49842643	47819	9	0	7	Glur_chr2.g078930.1	Glur_chr2.g079030.1	Glur_chr2.g078930.1, Glur_chr2.g078940.1, Glur_chr2.g078950.1, Glur_chr2.g078960.1, Glur_chr2.g078970.1, Glur_chr2.g078980.1, Glur_chr2.g078990.1, Glur_chr2.g079010.1, Glur_chr2.g079030.1
3	C1413	1	Glur_chr2_1	49985229	50039135	53907	9	0	5	Glur_chr2.g079280.1	Glur_chr2.g079360.1	Glur_chr2.g079280.1, Glur_chr2.g079290.1, Glur_chr2.g079300.1, Glur_chr2.g079310.1, Glur_chr2.g079320.1, Glur_chr2.g079330.1, Glur_chr2.g079340.1, Glur_chr2.g079350.1, Glur_chr2.g079360.1
3	C1415	1	Glur_chr2_1	50897362	50919542	22181	4	0	3	Glur_chr2.g080670.1	Glur_chr2.g080700.1	Glur_chr2.g080670.1, Glur_chr2.g080680.1, Glur_chr2.g080690.1, Glur_chr2.g080700.1
3	C1416	1	Glur_chr2_1	51204124	51281308	77185	10	0	6	Glur_chr2.g081100.1	Glur_chr2.g081190.1	Glur_chr2.g081100.1, Glur_chr2.g081110.1, Glur_chr2.g081120.1, Glur_chr2.g081130.1, Glur_chr2.g081140.1, Glur_chr2.g081150.1, Glur_chr2.g081160.1, Glur_chr2.g081170.1, Glur_chr2.g081180.1, Glur_chr2.g081190.1
3	C1419	1	Glur_chr2_1	52245246	52302223	56978	5	0	4	Glur_chr2.g082340.1	Glur_chr2.g082380.1	Glur_chr2.g082340.1, Glur_chr2.g082350.1, Glur_chr2.g082360.1, Glur_chr2.g082370.1, Glur_chr2.g082380.1
3	C1420	1	Glur_chr2_1	52521737	52574355	52619	6	0	4	Glur_chr2.g082720.1	Glur_chr2.g082770.1	Glur_chr2.g082720.1, Glur_chr2.g082730.1, Glur_chr2.g082740.1, Glur_chr2.g082750.1, Glur_chr2.g082760.1, Glur_chr2.g082770.1
3	C1423	1	Glur_chr2_1	52938967	52978491	39525	8	0	5	Glur_chr2.g083240.1	Glur_chr2.g083310.1	Glur_chr2.g083240.1, Glur_chr2.g083250.1, Glur_chr2.g083260.1, Glur_chr2.g083270.1, Glur_chr2.g083280.1, Glur_chr2.g083290.1, Glur_chr2.g083300.1, Glur_chr2.g083310.1
3	C1425	1	Glur_chr2_1	53675926	53748410	72485	10	0	7	Glur_chr2.g084290.1	Glur_chr2.g084400.1	Glur_chr2.g084290.1, Glur_chr2.g084300.1, Glur_chr2.g084310.1, Glur_chr2.g084320.1, Glur_chr2.g084340.1, Glur_chr2.g084350.1, Glur_chr2.g084360.1, Glur_chr2.g084380.1, Glur_chr2.g084390.1, Glur_chr2.g084400.1
3	C1428	1	Glur_chr2_1	54505125	54661803	156679	19	0	9	Glur_chr2.g085530.1	Glur_chr2.g085740.1	Glur_chr2.g085530.1, Glur_chr2.g085540.1, Glur_chr2.g085560.1, Glur_chr2.g085570.1, Glur_chr2.g085580.1, Glur_chr2.g085590.1, Glur_chr2.g085610.1, Glur_chr2.g085620.1, Glur_chr2.g085630.1, Glur_chr2.g085640.1, Glur_chr2.g085650.1, Glur_chr2.g085660.1, Glur_chr2.g085670.1, Glur_chr2.g085690.1, Glur_chr2.g085700.1, Glur_chr2.g085710.1, Glur_chr2.g085720.1, Glur_chr2.g085730.1, Glur_chr2.g085740.1
3	C1431	1	Glur_chr2_1	55344279	55381195	36917	8	0	5	Glur_chr2.g086790.1	Glur_chr2.g086860.1	Glur_chr2.g086790.1, Glur_chr2.g086800.1, Glur_chr2.g086810.1, Glur_chr2.g086820.1, Glur_chr2.g086830.1, Glur_chr2.g086840.1, Glur_chr2.g086850.1, Glur_chr2.g086860.1
3	C1432	1	Glur_chr2_1	55545413	55589508	44096	9	0	7	Glur_chr2.g087140.1	Glur_chr2.g087230.1	Glur_chr2.g087140.1, Glur_chr2.g087150.1, Glur_chr2.g087160.1, Glur_chr2.g087170.1, Glur_chr2.g087180.1, Glur_chr2.g087190.1, Glur_chr2.g087200.1, Glur_chr2.g087220.1, Glur_chr2.g087230.1
3	C1433	1	Glur_chr2_1	55936017	55961521	25505	3	0	3	Glur_chr2.g087800.1	Glur_chr2.g087820.1	Glur_chr2.g087800.1, Glur_chr2.g087810.1, Glur_chr2.g087820.1
3	C1435	1	Glur_chr2_1	56319741	56438839	119099	18	0	9	Glur_chr2.g088390.1	Glur_chr2.g088610.1	Glur_chr2.g088390.1, Glur_chr2.g088400.1, Glur_chr2.g088410.1, Glur_chr2.g088420.1, Glur_chr2.g088430.1, Glur_chr2.g088440.1, Glur_chr2.g088450.1, Glur_chr2.g088470.1, Glur_chr2.g088480.1, Glur_chr2.g088490.1, Glur_chr2.g088500.1, Glur_chr2.g088510.1, Glur_chr2.g088520.1, Glur_chr2.g088530.1, Glur_chr2.g088560.1, Glur_chr2.g088570.1, Glur_chr2.g088580.1, Glur_chr2.g088610.1
3	C1438	1	Glur_chr2_1	56791754	56839195	47442	5	0	4	Glur_chr2.g089300.1	Glur_chr2.g089340.1	Glur_chr2.g089300.1, Glur_chr2.g089310.1, Glur_chr2.g089320.1, Glur_chr2.g089330.1, Glur_chr2.g089340.1
3	C1441	1	Glur_chr2_1	57286256	57300558	14303	4	0	3	Glur_chr2.g089950.1	Glur_chr2.g089990.1	Glur_chr2.g089950.1, Glur_chr2.g089960.1, Glur_chr2.g089980.1, Glur_chr2.g089990.1
3	C1443	1	Glur_chr2_1	58402244	58440071	37828	7	0	5	Glur_chr2.g091620.1	Glur_chr2.g091680.1	Glur_chr2.g091620.1, Glur_chr2.g091630.1, Glur_chr2.g091640.1, Glur_chr2.g091650.1, Glur_chr2.g091660.1, Glur_chr2.g091670.1, Glur_chr2.g091680.1
3	C1445	1	Glur_chr2_1	58793429	58941980	148552	17	0	9	Glur_chr2.g092320.1	Glur_chr2.g092510.1	Glur_chr2.g092320.1, Glur_chr2.g092330.1, Glur_chr2.g092340.1, Glur_chr2.g092350.1, Glur_chr2.g092360.1, Glur_chr2.g092370.1, Glur_chr2.g092380.1, Glur_chr2.g092390.1, Glur_chr2.g092410.1, Glur_chr2.g092440.1, Glur_chr2.g092450.1, Glur_chr2.g092460.1, Glur_chr2.g092470.1, Glur_chr2.g092480.1, Glur_chr2.g092490.1, Glur_chr2.g092500.1, Glur_chr2.g092510.1
3	C1449	1	Glur_chr3	111173	359396	248223	30	0	8	Glur_chr3.g000110.1	Glur_chr3.g000450.1	Glur_chr3.g000110.1,Glur_chr3.g000120.1,Glur_chr3.g000130.1,Glur_chr3.g000140.1,Glur_chr3.g000150.1,Glur_chr3.g000160.1,Glur_chr3.g000170.1,Glur_chr3.g000180.1,Glur_chr3.g000190.1,Glur_chr3.g000220.1,Glur_chr3.g000230.1,Glur_chr3.g000240.1,Glur_chr3.g000250.1,Glur_chr3.g000260.1,Glur_chr3.g000270.1,Glur_chr3.g000280.1,Glur_chr3.g000290.1,Glur_chr3.g000330.1,Glur_chr3.g000340.1,Glur_chr3.g000350.1…
3	C1455	1	Glur_chr3	2479618	2629919	150302	13	0	7	Glur_chr3.g003400.1	Glur_chr3.g003560.1	Glur_chr3.g003400.1, Glur_chr3.g003410.1, Glur_chr3.g003420.1, Glur_chr3.g003440.1, Glur_chr3.g003450.1, Glur_chr3.g003470.1, Glur_chr3.g003480.1, Glur_chr3.g003490.1, Glur_chr3.g003500.1, Glur_chr3.g003510.1, Glur_chr3.g003530.1, Glur_chr3.g003550.1, Glur_chr3.g003560.1
3	C1456	1	Glur_chr3	2787462	2797099	9638	3	0	3	Glur_chr3.g003810.1	Glur_chr3.g003830.1	Glur_chr3.g003810.1, Glur_chr3.g003820.1, Glur_chr3.g003830.1
3	C1457	1	Glur_chr3	3302340	3439308	136969	11	0	6	Glur_chr3.g004450.1	Glur_chr3.g004640.1	Glur_chr3.g004450.1, Glur_chr3.g004460.1, Glur_chr3.g004480.1, Glur_chr3.g004490.1, Glur_chr3.g004530.1, Glur_chr3.g004560.1, Glur_chr3.g004580.1, Glur_chr3.g004600.1, Glur_chr3.g004590.1, Glur_chr3.g004630.1, Glur_chr3.g004640.1
3	C1458	1	Glur_chr3	3787887	4015962	228076	14	0	10	Glur_chr3.g005250.1	Glur_chr3.g005560.1	Glur_chr3.g005250.1, Glur_chr3.g005290.1, Glur_chr3.g005300.1, Glur_chr3.g005310.1, Glur_chr3.g005350.1, Glur_chr3.g005370.1, Glur_chr3.g005380.1, Glur_chr3.g005390.1, Glur_chr3.g005400.1, Glur_chr3.g005410.1, Glur_chr3.g005430.1, Glur_chr3.g005440.1, Glur_chr3.g005540.1, Glur_chr3.g005560.1
3	C1459	1	Glur_chr3	4091399	4296937	205539	10	0	8	Glur_chr3.g005650.1	Glur_chr3.g005810.1	Glur_chr3.g005650.1, Glur_chr3.g005660.1, Glur_chr3.g005670.1, Glur_chr3.g005680.1, Glur_chr3.g005690.1, Glur_chr3.g005720.1, Glur_chr3.g005730.1, Glur_chr3.g005740.1, Glur_chr3.g005750.1, Glur_chr3.g005810.1
3	C1462	1	Glur_chr3_37	7965754	8101127	135374	7	0	6	Glur_chr3.g011240.1	Glur_chr3.g011520.1	Glur_chr3.g011240.1, Glur_chr3.g011400.1, Glur_chr3.g011420.1, Glur_chr3.g011450.1, Glur_chr3.g011500.1, Glur_chr3.g011510.1, Glur_chr3.g011520.1
3	C1463	1	Glur_chr3_37	8376293	8455532	79240	4	0	3	Glur_chr3.g012040.1	Glur_chr3.g012180.1	Glur_chr3.g012040.1, Glur_chr3.g012140.1, Glur_chr3.g012170.1, Glur_chr3.g012180.1
3	C1466	1	Glur_chr3_5	27357926	27379851	21926	4	0	3	Glur_chr3.g052520.1	Glur_chr3.g052550.1	Glur_chr3.g052520.1, Glur_chr3.g052530.1, Glur_chr3.g052540.1, Glur_chr3.g052550.1
3	C1467	1	Glur_chr3_5	27449136	27607991	158856	4	0	4	Glur_chr3.g052660.1	Glur_chr3.g052880.1	Glur_chr3.g052660.1, Glur_chr3.g052810.1, Glur_chr3.g052860.1, Glur_chr3.g052880.1
3	C1468	1	Glur_chr3_4	28896262	29025276	129015	4	0	3	Glur_chr3.g054890.1	Glur_chr3.g055050.1	Glur_chr3.g054890.1, Glur_chr3.g055000.1, Glur_chr3.g055030.1, Glur_chr3.g055050.1
3	C1470	1	Glur_chr3_2	29963995	30023608	59614	7	0	6	Glur_chr3.g056790.1	Glur_chr3.g056860.1	Glur_chr3.g056790.1, Glur_chr3.g056810.1, Glur_chr3.g056820.1, Glur_chr3.g056830.1, Glur_chr3.g056840.1, Glur_chr3.g056850.1, Glur_chr3.g056860.1
3	C1479	1	Glur_chr3_1	34978888	35067628	88741	9	0	6	Glur_chr3.g064760.1	Glur_chr3.g064860.1	Glur_chr3.g064760.1, Glur_chr3.g064770.1, Glur_chr3.g064800.1, Glur_chr3.g064810.1, Glur_chr3.g064820.1, Glur_chr3.g064830.1, Glur_chr3.g064840.1, Glur_chr3.g064850.1, Glur_chr3.g064860.1
3	C1480	1	Glur_chr3_1	35171129	35202196	31068	4	0	3	Glur_chr3.g064990.1	Glur_chr3.g065020.1	Glur_chr3.g064990.1, Glur_chr3.g065000.1, Glur_chr3.g065010.1, Glur_chr3.g065020.1
3	C1484	1	Glur_chr3_1	35973736	36154870	181135	17	0	10	Glur_chr3.g066230.1	Glur_chr3.g066440.1	Glur_chr3.g066230.1, Glur_chr3.g066240.1, Glur_chr3.g066250.1, Glur_chr3.g066260.1, Glur_chr3.g066270.1, Glur_chr3.g066280.1, Glur_chr3.g066290.1, Glur_chr3.g066300.1, Glur_chr3.g066310.1, Glur_chr3.g066350.1, Glur_chr3.g066360.1, Glur_chr3.g066370.1, Glur_chr3.g066390.1, Glur_chr3.g066400.1, Glur_chr3.g066420.1, Glur_chr3.g066430.1, Glur_chr3.g066440.1
3	C1485	1	Glur_chr3_1	36189339	36276755	87417	15	0	9	Glur_chr3.g066490.1	Glur_chr3.g066650.1	Glur_chr3.g066490.1, Glur_chr3.g066500.1, Glur_chr3.g066510.1, Glur_chr3.g066520.1, Glur_chr3.g066530.1, Glur_chr3.g066540.1, Glur_chr3.g066550.1, Glur_chr3.g066560.1, Glur_chr3.g066570.1, Glur_chr3.g066580.1, Glur_chr3.g066600.1, Glur_chr3.g066610.1, Glur_chr3.g066620.1, Glur_chr3.g066640.1, Glur_chr3.g066650.1
3	C1486	1	Glur_chr3_1	36837825	36897058	59234	6	0	5	Glur_chr3.g067450.1	Glur_chr3.g067500.1	Glur_chr3.g067450.1, Glur_chr3.g067460.1, Glur_chr3.g067470.1, Glur_chr3.g067480.1, Glur_chr3.g067490.1, Glur_chr3.g067500.1
3	C1488	1	Glur_chr3_1	37640748	37697105	56358	9	0	6	Glur_chr3.g068820.1	Glur_chr3.g068910.1	Glur_chr3.g068820.1, Glur_chr3.g068830.1, Glur_chr3.g068850.1, Glur_chr3.g068860.1, Glur_chr3.g068870.1, Glur_chr3.g068880.1, Glur_chr3.g068890.1, Glur_chr3.g068900.1, Glur_chr3.g068910.1
3	C1490	1	Glur_chr3_1	38087800	38188997	101198	12	0	6	Glur_chr3.g069520.1	Glur_chr3.g069670.1	Glur_chr3.g069520.1, Glur_chr3.g069530.1, Glur_chr3.g069540.1, Glur_chr3.g069550.1, Glur_chr3.g069560.1, Glur_chr3.g069580.1, Glur_chr3.g069600.1, Glur_chr3.g069630.1, Glur_chr3.g069640.1, Glur_chr3.g069650.1, Glur_chr3.g069660.1, Glur_chr3.g069670.1
3	C1492	1	Glur_chr3_1	38702076	38711351	9276	3	0	3	Glur_chr3.g070520.1	Glur_chr3.g070540.1	Glur_chr3.g070520.1, Glur_chr3.g070530.1, Glur_chr3.g070540.1
3	C1494	1	Glur_chr3_1	40026964	40054997	28034	4	0	3	Glur_chr3.g072620.1	Glur_chr3.g072650.1	Glur_chr3.g072620.1, Glur_chr3.g072630.1, Glur_chr3.g072640.1, Glur_chr3.g072650.1
3	C1497	1	Glur_chr3_1	40941187	40960712	19526	4	0	3	Glur_chr3.g074030.1	Glur_chr3.g074060.1	Glur_chr3.g074030.1, Glur_chr3.g074040.1, Glur_chr3.g074050.1, Glur_chr3.g074060.1
3	C1501	1	Glur_chr3_1	41799879	41824497	24619	4	0	3	Glur_chr3.g075380.1	Glur_chr3.g075430.1	Glur_chr3.g075380.1, Glur_chr3.g075410.1, Glur_chr3.g075420.1, Glur_chr3.g075430.1
3	C1503	1	Glur_chr3_1	42183107	42370882	187776	25	0	15	Glur_chr3.g075900.1	Glur_chr3.g076210.1	Glur_chr3.g075900.1, Glur_chr3.g075910.1, Glur_chr3.g075920.1, Glur_chr3.g075930.1, Glur_chr3.g075940.1, Glur_chr3.g075950.1, Glur_chr3.g075960.1, Glur_chr3.g075980.1, Glur_chr3.g075990.1, Glur_chr3.g076000.1, Glur_chr3.g076010.1, Glur_chr3.g076020.1, Glur_chr3.g076030.1, Glur_chr3.g076050.1, Glur_chr3.g076060.1, Glur_chr3.g076070.1, Glur_chr3.g076080.1, Glur_chr3.g076100.1, Glur_chr3.g076110.1, …
3	C1504	1	Glur_chr3_1	42685638	42921903	236266	30	0	14	Glur_chr3.g076690.1	Glur_chr3.g077040.1	Glur_chr3.g076690.1, Glur_chr3.g076700.1, Glur_chr3.g076710.1, Glur_chr3.g076720.1, Glur_chr3.g076730.1, Glur_chr3.g076760.1, Glur_chr3.g076770.1, Glur_chr3.g076780.1, Glur_chr3.g076790.1, Glur_chr3.g076800.1, Glur_chr3.g076810.1, Glur_chr3.g076820.1, Glur_chr3.g076830.1, Glur_chr3.g076840.1, Glur_chr3.g076850.1, Glur_chr3.g076860.1, Glur_chr3.g076870.1, Glur_chr3.g076880.1, Glur_chr3.g076890.1, …
3	C1505	1	Glur_chr3_1	43295368	43376831	81464	16	0	11	Glur_chr3.g077710.1	Glur_chr3.g077860.1	Glur_chr3.g077710.1, Glur_chr3.g077720.1, Glur_chr3.g077730.1, Glur_chr3.g077740.1, Glur_chr3.g077750.1, Glur_chr3.g077760.1, Glur_chr3.g077770.1, Glur_chr3.g077780.1, Glur_chr3.g077790.1, Glur_chr3.g077800.1, Glur_chr3.g077810.1, Glur_chr3.g077820.1, Glur_chr3.g077830.1, Glur_chr3.g077840.1, Glur_chr3.g077850.1, Glur_chr3.g077860.1
3	C1506	1	Glur_chr3_1	43844182	43868985	24804	3	0	3	Glur_chr3.g078670.1	Glur_chr3.g078690.1	Glur_chr3.g078670.1, Glur_chr3.g078680.1, Glur_chr3.g078690.1
3	C1508	1	Glur_chr3_1	44113700	44134726	21027	4	0	3	Glur_chr3.g079130.1	Glur_chr3.g079160.1	Glur_chr3.g079130.1, Glur_chr3.g079140.1, Glur_chr3.g079150.1, Glur_chr3.g079160.1
3	C1509	1	Glur_chr3_1	44366342	44417854	51513	8	0	5	Glur_chr3.g079590.1	Glur_chr3.g079680.1	Glur_chr3.g079590.1, Glur_chr3.g079600.1, Glur_chr3.g079610.1, Glur_chr3.g079620.1, Glur_chr3.g079640.1, Glur_chr3.g079650.1, Glur_chr3.g079670.1, Glur_chr3.g079680.1
3	C1510	1	Glur_chr3_1	44466660	44519945	53286	9	0	5	Glur_chr3.g079780.1	Glur_chr3.g079870.1	Glur_chr3.g079780.1, Glur_chr3.g079790.1, Glur_chr3.g079810.1, Glur_chr3.g079820.1, Glur_chr3.g079830.1, Glur_chr3.g079840.1, Glur_chr3.g079850.1, Glur_chr3.g079860.1, Glur_chr3.g079870.1
3	C1511	1	Glur_chr3_1	44779567	44848372	68806	11	0	6	Glur_chr3.g080350.1	Glur_chr3.g080470.1	Glur_chr3.g080350.1, Glur_chr3.g080360.1, Glur_chr3.g080370.1, Glur_chr3.g080380.1, Glur_chr3.g080390.1, Glur_chr3.g080400.1, Glur_chr3.g080410.1, Glur_chr3.g080430.1, Glur_chr3.g080440.1, Glur_chr3.g080460.1, Glur_chr3.g080470.1
3	C1513	1	Glur_chr3_1	45126766	45153319	26554	5	0	5	Glur_chr3.g080830.1	Glur_chr3.g080870.1	Glur_chr3.g080830.1, Glur_chr3.g080840.1, Glur_chr3.g080850.1, Glur_chr3.g080860.1, Glur_chr3.g080870.1
3	C1514	1	Glur_chr3_1	45624823	45703660	78838	9	0	6	Glur_chr3.g081630.1	Glur_chr3.g081740.1	Glur_chr3.g081630.1, Glur_chr3.g081640.1, Glur_chr3.g081650.1, Glur_chr3.g081660.1, Glur_chr3.g081690.1, Glur_chr3.g081700.1, Glur_chr3.g081720.1, Glur_chr3.g081730.1, Glur_chr3.g081740.1
3	C1516	1	Glur_chr3_1	45903629	45976032	72404	11	0	6	Glur_chr3.g082050.1	Glur_chr3.g082160.1	Glur_chr3.g082050.1, Glur_chr3.g082060.1, Glur_chr3.g082070.1, Glur_chr3.g082080.1, Glur_chr3.g082090.1, Glur_chr3.g082100.1, Glur_chr3.g082110.1, Glur_chr3.g082120.1, Glur_chr3.g082140.1, Glur_chr3.g082150.1, Glur_chr3.g082160.1
3	C1517	1	Glur_chr3_1	46247873	46293881	46009	8	0	5	Glur_chr3.g082550.1	Glur_chr3.g082620.1	Glur_chr3.g082550.1, Glur_chr3.g082560.1, Glur_chr3.g082570.1, Glur_chr3.g082580.1, Glur_chr3.g082590.1, Glur_chr3.g082600.1, Glur_chr3.g082610.1, Glur_chr3.g082620.1
3	C1518	1	Glur_chr3_1	46398933	46503031	104099	12	0	6	Glur_chr3.g082810.1	Glur_chr3.g082940.1	Glur_chr3.g082810.1, Glur_chr3.g082820.1, Glur_chr3.g082830.1, Glur_chr3.g082840.1, Glur_chr3.g082850.1, Glur_chr3.g082860.1, Glur_chr3.g082880.1, Glur_chr3.g082890.1, Glur_chr3.g082900.1, Glur_chr3.g082910.1, Glur_chr3.g082920.1, Glur_chr3.g082940.1
3	C1519	1	Glur_chr3_1	46531922	46579206	47285	6	0	4	Glur_chr3.g083020.1	Glur_chr3.g083080.1	Glur_chr3.g083020.1, Glur_chr3.g083030.1, Glur_chr3.g083040.1, Glur_chr3.g083060.1, Glur_chr3.g083070.1, Glur_chr3.g083080.1
3	C1520	1	Glur_chr3_1	46892249	47083729	191481	28	0	14	Glur_chr3.g083520.1	Glur_chr3.g083800.1	Glur_chr3.g083520.1, Glur_chr3.g083530.1, Glur_chr3.g083540.1, Glur_chr3.g083550.1, Glur_chr3.g083560.1, Glur_chr3.g083570.1, Glur_chr3.g083580.1, Glur_chr3.g083590.1, Glur_chr3.g083600.1, Glur_chr3.g083610.1, Glur_chr3.g083620.1, Glur_chr3.g083630.1, Glur_chr3.g083640.1, Glur_chr3.g083650.1, Glur_chr3.g083660.1, Glur_chr3.g083670.1, Glur_chr3.g083680.1, Glur_chr3.g083690.1, Glur_chr3.g083700.1, …
3	C1521	1	Glur_chr3_1	47336623	47459107	122485	19	0	10	Glur_chr3.g084240.1	Glur_chr3.g084430.1	Glur_chr3.g084240.1, Glur_chr3.g084260.1, Glur_chr3.g084270.1, Glur_chr3.g084280.1, Glur_chr3.g084290.1, Glur_chr3.g084300.1, Glur_chr3.g084310.1, Glur_chr3.g084320.1, Glur_chr3.g084330.1, Glur_chr3.g084340.1, Glur_chr3.g084350.1, Glur_chr3.g084360.1, Glur_chr3.g084370.1, Glur_chr3.g084380.1, Glur_chr3.g084390.1, Glur_chr3.g084400.1, Glur_chr3.g084410.1, Glur_chr3.g084420.1, Glur_chr3.g084430.1
3	C1526	1	Glur_chr3_1	49369207	49408151	38945	7	0	5	Glur_chr3.g087670.1	Glur_chr3.g087750.1	Glur_chr3.g087670.1, Glur_chr3.g087680.1, Glur_chr3.g087700.1, Glur_chr3.g087720.1, Glur_chr3.g087730.1, Glur_chr3.g087740.1, Glur_chr3.g087750.1
3	C1527	1	Glur_chr3_1	49439635	49483146	43512	6	0	4	Glur_chr3.g087820.1	Glur_chr3.g087920.1	Glur_chr3.g087820.1, Glur_chr3.g087840.1, Glur_chr3.g087860.1, Glur_chr3.g087880.1, Glur_chr3.g087890.1, Glur_chr3.g087920.1
3	C1529	1	Glur_chr3_1	49699375	49719310	19936	3	0	3	Glur_chr3.g088320.1	Glur_chr3.g088340.1	Glur_chr3.g088320.1, Glur_chr3.g088330.1, Glur_chr3.g088340.1
3	C1530	1	Glur_chr3_1	50095775	50113429	17655	4	0	3	Glur_chr3.g088850.1	Glur_chr3.g088880.1	Glur_chr3.g088850.1, Glur_chr3.g088860.1, Glur_chr3.g088870.1, Glur_chr3.g088880.1
3	C1531	1	Glur_chr3_1	50297937	50484660	186724	26	0	11	Glur_chr3.g089180.1	Glur_chr3.g089480.1	Glur_chr3.g089180.1, Glur_chr3.g089190.1, Glur_chr3.g089200.1, Glur_chr3.g089210.1, Glur_chr3.g089220.1, Glur_chr3.g089230.1, Glur_chr3.g089240.1, Glur_chr3.g089250.1, Glur_chr3.g089260.1, Glur_chr3.g089270.1, Glur_chr3.g089280.1, Glur_chr3.g089300.1, Glur_chr3.g089310.1, Glur_chr3.g089320.1, Glur_chr3.g089340.1, Glur_chr3.g089350.1, Glur_chr3.g089360.1, Glur_chr3.g089380.1, Glur_chr3.g089410.1, …
3	C1536	1	Glur_chr3_1	52816523	52939027	122505	12	0	10	Glur_chr3.g093030.1	Glur_chr3.g093180.1	Glur_chr3.g093030.1, Glur_chr3.g093040.1, Glur_chr3.g093050.1, Glur_chr3.g093060.1, Glur_chr3.g093080.1, Glur_chr3.g093090.1, Glur_chr3.g093100.1, Glur_chr3.g093110.1, Glur_chr3.g093150.1, Glur_chr3.g093160.1, Glur_chr3.g093170.1, Glur_chr3.g093180.1
3	C1537	1	Glur_chr3_1	53202369	53279121	76753	10	0	6	Glur_chr3.g093570.1	Glur_chr3.g093690.1	Glur_chr3.g093570.1, Glur_chr3.g093580.1, Glur_chr3.g093610.1, Glur_chr3.g093620.1, Glur_chr3.g093630.1, Glur_chr3.g093640.1, Glur_chr3.g093650.1, Glur_chr3.g093660.1, Glur_chr3.g093680.1, Glur_chr3.g093690.1
3	C1539	1	Glur_chr3_1	54133291	54182172	48882	7	0	5	Glur_chr3.g095020.1	Glur_chr3.g095090.1	Glur_chr3.g095020.1, Glur_chr3.g095030.1, Glur_chr3.g095040.1, Glur_chr3.g095060.1, Glur_chr3.g095070.1, Glur_chr3.g095080.1, Glur_chr3.g095090.1
3	C1542	1	Glur_chr3_1	54626606	54680256	53651	12	0	6	Glur_chr3.g095760.1	Glur_chr3.g095880.1	Glur_chr3.g095760.1, Glur_chr3.g095770.1, Glur_chr3.g095780.1, Glur_chr3.g095790.1, Glur_chr3.g095800.1, Glur_chr3.g095810.1, Glur_chr3.g095820.1, Glur_chr3.g095830.1, Glur_chr3.g095840.1, Glur_chr3.g095850.1, Glur_chr3.g095860.1, Glur_chr3.g095880.1
3	C1543	1	Glur_chr3_1	55005030	55034750	29721	6	0	4	Glur_chr3.g096380.1	Glur_chr3.g096440.1	Glur_chr3.g096380.1, Glur_chr3.g096390.1, Glur_chr3.g096400.1, Glur_chr3.g096410.1, Glur_chr3.g096420.1, Glur_chr3.g096440.1
3	C1544	1	Glur_chr3_1	55324941	55382276	57336	11	0	9	Glur_chr3.g096900.1	Glur_chr3.g097000.1	Glur_chr3.g096900.1, Glur_chr3.g096910.1, Glur_chr3.g096920.1, Glur_chr3.g096930.1, Glur_chr3.g096950.1, Glur_chr3.g096940.1, Glur_chr3.g096960.1, Glur_chr3.g096970.1, Glur_chr3.g096980.1, Glur_chr3.g096990.1, Glur_chr3.g097000.1
3	C1545	1	Glur_chr3_1	55448100	55493759	45660	9	0	5	Glur_chr3.g097140.1	Glur_chr3.g097230.1	Glur_chr3.g097140.1, Glur_chr3.g097150.1, Glur_chr3.g097160.1, Glur_chr3.g097170.1, Glur_chr3.g097180.1, Glur_chr3.g097190.1, Glur_chr3.g097200.1, Glur_chr3.g097210.1, Glur_chr3.g097230.1
3	C1548	1	Glur_chr3_1	56653494	56737948	84455	12	0	8	Glur_chr3.g098990.1	Glur_chr3.g099120.1	Glur_chr3.g098990.1, Glur_chr3.g099010.1, Glur_chr3.g099020.1, Glur_chr3.g099030.1, Glur_chr3.g099040.1, Glur_chr3.g099050.1, Glur_chr3.g099070.1, Glur_chr3.g099090.1, Glur_chr3.g099080.1, Glur_chr3.g099100.1, Glur_chr3.g099110.1, Glur_chr3.g099120.1
3	C1550	1	Glur_chr3_1	56933936	56992719	58784	8	0	5	Glur_chr3.g099410.1	Glur_chr3.g099480.1	Glur_chr3.g099410.1, Glur_chr3.g099420.1, Glur_chr3.g099430.1, Glur_chr3.g099440.1, Glur_chr3.g099450.1, Glur_chr3.g099460.1, Glur_chr3.g099470.1, Glur_chr3.g099480.1
3	C1551	1	Glur_chr3_1	57029240	57143877	114638	15	0	8	Glur_chr3.g099540.1	Glur_chr3.g099740.1	Glur_chr3.g099540.1, Glur_chr3.g099550.1, Glur_chr3.g099560.1, Glur_chr3.g099570.1, Glur_chr3.g099580.1, Glur_chr3.g099620.1, Glur_chr3.g099630.1, Glur_chr3.g099640.1, Glur_chr3.g099650.1, Glur_chr3.g099660.1, Glur_chr3.g099670.1, Glur_chr3.g099710.1, Glur_chr3.g099720.1, Glur_chr3.g099730.1, Glur_chr3.g099740.1
3	C1552	1	Glur_chr3_1	57899631	57981311	81681	8	0	5	Glur_chr3.g100870.1	Glur_chr3.g100950.1	Glur_chr3.g100870.1, Glur_chr3.g100880.1, Glur_chr3.g100890.1, Glur_chr3.g100900.1, Glur_chr3.g100910.1, Glur_chr3.g100930.1, Glur_chr3.g100940.1, Glur_chr3.g100950.1
3	C1554	1	Glur_chr3_1	58941232	58974259	33028	4	0	3	Glur_chr3.g102590.1	Glur_chr3.g102620.1	Glur_chr3.g102590.1, Glur_chr3.g102600.1, Glur_chr3.g102610.1, Glur_chr3.g102620.1
3	C1556	1	Glur_chr4	124039	205726	81688	9	0	5	Glur_chr4.g000190.1	Glur_chr4.g000270.1	Glur_chr4.g000190.1, Glur_chr4.g000200.1, Glur_chr4.g000210.1, Glur_chr4.g000220.1, Glur_chr4.g000230.1, Glur_chr4.g000240.1, Glur_chr4.g000250.1, Glur_chr4.g000260.1, Glur_chr4.g000270.1
3	C1559	1	Glur_chr4	802573	847776	45204	5	0	4	Glur_chr4.g001090.1	Glur_chr4.g001130.1	Glur_chr4.g001090.1, Glur_chr4.g001100.1, Glur_chr4.g001110.1, Glur_chr4.g001120.1, Glur_chr4.g001130.1
3	C1560	1	Glur_chr4	1062629	1175528	112900	15	0	9	Glur_chr4.g001460.1	Glur_chr4.g001610.1	Glur_chr4.g001460.1, Glur_chr4.g001470.1, Glur_chr4.g001480.1, Glur_chr4.g001490.1, Glur_chr4.g001500.1, Glur_chr4.g001510.1, Glur_chr4.g001520.1, Glur_chr4.g001530.1, Glur_chr4.g001550.1, Glur_chr4.g001560.1, Glur_chr4.g001570.1, Glur_chr4.g001580.1, Glur_chr4.g001590.1, Glur_chr4.g001600.1, Glur_chr4.g001610.1
3	C1565	1	Glur_chr4	2037882	2108912	71031	9	0	7	Glur_chr4.g002820.1	Glur_chr4.g002900.1	Glur_chr4.g002820.1, Glur_chr4.g002830.1, Glur_chr4.g002840.1, Glur_chr4.g002850.1, Glur_chr4.g002860.1, Glur_chr4.g002870.1, Glur_chr4.g002880.1, Glur_chr4.g002890.1, Glur_chr4.g002900.1
3	C1566	1	Glur_chr4	3699151	3795991	96841	10	0	7	Glur_chr4.g004990.1	Glur_chr4.g005090.1	Glur_chr4.g004990.1, Glur_chr4.g005000.1, Glur_chr4.g005010.1, Glur_chr4.g005020.1, Glur_chr4.g005030.1, Glur_chr4.g005040.1, Glur_chr4.g005050.1, Glur_chr4.g005060.1, Glur_chr4.g005070.1, Glur_chr4.g005090.1
3	C1567	1	Glur_chr4	3926982	3950655	23674	3	0	3	Glur_chr4.g005260.1	Glur_chr4.g005300.1	Glur_chr4.g005260.1, Glur_chr4.g005290.1, Glur_chr4.g005300.1
3	C1569	1	Glur_chr4	4365579	4403535	37957	6	0	4	Glur_chr4.g005900.1	Glur_chr4.g005950.1	Glur_chr4.g005900.1, Glur_chr4.g005910.1, Glur_chr4.g005920.1, Glur_chr4.g005930.1, Glur_chr4.g005940.1, Glur_chr4.g005950.1
3	C1570	1	Glur_chr4	4505192	4570967	65776	6	0	4	Glur_chr4.g006070.1	Glur_chr4.g006140.1	Glur_chr4.g006070.1, Glur_chr4.g006080.1, Glur_chr4.g006090.1, Glur_chr4.g006100.1, Glur_chr4.g006120.1, Glur_chr4.g006140.1
3	C1571	1	Glur_chr4	4679305	4789939	110635	8	0	6	Glur_chr4.g006270.1	Glur_chr4.g006380.1	Glur_chr4.g006270.1, Glur_chr4.g006300.1, Glur_chr4.g006310.1, Glur_chr4.g006330.1, Glur_chr4.g006340.1, Glur_chr4.g006350.1, Glur_chr4.g006370.1, Glur_chr4.g006380.1
3	C1572	1	Glur_chr4	4869386	4975871	106486	12	0	6	Glur_chr4.g006500.1	Glur_chr4.g006650.1	Glur_chr4.g006500.1, Glur_chr4.g006520.1, Glur_chr4.g006530.1, Glur_chr4.g006560.1, Glur_chr4.g006570.1, Glur_chr4.g006590.1, Glur_chr4.g006600.1, Glur_chr4.g006610.1, Glur_chr4.g006620.1, Glur_chr4.g006630.1, Glur_chr4.g006640.1, Glur_chr4.g006650.1
3	C1574	1	Glur_chr4	7939546	8042517	102972	7	0	5	Glur_chr4.g011510.1	Glur_chr4.g011630.1	Glur_chr4.g011510.1, Glur_chr4.g011530.1, Glur_chr4.g011540.1, Glur_chr4.g011570.1, Glur_chr4.g011600.1, Glur_chr4.g011620.1, Glur_chr4.g011630.1
3	C1577	1	Glur_chr4_9	26084536	26172215	87680	4	0	3	Glur_chr4.g051990.1	Glur_chr4.g052140.1	Glur_chr4.g051990.1, Glur_chr4.g052000.1, Glur_chr4.g052020.1, Glur_chr4.g052140.1
3	C1578	1	Glur_chr4_1	32687827	32855635	167809	6	0	4	Glur_chr4.g061750.1	Glur_chr4.g061960.1	Glur_chr4.g061750.1, Glur_chr4.g061830.1, Glur_chr4.g061880.1, Glur_chr4.g061940.1, Glur_chr4.g061950.1, Glur_chr4.g061960.1
3	C1579	1	Glur_chr4_1	33954429	34037799	83371	6	0	4	Glur_chr4.g064130.1	Glur_chr4.g064250.1	Glur_chr4.g064130.1, Glur_chr4.g064190.1, Glur_chr4.g064220.1, Glur_chr4.g064230.1, Glur_chr4.g064240.1, Glur_chr4.g064250.1
3	C1583	1	Glur_chr4_1	36318978	36382070	63093	6	0	5	Glur_chr4.g068140.1	Glur_chr4.g068220.1	Glur_chr4.g068140.1, Glur_chr4.g068150.1, Glur_chr4.g068160.1, Glur_chr4.g068200.1, Glur_chr4.g068210.1, Glur_chr4.g068220.1
3	C1584	1	Glur_chr4_1	37693584	37747791	54208	4	0	3	Glur_chr4.g070210.1	Glur_chr4.g070280.1	Glur_chr4.g070210.1, Glur_chr4.g070220.1, Glur_chr4.g070270.1, Glur_chr4.g070280.1
3	C1585	1	Glur_chr4_1	38729313	38758684	29372	5	0	5	Glur_chr4.g071660.1	Glur_chr4.g071700.1	Glur_chr4.g071660.1, Glur_chr4.g071670.1, Glur_chr4.g071680.1, Glur_chr4.g071690.1, Glur_chr4.g071700.1
3	C1587	1	Glur_chr4_1	39970371	40139960	169590	14	0	10	Glur_chr4.g073570.1	Glur_chr4.g073750.1	Glur_chr4.g073570.1, Glur_chr4.g073580.1, Glur_chr4.g073590.1, Glur_chr4.g073600.1, Glur_chr4.g073610.1, Glur_chr4.g073630.1, Glur_chr4.g073640.1, Glur_chr4.g073650.1, Glur_chr4.g073680.1, Glur_chr4.g073690.1, Glur_chr4.g073710.1, Glur_chr4.g073720.1, Glur_chr4.g073730.1, Glur_chr4.g073750.1
3	C1588	1	Glur_chr4_1	40425106	40522724	97619	14	0	8	Glur_chr4.g074200.1	Glur_chr4.g074340.1	Glur_chr4.g074200.1, Glur_chr4.g074210.1, Glur_chr4.g074220.1, Glur_chr4.g074230.1, Glur_chr4.g074240.1, Glur_chr4.g074250.1, Glur_chr4.g074260.1, Glur_chr4.g074280.1, Glur_chr4.g074290.1, Glur_chr4.g074300.1, Glur_chr4.g074310.1, Glur_chr4.g074320.1, Glur_chr4.g074330.1, Glur_chr4.g074340.1
3	C1591	1	Glur_chr4_1	42238257	42281987	43731	6	0	4	Glur_chr4.g076720.1	Glur_chr4.g076770.1	Glur_chr4.g076720.1, Glur_chr4.g076730.1, Glur_chr4.g076740.1, Glur_chr4.g076750.1, Glur_chr4.g076760.1, Glur_chr4.g076770.1
3	C1593	1	Glur_chr4_1	43800104	43925467	125364	22	0	17	Glur_chr4.g078830.1	Glur_chr4.g079040.1	Glur_chr4.g078830.1, Glur_chr4.g078840.1, Glur_chr4.g078850.1, Glur_chr4.g078860.1, Glur_chr4.g078870.1, Glur_chr4.g078880.1, Glur_chr4.g078890.1, Glur_chr4.g078900.1, Glur_chr4.g078910.1, Glur_chr4.g078920.1, Glur_chr4.g078930.1, Glur_chr4.g078940.1, Glur_chr4.g078950.1, Glur_chr4.g078960.1, Glur_chr4.g078970.1, Glur_chr4.g078980.1, Glur_chr4.g078990.1, Glur_chr4.g079000.1, Glur_chr4.g079010.1, …
3	C1596	1	Glur_chr4_1	45019291	45038950	19660	3	0	3	Glur_chr4.g080580.1	Glur_chr4.g080600.1	Glur_chr4.g080580.1, Glur_chr4.g080590.1, Glur_chr4.g080600.1
3	C1597	1	Glur_chr4_1	45523387	45655409	132023	15	0	9	Glur_chr4.g081310.1	Glur_chr4.g081470.1	Glur_chr4.g081310.1, Glur_chr4.g081330.1, Glur_chr4.g081340.1, Glur_chr4.g081360.1, Glur_chr4.g081370.1, Glur_chr4.g081380.1, Glur_chr4.g081390.1, Glur_chr4.g081400.1, Glur_chr4.g081410.1, Glur_chr4.g081420.1, Glur_chr4.g081430.1, Glur_chr4.g081440.1, Glur_chr4.g081450.1, Glur_chr4.g081460.1, Glur_chr4.g081470.1
3	C1600	1	Glur_chr4_1	46881181	47058364	177184	19	0	9	Glur_chr4.g083240.1	Glur_chr4.g083450.1	Glur_chr4.g083240.1, Glur_chr4.g083250.1, Glur_chr4.g083270.1, Glur_chr4.g083280.1, Glur_chr4.g083290.1, Glur_chr4.g083300.1, Glur_chr4.g083320.1, Glur_chr4.g083330.1, Glur_chr4.g083350.1, Glur_chr4.g083360.1, Glur_chr4.g083370.1, Glur_chr4.g083380.1, Glur_chr4.g083390.1, Glur_chr4.g083400.1, Glur_chr4.g083410.1, Glur_chr4.g083420.1, Glur_chr4.g083430.1, Glur_chr4.g083440.1, Glur_chr4.g083450.1
3	C1602	1	Glur_chr4_1	47939658	48044051	104394	11	0	7	Glur_chr4.g084710.1	Glur_chr4.g084820.1	Glur_chr4.g084710.1, Glur_chr4.g084720.1, Glur_chr4.g084740.1, Glur_chr4.g084750.1, Glur_chr4.g084760.1, Glur_chr4.g084770.1, Glur_chr4.g084780.1, Glur_chr4.g084790.1, Glur_chr4.g084800.1, Glur_chr4.g084810.1, Glur_chr4.g084820.1
3	C1603	1	Glur_chr4_1	48078113	48248298	170186	18	0	11	Glur_chr4.g084880.1	Glur_chr4.g085080.1	Glur_chr4.g084880.1, Glur_chr4.g084890.1, Glur_chr4.g084900.1, Glur_chr4.g084910.1, Glur_chr4.g084930.1, Glur_chr4.g084940.1, Glur_chr4.g084960.1, Glur_chr4.g084970.1, Glur_chr4.g084980.1, Glur_chr4.g084990.1, Glur_chr4.g085000.1, Glur_chr4.g085010.1, Glur_chr4.g085020.1, Glur_chr4.g085030.1, Glur_chr4.g085050.1, Glur_chr4.g085060.1, Glur_chr4.g085070.1, Glur_chr4.g085080.1
3	C1607	1	Glur_chr4_1	49897684	49942974	45291	5	0	4	Glur_chr4.g087520.1	Glur_chr4.g087580.1	Glur_chr4.g087520.1, Glur_chr4.g087550.1, Glur_chr4.g087560.1, Glur_chr4.g087570.1, Glur_chr4.g087580.1
3	C1611	1	Glur_chr4_1	51060167	51104543	44377	4	0	3	Glur_chr4.g089240.1	Glur_chr4.g089270.1	Glur_chr4.g089240.1, Glur_chr4.g089250.1, Glur_chr4.g089260.1, Glur_chr4.g089270.1
3	C1612	1	Glur_chr4_1	51193357	51258681	65325	4	0	4	Glur_chr4.g089450.1	Glur_chr4.g089480.1	Glur_chr4.g089450.1, Glur_chr4.g089460.1, Glur_chr4.g089470.1, Glur_chr4.g089480.1
3	C1614	1	Glur_chr4_1	51766883	51814546	47664	9	0	7	Glur_chr4.g090310.1	Glur_chr4.g090390.1	Glur_chr4.g090310.1, Glur_chr4.g090320.1, Glur_chr4.g090330.1, Glur_chr4.g090340.1, Glur_chr4.g090350.1, Glur_chr4.g090360.1, Glur_chr4.g090370.1, Glur_chr4.g090380.1, Glur_chr4.g090390.1
3	C1615	1	Glur_chr4_1	52104071	52220380	116310	10	0	6	Glur_chr4.g090890.1	Glur_chr4.g090990.1	Glur_chr4.g090890.1, Glur_chr4.g090900.1, Glur_chr4.g090910.1, Glur_chr4.g090930.1, Glur_chr4.g090940.1, Glur_chr4.g090950.1, Glur_chr4.g090960.1, Glur_chr4.g090970.1, Glur_chr4.g090980.1, Glur_chr4.g090990.1
3	C1616	1	Glur_chr4_1	52336717	52466639	129923	15	0	8	Glur_chr4.g091160.1	Glur_chr4.g091320.1	Glur_chr4.g091160.1, Glur_chr4.g091170.1, Glur_chr4.g091180.1, Glur_chr4.g091190.1, Glur_chr4.g091200.1, Glur_chr4.g091210.1, Glur_chr4.g091220.1, Glur_chr4.g091240.1, Glur_chr4.g091250.1, Glur_chr4.g091260.1, Glur_chr4.g091270.1, Glur_chr4.g091280.1, Glur_chr4.g091290.1, Glur_chr4.g091310.1, Glur_chr4.g091320.1
3	C1617	1	Glur_chr4_1	52488916	52508679	19764	5	0	4	Glur_chr4.g091380.1	Glur_chr4.g091420.1	Glur_chr4.g091380.1, Glur_chr4.g091390.1, Glur_chr4.g091400.1, Glur_chr4.g091410.1, Glur_chr4.g091420.1
3	C1618	1	Glur_chr4_1	52621409	52703286	81878	15	0	13	Glur_chr4.g091620.1	Glur_chr4.g091770.1	Glur_chr4.g091620.1, Glur_chr4.g091630.1, Glur_chr4.g091640.1, Glur_chr4.g091650.1, Glur_chr4.g091660.1, Glur_chr4.g091670.1, Glur_chr4.g091680.1, Glur_chr4.g091690.1, Glur_chr4.g091700.1, Glur_chr4.g091720.1, Glur_chr4.g091730.1, Glur_chr4.g091740.1, Glur_chr4.g091750.1, Glur_chr4.g091760.1, Glur_chr4.g091770.1
3	C1620	1	Glur_chr4_1	53035635	53096166	60532	6	0	4	Glur_chr4.g092280.1	Glur_chr4.g092350.1	Glur_chr4.g092280.1, Glur_chr4.g092300.1, Glur_chr4.g092310.1, Glur_chr4.g092320.1, Glur_chr4.g092340.1, Glur_chr4.g092350.1
3	C1623	1	Glur_chr4_1	53557640	53577390	19751	5	0	4	Glur_chr4.g093070.1	Glur_chr4.g093110.1	Glur_chr4.g093070.1, Glur_chr4.g093080.1, Glur_chr4.g093090.1, Glur_chr4.g093100.1, Glur_chr4.g093110.1
3	C1626	1	Glur_chr4_1	54634066	54656664	22599	4	0	3	Glur_chr4.g094900.1	Glur_chr4.g094930.1	Glur_chr4.g094900.1, Glur_chr4.g094910.1, Glur_chr4.g094920.1, Glur_chr4.g094930.1
3	C1627	1	Glur_chr4_1	54738747	54832254	93508	12	0	6	Glur_chr4.g095070.1	Glur_chr4.g095190.1	Glur_chr4.g095070.1, Glur_chr4.g095080.1, Glur_chr4.g095090.1, Glur_chr4.g095100.1, Glur_chr4.g095120.1, Glur_chr4.g095130.1, Glur_chr4.g095140.1, Glur_chr4.g095150.1, Glur_chr4.g095160.1, Glur_chr4.g095170.1, Glur_chr4.g095180.1, Glur_chr4.g095190.1
3	C1635	1	Glur_chr4_1	56872049	56888219	16171	5	0	4	Glur_chr4.g098570.1	Glur_chr4.g098610.1	Glur_chr4.g098570.1, Glur_chr4.g098580.1, Glur_chr4.g098590.1, Glur_chr4.g098600.1, Glur_chr4.g098610.1
3	C1636	1	Glur_chr4_1	57004784	57060857	56074	11	0	8	Glur_chr4.g098820.1	Glur_chr4.g098920.1	Glur_chr4.g098820.1, Glur_chr4.g098830.1, Glur_chr4.g098840.1, Glur_chr4.g098850.1, Glur_chr4.g098860.1, Glur_chr4.g098870.1, Glur_chr4.g098880.1, Glur_chr4.g098890.1, Glur_chr4.g098900.1, Glur_chr4.g098910.1, Glur_chr4.g098920.1
3	C1638	1	Glur_chr4_1	57466322	57542393	76072	9	0	5	Glur_chr4.g099540.1	Glur_chr4.g099620.1	Glur_chr4.g099540.1, Glur_chr4.g099550.1, Glur_chr4.g099560.1, Glur_chr4.g099570.1, Glur_chr4.g099580.1, Glur_chr4.g099590.1, Glur_chr4.g099600.1, Glur_chr4.g099610.1, Glur_chr4.g099620.1
3	C1639	1	Glur_chr4_1	57652642	57723720	71079	9	0	5	Glur_chr4.g099840.1	Glur_chr4.g099940.1	Glur_chr4.g099840.1, Glur_chr4.g099850.1, Glur_chr4.g099860.1, Glur_chr4.g099870.1, Glur_chr4.g099890.1, Glur_chr4.g099900.1, Glur_chr4.g099920.1, Glur_chr4.g099930.1, Glur_chr4.g099940.1
3	C1640	1	Glur_chr4_1	57748508	57824731	76224	10	0	6	Glur_chr4.g100000.1	Glur_chr4.g100120.1	Glur_chr4.g100000.1, Glur_chr4.g100010.1, Glur_chr4.g100050.1, Glur_chr4.g100060.1, Glur_chr4.g100070.1, Glur_chr4.g100080.1, Glur_chr4.g100090.1, Glur_chr4.g100100.1, Glur_chr4.g100110.1, Glur_chr4.g100120.1
3	C1641	1	Glur_chr4_1	58113883	58158019	44137	11	0	7	Glur_chr4.g100630.1	Glur_chr4.g100740.1	Glur_chr4.g100630.1, Glur_chr4.g100650.1, Glur_chr4.g100660.1, Glur_chr4.g100670.1, Glur_chr4.g100680.1, Glur_chr4.g100690.1, Glur_chr4.g100700.1, Glur_chr4.g100710.1, Glur_chr4.g100720.1, Glur_chr4.g100730.1, Glur_chr4.g100740.1
3	C1644	1	Glur_chr5	113561	254267	140706	18	0	9	Glur_chr5.g000180.1	Glur_chr5.g000410.1	Glur_chr5.g000180.1,Glur_chr5.g000190.1,Glur_chr5.g000200.1,Glur_chr5.g000210.1,Glur_chr5.g000220.1,Glur_chr5.g000240.1,Glur_chr5.g000250.1,Glur_chr5.g000280.1,Glur_chr5.g000300.1, Glur_chr5.g000310.1, Glur_chr5.g000320.1, Glur_chr5.g000340.1, Glur_chr5.g000350.1, Glur_chr5.g000360.1, Glur_chr5.g000380.1, Glur_chr5.g000390.1, Glur_chr5.g000400.1, Glur_chr5.g000410.1
3	C1645	1	Glur_chr5	293492	376975	83484	11	0	6	Glur_chr5.g000490.1	Glur_chr5.g000590.1	Glur_chr5.g000490.1, Glur_chr5.g000500.1, Glur_chr5.g000510.1, Glur_chr5.g000520.1, Glur_chr5.g000530.1, Glur_chr5.g000540.1, Glur_chr5.g000550.1, Glur_chr5.g000560.1, Glur_chr5.g000570.1, Glur_chr5.g000580.1, Glur_chr5.g000590.1
3	C1646	1	Glur_chr5	819276	967057	147782	11	0	7	Glur_chr5.g001250.1	Glur_chr5.g001430.1	Glur_chr5.g001250.1, Glur_chr5.g001260.1, Glur_chr5.g001270.1, Glur_chr5.g001300.1, Glur_chr5.g001330.1, Glur_chr5.g001340.1, Glur_chr5.g001390.1, Glur_chr5.g001400.1, Glur_chr5.g001410.1, Glur_chr5.g001420.1, Glur_chr5.g001430.1
3	C1647	1	Glur_chr5	1051962	1116110	64149	8	0	5	Glur_chr5.g001590.1	Glur_chr5.g001660.1	Glur_chr5.g001590.1, Glur_chr5.g001600.1, Glur_chr5.g001610.1, Glur_chr5.g001620.1, Glur_chr5.g001630.1, Glur_chr5.g001640.1, Glur_chr5.g001650.1, Glur_chr5.g001660.1
3	C1649	1	Glur_chr5	2885007	3024222	139216	14	0	7	Glur_chr5.g004400.1	Glur_chr5.g004630.1	Glur_chr5.g004400.1, Glur_chr5.g004430.1, Glur_chr5.g004440.1, Glur_chr5.g004450.1, Glur_chr5.g004460.1, Glur_chr5.g004480.1, Glur_chr5.g004490.1, Glur_chr5.g004500.1, Glur_chr5.g004580.1, Glur_chr5.g004590.1, Glur_chr5.g004600.1, Glur_chr5.g004610.1, Glur_chr5.g004620.1, Glur_chr5.g004630.1
3	C1651	1	Glur_chr5	3982417	4233208	250792	17	0	11	Glur_chr5.g005850.1	Glur_chr5.g006110.1	Glur_chr5.g005850.1, Glur_chr5.g005860.1, Glur_chr5.g005870.1, Glur_chr5.g005880.1, Glur_chr5.g005890.1, Glur_chr5.g005900.1, Glur_chr5.g005910.1, Glur_chr5.g005980.1, Glur_chr5.g005990.1, Glur_chr5.g006030.1, Glur_chr5.g006040.1, Glur_chr5.g006050.1, Glur_chr5.g006060.1, Glur_chr5.g006070.1, Glur_chr5.g006080.1, Glur_chr5.g006090.1, Glur_chr5.g006110.1
3	C1652	1	Glur_chr5	4936829	5098844	162016	11	0	6	Glur_chr5.g007030.1	Glur_chr5.g007240.1	Glur_chr5.g007030.1, Glur_chr5.g007070.1, Glur_chr5.g007100.1, Glur_chr5.g007110.1, Glur_chr5.g007180.1, Glur_chr5.g007190.1, Glur_chr5.g007200.1, Glur_chr5.g007210.1, Glur_chr5.g007220.1, Glur_chr5.g007230.1, Glur_chr5.g007240.1
3	C1666	1	Glur_chr5_1	34591724	34841995	250272	20	0	10	Glur_chr5.g048140.1	Glur_chr5.g048510.1	Glur_chr5.g048140.1, Glur_chr5.g048150.1, Glur_chr5.g048170.1, Glur_chr5.g048180.1, Glur_chr5.g048190.1, Glur_chr5.g048220.1, Glur_chr5.g048230.1, Glur_chr5.g048240.1, Glur_chr5.g048250.1, Glur_chr5.g048260.1, Glur_chr5.g048290.1, Glur_chr5.g048300.1, Glur_chr5.g048310.1, Glur_chr5.g048420.1, Glur_chr5.g048430.1, Glur_chr5.g048440.1, Glur_chr5.g048450.1, Glur_chr5.g048460.1, Glur_chr5.g048470.1, …
3	C1668	1	Glur_chr5_1	35216898	35294641	77744	14	0	7	Glur_chr5.g049060.1	Glur_chr5.g049200.1	Glur_chr5.g049060.1, Glur_chr5.g049070.1, Glur_chr5.g049080.1, Glur_chr5.g049090.1, Glur_chr5.g049110.1, Glur_chr5.g049120.1, Glur_chr5.g049130.1, Glur_chr5.g049140.1, Glur_chr5.g049150.1, Glur_chr5.g049160.1, Glur_chr5.g049170.1, Glur_chr5.g049180.1, Glur_chr5.g049190.1, Glur_chr5.g049200.1
3	C1669	1	Glur_chr5_1	35327052	35412950	85899	12	0	6	Glur_chr5.g049260.1	Glur_chr5.g049380.1	Glur_chr5.g049260.1, Glur_chr5.g049270.1, Glur_chr5.g049280.1, Glur_chr5.g049290.1, Glur_chr5.g049300.1, Glur_chr5.g049310.1, Glur_chr5.g049330.1, Glur_chr5.g049340.1, Glur_chr5.g049350.1, Glur_chr5.g049360.1, Glur_chr5.g049370.1, Glur_chr5.g049380.1
3	C1673	1	Glur_chr5_1	36411771	36493233	81463	12	0	6	Glur_chr5.g050840.1	Glur_chr5.g050980.1	Glur_chr5.g050840.1, Glur_chr5.g050850.1, Glur_chr5.g050860.1, Glur_chr5.g050870.1, Glur_chr5.g050900.1, Glur_chr5.g050910.1, Glur_chr5.g050920.1, Glur_chr5.g050940.1, Glur_chr5.g050950.1, Glur_chr5.g050960.1, Glur_chr5.g050970.1, Glur_chr5.g050980.1
3	C1674	1	Glur_chr5_1	36532037	36722717	190681	25	0	16	Glur_chr5.g051080.1	Glur_chr5.g051370.1	Glur_chr5.g051080.1, Glur_chr5.g051090.1, Glur_chr5.g051110.1, Glur_chr5.g051120.1, Glur_chr5.g051130.1, Glur_chr5.g051150.1, Glur_chr5.g051170.1, Glur_chr5.g051180.1, Glur_chr5.g051190.1, Glur_chr5.g051200.1, Glur_chr5.g051230.1, Glur_chr5.g051240.1, Glur_chr5.g051250.1, Glur_chr5.g051260.1, Glur_chr5.g051270.1, Glur_chr5.g051280.1, Glur_chr5.g051290.1, Glur_chr5.g051300.1, Glur_chr5.g051310.1, …
3	C1675	1	Glur_chr5_1	36888029	36915155	27127	4	0	3	Glur_chr5.g051620.1	Glur_chr5.g051650.1	Glur_chr5.g051620.1, Glur_chr5.g051630.1, Glur_chr5.g051640.1, Glur_chr5.g051650.1
3	C1676	1	Glur_chr5_1	37012307	37062752	50446	5	0	4	Glur_chr5.g051810.1	Glur_chr5.g051850.1	Glur_chr5.g051810.1, Glur_chr5.g051820.1, Glur_chr5.g051830.1, Glur_chr5.g051840.1, Glur_chr5.g051850.1
3	C1677	1	Glur_chr5_1	37398917	37419848	20932	4	0	3	Glur_chr5.g052270.1	Glur_chr5.g052300.1	Glur_chr5.g052270.1, Glur_chr5.g052280.1, Glur_chr5.g052290.1, Glur_chr5.g052300.1
3	C1678	1	Glur_chr5_1	37505244	37568493	63250	6	0	4	Glur_chr5.g052410.1	Glur_chr5.g052460.1	Glur_chr5.g052410.1, Glur_chr5.g052420.1, Glur_chr5.g052430.1, Glur_chr5.g052440.1, Glur_chr5.g052450.1, Glur_chr5.g052460.1
3	C1679	1	Glur_chr5_1	37750369	37825132	74764	11	0	6	Glur_chr5.g052740.1	Glur_chr5.g052870.1	Glur_chr5.g052740.1, Glur_chr5.g052750.1, Glur_chr5.g052760.1, Glur_chr5.g052780.1, Glur_chr5.g052800.1, Glur_chr5.g052810.1, Glur_chr5.g052820.1, Glur_chr5.g052830.1, Glur_chr5.g052840.1, Glur_chr5.g052850.1, Glur_chr5.g052870.1
3	C1680	1	Glur_chr5_1	37965980	38045415	79436	6	0	4	Glur_chr5.g053090.1	Glur_chr5.g053160.1	Glur_chr5.g053090.1, Glur_chr5.g053110.1, Glur_chr5.g053130.1, Glur_chr5.g053140.1, Glur_chr5.g053150.1, Glur_chr5.g053160.1
3	C1681	1	Glur_chr5_1	38153383	38247445	94063	11	0	8	Glur_chr5.g053360.1	Glur_chr5.g053480.1	Glur_chr5.g053360.1, Glur_chr5.g053380.1, Glur_chr5.g053390.1, Glur_chr5.g053410.1, Glur_chr5.g053420.1, Glur_chr5.g053430.1, Glur_chr5.g053440.1, Glur_chr5.g053450.1, Glur_chr5.g053460.1, Glur_chr5.g053470.1, Glur_chr5.g053480.1
3	C1683	1	Glur_chr5_1	38684414	38772472	88059	10	0	6	Glur_chr5.g054030.1	Glur_chr5.g054150.1	Glur_chr5.g054030.1, Glur_chr5.g054040.1, Glur_chr5.g054050.1, Glur_chr5.g054060.1, Glur_chr5.g054090.1, Glur_chr5.g054110.1, Glur_chr5.g054120.1, Glur_chr5.g054130.1, Glur_chr5.g054140.1, Glur_chr5.g054150.1
3	C1685	1	Glur_chr5_1	39279501	39357938	78438	11	0	6	Glur_chr5.g054880.1	Glur_chr5.g055000.1	Glur_chr5.g054880.1, Glur_chr5.g054890.1, Glur_chr5.g054900.1, Glur_chr5.g054910.1, Glur_chr5.g054920.1, Glur_chr5.g054940.1, Glur_chr5.g054950.1, Glur_chr5.g054960.1, Glur_chr5.g054980.1, Glur_chr5.g054990.1, Glur_chr5.g055000.1
3	C1686	1	Glur_chr5_1	39565280	39595602	30323	4	0	3	Glur_chr5.g055300.1	Glur_chr5.g055330.1	Glur_chr5.g055300.1, Glur_chr5.g055310.1, Glur_chr5.g055320.1, Glur_chr5.g055330.1
3	C1687	1	Glur_chr5_1	39704166	39745812	41647	5	0	4	Glur_chr5.g055450.1	Glur_chr5.g055490.1	Glur_chr5.g055450.1, Glur_chr5.g055460.1, Glur_chr5.g055470.1, Glur_chr5.g055480.1, Glur_chr5.g055490.1
3	C1689	1	Glur_chr5_1	40102758	40114489	11732	3	0	3	Glur_chr5.g056140.1	Glur_chr5.g056160.1	Glur_chr5.g056140.1, Glur_chr5.g056150.1, Glur_chr5.g056160.1
3	C1690	1	Glur_chr5_1	40451250	40480887	29638	4	0	3	Glur_chr5.g056750.1	Glur_chr5.g056780.1	Glur_chr5.g056750.1, Glur_chr5.g056760.1, Glur_chr5.g056770.1, Glur_chr5.g056780.1
3	C1691	1	Glur_chr5_1	40642250	40736547	94298	17	0	14	Glur_chr5.g057040.1	Glur_chr5.g057300.1	Glur_chr5.g057040.1, Glur_chr5.g057050.1, Glur_chr5.g057060.1, Glur_chr5.g057070.1, Glur_chr5.g057080.1, Glur_chr5.g057090.1, Glur_chr5.g057140.1, Glur_chr5.g057150.1, Glur_chr5.g057200.1, Glur_chr5.g057230.1, Glur_chr5.g057240.1, Glur_chr5.g057250.1, Glur_chr5.g057260.1, Glur_chr5.g057270.1, Glur_chr5.g057280.1, Glur_chr5.g057290.1, Glur_chr5.g057300.1
3	C1697	1	Glur_chr5_1	42209726	42289765	80040	12	0	6	Glur_chr5.g059640.1	Glur_chr5.g059770.1	Glur_chr5.g059640.1, Glur_chr5.g059650.1, Glur_chr5.g059660.1, Glur_chr5.g059670.1, Glur_chr5.g059680.1, Glur_chr5.g059690.1, Glur_chr5.g059700.1, Glur_chr5.g059730.1, Glur_chr5.g059740.1, Glur_chr5.g059750.1, Glur_chr5.g059760.1, Glur_chr5.g059770.1
3	C1698	1	Glur_chr5_1	42395905	42420843	24939	6	0	5	Glur_chr5.g059950.1	Glur_chr5.g060000.1	Glur_chr5.g059950.1, Glur_chr5.g059960.1, Glur_chr5.g059970.1, Glur_chr5.g059980.1, Glur_chr5.g059990.1, Glur_chr5.g060000.1
3	C1699	1	Glur_chr5_1	42471032	42523417	52386	10	0	6	Glur_chr5.g060070.1	Glur_chr5.g060170.1	Glur_chr5.g060070.1, Glur_chr5.g060080.1, Glur_chr5.g060090.1, Glur_chr5.g060100.1, Glur_chr5.g060110.1, Glur_chr5.g060130.1, Glur_chr5.g060140.1, Glur_chr5.g060150.1, Glur_chr5.g060160.1, Glur_chr5.g060170.1
3	C1700	1	Glur_chr5_1	42646884	42749724	102841	12	0	7	Glur_chr5.g060440.1	Glur_chr5.g060580.1	Glur_chr5.g060440.1, Glur_chr5.g060460.1, Glur_chr5.g060470.1, Glur_chr5.g060480.1, Glur_chr5.g060490.1, Glur_chr5.g060510.1, Glur_chr5.g060530.1, Glur_chr5.g060540.1, Glur_chr5.g060550.1, Glur_chr5.g060560.1, Glur_chr5.g060570.1, Glur_chr5.g060580.1
3	C1703	1	Glur_chr5_1	43613923	43672292	58370	8	0	5	Glur_chr5.g061970.1	Glur_chr5.g062050.1	Glur_chr5.g061970.1, Glur_chr5.g061980.1, Glur_chr5.g061990.1, Glur_chr5.g062010.1, Glur_chr5.g062020.1, Glur_chr5.g062030.1, Glur_chr5.g062040.1, Glur_chr5.g062050.1
3	C1704	1	Glur_chr5_1	43862276	43946219	83944	12	0	7	Glur_chr5.g062330.1	Glur_chr5.g062440.1	Glur_chr5.g062330.1, Glur_chr5.g062340.1, Glur_chr5.g062350.1, Glur_chr5.g062360.1, Glur_chr5.g062370.1, Glur_chr5.g062380.1, Glur_chr5.g062390.1, Glur_chr5.g062400.1, Glur_chr5.g062410.1, Glur_chr5.g062420.1, Glur_chr5.g062430.1, Glur_chr5.g062440.1
3	C1705	1	Glur_chr5_1	44278491	44425060	146570	13	0	7	Glur_chr5.g062870.1	Glur_chr5.g063000.1	Glur_chr5.g062870.1, Glur_chr5.g062880.1, Glur_chr5.g062890.1, Glur_chr5.g062900.1, Glur_chr5.g062910.1, Glur_chr5.g062920.1, Glur_chr5.g062930.1, Glur_chr5.g062940.1, Glur_chr5.g062960.1, Glur_chr5.g062970.1, Glur_chr5.g062980.1, Glur_chr5.g062990.1, Glur_chr5.g063000.1
3	C1706	1	Glur_chr5_1	44498056	44564200	66145	9	0	6	Glur_chr5.g063110.1	Glur_chr5.g063200.1	Glur_chr5.g063110.1, Glur_chr5.g063120.1, Glur_chr5.g063130.1, Glur_chr5.g063140.1, Glur_chr5.g063150.1, Glur_chr5.g063170.1, Glur_chr5.g063180.1, Glur_chr5.g063190.1, Glur_chr5.g063200.1
3	C1707	1	Glur_chr5_1	44842688	44977041	134354	19	0	8	Glur_chr5.g063720.1	Glur_chr5.g063940.1	Glur_chr5.g063720.1, Glur_chr5.g063730.1, Glur_chr5.g063740.1, Glur_chr5.g063750.1, Glur_chr5.g063760.1, Glur_chr5.g063770.1, Glur_chr5.g063800.1, Glur_chr5.g063810.1, Glur_chr5.g063820.1, Glur_chr5.g063840.1, Glur_chr5.g063850.1, Glur_chr5.g063860.1, Glur_chr5.g063870.1, Glur_chr5.g063890.1, Glur_chr5.g063900.1, Glur_chr5.g063910.1, Glur_chr5.g063920.1, Glur_chr5.g063930.1, Glur_chr5.g063940.1
3	C1708	1	Glur_chr5_1	45469246	45499091	29846	4	0	3	Glur_chr5.g064880.1	Glur_chr5.g064910.1	Glur_chr5.g064880.1, Glur_chr5.g064890.1, Glur_chr5.g064900.1, Glur_chr5.g064910.1
3	C1709	1	Glur_chr5_1	45821796	45839634	17839	3	0	3	Glur_chr5.g065440.1	Glur_chr5.g065480.1	Glur_chr5.g065440.1, Glur_chr5.g065470.1, Glur_chr5.g065480.1
3	C1710	1	Glur_chr5_1	45948919	46047572	98654	17	0	9	Glur_chr5.g065710.1	Glur_chr5.g065870.1	Glur_chr5.g065710.1, Glur_chr5.g065720.1, Glur_chr5.g065730.1, Glur_chr5.g065740.1, Glur_chr5.g065750.1, Glur_chr5.g065760.1, Glur_chr5.g065770.1, Glur_chr5.g065780.1, Glur_chr5.g065790.1, Glur_chr5.g065800.1, Glur_chr5.g065810.1, Glur_chr5.g065820.1, Glur_chr5.g065830.1, Glur_chr5.g065840.1, Glur_chr5.g065850.1, Glur_chr5.g065860.1, Glur_chr5.g065870.1
3	C1717	1	Glur_chr5_1	48290594	48306895	16302	4	0	3	Glur_chr5.g069350.1	Glur_chr5.g069380.1	Glur_chr5.g069350.1, Glur_chr5.g069360.1, Glur_chr5.g069370.1, Glur_chr5.g069380.1
3	C1718	1	Glur_chr5_1	48375346	48453190	77845	9	0	5	Glur_chr5.g069460.1	Glur_chr5.g069550.1	Glur_chr5.g069460.1, Glur_chr5.g069470.1, Glur_chr5.g069480.1, Glur_chr5.g069490.1, Glur_chr5.g069500.1, Glur_chr5.g069520.1, Glur_chr5.g069530.1, Glur_chr5.g069540.1, Glur_chr5.g069550.1
3	C1720	1	Glur_chr5_1	49081402	49094628	13227	3	0	3	Glur_chr5.g070550.1	Glur_chr5.g070580.1	Glur_chr5.g070550.1, Glur_chr5.g070570.1, Glur_chr5.g070580.1
3	C1721	1	Glur_chr5_1	49239558	49371758	132201	16	0	7	Glur_chr5.g070820.1	Glur_chr5.g071010.1	Glur_chr5.g070820.1, Glur_chr5.g070840.1, Glur_chr5.g070850.1, Glur_chr5.g070880.1, Glur_chr5.g070900.1, Glur_chr5.g070910.1, Glur_chr5.g070920.1, Glur_chr5.g070930.1, Glur_chr5.g070940.1, Glur_chr5.g070950.1, Glur_chr5.g070960.1, Glur_chr5.g070970.1, Glur_chr5.g070980.1, Glur_chr5.g070990.1, Glur_chr5.g071000.1, Glur_chr5.g071010.1
3	C1724	1	Glur_chr5_1	50324178	50339614	15437	4	0	3	Glur_chr5.g072430.1	Glur_chr5.g072460.1	Glur_chr5.g072430.1, Glur_chr5.g072440.1, Glur_chr5.g072450.1, Glur_chr5.g072460.1
3	C1726	1	Glur_chr5_1	50659981	50713212	53232	6	0	4	Glur_chr5.g073060.1	Glur_chr5.g073110.1	Glur_chr5.g073060.1, Glur_chr5.g073070.1, Glur_chr5.g073080.1, Glur_chr5.g073090.1, Glur_chr5.g073100.1, Glur_chr5.g073110.1
3	C1728	1	Glur_chr5_1	51613593	51735702	122110	22	0	9	Glur_chr5.g074490.1	Glur_chr5.g074700.1	Glur_chr5.g074490.1, Glur_chr5.g074500.1, Glur_chr5.g074510.1, Glur_chr5.g074520.1, Glur_chr5.g074530.1, Glur_chr5.g074540.1, Glur_chr5.g074550.1, Glur_chr5.g074560.1, Glur_chr5.g074570.1, Glur_chr5.g074580.1, Glur_chr5.g074590.1, Glur_chr5.g074600.1, Glur_chr5.g074610.1, Glur_chr5.g074620.1, Glur_chr5.g074630.1, Glur_chr5.g074640.1, Glur_chr5.g074650.1, Glur_chr5.g074660.1, Glur_chr5.g074670.1, …
3	C1730	1	Glur_chr5_1	52609037	52736274	127238	14	0	8	Glur_chr5.g076100.1	Glur_chr5.g076270.1	Glur_chr5.g076100.1, Glur_chr5.g076110.1, Glur_chr5.g076120.1, Glur_chr5.g076130.1, Glur_chr5.g076140.1, Glur_chr5.g076150.1, Glur_chr5.g076160.1, Glur_chr5.g076170.1, Glur_chr5.g076190.1, Glur_chr5.g076200.1, Glur_chr5.g076210.1, Glur_chr5.g076240.1, Glur_chr5.g076250.1, Glur_chr5.g076270.1
3	C1734	1	Glur_chr5_1	53660932	53735414	74483	15	0	11	Glur_chr5.g077710.1	Glur_chr5.g077850.1	Glur_chr5.g077710.1, Glur_chr5.g077720.1, Glur_chr5.g077730.1, Glur_chr5.g077740.1, Glur_chr5.g077750.1, Glur_chr5.g077760.1, Glur_chr5.g077770.1, Glur_chr5.g077780.1, Glur_chr5.g077790.1, Glur_chr5.g077800.1, Glur_chr5.g077810.1, Glur_chr5.g077820.1, Glur_chr5.g077830.1, Glur_chr5.g077840.1, Glur_chr5.g077850.1
3	C1735	1	Glur_chr5_1	53840691	53866900	26210	3	0	3	Glur_chr5.g078020.1	Glur_chr5.g078050.1	Glur_chr5.g078020.1, Glur_chr5.g078040.1, Glur_chr5.g078050.1
3	C1738	1	Glur_chr5_1	54493374	54658633	165260	17	0	8	Glur_chr5.g079100.1	Glur_chr5.g079280.1	Glur_chr5.g079100.1, Glur_chr5.g079110.1, Glur_chr5.g079130.1, Glur_chr5.g079140.1, Glur_chr5.g079150.1, Glur_chr5.g079160.1, Glur_chr5.g079170.1, Glur_chr5.g079180.1, Glur_chr5.g079190.1, Glur_chr5.g079200.1, Glur_chr5.g079210.1, Glur_chr5.g079220.1, Glur_chr5.g079230.1, Glur_chr5.g079250.1, Glur_chr5.g079260.1, Glur_chr5.g079270.1, Glur_chr5.g079280.1
3	C1740	1	Glur_chr5_1	55342991	55361981	18991	3	0	3	Glur_chr5.g080430.1	Glur_chr5.g080460.1	Glur_chr5.g080430.1, Glur_chr5.g080450.1, Glur_chr5.g080460.1
3	C1744	1	Glur_chr6	223419	280025	56607	12	0	7	Glur_chr6.g000240.1	Glur_chr6.g000350.1	Glur_chr6.g000240.1, Glur_chr6.g000250.1, Glur_chr6.g000260.1, Glur_chr6.g000270.1, Glur_chr6.g000280.1, Glur_chr6.g000290.1, Glur_chr6.g000300.1, Glur_chr6.g000310.1, Glur_chr6.g000320.1, Glur_chr6.g000330.1, Glur_chr6.g000340.1, Glur_chr6.g000350.1
3	C1747	1	Glur_chr6	607289	671630	64342	7	0	5	Glur_chr6.g000980.1	Glur_chr6.g001040.1	Glur_chr6.g000980.1, Glur_chr6.g000990.1, Glur_chr6.g001000.1, Glur_chr6.g001010.1, Glur_chr6.g001020.1, Glur_chr6.g001030.1, Glur_chr6.g001040.1
3	C1749	1	Glur_chr6	984454	1024787	40334	9	0	5	Glur_chr6.g001610.1	Glur_chr6.g001690.1	Glur_chr6.g001610.1, Glur_chr6.g001620.1, Glur_chr6.g001630.1, Glur_chr6.g001640.1, Glur_chr6.g001650.1, Glur_chr6.g001660.1, Glur_chr6.g001670.1, Glur_chr6.g001680.1, Glur_chr6.g001690.1
3	C1751	1	Glur_chr6	1484855	1514822	29968	5	0	4	Glur_chr6.g002470.1	Glur_chr6.g002510.1	Glur_chr6.g002470.1, Glur_chr6.g002480.1, Glur_chr6.g002490.1, Glur_chr6.g002500.1, Glur_chr6.g002510.1
3	C1753	1	Glur_chr6	2124459	2164964	40506	7	0	5	Glur_chr6.g003530.1	Glur_chr6.g003590.1	Glur_chr6.g003530.1, Glur_chr6.g003540.1, Glur_chr6.g003550.1, Glur_chr6.g003560.1, Glur_chr6.g003570.1, Glur_chr6.g003580.1, Glur_chr6.g003590.1
3	C1757	1	Glur_chr6	3600244	3608440	8197	3	0	3	Glur_chr6.g005720.1	Glur_chr6.g005740.1	Glur_chr6.g005720.1, Glur_chr6.g005730.1, Glur_chr6.g005740.1
3	C1763	1	Glur_chr6	5440274	5467915	27642	7	0	5	Glur_chr6.g008530.1	Glur_chr6.g008590.1	Glur_chr6.g008530.1, Glur_chr6.g008540.1, Glur_chr6.g008550.1, Glur_chr6.g008560.1, Glur_chr6.g008570.1, Glur_chr6.g008580.1, Glur_chr6.g008590.1
3	C1766	1	Glur_chr6	6816265	6878631	62367	9	0	5	Glur_chr6.g010460.1	Glur_chr6.g010540.1	Glur_chr6.g010460.1, Glur_chr6.g010470.1, Glur_chr6.g010480.1, Glur_chr6.g010490.1, Glur_chr6.g010500.1, Glur_chr6.g010510.1, Glur_chr6.g010520.1, Glur_chr6.g010530.1, Glur_chr6.g010540.1
3	C1767	1	Glur_chr6	6984872	7074850	89979	9	0	6	Glur_chr6.g010750.1	Glur_chr6.g010910.1	Glur_chr6.g010750.1, Glur_chr6.g010780.1, Glur_chr6.g010790.1, Glur_chr6.g010810.1, Glur_chr6.g010820.1, Glur_chr6.g010830.1, Glur_chr6.g010880.1, Glur_chr6.g010890.1, Glur_chr6.g010910.1
3	C1768	1	Glur_chr6	7653311	7736756	83446	8	0	5	Glur_chr6.g011660.1	Glur_chr6.g011750.1	Glur_chr6.g011660.1, Glur_chr6.g011670.1, Glur_chr6.g011700.1, Glur_chr6.g011710.1, Glur_chr6.g011720.1, Glur_chr6.g011730.1, Glur_chr6.g011740.1, Glur_chr6.g011750.1
3	C1769	1	Glur_chr6	8168996	8291171	122176	16	0	8	Glur_chr6.g012470.1	Glur_chr6.g012630.1	Glur_chr6.g012470.1, Glur_chr6.g012480.1, Glur_chr6.g012490.1, Glur_chr6.g012500.1, Glur_chr6.g012510.1, Glur_chr6.g012520.1, Glur_chr6.g012530.1, Glur_chr6.g012540.1, Glur_chr6.g012560.1, Glur_chr6.g012570.1, Glur_chr6.g012580.1, Glur_chr6.g012590.1, Glur_chr6.g012600.1, Glur_chr6.g012610.1, Glur_chr6.g012620.1, Glur_chr6.g012630.1
3	C1770	1	Glur_chr6	8727079	8789149	62071	9	0	5	Glur_chr6.g013230.1	Glur_chr6.g013320.1	Glur_chr6.g013230.1, Glur_chr6.g013240.1, Glur_chr6.g013250.1, Glur_chr6.g013260.1, Glur_chr6.g013270.1, Glur_chr6.g013280.1, Glur_chr6.g013300.1, Glur_chr6.g013310.1, Glur_chr6.g013320.1
3	C1771	1	Glur_chr6	8888693	8935508	46816	9	0	5	Glur_chr6.g013480.1	Glur_chr6.g013580.1	Glur_chr6.g013480.1, Glur_chr6.g013510.1, Glur_chr6.g013520.1, Glur_chr6.g013530.1, Glur_chr6.g013540.1, Glur_chr6.g013550.1, Glur_chr6.g013560.1, Glur_chr6.g013570.1, Glur_chr6.g013580.1
3	C1772	1	Glur_chr6	9018450	9127851	109402	16	0	7	Glur_chr6.g013750.1	Glur_chr6.g013920.1	Glur_chr6.g013750.1, Glur_chr6.g013760.1, Glur_chr6.g013790.1, Glur_chr6.g013800.1, Glur_chr6.g013810.1, Glur_chr6.g013820.1, Glur_chr6.g013830.1, Glur_chr6.g013840.1, Glur_chr6.g013850.1, Glur_chr6.g013860.1, Glur_chr6.g013870.1, Glur_chr6.g013880.1, Glur_chr6.g013890.1, Glur_chr6.g013900.1, Glur_chr6.g013910.1, Glur_chr6.g013920.1
3	C1774	1	Glur_chr6	11793897	11866917	73021	4	0	3	Glur_chr6.g017990.1	Glur_chr6.g018040.1	Glur_chr6.g017990.1, Glur_chr6.g018020.1, Glur_chr6.g018030.1, Glur_chr6.g018040.1
3	C1776	1	Glur_chr6_4	33427587	33545154	117568	10	0	7	Glur_chr6.g051450.1	Glur_chr6.g051650.1	Glur_chr6.g051450.1, Glur_chr6.g051480.1, Glur_chr6.g051510.1, Glur_chr6.g051540.1, Glur_chr6.g051550.1, Glur_chr6.g051560.1, Glur_chr6.g051600.1, Glur_chr6.g051630.1, Glur_chr6.g051640.1, Glur_chr6.g051650.1
3	C1778	1	Glur_chr6_2	35393334	35467859	74526	8	0	5	Glur_chr6.g054750.1	Glur_chr6.g054880.1	Glur_chr6.g054750.1, Glur_chr6.g054760.1, Glur_chr6.g054780.1, Glur_chr6.g054790.1, Glur_chr6.g054820.1, Glur_chr6.g054830.1, Glur_chr6.g054840.1, Glur_chr6.g054880.1
3	C1779	1	Glur_chr6_1	36123777	36308847	185071	16	0	8	Glur_chr6.g055930.1	Glur_chr6.g056310.1	Glur_chr6.g055930.1, Glur_chr6.g055940.1, Glur_chr6.g056030.1, Glur_chr6.g056040.1, Glur_chr6.g056050.1, Glur_chr6.g056160.1, Glur_chr6.g056180.1, Glur_chr6.g056190.1, Glur_chr6.g056200.1, Glur_chr6.g056220.1, Glur_chr6.g056230.1, Glur_chr6.g056240.1, Glur_chr6.g056250.1, Glur_chr6.g056260.1, Glur_chr6.g056270.1, Glur_chr6.g056310.1
3	C1780	1	Glur_chr6_1	36438185	36787213	349029	27	0	15	Glur_chr6.g056450.1	Glur_chr6.g057050.1	Glur_chr6.g056450.1, Glur_chr6.g056540.1, Glur_chr6.g056570.1, Glur_chr6.g056630.1, Glur_chr6.g056640.1, Glur_chr6.g056660.1, Glur_chr6.g056690.1, Glur_chr6.g056700.1, Glur_chr6.g056730.1, Glur_chr6.g056760.1, Glur_chr6.g056800.1, Glur_chr6.g056820.1, Glur_chr6.g056830.1, Glur_chr6.g056840.1, Glur_chr6.g056850.1, Glur_chr6.g056880.1, Glur_chr6.g056900.1, Glur_chr6.g056910.1, Glur_chr6.g056920.1, …
3	C1782	1	Glur_chr6_1	37892597	37913548	20952	3	0	3	Glur_chr6.g058810.1	Glur_chr6.g058860.1	Glur_chr6.g058810.1, Glur_chr6.g058820.1, Glur_chr6.g058860.1
3	C1783	1	Glur_chr6_1	38719487	38734466	14980	3	0	3	Glur_chr6.g060180.1	Glur_chr6.g060200.1	Glur_chr6.g060180.1, Glur_chr6.g060190.1, Glur_chr6.g060200.1
3	C1786	1	Glur_chr6_1	42055916	42181729	125814	16	0	9	Glur_chr6.g064810.1	Glur_chr6.g065000.1	Glur_chr6.g064810.1, Glur_chr6.g064820.1, Glur_chr6.g064830.1, Glur_chr6.g064840.1, Glur_chr6.g064850.1, Glur_chr6.g064890.1, Glur_chr6.g064900.1, Glur_chr6.g064910.1, Glur_chr6.g064920.1, Glur_chr6.g064930.1, Glur_chr6.g064940.1, Glur_chr6.g064960.1, Glur_chr6.g064970.1, Glur_chr6.g064980.1, Glur_chr6.g064990.1, Glur_chr6.g065000.1
3	C1787	1	Glur_chr6_1	42818914	42929198	110285	13	0	8	Glur_chr6.g065960.1	Glur_chr6.g066130.1	Glur_chr6.g065960.1, Glur_chr6.g065970.1, Glur_chr6.g065990.1, Glur_chr6.g066000.1, Glur_chr6.g066010.1, Glur_chr6.g066020.1, Glur_chr6.g066030.1, Glur_chr6.g066040.1, Glur_chr6.g066080.1, Glur_chr6.g066090.1, Glur_chr6.g066110.1, Glur_chr6.g066120.1, Glur_chr6.g066130.1
3	C1788	1	Glur_chr6_1	43750211	43801280	51070	6	0	4	Glur_chr6.g067160.1	Glur_chr6.g067220.1	Glur_chr6.g067160.1, Glur_chr6.g067170.1, Glur_chr6.g067180.1, Glur_chr6.g067200.1, Glur_chr6.g067210.1, Glur_chr6.g067220.1
3	C1789	1	Glur_chr6_1	44071908	44135044	63137	9	0	5	Glur_chr6.g067660.1	Glur_chr6.g067740.1	Glur_chr6.g067660.1, Glur_chr6.g067670.1, Glur_chr6.g067680.1, Glur_chr6.g067690.1, Glur_chr6.g067700.1, Glur_chr6.g067710.1, Glur_chr6.g067720.1, Glur_chr6.g067730.1, Glur_chr6.g067740.1
3	C1790	1	Glur_chr6_1	44381892	44478590	96699	13	0	7	Glur_chr6.g068110.1	Glur_chr6.g068250.1	Glur_chr6.g068110.1, Glur_chr6.g068130.1, Glur_chr6.g068140.1, Glur_chr6.g068150.1, Glur_chr6.g068160.1, Glur_chr6.g068170.1, Glur_chr6.g068180.1, Glur_chr6.g068200.1, Glur_chr6.g068210.1, Glur_chr6.g068220.1, Glur_chr6.g068230.1, Glur_chr6.g068240.1, Glur_chr6.g068250.1
3	C1791	1	Glur_chr6_1	44658700	44724258	65559	11	0	6	Glur_chr6.g068570.1	Glur_chr6.g068720.1	Glur_chr6.g068570.1, Glur_chr6.g068580.1, Glur_chr6.g068590.1, Glur_chr6.g068600.1, Glur_chr6.g068610.1, Glur_chr6.g068630.1, Glur_chr6.g068660.1, Glur_chr6.g068670.1, Glur_chr6.g068680.1, Glur_chr6.g068710.1, Glur_chr6.g068720.1
3	C1797	1	Glur_chr6_1	46440462	46559546	119085	15	0	8	Glur_chr6.g071220.1	Glur_chr6.g071410.1	Glur_chr6.g071220.1, Glur_chr6.g071230.1, Glur_chr6.g071240.1, Glur_chr6.g071250.1, Glur_chr6.g071280.1, Glur_chr6.g071290.1, Glur_chr6.g071310.1, Glur_chr6.g071320.1, Glur_chr6.g071330.1, Glur_chr6.g071360.1, Glur_chr6.g071370.1, Glur_chr6.g071380.1, Glur_chr6.g071390.1, Glur_chr6.g071400.1, Glur_chr6.g071410.1
3	C1798	1	Glur_chr6_1	46597341	46774885	177545	27	0	14	Glur_chr6.g071470.1	Glur_chr6.g071780.1	Glur_chr6.g071470.1, Glur_chr6.g071500.1, Glur_chr6.g071510.1, Glur_chr6.g071520.1, Glur_chr6.g071530.1, Glur_chr6.g071540.1, Glur_chr6.g071550.1, Glur_chr6.g071560.1, Glur_chr6.g071570.1, Glur_chr6.g071580.1, Glur_chr6.g071590.1, Glur_chr6.g071600.1, Glur_chr6.g071610.1, Glur_chr6.g071620.1, Glur_chr6.g071630.1, Glur_chr6.g071640.1, Glur_chr6.g071650.1, Glur_chr6.g071660.1, Glur_chr6.g071670.1, …
3	C1800	1	Glur_chr6_1	47084381	47205691	121311	19	0	8	Glur_chr6.g072300.1	Glur_chr6.g072490.1	Glur_chr6.g072300.1, Glur_chr6.g072310.1, Glur_chr6.g072330.1, Glur_chr6.g072340.1, Glur_chr6.g072350.1, Glur_chr6.g072360.1, Glur_chr6.g072370.1, Glur_chr6.g072380.1, Glur_chr6.g072390.1, Glur_chr6.g072400.1, Glur_chr6.g072410.1, Glur_chr6.g072420.1, Glur_chr6.g072430.1, Glur_chr6.g072440.1, Glur_chr6.g072450.1, Glur_chr6.g072460.1, Glur_chr6.g072470.1, Glur_chr6.g072480.1, Glur_chr6.g072490.1
3	C1802	1	Glur_chr6_1	47957361	47995138	37778	4	0	3	Glur_chr6.g073540.1	Glur_chr6.g073570.1	Glur_chr6.g073540.1, Glur_chr6.g073550.1, Glur_chr6.g073560.1, Glur_chr6.g073570.1
3	C1804	1	Glur_chr6_1	48481066	48488176	7111	3	0	3	Glur_chr6.g074330.1	Glur_chr6.g074350.1	Glur_chr6.g074330.1, Glur_chr6.g074340.1, Glur_chr6.g074350.1
3	C1805	1	Glur_chr6_1	48909883	49027877	117995	19	0	8	Glur_chr6.g074950.1	Glur_chr6.g075130.1	Glur_chr6.g074950.1, Glur_chr6.g074960.1, Glur_chr6.g074970.1, Glur_chr6.g074980.1, Glur_chr6.g074990.1, Glur_chr6.g075000.1, Glur_chr6.g075010.1, Glur_chr6.g075020.1, Glur_chr6.g075030.1, Glur_chr6.g075040.1, Glur_chr6.g075050.1, Glur_chr6.g075060.1, Glur_chr6.g075070.1, Glur_chr6.g075080.1, Glur_chr6.g075090.1, Glur_chr6.g075100.1, Glur_chr6.g075110.1, Glur_chr6.g075120.1, Glur_chr6.g075130.1
3	C1806	1	Glur_chr6_1	49315969	49334001	18033	5	0	4	Glur_chr6.g075440.1	Glur_chr6.g075480.1	Glur_chr6.g075440.1, Glur_chr6.g075450.1, Glur_chr6.g075460.1, Glur_chr6.g075470.1, Glur_chr6.g075480.1
3	C1807	1	Glur_chr6_1	49691704	49783102	91399	11	0	6	Glur_chr6.g075980.1	Glur_chr6.g076100.1	Glur_chr6.g075980.1, Glur_chr6.g075990.1, Glur_chr6.g076000.1, Glur_chr6.g076010.1, Glur_chr6.g076030.1, Glur_chr6.g076040.1, Glur_chr6.g076050.1, Glur_chr6.g076060.1, Glur_chr6.g076080.1, Glur_chr6.g076090.1, Glur_chr6.g076100.1
3	C1808	1	Glur_chr6_1	50105103	50135815	30713	4	0	4	Glur_chr6.g076650.1	Glur_chr6.g076690.1	Glur_chr6.g076650.1, Glur_chr6.g076660.1, Glur_chr6.g076680.1, Glur_chr6.g076690.1
3	C1810	1	Glur_chr6_1	50757924	50776893	18970	3	0	3	Glur_chr6.g077620.1	Glur_chr6.g077640.1	Glur_chr6.g077620.1, Glur_chr6.g077630.1, Glur_chr6.g077640.1
3	C1811	1	Glur_chr6_1	51023335	51072893	49559	8	0	5	Glur_chr6.g078070.1	Glur_chr6.g078140.1	Glur_chr6.g078070.1, Glur_chr6.g078080.1, Glur_chr6.g078090.1, Glur_chr6.g078100.1, Glur_chr6.g078110.1, Glur_chr6.g078120.1, Glur_chr6.g078130.1, Glur_chr6.g078140.1
3	C1812	1	Glur_chr6_1	51126380	51182375	55996	11	0	6	Glur_chr6.g078220.1	Glur_chr6.g078330.1	Glur_chr6.g078220.1, Glur_chr6.g078240.1, Glur_chr6.g078250.1, Glur_chr6.g078260.1, Glur_chr6.g078270.1, Glur_chr6.g078280.1, Glur_chr6.g078290.1, Glur_chr6.g078300.1, Glur_chr6.g078310.1, Glur_chr6.g078320.1, Glur_chr6.g078330.1
3	C1813	1	Glur_chr6_1	51624570	51658297	33728	5	0	5	Glur_chr6.g079060.1	Glur_chr6.g079100.1	Glur_chr6.g079060.1, Glur_chr6.g079070.1, Glur_chr6.g079080.1, Glur_chr6.g079090.1, Glur_chr6.g079100.1
3	C1814	1	Glur_chr6_1	51754728	51807308	52581	12	0	6	Glur_chr6.g079320.1	Glur_chr6.g079430.1	Glur_chr6.g079320.1, Glur_chr6.g079330.1, Glur_chr6.g079340.1, Glur_chr6.g079350.1, Glur_chr6.g079360.1, Glur_chr6.g079370.1, Glur_chr6.g079380.1, Glur_chr6.g079390.1, Glur_chr6.g079400.1, Glur_chr6.g079410.1, Glur_chr6.g079420.1, Glur_chr6.g079430.1
3	C1816	1	Glur_chr6_1	52256452	52307460	51009	6	0	4	Glur_chr6.g080150.1	Glur_chr6.g080250.1	Glur_chr6.g080150.1, Glur_chr6.g080170.1, Glur_chr6.g080180.1, Glur_chr6.g080190.1, Glur_chr6.g080240.1, Glur_chr6.g080250.1
3	C1819	1	Glur_chr7	1356873	1543963	187091	21	0	12	Glur_chr7.g001850.1	Glur_chr7.g002100.1	Glur_chr7.g001850.1, Glur_chr7.g001870.1, Glur_chr7.g001880.1, Glur_chr7.g001900.1, Glur_chr7.g001910.1, Glur_chr7.g001920.1, Glur_chr7.g001930.1, Glur_chr7.g001940.1, Glur_chr7.g001950.1, Glur_chr7.g001960.1, Glur_chr7.g001970.1, Glur_chr7.g002000.1, Glur_chr7.g002010.1, Glur_chr7.g002020.1, Glur_chr7.g002030.1, Glur_chr7.g002040.1, Glur_chr7.g002050.1, Glur_chr7.g002060.1, Glur_chr7.g002070.1, …
3	C1823	1	Glur_chr7	3623031	3655985	32955	3	0	3	Glur_chr7.g004770.1	Glur_chr7.g004790.1	Glur_chr7.g004770.1, Glur_chr7.g004780.1, Glur_chr7.g004790.1
3	C1825	1	Glur_chr7	4106063	4217524	111462	6	0	6	Glur_chr7.g005470.1	Glur_chr7.g005670.1	Glur_chr7.g005470.1, Glur_chr7.g005510.1, Glur_chr7.g005550.1, Glur_chr7.g005610.1, Glur_chr7.g005640.1, Glur_chr7.g005670.1
3	C1828	1	Glur_chr7	5096513	5132172	35660	4	0	3	Glur_chr7.g007040.1	Glur_chr7.g007140.1	Glur_chr7.g007040.1, Glur_chr7.g007050.1, Glur_chr7.g007130.1, Glur_chr7.g007140.1
3	C1830	1	Glur_chr7	6723442	6756729	33288	4	0	3	Glur_chr7.g009760.1	Glur_chr7.g009810.1	Glur_chr7.g009760.1, Glur_chr7.g009770.1, Glur_chr7.g009800.1, Glur_chr7.g009810.1
3	C1831	1	Glur_chr7	6862340	6934387	72048	4	0	3	Glur_chr7.g010030.1	Glur_chr7.g010150.1	Glur_chr7.g010030.1, Glur_chr7.g010090.1, Glur_chr7.g010140.1, Glur_chr7.g010150.1
3	C1833	1	Glur_chr7_1	24448842	24626033	177192	4	0	4	Glur_chr7.g040300.1	Glur_chr7.g041050.1	Glur_chr7.g040300.1, Glur_chr7.g040650.1, Glur_chr7.g041020.1, Glur_chr7.g041050.1
3	C1835	1	Glur_chr7_1	26371943	26542865	170923	7	0	5	Glur_chr7.g044170.1	Glur_chr7.g044400.1	Glur_chr7.g044170.1, Glur_chr7.g044180.1, Glur_chr7.g044210.1, Glur_chr7.g044220.1, Glur_chr7.g044230.1, Glur_chr7.g044300.1, Glur_chr7.g044400.1
3	C1836	1	Glur_chr7_1	27820405	27880655	60251	4	0	3	Glur_chr7.g046530.1	Glur_chr7.g046640.1	Glur_chr7.g046530.1, Glur_chr7.g046540.1, Glur_chr7.g046550.1, Glur_chr7.g046640.1
3	C1837	1	Glur_chr7_1	28220421	28476252	255832	19	0	10	Glur_chr7.g047150.1	Glur_chr7.g047460.1	Glur_chr7.g047150.1, Glur_chr7.g047160.1, Glur_chr7.g047170.1, Glur_chr7.g047190.1, Glur_chr7.g047200.1, Glur_chr7.g047250.1, Glur_chr7.g047270.1, Glur_chr7.g047280.1, Glur_chr7.g047290.1, Glur_chr7.g047300.1, Glur_chr7.g047310.1, Glur_chr7.g047340.1, Glur_chr7.g047350.1, Glur_chr7.g047360.1, Glur_chr7.g047400.1, Glur_chr7.g047430.1, Glur_chr7.g047440.1, Glur_chr7.g047450.1, Glur_chr7.g047460.1
3	C1838	1	Glur_chr7_1	28577951	28642661	64711	6	0	5	Glur_chr7.g047600.1	Glur_chr7.g047690.1	Glur_chr7.g047600.1, Glur_chr7.g047610.1, Glur_chr7.g047630.1, Glur_chr7.g047640.1, Glur_chr7.g047680.1, Glur_chr7.g047690.1
3	C1839	1	Glur_chr7_1	28699506	29027909	328404	24	0	13	Glur_chr7.g047770.1	Glur_chr7.g048330.1	Glur_chr7.g047770.1, Glur_chr7.g047800.1, Glur_chr7.g047810.1, Glur_chr7.g047830.1, Glur_chr7.g047840.1, Glur_chr7.g047850.1, Glur_chr7.g047910.1, Glur_chr7.g047960.1, Glur_chr7.g047980.1, Glur_chr7.g047990.1, Glur_chr7.g048000.1, Glur_chr7.g048010.1, Glur_chr7.g048020.1, Glur_chr7.g048030.1, Glur_chr7.g048050.1, Glur_chr7.g048070.1, Glur_chr7.g048080.1, Glur_chr7.g048110.1, Glur_chr7.g048120.1, …
3	C1842	1	Glur_chr7_1	30917749	31117188	199440	16	0	11	Glur_chr7.g050850.1	Glur_chr7.g051160.1	Glur_chr7.g050850.1, Glur_chr7.g050860.1, Glur_chr7.g050880.1, Glur_chr7.g050890.1, Glur_chr7.g050910.1, Glur_chr7.g050940.1, Glur_chr7.g051000.1, Glur_chr7.g051030.1, Glur_chr7.g051080.1, Glur_chr7.g051090.1, Glur_chr7.g051100.1, Glur_chr7.g051130.1, Glur_chr7.g051120.1, Glur_chr7.g051140.1, Glur_chr7.g051150.1, Glur_chr7.g051160.1
3	C1843	1	Glur_chr7_1	31715409	31754529	39121	9	0	7	Glur_chr7.g051930.1	Glur_chr7.g052010.1	Glur_chr7.g051930.1, Glur_chr7.g051940.1, Glur_chr7.g051950.1, Glur_chr7.g051960.1, Glur_chr7.g051970.1, Glur_chr7.g051980.1, Glur_chr7.g051990.1, Glur_chr7.g052000.1, Glur_chr7.g052010.1
3	C1844	1	Glur_chr7_1	32208692	32371033	162342	17	0	15	Glur_chr7.g052680.1	Glur_chr7.g052880.1	Glur_chr7.g052680.1, Glur_chr7.g052720.1, Glur_chr7.g052730.1, Glur_chr7.g052740.1, Glur_chr7.g052750.1, Glur_chr7.g052760.1, Glur_chr7.g052770.1, Glur_chr7.g052780.1, Glur_chr7.g052790.1, Glur_chr7.g052800.1, Glur_chr7.g052820.1, Glur_chr7.g052830.1, Glur_chr7.g052840.1, Glur_chr7.g052850.1, Glur_chr7.g052860.1, Glur_chr7.g052870.1, Glur_chr7.g052880.1
3	C1845	1	Glur_chr7_1	32802389	32952948	150560	17	0	9	Glur_chr7.g053340.1	Glur_chr7.g053570.1	Glur_chr7.g053340.1, Glur_chr7.g053350.1, Glur_chr7.g053360.1, Glur_chr7.g053370.1, Glur_chr7.g053380.1, Glur_chr7.g053390.1, Glur_chr7.g053410.1, Glur_chr7.g053420.1, Glur_chr7.g053430.1, Glur_chr7.g053460.1, Glur_chr7.g053470.1, Glur_chr7.g053480.1, Glur_chr7.g053490.1, Glur_chr7.g053500.1, Glur_chr7.g053510.1, Glur_chr7.g053560.1, Glur_chr7.g053570.1
3	C1849	1	Glur_chr7_1	35463965	35528237	64273	9	0	7	Glur_chr7.g057250.1	Glur_chr7.g057340.1	Glur_chr7.g057250.1, Glur_chr7.g057260.1, Glur_chr7.g057270.1, Glur_chr7.g057280.1, Glur_chr7.g057290.1, Glur_chr7.g057310.1, Glur_chr7.g057320.1, Glur_chr7.g057330.1, Glur_chr7.g057340.1
3	C1851	1	Glur_chr7_1	36484250	36522411	38162	7	0	5	Glur_chr7.g058830.1	Glur_chr7.g058890.1	Glur_chr7.g058830.1, Glur_chr7.g058840.1, Glur_chr7.g058850.1, Glur_chr7.g058860.1, Glur_chr7.g058870.1, Glur_chr7.g058880.1, Glur_chr7.g058890.1
3	C1852	1	Glur_chr7_1	36574185	36609827	35643	6	0	6	Glur_chr7.g059030.1	Glur_chr7.g059090.1	Glur_chr7.g059030.1, Glur_chr7.g059040.1, Glur_chr7.g059060.1, Glur_chr7.g059070.1, Glur_chr7.g059080.1, Glur_chr7.g059090.1
3	C1854	1	Glur_chr7_1	37174482	37235211	60730	9	0	6	Glur_chr7.g059940.1	Glur_chr7.g060060.1	Glur_chr7.g059940.1, Glur_chr7.g059960.1, Glur_chr7.g059970.1, Glur_chr7.g059980.1, Glur_chr7.g059990.1, Glur_chr7.g060030.1, Glur_chr7.g060040.1, Glur_chr7.g060050.1, Glur_chr7.g060060.1
3	C1856	1	Glur_chr7_1	38476397	38557990	81594	7	0	5	Glur_chr7.g062020.1	Glur_chr7.g062090.1	Glur_chr7.g062020.1, Glur_chr7.g062040.1, Glur_chr7.g062050.1, Glur_chr7.g062060.1, Glur_chr7.g062070.1, Glur_chr7.g062080.1, Glur_chr7.g062090.1
3	C1859	1	Glur_chr7_1	40190412	40227878	37467	5	0	4	Glur_chr7.g064470.1	Glur_chr7.g064520.1	Glur_chr7.g064470.1, Glur_chr7.g064480.1, Glur_chr7.g064490.1, Glur_chr7.g064500.1, Glur_chr7.g064520.1
3	C1862	1	Glur_chr7_1	40977940	41064517	86578	12	0	6	Glur_chr7.g065700.1	Glur_chr7.g065820.1	Glur_chr7.g065700.1, Glur_chr7.g065710.1, Glur_chr7.g065720.1, Glur_chr7.g065730.1, Glur_chr7.g065740.1, Glur_chr7.g065750.1, Glur_chr7.g065760.1, Glur_chr7.g065770.1, Glur_chr7.g065780.1, Glur_chr7.g065790.1, Glur_chr7.g065800.1, Glur_chr7.g065820.1
3	C1863	1	Glur_chr7_1	41407536	41422540	15005	3	0	3	Glur_chr7.g066400.1	Glur_chr7.g066420.1	Glur_chr7.g066400.1, Glur_chr7.g066410.1, Glur_chr7.g066420.1
3	C1864	1	Glur_chr7_1	41644927	41779005	134079	22	0	10	Glur_chr7.g066800.1	Glur_chr7.g067010.1	Glur_chr7.g066800.1, Glur_chr7.g066810.1, Glur_chr7.g066820.1, Glur_chr7.g066830.1, Glur_chr7.g066840.1, Glur_chr7.g066850.1, Glur_chr7.g066860.1, Glur_chr7.g066870.1, Glur_chr7.g066880.1, Glur_chr7.g066890.1, Glur_chr7.g066900.1, Glur_chr7.g066910.1, Glur_chr7.g066920.1, Glur_chr7.g066930.1, Glur_chr7.g066940.1, Glur_chr7.g066950.1, Glur_chr7.g066960.1, Glur_chr7.g066970.1, Glur_chr7.g066980.1, …
3	C1867	1	Glur_chr7_1	43002575	43038713	36139	4	0	3	Glur_chr7.g069080.1	Glur_chr7.g069130.1	Glur_chr7.g069080.1, Glur_chr7.g069100.1, Glur_chr7.g069120.1, Glur_chr7.g069130.1
3	C1869	1	Glur_chr7_1	43363691	43455464	91774	13	0	8	Glur_chr7.g069610.1	Glur_chr7.g069730.1	Glur_chr7.g069610.1, Glur_chr7.g069620.1, Glur_chr7.g069630.1, Glur_chr7.g069640.1, Glur_chr7.g069650.1, Glur_chr7.g069660.1, Glur_chr7.g069670.1, Glur_chr7.g069680.1, Glur_chr7.g069690.1, Glur_chr7.g069700.1, Glur_chr7.g069710.1, Glur_chr7.g069720.1, Glur_chr7.g069730.1
3	C1870	1	Glur_chr7_1	43734917	43842470	107554	13	0	7	Glur_chr7.g070260.1	Glur_chr7.g070430.1	Glur_chr7.g070260.1, Glur_chr7.g070270.1, Glur_chr7.g070280.1, Glur_chr7.g070290.1, Glur_chr7.g070300.1, Glur_chr7.g070310.1, Glur_chr7.g070320.1, Glur_chr7.g070330.1, Glur_chr7.g070340.1, Glur_chr7.g070360.1, Glur_chr7.g070390.1, Glur_chr7.g070400.1, Glur_chr7.g070430.1
3	C1874	1	Glur_chr7_1	44885542	44924899	39358	4	0	3	Glur_chr7.g072100.1	Glur_chr7.g072130.1	Glur_chr7.g072100.1, Glur_chr7.g072110.1, Glur_chr7.g072120.1, Glur_chr7.g072130.1
3	C1876	1	Glur_chr7_1	45295768	45408239	112472	16	0	9	Glur_chr7.g072840.1	Glur_chr7.g072990.1	Glur_chr7.g072840.1, Glur_chr7.g072850.1, Glur_chr7.g072860.1, Glur_chr7.g072870.1, Glur_chr7.g072880.1, Glur_chr7.g072890.1, Glur_chr7.g072900.1, Glur_chr7.g072910.1, Glur_chr7.g072920.1, Glur_chr7.g072930.1, Glur_chr7.g072940.1, Glur_chr7.g072950.1, Glur_chr7.g072960.1, Glur_chr7.g072970.1, Glur_chr7.g072980.1, Glur_chr7.g072990.1
3	C1881	1	Glur_chr7_1	47330224	47350163	19940	6	0	6	Glur_chr7.g076200.1	Glur_chr7.g076250.1	Glur_chr7.g076200.1, Glur_chr7.g076210.1, Glur_chr7.g076220.1, Glur_chr7.g076230.1, Glur_chr7.g076240.1, Glur_chr7.g076250.1
3	C1882	1	Glur_chr7_1	47383576	47393454	9879	3	0	3	Glur_chr7.g076320.1	Glur_chr7.g076340.1	Glur_chr7.g076320.1, Glur_chr7.g076330.1, Glur_chr7.g076340.1
3	C1883	1	Glur_chr7_1	47435010	47455952	20943	5	0	4	Glur_chr7.g076430.1	Glur_chr7.g076480.1	Glur_chr7.g076430.1, Glur_chr7.g076450.1, Glur_chr7.g076460.1, Glur_chr7.g076470.1, Glur_chr7.g076480.1
3	C1887	1	Glur_chr7_1	49452873	49469784	16912	4	0	3	Glur_chr7.g079730.1	Glur_chr7.g079760.1	Glur_chr7.g079730.1, Glur_chr7.g079740.1, Glur_chr7.g079750.1, Glur_chr7.g079760.1
3	C1889	1	Glur_chr7_1	49640888	49705329	64442	11	0	6	Glur_chr7.g080060.1	Glur_chr7.g080170.1	Glur_chr7.g080060.1, Glur_chr7.g080080.1, Glur_chr7.g080090.1, Glur_chr7.g080100.1, Glur_chr7.g080110.1, Glur_chr7.g080120.1, Glur_chr7.g080130.1, Glur_chr7.g080140.1, Glur_chr7.g080150.1, Glur_chr7.g080160.1, Glur_chr7.g080170.1
3	C1891	1	Glur_chr8	219154	243747	24594	3	0	3	Glur_chr8.g000370.1	Glur_chr8.g000430.1	Glur_chr8.g000370.1, Glur_chr8.g000390.1, Glur_chr8.g000430.1
3	C1894	1	Glur_chr8	660781	726312	65532	10	0	7	Glur_chr8.g001000.1	Glur_chr8.g001100.1	Glur_chr8.g001000.1, Glur_chr8.g001010.1, Glur_chr8.g001020.1, Glur_chr8.g001030.1, Glur_chr8.g001040.1, Glur_chr8.g001060.1, Glur_chr8.g001070.1, Glur_chr8.g001080.1, Glur_chr8.g001090.1, Glur_chr8.g001100.1
3	C1895	1	Glur_chr8	988724	1269777	281054	37	0	21	Glur_chr8.g001400.1	Glur_chr8.g001780.1	Glur_chr8.g001400.1, Glur_chr8.g001420.1, Glur_chr8.g001430.1, Glur_chr8.g001440.1, Glur_chr8.g001450.1, Glur_chr8.g001460.1, Glur_chr8.g001470.1, Glur_chr8.g001480.1, Glur_chr8.g001490.1, Glur_chr8.g001500.1, Glur_chr8.g001510.1, Glur_chr8.g001520.1, Glur_chr8.g001530.1, Glur_chr8.g001540.1, Glur_chr8.g001550.1, Glur_chr8.g001560.1, Glur_chr8.g001570.1, Glur_chr8.g001580.1, Glur_chr8.g001590.1, …
3	C1896	1	Glur_chr8	2359156	2543019	183864	27	0	17	Glur_chr8.g003280.1	Glur_chr8.g003590.1	Glur_chr8.g003280.1, Glur_chr8.g003290.1, Glur_chr8.g003300.1, Glur_chr8.g003310.1, Glur_chr8.g003320.1, Glur_chr8.g003330.1, Glur_chr8.g003340.1, Glur_chr8.g003350.1, Glur_chr8.g003360.1, Glur_chr8.g003370.1, Glur_chr8.g003380.1, Glur_chr8.g003390.1, Glur_chr8.g003420.1, Glur_chr8.g003430.1, Glur_chr8.g003440.1, Glur_chr8.g003450.1, Glur_chr8.g003470.1, Glur_chr8.g003480.1, Glur_chr8.g003500.1, …
3	C1897	1	Glur_chr8	2852416	2898661	46246	5	0	5	Glur_chr8.g004070.1	Glur_chr8.g004110.1	Glur_chr8.g004070.1, Glur_chr8.g004080.1, Glur_chr8.g004090.1, Glur_chr8.g004100.1, Glur_chr8.g004110.1
3	C1899	1	Glur_chr8	3668326	3712582	44257	9	0	6	Glur_chr8.g005220.1	Glur_chr8.g005310.1	Glur_chr8.g005220.1, Glur_chr8.g005230.1, Glur_chr8.g005250.1, Glur_chr8.g005260.1, Glur_chr8.g005270.1, Glur_chr8.g005280.1, Glur_chr8.g005290.1, Glur_chr8.g005300.1, Glur_chr8.g005310.1
3	C1901	1	Glur_chr8	4056623	4197098	140476	15	0	9	Glur_chr8.g005780.1	Glur_chr8.g005950.1	Glur_chr8.g005780.1, Glur_chr8.g005790.1, Glur_chr8.g005800.1, Glur_chr8.g005810.1, Glur_chr8.g005820.1, Glur_chr8.g005830.1, Glur_chr8.g005840.1, Glur_chr8.g005850.1, Glur_chr8.g005880.1, Glur_chr8.g005890.1, Glur_chr8.g005900.1, Glur_chr8.g005910.1, Glur_chr8.g005920.1, Glur_chr8.g005930.1, Glur_chr8.g005950.1
3	C1903	1	Glur_chr8	4531969	4590117	58149	7	0	5	Glur_chr8.g006440.1	Glur_chr8.g006500.1	Glur_chr8.g006440.1, Glur_chr8.g006450.1, Glur_chr8.g006460.1, Glur_chr8.g006470.1, Glur_chr8.g006480.1, Glur_chr8.g006490.1, Glur_chr8.g006500.1
3	C1904	1	Glur_chr8	4792223	4816309	24087	4	0	3	Glur_chr8.g006760.1	Glur_chr8.g006790.1	Glur_chr8.g006760.1, Glur_chr8.g006770.1, Glur_chr8.g006780.1, Glur_chr8.g006790.1
3	C1906	1	Glur_chr8	5109033	5131611	22579	3	0	3	Glur_chr8.g007170.1	Glur_chr8.g007200.1	Glur_chr8.g007170.1, Glur_chr8.g007180.1, Glur_chr8.g007200.1
3	C1907	1	Glur_chr8	5254341	5265859	11519	4	0	3	Glur_chr8.g007400.1	Glur_chr8.g007430.1	Glur_chr8.g007400.1, Glur_chr8.g007410.1, Glur_chr8.g007420.1, Glur_chr8.g007430.1
3	C1908	1	Glur_chr8_23	5972066	6011322	39257	4	0	4	Glur_chr8.g008430.1	Glur_chr8.g008460.1	Glur_chr8.g008430.1, Glur_chr8.g008440.1, Glur_chr8.g008450.1, Glur_chr8.g008460.1
3	C1909	1	Glur_chr8_23	6244429	6282494	38066	6	0	4	Glur_chr8.g008810.1	Glur_chr8.g008870.1	Glur_chr8.g008810.1, Glur_chr8.g008820.1, Glur_chr8.g008830.1, Glur_chr8.g008850.1, Glur_chr8.g008860.1, Glur_chr8.g008870.1
3	C1910	1	Glur_chr8_23	7264563	7401714	137152	11	0	6	Glur_chr8.g010230.1	Glur_chr8.g010380.1	Glur_chr8.g010230.1, Glur_chr8.g010240.1, Glur_chr8.g010250.1, Glur_chr8.g010260.1, Glur_chr8.g010290.1, Glur_chr8.g010320.1, Glur_chr8.g010330.1, Glur_chr8.g010350.1, Glur_chr8.g010360.1, Glur_chr8.g010370.1, Glur_chr8.g010380.1
3	C1911	1	Glur_chr8_23	7471157	7577792	106636	9	0	5	Glur_chr8.g010490.1	Glur_chr8.g010680.1	Glur_chr8.g010490.1, Glur_chr8.g010500.1, Glur_chr8.g010510.1, Glur_chr8.g010520.1, Glur_chr8.g010540.1, Glur_chr8.g010580.1, Glur_chr8.g010590.1, Glur_chr8.g010610.1, Glur_chr8.g010680.1
3	C1912	1	Glur_chr8_22	9228527	9266713	38187	3	0	3	Glur_chr8.g013140.1	Glur_chr8.g013180.1	Glur_chr8.g013140.1, Glur_chr8.g013150.1, Glur_chr8.g013180.1
3	C1917	1	Glur_chr8_1	24962892	25078717	115826	11	0	6	Glur_chr8.g036920.1	Glur_chr8.g037050.1	Glur_chr8.g036920.1, Glur_chr8.g036940.1, Glur_chr8.g036950.1, Glur_chr8.g036960.1, Glur_chr8.g036970.1, Glur_chr8.g036980.1, Glur_chr8.g036990.1, Glur_chr8.g037000.1, Glur_chr8.g037030.1, Glur_chr8.g037040.1, Glur_chr8.g037050.1
3	C1918	1	Glur_chr8_1	25667825	25942653	274829	25	0	14	Glur_chr8.g038040.1	Glur_chr8.g038340.1	Glur_chr8.g038040.1, Glur_chr8.g038050.1, Glur_chr8.g038060.1, Glur_chr8.g038070.1, Glur_chr8.g038080.1, Glur_chr8.g038100.1, Glur_chr8.g038110.1, Glur_chr8.g038120.1, Glur_chr8.g038140.1, Glur_chr8.g038150.1, Glur_chr8.g038160.1, Glur_chr8.g038170.1, Glur_chr8.g038180.1, Glur_chr8.g038200.1, Glur_chr8.g038210.1, Glur_chr8.g038220.1, Glur_chr8.g038230.1, Glur_chr8.g038240.1, Glur_chr8.g038260.1, …
3	C1919	1	Glur_chr8_1	26692334	26747323	54990	8	0	5	Glur_chr8.g039340.1	Glur_chr8.g039430.1	Glur_chr8.g039340.1, Glur_chr8.g039360.1, Glur_chr8.g039370.1, Glur_chr8.g039380.1, Glur_chr8.g039390.1, Glur_chr8.g039400.1, Glur_chr8.g039410.1, Glur_chr8.g039430.1
3	C1920	1	Glur_chr8_1	26869077	26998001	128925	10	0	10	Glur_chr8.g039620.1	Glur_chr8.g039770.1	Glur_chr8.g039620.1, Glur_chr8.g039640.1, Glur_chr8.g039660.1, Glur_chr8.g039680.1, Glur_chr8.g039700.1, Glur_chr8.g039720.1, Glur_chr8.g039730.1, Glur_chr8.g039740.1, Glur_chr8.g039760.1, Glur_chr8.g039770.1
3	C1921	1	Glur_chr8_1	27366840	27425429	58590	6	0	5	Glur_chr8.g040310.1	Glur_chr8.g040370.1	Glur_chr8.g040310.1, Glur_chr8.g040330.1, Glur_chr8.g040340.1, Glur_chr8.g040350.1, Glur_chr8.g040360.1, Glur_chr8.g040370.1
3	C1922	1	Glur_chr8_1	27952099	27971218	19120	3	0	3	Glur_chr8.g041190.1	Glur_chr8.g041220.1	Glur_chr8.g041190.1, Glur_chr8.g041200.1, Glur_chr8.g041220.1
3	C1923	1	Glur_chr8_1	28203086	28275984	72899	6	0	6	Glur_chr8.g041590.1	Glur_chr8.g041670.1	Glur_chr8.g041590.1, Glur_chr8.g041610.1, Glur_chr8.g041620.1, Glur_chr8.g041630.1, Glur_chr8.g041640.1, Glur_chr8.g041670.1
3	C1924	1	Glur_chr8_1	28395333	28532013	136681	16	0	7	Glur_chr8.g041810.1	Glur_chr8.g042010.1	Glur_chr8.g041810.1, Glur_chr8.g041820.1, Glur_chr8.g041830.1, Glur_chr8.g041840.1, Glur_chr8.g041850.1, Glur_chr8.g041860.1, Glur_chr8.g041890.1, Glur_chr8.g041930.1, Glur_chr8.g041940.1, Glur_chr8.g041950.1, Glur_chr8.g041960.1, Glur_chr8.g041970.1, Glur_chr8.g041980.1, Glur_chr8.g041990.1, Glur_chr8.g042000.1, Glur_chr8.g042010.1
3	C1927	1	Glur_chr8_1	29065551	29163223	97673	8	0	5	Glur_chr8.g042770.1	Glur_chr8.g042880.1	Glur_chr8.g042770.1, Glur_chr8.g042780.1, Glur_chr8.g042790.1, Glur_chr8.g042800.1, Glur_chr8.g042810.1, Glur_chr8.g042830.1, Glur_chr8.g042870.1, Glur_chr8.g042880.1
3	C1928	1	Glur_chr8_1	29689302	29707844	18543	4	0	3	Glur_chr8.g043740.1	Glur_chr8.g043770.1	Glur_chr8.g043740.1, Glur_chr8.g043750.1, Glur_chr8.g043760.1, Glur_chr8.g043770.1
3	C1929	1	Glur_chr8_1	30168898	30282132	113235	18	0	11	Glur_chr8.g044540.1	Glur_chr8.g044710.1	Glur_chr8.g044540.1, Glur_chr8.g044550.1, Glur_chr8.g044560.1, Glur_chr8.g044570.1, Glur_chr8.g044580.1, Glur_chr8.g044590.1, Glur_chr8.g044600.1, Glur_chr8.g044610.1, Glur_chr8.g044620.1, Glur_chr8.g044630.1, Glur_chr8.g044640.1, Glur_chr8.g044650.1, Glur_chr8.g044660.1, Glur_chr8.g044670.1, Glur_chr8.g044680.1, Glur_chr8.g044690.1, Glur_chr8.g044700.1, Glur_chr8.g044710.1
3	C1930	1	Glur_chr8_1	30892703	30916024	23322	5	0	4	Glur_chr8.g045710.1	Glur_chr8.g045750.1	Glur_chr8.g045710.1, Glur_chr8.g045720.1, Glur_chr8.g045730.1, Glur_chr8.g045740.1, Glur_chr8.g045750.1
3	C1933	1	Glur_chr8_1	31299988	31349959	49972	6	0	5	Glur_chr8.g046290.1	Glur_chr8.g046340.1	Glur_chr8.g046290.1, Glur_chr8.g046300.1, Glur_chr8.g046310.1, Glur_chr8.g046320.1, Glur_chr8.g046330.1, Glur_chr8.g046340.1
3	C1935	1	Glur_chr8_1	31735539	31801562	66024	8	0	5	Glur_chr8.g046890.1	Glur_chr8.g046970.1	Glur_chr8.g046890.1, Glur_chr8.g046900.1, Glur_chr8.g046910.1, Glur_chr8.g046920.1, Glur_chr8.g046930.1, Glur_chr8.g046940.1, Glur_chr8.g046950.1, Glur_chr8.g046970.1
3	C1936	1	Glur_chr8_1	31849507	31874113	24607	4	0	4	Glur_chr8.g047030.1	Glur_chr8.g047060.1	Glur_chr8.g047030.1, Glur_chr8.g047040.1, Glur_chr8.g047050.1, Glur_chr8.g047060.1
3	C1937	1	Glur_chr8_1	31940497	32142093	201596	31	0	12	Glur_chr8.g047170.1	Glur_chr8.g047520.1	Glur_chr8.g047170.1, Glur_chr8.g047180.1, Glur_chr8.g047190.1, Glur_chr8.g047200.1, Glur_chr8.g047210.1, Glur_chr8.g047220.1, Glur_chr8.g047230.1, Glur_chr8.g047240.1, Glur_chr8.g047250.1, Glur_chr8.g047260.1, Glur_chr8.g047270.1, Glur_chr8.g047280.1, Glur_chr8.g047290.1, Glur_chr8.g047320.1, Glur_chr8.g047330.1, Glur_chr8.g047340.1, Glur_chr8.g047350.1, Glur_chr8.g047360.1, Glur_chr8.g047370.1,G…
