# Supplementary material for: Chromosome-scale genome assembly of Glycyrrhiza uralensis revealed metabolic gene cluster centred specialized metabolites biosynthesis
Source: DNA Res. 2022 Dec 20;29(6):dsac043. doi: 10.1093/dnares/dsac043 (PMC9763095; doi:10.1093/dnares/dsac043)
Supplement: dsac043_suppl_Supplementary_Table_S15 [file dsac043_suppl_supplementary_table_s15.xlsx]

## Sheet: Sheet1
Supplementary Table 15S. BLASTP based annotation of Glycyrrhiza uralensis genome using functionally characterized genes involved in the oleanane-type triterpenoid saponins as BLASTP database
Blastp based annotation using functionally characterized genes from oleanane-type triterpenoid saponins																Gene Cluster Id	Count datasets for RNA-seq based expression analysis					Index
qseqid	Orthogene groups	sseqid	Gene_name	pident	allignment_length	mismatch	gapopen	qstart	qend	sstart	send	evalue	bitscore	query_length	querylength_allignmentlength		Gu_Lib1	Gu_Lib2	Gu_Lib3	Gu_Lib4		1. qseqid query or source (e.g., gene) sequence id
Glur_chr1.g063900.1	OG0015988	H1A988.1	CYP72A154	98.947	190	2	0	47	236	334	523	2.75e-138	389	523	0.363289	C1269	164	19	39	11		2. sseqid subject or target (e.g., reference genome) sequence id
Glur_chr1.g063940.1	OG0012514	H1A988.1	CYP72A154	81.333	525	36	5	1	465	1	523	0	838	523	1.00382	C1269	11295	3674	1208	344		3. pident percentage of identical matches
Glur_chr7.g053470.1	OG0000087	H1A988.1	CYP72A154	62.863	517	187	4	8	521	9	523	0	683	523	0.988528	C1845	215	2221	315	2256		4. length alignment length (sequence overlap)
Glur_chr7.g037000.1	OG0000087	H1A988.1	CYP72A154	59.77	522	204	4	6	522	3	523	0	660	523	0.998088	0	24	235	52	239		5. mismatch number of mismatches
Glur_chr7.g053420.1	OG0000087	H1A988.1	CYP72A154	58.712	528	208	7	141	663	1	523	0	641	523	1.00956	C1845	70	1288	13	3219		6. gapopen number of gap openings
Glur_chr7.g053460.1	OG0000087	H1A988.1	CYP72A154	57.534	511	188	4	1	483	14	523	0	613	523	0.977055	C1845	41	55	1401	34		7. qstart start of alignment in query
Glur_chr7.g053430.1	OG0000087	H1A988.1	CYP72A154	55.819	507	182	6	5	470	1	506	0	574	523	0.969407	C1845	1280	1449	2993	1186		8. qend end of alignment in query
Glur_chr3.g060870.1	OG0016484	BBD13919.1	CYP72A566	99.228	518	4	0	1	518	11	528	0	1063	528	0.981061	0	9303	30	1048	295		9. sstart start of alignment in subject
Glur_chr3.g060760.1	OG0016484	BBD13919.1	CYP72A566	86.207	290	25	2	1	289	70	345	0	505	528	0.549242	0	19157	25	1850	93		10. send end of alignment in subject
Glur_chr1.g089300.1	OG0008802	BBD13919.1	CYP72A566	40.864	509	290	7	15	518	26	528	1.08e-136	397	528	0.964015	0	17	0	7	34		11. evalue expect value
Glur_chr2.g001220.1	OG0006587	BBD13919.1	CYP72A566	34.799	523	324	7	4	516	13	528	1.67e-107	322	528	0.99053	0	729	299	153	16		12. bitscore bit score
Glur_chr8.g005800.1	OG0006587	BBD13919.1	CYP72A566	34.127	504	311	7	19	508	32	528	1.31e-103	311	528	0.954545	C1901	0	2	0	0
Glur_chr1.g069300.1	OG0006419	BAG68929.1	CYP88D6	99.797	493	1	0	1	493	1	493	0	1021	493	1	C1281	10342	30	728	7
Glur_chr1.g069220.1	OG0006419	AQQ13664.1	CYP88D6/10-GubAO	99.391	493	3	0	1	493	1	493	0	1019	493	1	C1281	481	0	192	9
Glur_chr1.g069250.1	OG0006419	AQQ13664.1	CYP88D6/10-GubAO	74.497	298	64	3	66	360	150	438	3.34e-162	459	493	0.604462	C1281	0	0	6	2
Glur_chr6.g074950.1	OG0006419	AQQ13664.1	CYP88D6/10-GubAO	56.364	495	204	4	9	499	5	491	0	593	493	1.00406	C1805	0	0	0	25
Glur_chr7.g069460.1	OG0005109	AQQ13664.1	CYP88D6/10-GubAO	49.899	495	239	5	1	488	1	493	0	518	493	1.00406	0	14	0	2	0
Glur_chr4.g050870.1	OG0000894	BAG68930.1	CYP93E3	99.805	514	1	0	1	514	1	514	0	1065	514	1	0	891	0	247	23
Glur_chr4.g067920.1	OG0000894	BAG68930.1	CYP93E3	99.611	514	2	0	1	514	1	514	0	1062	514	1	0	956	1	11	18
Glur_chr4.g086100.1	OG0000894	BAG68930.1	CYP93E3	49.808	522	253	5	1	521	1	514	0	531	514	1.01556	0	60	33	42	2
Glur_chr4.g075070.1	OG0000894	BAG68930.1	CYP93E3	48.456	518	257	6	1	512	1	514	0	515	514	1.00778	0	0	0	0	0
Glur_chr4.g086140.1	OG0000894	BAG68930.1	CYP93E3	47.692	520	261	6	1	515	1	514	2.88e-178	502	514	1.01167	0	2075	1711	2950	1205
Glur_chr4.g075060.1	OG0000894	BAG68930.1	CYP93E3	47.5	520	263	5	1	516	1	514	7.24e-179	504	514	1.01167	0	0	0	0	0
Glur_chr4.g075100.1	OG0000894	BAG68930.1	CYP93E3	46.346	520	266	4	1	518	1	509	2.43e-176	498	514	1.01167	0	14	0	64	1136
Glur_chr3.g091610.1	OG0016482	BAG68930.1	CYP93E3	42.536	489	259	5	32	511	33	508	3.14e-139	403	514	0.951362	0	6	0	45	29
Glur_chr3.g091620.1	OG0016482	BAG68930.1	CYP93E3	42.248	516	272	6	10	515	9	508	1.85e-143	414	514	1.00389	0	412	18	480	44
Glur_chr3.g091540.1	OG0012606	BAG68930.1	CYP93E3	41.973	517	284	6	14	527	9	512	2.2e-149	429	514	1.00584	0	2	0	5	307
Glur_chr3.g081700.1	OG0015151	BAG68930.1	CYP93E3	40.164	488	270	7	35	513	34	508	1.32e-127	373	514	0.949416	C1514	6	1478	39	4198
Glur_chr1.g071660.1	OG0012873	BAG68930.1	CYP93E3	39.01	505	286	8	18	509	14	509	3.54e-125	367	514	0.98249	0	302	194	1687	2379
Glur_chr4.g086090.1	OG0011095	BAG68930.1	CYP93E3	38.659	507	299	3	17	515	7	509	3.06e-139	403	514	0.986381	0	114	58	7	18
Glur_chr5.g062880.1	OG0006046	BAG68930.1	CYP93E3	37.98	495	287	10	23	505	25	511	5.16e-115	340	514	0.963035	C1705	7	3	34	520
Glur_chr5.g062920.1	OG0006046	BAG68930.1	CYP93E3	37.98	495	290	8	23	508	25	511	8.49e-122	358	514	0.963035	C1705	10	72	36	2462
Glur_chr5.g057090.1	OG0000022	BAG68930.1	CYP93E3	37.832	489	285	9	16	489	11	495	1.29e-111	331	514	0.951362	C1691	0	0	0	245
Glur_chr5.g062910.1	OG0006046	BAG68930.1	CYP93E3	37.576	495	289	9	23	505	25	511	2.85e-116	343	514	0.963035	C1705	0	0	0	4
Glur_chr1.g077260.1	OG0015144	BAG68930.1	CYP93E3	37.524	517	290	7	5	499	8	513	3.3e-130	379	514	1.00584	0	106	51	185	606
Glur_chr5.g062900.1	OG0006046	BAG68930.1	CYP93E3	37.172	495	291	9	23	505	25	511	1.16e-112	334	514	0.963035	C1705	0	0	3	6
Glur_chr1.g085400.1	OG0002938	BAG68930.1	CYP93E3	36.852	521	302	11	19	529	4	507	7.24e-111	330	514	1.01362	0	50	810	394	392
Glur_chr6.g001770.1	OG0018208	BAG68930.1	CYP93E3	36.64	494	284	15	14	493	11	489	4.68e-103	310	514	0.961089	0	0	6	0	2
Glur_chr5.g029730.1	OG0020738	BAG68930.1	CYP93E3	36.328	512	311	7	8	508	4	511	2.01e-119	352	514	0.996109	0	0	1	2	65
Glur_chr3.g100530.1	OG0000237	BAG68930.1	CYP93E3	36.292	507	298	11	4	493	11	509	1.34e-105	315	514	0.986381	0	188	4	14	117
Glur_chr6.g079340.1	OG0000073	BAG68930.1	CYP93E3	36.187	514	302	10	1	497	2	506	2.46e-110	328	514	1	C1814	100	52	17	2
Glur_chr2.g081430.1	OG0000073	BAG68930.1	CYP93E3	36.056	502	302	10	8	495	10	506	1.67e-112	333	514	0.976654	0	4	0	4	0
Glur_chr5.g062010.1	OG0008960	BAG68930.1	CYP93E3	35.409	514	316	8	104	604	1	511	1.07e-117	350	514	1	C1703	1487	1016	1151	7794
Glur_chr1.g064610.1	OG0000073	BAG68930.1	CYP93E3	35.236	508	311	7	9	505	6	506	3.52e-110	328	514	0.988327	C1270	6	491	11	158
Glur_chr7.g037000.1	OG0000087	NP_001341874.1	GmUGT72A69	100	700	-	-	-	-	-	-	-	-			0	24	235	52	239
Glur_chr3.g000110.1	OG0000682	ACV21067.1	GubAS	99.475	762	4	0	1	762	1	762	0	1585	762	1	C1449	3624	10	248	67
Glur_chr8.g047520.1	OG0004680	ACV21067.1	GubAS	60.95	758	287	4	1	752	1	755	0	1008	762	0.994751	C1937	2	0	1	60
Glur_chr8.g047500.1	OG0000514	ACV21067.1	GubAS	58.069	756	313	4	42	794	1	755	0	951	762	0.992126	C1937	583	575	537	440
Glur_chr8.g047490.1	OG0000514	ACV21067.1	GubAS	53.056	769	347	8	1	767	1	757	0	848	762	1.00919	C1937	0	2	0	39
Glur_chr5.g000300.1	OG0001427	BBN60794.1	GuCSyGT	100	695	0	0	1	695	1	695	0	1442	695	1	C1644	7384	1	578	154
Glur_chr2.g071630.1	OG0001427	BBN60794.1	GuCSyGT	44.428	682	353	8	37	714	34	693	0	606	695	0.981295	C1401	18	15	6	869
Glur_chr3.g081630.1	OG0001427	BBN60794.1	GuCSyGT	43.86	684	346	10	39	708	34	693	0	601	695	0.984173	C1514	112	444	446	150
Glur_chr6.g001430.1	OG0001021	BBN60794.1	GuCSyGT	33.188	690	390	11	74	736	49	694	3.39e-132	399	695	0.992806	0	621	16	354	1366
Glur_chr7.g059980.1	OG0000519	BBN60794.1	GuCSyGT	31.93	689	426	15	37	718	35	687	1.61e-113	350	695	0.991367	C1854	13	14	11	1033
Glur_chr7.g044180.1	OG0004873	BBN60794.1	GuCSyGT	31.52	717	411	16	243	950	49	694	4.08e-113	355	695	1.03165	C1835	8	0	2	0
Glur_chr1.g064300.1	OG0000676	BBN60804.1	UGT73P12	98.419	506	8	0	1	506	1	506	0	1029	506	1	C1270	5711	32	588	52
Glur_chr1.g064340.1	OG0000676	BBN60804.1	UGT73P12	71.127	284	75	2	1	279	1	282	2.23e-149	419	506	0.561265	C1270	47	34	0	2
Glur_chr6.g072870.1	OG0000676	BBN60804.1	UGT73P12	66.392	485	155	6	10	491	17	496	0	659	506	0.958498	0	942	67	196	71
Glur_chr6.g061950.1	OG0000676	BBN60804.1	UGT73P12	62.222	495	181	5	8	500	11	501	0	635	506	0.978261	0	1168	60	84	15
Glur_chr2.g059230.1	OG0000676	BBN60804.1	UGT73P12	51.407	391	188	2	2	391	111	500	2.26e-149	424	506	0.772727	C1377	27	2	16	115
Glur_chr2.g059260.1	OG0000676	BBN60804.1	UGT73P12	51.029	486	228	6	11	488	17	500	1.87e-179	504	506	0.960474	C1377	0	0	0	3
Glur_chr2.g059240.1	OG0000676	BBN60804.1	UGT73P12	49.187	492	247	3	5	495	11	500	2.05e-177	499	506	0.972332	C1377	237	4	42	39
Glur_chr1.g098220.1	OG0006677	BBN60746.1	UGT73P13	99.161	477	4	0	45	521	1	477	0	987	477	1	C1341	406	299	413	685
Glur_chr1.g098200.1	OG0006677	BBN60746.1	UGT73P13	77.824	478	74	5	1	447	1	477	0	741	477	1.0021	C1341	89	73	193	49
Glur_chr1.g098180.1	OG0006677	BBN60746.1	UGT73P13	70.276	471	128	4	7	469	5	471	0	669	477	0.987421	C1341	0	0	0	0
Glur_chr1.g098230.1	OG0006677	BBN60746.1	UGT73P13	69.439	481	131	5	9	482	6	477	0	671	477	1.00839	C1341	196	149	508	847
Glur_chr3.g060750.1	OG0016486	BBN60746.1	UGT73P13	46.512	473	240	6	1	466	1	467	2.75e-156	443	477	0.991614	0	554	6	107	44
Glur_chr4.g067210.1	OG0019770	BBN60746.1	UGT73P13	41.458	480	242	14	19	477	8	469	4.25e-117	343	477	1.00629	0	63	13	407	263
Glur_chr4.g067770.1	OG0019770	BBN60746.1	UGT73P13	41.35	474	248	12	20	475	8	469	2.22e-120	352	477	0.993711	0	2746	720	1424	7003
Glur_chr4.g067320.1	OG0019770	BBN60746.1	UGT73P13	41.176	476	243	13	17	469	8	469	1.97e-121	354	477	0.997904	0	43	10	23	104
Glur_chr3.g083180.1	OG0001007	BBN60797.1	UGT73B27	98.747	479	6	0	1	479	3	481	0	982	481	0.995842	0	5948	14	712	195
Glur_chr3.g083220.1	OG0001007	BBN60797.1	UGT73B27	60.206	485	182	6	4	485	5	481	0	615	481	1.00832	0	1223	1526	2292	7218
Glur_chr3.g083170.1	OG0014519	BBN60797.1	UGT73B27	49.266	477	217	9	9	467	10	479	2.16e-154	438	481	0.991684	0	430	414	1991	729
Glur_chr4.g091620.1	OG0000156	BBN60797.1	UGT73B27	44.513	483	248	10	9	484	11	480	5.02e-145	415	481	1.00416	C1618	60	1382	244	5172
Glur_chr4.g091740.1	OG0000156	BBN60797.1	UGT73B27	42.68	485	255	10	6	483	8	476	3.65e-135	390	481	1.00832	C1618	12	1	0	0
Glur_chr4.g091650.1	OG0000156	BBN60797.1	UGT73B27	42.316	475	248	13	3	469	25	481	9.59e-125	363	481	0.987526	C1618	148	838	334	2489
Glur_chr2.g006800.1	OG0000156	BBN60797.1	UGT73B27	41.955	491	252	11	13	495	11	476	1.73e-134	389	481	1.02079	C1361	10	0	2	41
Glur_chr4.g091690.1	OG0015539	BBN60797.1	UGT73B27	41.684	487	263	12	1	479	3	476	2.28e-130	377	481	1.01247	C1618	12	2	2	299
Glur_chr4.g091670.1	OG0000156	BBN60797.1	UGT73B27	41.615	483	260	11	8	480	9	479	1.78e-129	375	481	1.00416	C1618	2	3	9	0
Glur_chr2.g006730.1	OG0000156	BBN60797.1	UGT73B27	41.223	507	260	13	1	502	3	476	1.17e-137	397	481	1.05405	C1361	172	6	78	148
Glur_chr2.g006810.1	OG0000156	BBN60797.1	UGT73B27	40	490	265	11	20	503	10	476	6.02e-126	367	481	1.01871	C1361	7	0	2	6
